# Supplementary material for: Identification of circulating metabolites linked to the risk of breast cancer: a mendelian randomization study
Source: Front Pharmacol. 2024 Sep 11;15:1442723. doi: 10.3389/fphar.2024.1442723 (PMC11422656; doi:10.3389/fphar.2024.1442723)
Supplement: Supplementary file 1 [file DataSheet4.CSV]

Supplementary Table 8: IVW (multiplicative random effects) for analysis the final results of ER- Breast cancer
Type	annotation	id.exposure	id.outcome	outcome	exposure	method	nsnp	b	se	pval	lo_ci	up_ci	or	or_lci95	or_uci95
met-d-Citrate	Citrate	EKgnh9	ieu-a-1128	ER- Breast cancer (Combined Oncoarray; iCOGS; GWAS meta analysis) || id:ieu-a-1128	exposure	Inverse variance weighted (multiplicative random effects)	35	0.133432901	0.046892886	0.004434415	0.041522845	0.225342957	1.142744587	1.042396975	1.252752283
met-d-IDL_FC_pct	Free cholesterol to total lipids ratio in IDL	3g7YqU	ieu-a-1128	ER- Breast cancer (Combined Oncoarray; iCOGS; GWAS meta analysis) || id:ieu-a-1128	exposure	Inverse variance weighted (multiplicative random effects)	54	0.096747278	0.044920547	0.031260394	0.008703006	0.184791549	1.101581944	1.008740987	1.202967655
met-d-HDL_C	HDL cholesterol	c2FTIm	ieu-a-1128	ER- Breast cancer (Combined Oncoarray; iCOGS; GWAS meta analysis) || id:ieu-a-1128	exposure	Inverse variance weighted (multiplicative random effects)	105	0.08708593	0.035693485	0.014694296	0.017126699	0.15704516	1.090990424	1.017274202	1.170048453
met-d-HDL_CE	Cholesteryl esters in HDL	bG5bIj	ieu-a-1128	ER- Breast cancer (Combined Oncoarray; iCOGS; GWAS meta analysis) || id:ieu-a-1128	exposure	Inverse variance weighted (multiplicative random effects)	112	0.077261025	0.037704959	0.040452875	0.003359305	0.151162745	1.080324031	1.003364953	1.163185945
met-d-M_HDL_P	Concentration of medium HDL particles	QEXqYo	ieu-a-1128	ER- Breast cancer (Combined Oncoarray; iCOGS; GWAS meta analysis) || id:ieu-a-1128	exposure	Inverse variance weighted (multiplicative random effects)	116	0.075123429	0.033787783	0.026189491	0.008899375	0.141347483	1.078017201	1.008939093	1.151824818
met-d-XL_HDL_C_pct	Cholesterol to total lipids ratio in very large HDL	SLUNux	ieu-a-1128	ER- Breast cancer (Combined Oncoarray; iCOGS; GWAS meta analysis) || id:ieu-a-1128	exposure	Inverse variance weighted (multiplicative random effects)	124	0.069235491	0.029119488	0.017424103	0.012161293	0.126309688	1.071688552	1.012235543	1.134633497
met-d-Gly	Glycine	twRqvk	ieu-a-1128	ER- Breast cancer (Combined Oncoarray; iCOGS; GWAS meta analysis) || id:ieu-a-1128	exposure	Inverse variance weighted (multiplicative random effects)	59	0.0688403	0.022764848	0.002494782	0.024221198	0.113459401	1.071265114	1.024516914	1.120146411
met-d-L_LDL_C	Cholesterol in large LDL	gMGcQo	ieu-a-1128	ER- Breast cancer (Combined Oncoarray; iCOGS; GWAS meta analysis) || id:ieu-a-1128	exposure	Inverse variance weighted (multiplicative random effects)	129	0.064671516	0.031322694	0.038952754	0.003279036	0.126063995	1.066808537	1.003284418	1.134354759
met-d-XL_HDL_C	Cholesterol in very large HDL	MQTpsm	ieu-a-1128	ER- Breast cancer (Combined Oncoarray; iCOGS; GWAS meta analysis) || id:ieu-a-1128	exposure	Inverse variance weighted (multiplicative random effects)	122	0.060273599	0.029330524	0.039881069	0.002785773	0.117761426	1.062127104	1.002789657	1.12497569
met-d-XL_HDL_FC_pct	Free cholesterol to total lipids ratio in very large HDL	qFVu61	ieu-a-1128	ER- Breast cancer (Combined Oncoarray; iCOGS; GWAS meta analysis) || id:ieu-a-1128	exposure	Inverse variance weighted (multiplicative random effects)	109	-0.076085182	0.031834963	0.01684892	-0.13848171	-0.013688654	0.926737262	0.870679176	0.986404609
