# Supplementary material for: Identification of circulating metabolites linked to the risk of breast cancer: a mendelian randomization study
Source: Front Pharmacol. 2024 Sep 11;15:1442723. doi: 10.3389/fphar.2024.1442723 (PMC11422656; doi:10.3389/fphar.2024.1442723)
Supplement: Supplementary file 2 [file DataSheet6.CSV]

Supplementary Table 2: Detailed description of the results of various MR Methods for ER- Breast cancer
Type	annotation	number		id.exposure	id.outcome	outcome	exposure	method	nsnp	b	se	pval	lo_ci	up_ci	or	or_lci95	or_uci95
met-d-Acetate	Acetate	1	1	5G8jdV	ieu-a-1128	ER- Breast cancer (Combined Oncoarray; iCOGS; GWAS meta analysis) || id:ieu-a-1128	exposure	MR Egger	8	-0.048484485	0.456005786	0.91879088	-0.942255825	0.845286856	0.95267212	0.38974764	2.328645704
met-d-Acetate	Acetate	1	2	5G8jdV	ieu-a-1128	ER- Breast cancer (Combined Oncoarray; iCOGS; GWAS meta analysis) || id:ieu-a-1128	exposure	Inverse variance weighted (multiplicative random effects)	8	0.057831362	0.1802593	0.748344393	-0.295476866	0.41113959	1.059536302	0.74417663	1.508535918
met-d-Acetate	Acetate	1	3	5G8jdV	ieu-a-1128	ER- Breast cancer (Combined Oncoarray; iCOGS; GWAS meta analysis) || id:ieu-a-1128	exposure	Inverse variance weighted (fixed effects)	8	0.057831362	0.12859259	0.652908412	-0.194210116	0.309872839	1.059536302	0.823484859	1.363251751
met-d-Acetate	Acetate	1	4	5G8jdV	ieu-a-1128	ER- Breast cancer (Combined Oncoarray; iCOGS; GWAS meta analysis) || id:ieu-a-1128	exposure	MR Egger (bootstrap)	8	0.328730804	0.229120695	0.074	-0.120345758	0.777807366	1.389203837	0.88661383	2.176694335
met-d-Acetate	Acetate	1	5	5G8jdV	ieu-a-1128	ER- Breast cancer (Combined Oncoarray; iCOGS; GWAS meta analysis) || id:ieu-a-1128	exposure	Simple mode	8	0.323562604	0.236599066	0.213737567	-0.140171565	0.787296774	1.382042676	0.869209097	2.19744819
met-d-Acetate	Acetate	1	6	5G8jdV	ieu-a-1128	ER- Breast cancer (Combined Oncoarray; iCOGS; GWAS meta analysis) || id:ieu-a-1128	exposure	Weighted mode	8	0.307371256	0.18335028	0.137560827	-0.051995293	0.666737804	1.359845725	0.949333335	1.947872603
met-d-Acetate	Acetate	1	7	5G8jdV	ieu-a-1128	ER- Breast cancer (Combined Oncoarray; iCOGS; GWAS meta analysis) || id:ieu-a-1128	exposure	Simple median	8	0.25387184	0.185705837	0.171605119	-0.110111601	0.617855282	1.289006595	0.895734165	1.854945437
met-d-Acetate	Acetate	1	8	5G8jdV	ieu-a-1128	ER- Breast cancer (Combined Oncoarray; iCOGS; GWAS meta analysis) || id:ieu-a-1128	exposure	Weighted median	8	0.280229444	0.171393291	0.102047319	-0.055701406	0.616160295	1.323433432	0.94582151	1.851803992
met-d-Acetate	Acetate	1	9	5G8jdV	ieu-a-1128	ER- Breast cancer (Combined Oncoarray; iCOGS; GWAS meta analysis) || id:ieu-a-1128	exposure	Penalised weighted median	8	0.294444316	0.174268713	0.091104617	-0.047122361	0.636010993	1.342380213	0.953970662	1.888930873
				id.exposure	id.outcome	outcome	exposure	method	nsnp	b	se	pval	lo_ci	up_ci	or	or_lci95	or_uci95
met-d-Acetoacetate	Acetoacetate	2	1	zHaeAi	ieu-a-1128	ER- Breast cancer (Combined Oncoarray; iCOGS; GWAS meta analysis) || id:ieu-a-1128	exposure	MR Egger	6	-0.082427087	0.41850729	0.853465518	-0.902701376	0.737847201	0.920878579	0.405472844	2.091428241
met-d-Acetoacetate	Acetoacetate	2	2	zHaeAi	ieu-a-1128	ER- Breast cancer (Combined Oncoarray; iCOGS; GWAS meta analysis) || id:ieu-a-1128	exposure	Inverse variance weighted (multiplicative random effects)	6	0.16941817	0.118225671	0.151855944	-0.062304145	0.401140485	1.184615406	0.939597069	1.493527072
met-d-Acetoacetate	Acetoacetate	2	3	zHaeAi	ieu-a-1128	ER- Breast cancer (Combined Oncoarray; iCOGS; GWAS meta analysis) || id:ieu-a-1128	exposure	Inverse variance weighted (fixed effects)	6	0.16941817	0.140555899	0.228070638	-0.106071391	0.444907731	1.184615406	0.899360439	1.560346218
met-d-Acetoacetate	Acetoacetate	2	4	zHaeAi	ieu-a-1128	ER- Breast cancer (Combined Oncoarray; iCOGS; GWAS meta analysis) || id:ieu-a-1128	exposure	MR Egger (bootstrap)	6	0.231608925	0.281696916	0.208	-0.320517031	0.783734882	1.260626633	0.725773693	2.18963504
met-d-Acetoacetate	Acetoacetate	2	5	zHaeAi	ieu-a-1128	ER- Breast cancer (Combined Oncoarray; iCOGS; GWAS meta analysis) || id:ieu-a-1128	exposure	Simple mode	6	0.204611342	0.310384713	0.538901085	-0.403742695	0.812965379	1.22704807	0.667815932	2.254583778
met-d-Acetoacetate	Acetoacetate	2	6	zHaeAi	ieu-a-1128	ER- Breast cancer (Combined Oncoarray; iCOGS; GWAS meta analysis) || id:ieu-a-1128	exposure	Weighted mode	6	0.362403371	0.2878354	0.263588156	-0.201754013	0.926560756	1.43677838	0.817295947	2.525807353
met-d-Acetoacetate	Acetoacetate	2	7	zHaeAi	ieu-a-1128	ER- Breast cancer (Combined Oncoarray; iCOGS; GWAS meta analysis) || id:ieu-a-1128	exposure	Simple median	6	0.19354301	0.195944631	0.323278349	-0.190508467	0.577594486	1.213541579	0.82653876	1.781747254
met-d-Acetoacetate	Acetoacetate	2	8	zHaeAi	ieu-a-1128	ER- Breast cancer (Combined Oncoarray; iCOGS; GWAS meta analysis) || id:ieu-a-1128	exposure	Weighted median	6	0.249835933	0.181749565	0.169250402	-0.106393215	0.60606508	1.283814767	0.89907105	1.833203678
met-d-Acetoacetate	Acetoacetate	2	9	zHaeAi	ieu-a-1128	ER- Breast cancer (Combined Oncoarray; iCOGS; GWAS meta analysis) || id:ieu-a-1128	exposure	Penalised weighted median	6	0.249835933	0.186902166	0.18131393	-0.116492312	0.616164178	1.283814767	0.890036939	1.851811182
				id.exposure	id.outcome	outcome	exposure	method	nsnp	b	se	pval	lo_ci	up_ci	or	or_lci95	or_uci95
met-d-Acetone	Acetone	3	1	ttuS2j	ieu-a-1128	ER- Breast cancer (Combined Oncoarray; iCOGS; GWAS meta analysis) || id:ieu-a-1128	exposure	MR Egger	10	0.144635402	0.390932709	0.721003764	-0.621592709	0.910863512	1.155618157	0.537088331	2.486468703
met-d-Acetone	Acetone	3	2	ttuS2j	ieu-a-1128	ER- Breast cancer (Combined Oncoarray; iCOGS; GWAS meta analysis) || id:ieu-a-1128	exposure	Inverse variance weighted (multiplicative random effects)	10	-0.095897789	0.18055086	0.595321745	-0.449777474	0.257981895	0.908556876	0.637770056	1.294315385
met-d-Acetone	Acetone	3	3	ttuS2j	ieu-a-1128	ER- Breast cancer (Combined Oncoarray; iCOGS; GWAS meta analysis) || id:ieu-a-1128	exposure	Inverse variance weighted (fixed effects)	10	-0.095897789	0.113169814	0.396783585	-0.317710626	0.125915047	0.908556876	0.727813368	1.134185812
met-d-Acetone	Acetone	3	4	ttuS2j	ieu-a-1128	ER- Breast cancer (Combined Oncoarray; iCOGS; GWAS meta analysis) || id:ieu-a-1128	exposure	MR Egger (bootstrap)	10	0.38009021	0.201141412	0.028	-0.014146958	0.774327378	1.462416508	0.98595264	2.169132631
met-d-Acetone	Acetone	3	5	ttuS2j	ieu-a-1128	ER- Breast cancer (Combined Oncoarray; iCOGS; GWAS meta analysis) || id:ieu-a-1128	exposure	Simple mode	10	0.041546423	0.375205413	0.91426058	-0.693856186	0.776949033	1.042421554	0.499645623	2.174826809
met-d-Acetone	Acetone	3	6	ttuS2j	ieu-a-1128	ER- Breast cancer (Combined Oncoarray; iCOGS; GWAS meta analysis) || id:ieu-a-1128	exposure	Weighted mode	10	0.20577215	0.167512145	0.250449369	-0.122551654	0.534095954	1.228473264	0.884660207	1.705905328
met-d-Acetone	Acetone	3	7	ttuS2j	ieu-a-1128	ER- Breast cancer (Combined Oncoarray; iCOGS; GWAS meta analysis) || id:ieu-a-1128	exposure	Simple median	10	-0.089584888	0.199360033	0.653170305	-0.480330554	0.301160778	0.914310648	0.618578885	1.351426603
met-d-Acetone	Acetone	3	8	ttuS2j	ieu-a-1128	ER- Breast cancer (Combined Oncoarray; iCOGS; GWAS meta analysis) || id:ieu-a-1128	exposure	Weighted median	10	0.112826242	0.16941591	0.505429038	-0.219228942	0.444881425	1.119437405	0.803137825	1.560305172
met-d-Acetone	Acetone	3	9	ttuS2j	ieu-a-1128	ER- Breast cancer (Combined Oncoarray; iCOGS; GWAS meta analysis) || id:ieu-a-1128	exposure	Penalised weighted median	10	0.146879146	0.161516884	0.363153097	-0.169693946	0.463452238	1.15821398	0.843923063	1.589552036
				id.exposure	id.outcome	outcome	exposure	method	nsnp	b	se	pval	lo_ci	up_ci	or	or_lci95	or_uci95
met-d-Ala	Alanine	4	1	GfxKWv	ieu-a-1128	ER- Breast cancer (Combined Oncoarray; iCOGS; GWAS meta analysis) || id:ieu-a-1128	exposure	MR Egger	25	-0.236128249	0.200913122	0.251908233	-0.629917968	0.157661469	0.789679392	0.532635492	1.170769786
met-d-Ala	Alanine	4	2	GfxKWv	ieu-a-1128	ER- Breast cancer (Combined Oncoarray; iCOGS; GWAS meta analysis) || id:ieu-a-1128	exposure	Inverse variance weighted (multiplicative random effects)	25	-0.07730124	0.072925671	0.289144418	-0.220235555	0.065633075	0.925610981	0.802329783	1.06783483
met-d-Ala	Alanine	4	3	GfxKWv	ieu-a-1128	ER- Breast cancer (Combined Oncoarray; iCOGS; GWAS meta analysis) || id:ieu-a-1128	exposure	Inverse variance weighted (fixed effects)	25	-0.07730124	0.071777274	0.281498215	-0.217984696	0.063382216	0.925610981	0.804137748	1.065433988
met-d-Ala	Alanine	4	4	GfxKWv	ieu-a-1128	ER- Breast cancer (Combined Oncoarray; iCOGS; GWAS meta analysis) || id:ieu-a-1128	exposure	MR Egger (bootstrap)	25	-0.035374602	0.13787774	0.385	-0.305614973	0.234865769	0.965243766	0.736670203	1.26473899
met-d-Ala	Alanine	4	5	GfxKWv	ieu-a-1128	ER- Breast cancer (Combined Oncoarray; iCOGS; GWAS meta analysis) || id:ieu-a-1128	exposure	Simple mode	25	0.040615107	0.178426936	0.821862879	-0.309101687	0.390331901	1.041451181	0.734106117	1.477471086
met-d-Ala	Alanine	4	6	GfxKWv	ieu-a-1128	ER- Breast cancer (Combined Oncoarray; iCOGS; GWAS meta analysis) || id:ieu-a-1128	exposure	Weighted mode	25	-0.015717542	0.1492565	0.917008523	-0.308260282	0.276825198	0.984405334	0.734724058	1.318935798
met-d-Ala	Alanine	4	7	GfxKWv	ieu-a-1128	ER- Breast cancer (Combined Oncoarray; iCOGS; GWAS meta analysis) || id:ieu-a-1128	exposure	Simple median	25	-0.003159092	0.104095016	0.975789391	-0.207185324	0.20086714	0.996845893	0.812868992	1.222462345
met-d-Ala	Alanine	4	8	GfxKWv	ieu-a-1128	ER- Breast cancer (Combined Oncoarray; iCOGS; GWAS meta analysis) || id:ieu-a-1128	exposure	Weighted median	25	-0.089947116	0.101833528	0.377087144	-0.289540831	0.109646599	0.913979519	0.748607226	1.115883647
met-d-Ala	Alanine	4	9	GfxKWv	ieu-a-1128	ER- Breast cancer (Combined Oncoarray; iCOGS; GWAS meta analysis) || id:ieu-a-1128	exposure	Penalised weighted median	25	-0.089240831	0.106762745	0.403222482	-0.298495812	0.12001415	0.914625277	0.741933389	1.127512806
				id.exposure	id.outcome	outcome	exposure	method	nsnp	b	se	pval	lo_ci	up_ci	or	or_lci95	or_uci95
met-d-Albumin	Albumin	5	1	owooju	ieu-a-1128	ER- Breast cancer (Combined Oncoarray; iCOGS; GWAS meta analysis) || id:ieu-a-1128	exposure	MR Egger	31	-0.123202346	0.116969779	0.300908327	-0.352463112	0.106058421	0.884084754	0.7029545	1.111886832
met-d-Albumin	Albumin	5	2	owooju	ieu-a-1128	ER- Breast cancer (Combined Oncoarray; iCOGS; GWAS meta analysis) || id:ieu-a-1128	exposure	Inverse variance weighted (multiplicative random effects)	31	-0.012904852	0.073101065	0.859874129	-0.156182939	0.130373235	0.987178058	0.855402689	1.139253513
met-d-Albumin	Albumin	5	3	owooju	ieu-a-1128	ER- Breast cancer (Combined Oncoarray; iCOGS; GWAS meta analysis) || id:ieu-a-1128	exposure	Inverse variance weighted (fixed effects)	31	-0.012904852	0.057185043	0.821459402	-0.124987536	0.099177831	0.987178058	0.882507902	1.104262654
met-d-Albumin	Albumin	5	4	owooju	ieu-a-1128	ER- Breast cancer (Combined Oncoarray; iCOGS; GWAS meta analysis) || id:ieu-a-1128	exposure	MR Egger (bootstrap)	31	-0.064613485	0.169785452	0.342	-0.39739297	0.268166	0.937429724	0.67206987	1.307564177
met-d-Albumin	Albumin	5	5	owooju	ieu-a-1128	ER- Breast cancer (Combined Oncoarray; iCOGS; GWAS meta analysis) || id:ieu-a-1128	exposure	Simple mode	31	-0.137735171	0.1539277	0.378015019	-0.439433462	0.163963121	0.871329415	0.644401395	1.178170865
met-d-Albumin	Albumin	5	6	owooju	ieu-a-1128	ER- Breast cancer (Combined Oncoarray; iCOGS; GWAS meta analysis) || id:ieu-a-1128	exposure	Weighted mode	31	-0.096691744	0.093316324	0.308402398	-0.279591738	0.086208251	0.907835809	0.756092362	1.090033305
met-d-Albumin	Albumin	5	7	owooju	ieu-a-1128	ER- Breast cancer (Combined Oncoarray; iCOGS; GWAS meta analysis) || id:ieu-a-1128	exposure	Simple median	31	-0.042665796	0.095526514	0.655136263	-0.229897763	0.144566171	0.958231581	0.794614837	1.155538155
met-d-Albumin	Albumin	5	8	owooju	ieu-a-1128	ER- Breast cancer (Combined Oncoarray; iCOGS; GWAS meta analysis) || id:ieu-a-1128	exposure	Weighted median	31	-0.062705158	0.089662014	0.484333131	-0.238442705	0.11303239	0.939220355	0.787853827	1.119668198
met-d-Albumin	Albumin	5	9	owooju	ieu-a-1128	ER- Breast cancer (Combined Oncoarray; iCOGS; GWAS meta analysis) || id:ieu-a-1128	exposure	Penalised weighted median	31	-0.067097709	0.089842594	0.455162391	-0.243189193	0.108993775	0.935103829	0.784123149	1.115155409
				id.exposure	id.outcome	outcome	exposure	method	nsnp	b	se	pval	lo_ci	up_ci	or	or_lci95	or_uci95
met-d-ApoA1	Apolipoprotein A1	6	1	WvZzjw	ieu-a-1128	ER- Breast cancer (Combined Oncoarray; iCOGS; GWAS meta analysis) || id:ieu-a-1128	exposure	MR Egger	82	0.049964476	0.07454682	0.504633182	-0.096147292	0.196076244	1.051233752	0.908330217	1.216619662
met-d-ApoA1	Apolipoprotein A1	6	2	WvZzjw	ieu-a-1128	ER- Breast cancer (Combined Oncoarray; iCOGS; GWAS meta analysis) || id:ieu-a-1128	exposure	Inverse variance weighted (multiplicative random effects)	82	0.071015269	0.042208019	0.092470651	-0.011712448	0.153742986	1.073597618	0.988355876	1.16619112
met-d-ApoA1	Apolipoprotein A1	6	3	WvZzjw	ieu-a-1128	ER- Breast cancer (Combined Oncoarray; iCOGS; GWAS meta analysis) || id:ieu-a-1128	exposure	Inverse variance weighted (fixed effects)	82	0.071015269	0.030874667	0.021441736	0.010500921	0.131529617	1.073597618	1.010556249	1.140571688
met-d-ApoA1	Apolipoprotein A1	6	4	WvZzjw	ieu-a-1128	ER- Breast cancer (Combined Oncoarray; iCOGS; GWAS meta analysis) || id:ieu-a-1128	exposure	MR Egger (bootstrap)	82	0.031006822	0.05677018	0.284	-0.080262731	0.142276375	1.03149254	0.922873847	1.152895236
met-d-ApoA2	Apolipoprotein A2	6	5	WvZzjw	ieu-a-1128	ER- Breast cancer (Combined Oncoarray; iCOGS; GWAS meta analysis) || id:ieu-a-1128	exposure	Simple mode	82	0.138849704	0.095572179	0.1501353	-0.048471767	0.326171175	1.148951404	0.952684236	1.385652538
met-d-ApoA2	Apolipoprotein A2	6	6	WvZzjw	ieu-a-1128	ER- Breast cancer (Combined Oncoarray; iCOGS; GWAS meta analysis) || id:ieu-a-1128	exposure	Weighted mode	82	0.06864401	0.052337359	0.193371387	-0.033937214	0.171225234	1.071054856	0.966632194	1.186758017
met-d-ApoA2	Apolipoprotein A2	6	7	WvZzjw	ieu-a-1128	ER- Breast cancer (Combined Oncoarray; iCOGS; GWAS meta analysis) || id:ieu-a-1128	exposure	Simple median	82	0.11353373	0.053812423	0.034875139	0.008061381	0.21900608	1.120229674	1.008093961	1.244838845
met-d-ApoA2	Apolipoprotein A2	6	8	WvZzjw	ieu-a-1128	ER- Breast cancer (Combined Oncoarray; iCOGS; GWAS meta analysis) || id:ieu-a-1128	exposure	Weighted median	82	0.025353223	0.050004679	0.612142879	-0.072655948	0.123362394	1.02567735	0.929920716	1.131294321
met-d-ApoA3	Apolipoprotein A3	6	9	WvZzjw	ieu-a-1128	ER- Breast cancer (Combined Oncoarray; iCOGS; GWAS meta analysis) || id:ieu-a-1128	exposure	Penalised weighted median	82	0.027856886	0.050091249	0.578126913	-0.070321963	0.126035734	1.028248517	0.932093672	1.134322701
				id.exposure	id.outcome	outcome	exposure	method	nsnp	b	se	pval	lo_ci	up_ci	or	or_lci95	or_uci95
met-d-ApoB	Apolipoprotein B	7	1	ixSOvr	ieu-a-1128	ER- Breast cancer (Combined Oncoarray; iCOGS; GWAS meta analysis) || id:ieu-a-1128	exposure	MR Egger	68	-0.024798236	0.057366595	0.666949513	-0.137236762	0.08764029	0.975506714	0.871763801	1.091595393
met-d-ApoB	Apolipoprotein B	7	2	ixSOvr	ieu-a-1128	ER- Breast cancer (Combined Oncoarray; iCOGS; GWAS meta analysis) || id:ieu-a-1128	exposure	Inverse variance weighted (multiplicative random effects)	68	-0.022492419	0.034780037	0.517822975	-0.090661293	0.045676454	0.977758649	0.913327009	1.046735689
met-d-ApoB	Apolipoprotein B	7	3	ixSOvr	ieu-a-1128	ER- Breast cancer (Combined Oncoarray; iCOGS; GWAS meta analysis) || id:ieu-a-1128	exposure	Inverse variance weighted (fixed effects)	68	-0.022492419	0.030776015	0.464875371	-0.082813409	0.03782857	0.977758649	0.920522892	1.038553179
met-d-ApoB	Apolipoprotein B	7	4	ixSOvr	ieu-a-1128	ER- Breast cancer (Combined Oncoarray; iCOGS; GWAS meta analysis) || id:ieu-a-1128	exposure	MR Egger (bootstrap)	68	0.039127213	0.057118128	0.246	-0.072824317	0.151078744	1.039902765	0.929764159	1.163088241
met-d-ApoB	Apolipoprotein B	7	5	ixSOvr	ieu-a-1128	ER- Breast cancer (Combined Oncoarray; iCOGS; GWAS meta analysis) || id:ieu-a-1128	exposure	Simple mode	68	-0.063966456	0.101183914	0.529420634	-0.262286928	0.134354015	0.938036464	0.769290261	1.14379767
met-d-ApoB	Apolipoprotein B	7	6	ixSOvr	ieu-a-1128	ER- Breast cancer (Combined Oncoarray; iCOGS; GWAS meta analysis) || id:ieu-a-1128	exposure	Weighted mode	68	-0.063966456	0.050946397	0.21363533	-0.163821395	0.035888483	0.938036464	0.848893625	1.036540248
met-d-ApoB	Apolipoprotein B	7	7	ixSOvr	ieu-a-1128	ER- Breast cancer (Combined Oncoarray; iCOGS; GWAS meta analysis) || id:ieu-a-1128	exposure	Simple median	68	-0.025300572	0.055359472	0.647654253	-0.133805137	0.083203993	0.975016805	0.874760506	1.086763478
met-d-ApoB	Apolipoprotein B	7	8	ixSOvr	ieu-a-1128	ER- Breast cancer (Combined Oncoarray; iCOGS; GWAS meta analysis) || id:ieu-a-1128	exposure	Weighted median	68	-0.081015947	0.050531603	0.108874427	-0.180057888	0.018025994	0.922178985	0.83522186	1.018189443
met-d-ApoB	Apolipoprotein B	7	9	ixSOvr	ieu-a-1128	ER- Breast cancer (Combined Oncoarray; iCOGS; GWAS meta analysis) || id:ieu-a-1128	exposure	Penalised weighted median	68	-0.092009996	0.049952535	0.065482684	-0.189916964	0.005896972	0.912096032	0.827027805	1.005914393
				id.exposure	id.outcome	outcome	exposure	method	nsnp	b	se	pval	lo_ci	up_ci	or	or_lci95	or_uci95
met-d-ApoB_by_ApoA1	Ratio of apolipoprotein B to apolipoprotein A1	8	1	knvPRx	ieu-a-1128	ER- Breast cancer (Combined Oncoarray; iCOGS; GWAS meta analysis) || id:ieu-a-1128	exposure	MR Egger	85	-0.036602536	0.05571289	0.513008162	-0.1457998	0.072594729	0.964059238	0.864330725	1.075294662
met-d-ApoB_by_ApoA1	Ratio of apolipoprotein B to apolipoprotein A1	8	2	knvPRx	ieu-a-1128	ER- Breast cancer (Combined Oncoarray; iCOGS; GWAS meta analysis) || id:ieu-a-1128	exposure	Inverse variance weighted (multiplicative random effects)	85	-0.049508513	0.034242829	0.14823141	-0.116624458	0.017607431	0.951697056	0.889919332	1.017763356
met-d-ApoB_by_ApoA1	Ratio of apolipoprotein B to apolipoprotein A1	8	3	knvPRx	ieu-a-1128	ER- Breast cancer (Combined Oncoarray; iCOGS; GWAS meta analysis) || id:ieu-a-1128	exposure	Inverse variance weighted (fixed effects)	85	-0.049508513	0.027932031	0.076317606	-0.104255295	0.005238268	0.951697056	0.900995248	1.005252012
met-d-ApoB_by_ApoA1	Ratio of apolipoprotein B to apolipoprotein A1	8	4	knvPRx	ieu-a-1128	ER- Breast cancer (Combined Oncoarray; iCOGS; GWAS meta analysis) || id:ieu-a-1128	exposure	MR Egger (bootstrap)	85	-0.009838514	0.046634092	0.417	-0.101241333	0.081564305	0.990209726	0.90371491	1.084982986
met-d-ApoB_by_ApoA2	Ratio of apolipoprotein B to apolipoprotein A2	8	5	knvPRx	ieu-a-1128	ER- Breast cancer (Combined Oncoarray; iCOGS; GWAS meta analysis) || id:ieu-a-1128	exposure	Simple mode	85	-0.107843448	0.100367663	0.285682605	-0.304564067	0.088877172	0.897768133	0.737444781	1.092946403
met-d-ApoB_by_ApoA2	Ratio of apolipoprotein B to apolipoprotein A2	8	6	knvPRx	ieu-a-1128	ER- Breast cancer (Combined Oncoarray; iCOGS; GWAS meta analysis) || id:ieu-a-1128	exposure	Weighted mode	85	-0.06706379	0.04425289	0.133408358	-0.153799454	0.019671874	0.935135547	0.85744396	1.01986664
met-d-ApoB_by_ApoA2	Ratio of apolipoprotein B to apolipoprotein A2	8	7	knvPRx	ieu-a-1128	ER- Breast cancer (Combined Oncoarray; iCOGS; GWAS meta analysis) || id:ieu-a-1128	exposure	Simple median	85	-0.090828188	0.052013245	0.080767326	-0.192774149	0.011117773	0.913174592	0.824668205	1.011179805
met-d-ApoB_by_ApoA2	Ratio of apolipoprotein B to apolipoprotein A2	8	8	knvPRx	ieu-a-1128	ER- Breast cancer (Combined Oncoarray; iCOGS; GWAS meta analysis) || id:ieu-a-1128	exposure	Weighted median	85	-0.069877765	0.043691229	0.109741846	-0.155512574	0.015757043	0.932507798	0.855976314	1.01588184
met-d-ApoB_by_ApoA3	Ratio of apolipoprotein B to apolipoprotein A3	8	9	knvPRx	ieu-a-1128	ER- Breast cancer (Combined Oncoarray; iCOGS; GWAS meta analysis) || id:ieu-a-1128	exposure	Penalised weighted median	85	-0.073039562	0.044724987	0.102451796	-0.160700537	0.014621413	0.929564054	0.851547039	1.014728829
				id.exposure	id.outcome	outcome	exposure	method	nsnp	b	se	pval	lo_ci	up_ci	or	or_lci95	or_uci95
met-d-bOHbutyrate	3-Hydroxybutyrate	9	1	zH3G1m	ieu-a-1128	ER- Breast cancer (Combined Oncoarray; iCOGS; GWAS meta analysis) || id:ieu-a-1128	exposure	MR Egger	15	-0.373891648	0.294688139	0.226770946	-0.9514804	0.203697105	0.68805146	0.386168916	1.22592677
met-d-bOHbutyrate	3-Hydroxybutyrate	9	2	zH3G1m	ieu-a-1128	ER- Breast cancer (Combined Oncoarray; iCOGS; GWAS meta analysis) || id:ieu-a-1128	exposure	Inverse variance weighted (multiplicative random effects)	15	0.152844932	0.11649116	0.189495427	-0.075477741	0.381167605	1.165144289	0.927300372	1.463992958
met-d-bOHbutyrate	3-Hydroxybutyrate	9	3	zH3G1m	ieu-a-1128	ER- Breast cancer (Combined Oncoarray; iCOGS; GWAS meta analysis) || id:ieu-a-1128	exposure	Inverse variance weighted (fixed effects)	15	0.152844932	0.089493756	0.087657912	-0.022562829	0.328252694	1.165144289	0.977689808	1.388539803
met-d-bOHbutyrate	3-Hydroxybutyrate	9	4	zH3G1m	ieu-a-1128	ER- Breast cancer (Combined Oncoarray; iCOGS; GWAS meta analysis) || id:ieu-a-1128	exposure	MR Egger (bootstrap)	15	0.185290878	0.239110135	0.223	-0.283364986	0.653946742	1.203568481	0.753244814	1.923115913
met-d-bOHbutyrate	3-Hydroxybutyrate	9	5	zH3G1m	ieu-a-1128	ER- Breast cancer (Combined Oncoarray; iCOGS; GWAS meta analysis) || id:ieu-a-1128	exposure	Simple mode	15	0.282440326	0.220503279	0.221045223	-0.1497461	0.714626752	1.326362624	0.860926538	2.043423837
met-d-bOHbutyrate	3-Hydroxybutyrate	9	6	zH3G1m	ieu-a-1128	ER- Breast cancer (Combined Oncoarray; iCOGS; GWAS meta analysis) || id:ieu-a-1128	exposure	Weighted mode	15	0.243340402	0.20519675	0.255403891	-0.158845228	0.645526031	1.275502734	0.853128389	1.906989902
met-d-bOHbutyrate	3-Hydroxybutyrate	9	7	zH3G1m	ieu-a-1128	ER- Breast cancer (Combined Oncoarray; iCOGS; GWAS meta analysis) || id:ieu-a-1128	exposure	Simple median	15	0.136785874	0.131650053	0.298799547	-0.12124823	0.394819978	1.146582609	0.885814047	1.484116993
met-d-bOHbutyrate	3-Hydroxybutyrate	9	8	zH3G1m	ieu-a-1128	ER- Breast cancer (Combined Oncoarray; iCOGS; GWAS meta analysis) || id:ieu-a-1128	exposure	Weighted median	15	0.122617957	0.129525559	0.34380698	-0.13125214	0.376488053	1.130452457	0.876996621	1.457158131
met-d-bOHbutyrate	3-Hydroxybutyrate	9	9	zH3G1m	ieu-a-1128	ER- Breast cancer (Combined Oncoarray; iCOGS; GWAS meta analysis) || id:ieu-a-1128	exposure	Penalised weighted median	15	0.118674358	0.130744288	0.36404577	-0.137584448	0.374933163	1.126003184	0.871460754	1.45489417
				id.exposure	id.outcome	outcome	exposure	method	nsnp	b	se	pval	lo_ci	up_ci	or	or_lci95	or_uci95
met-d-Cholines	Total cholines	10	1	Yo9eEQ	ieu-a-1128	ER- Breast cancer (Combined Oncoarray; iCOGS; GWAS meta analysis) || id:ieu-a-1128	exposure	MR Egger	65	0.048074396	0.075238323	0.525164311	-0.099392717	0.195541508	1.049248712	0.905387077	1.215969266
met-d-Cholines	Total cholines	10	2	Yo9eEQ	ieu-a-1128	ER- Breast cancer (Combined Oncoarray; iCOGS; GWAS meta analysis) || id:ieu-a-1128	exposure	Inverse variance weighted (multiplicative random effects)	65	0.037013292	0.041201325	0.368997935	-0.043741306	0.117767889	1.037706814	0.957201548	1.12498296
met-d-Cholines	Total cholines	10	3	Yo9eEQ	ieu-a-1128	ER- Breast cancer (Combined Oncoarray; iCOGS; GWAS meta analysis) || id:ieu-a-1128	exposure	Inverse variance weighted (fixed effects)	65	0.037013292	0.033169781	0.264476133	-0.027999479	0.102026063	1.037706814	0.972388873	1.107412333
met-d-Cholines	Total cholines	10	4	Yo9eEQ	ieu-a-1128	ER- Breast cancer (Combined Oncoarray; iCOGS; GWAS meta analysis) || id:ieu-a-1128	exposure	MR Egger (bootstrap)	65	0.00432693	0.053922523	0.468	-0.101361216	0.110015075	1.004336304	0.903606577	1.116294899
met-d-Cholines	Total cholines	10	5	Yo9eEQ	ieu-a-1128	ER- Breast cancer (Combined Oncoarray; iCOGS; GWAS meta analysis) || id:ieu-a-1128	exposure	Simple mode	65	-0.040889224	0.116475891	0.726701513	-0.269181971	0.187403523	0.959935462	0.764004216	1.206113882
met-d-Cholines	Total cholines	10	6	Yo9eEQ	ieu-a-1128	ER- Breast cancer (Combined Oncoarray; iCOGS; GWAS meta analysis) || id:ieu-a-1128	exposure	Weighted mode	65	0.00654922	0.051248932	0.898714027	-0.093898687	0.106997127	1.006570713	0.91037499	1.112931057
met-d-Cholines	Total cholines	10	7	Yo9eEQ	ieu-a-1128	ER- Breast cancer (Combined Oncoarray; iCOGS; GWAS meta analysis) || id:ieu-a-1128	exposure	Simple median	65	0.00682091	0.059473475	0.908692208	-0.1097471	0.123388921	1.006844226	0.89606072	1.131324331
met-d-Cholines	Total cholines	10	8	Yo9eEQ	ieu-a-1128	ER- Breast cancer (Combined Oncoarray; iCOGS; GWAS meta analysis) || id:ieu-a-1128	exposure	Weighted median	65	0.010096234	0.051231335	0.843771612	-0.090317182	0.110509651	1.010147373	0.913641348	1.116847128
met-d-Cholines	Total cholines	10	9	Yo9eEQ	ieu-a-1128	ER- Breast cancer (Combined Oncoarray; iCOGS; GWAS meta analysis) || id:ieu-a-1128	exposure	Penalised weighted median	65	0.009990804	0.052413903	0.848828316	-0.092740446	0.112722054	1.010040879	0.911430035	1.119320779
				id.exposure	id.outcome	outcome	exposure	method	nsnp	b	se	pval	lo_ci	up_ci	or	or_lci95	or_uci95
met-d-Citrate	Citrate	11	1	EKgnh9	ieu-a-1128	ER- Breast cancer (Combined Oncoarray; iCOGS; GWAS meta analysis) || id:ieu-a-1128	exposure	MR Egger	35	0.242012727	0.080359761	0.004956769	0.084507596	0.399517859	1.273810405	1.08818111	1.491105602
met-d-Citrate	Citrate	11	2	EKgnh9	ieu-a-1128	ER- Breast cancer (Combined Oncoarray; iCOGS; GWAS meta analysis) || id:ieu-a-1128	exposure	Inverse variance weighted (multiplicative random effects)	35	0.133432901	0.046892886	0.004434415	0.041522845	0.225342957	1.142744587	1.042396975	1.252752283
met-d-Citrate	Citrate	11	3	EKgnh9	ieu-a-1128	ER- Breast cancer (Combined Oncoarray; iCOGS; GWAS meta analysis) || id:ieu-a-1128	exposure	Inverse variance weighted (fixed effects)	35	0.133432901	0.044040713	0.002447461	0.047113103	0.219752699	1.142744587	1.048240562	1.245768613
met-d-Citrate	Citrate	11	4	EKgnh9	ieu-a-1128	ER- Breast cancer (Combined Oncoarray; iCOGS; GWAS meta analysis) || id:ieu-a-1128	exposure	MR Egger (bootstrap)	35	0.115133759	0.077953308	0.067	-0.037654725	0.267922243	1.122023508	0.963045399	1.307245489
met-d-Citrate	Citrate	11	5	EKgnh9	ieu-a-1128	ER- Breast cancer (Combined Oncoarray; iCOGS; GWAS meta analysis) || id:ieu-a-1128	exposure	Simple mode	35	0.128527556	0.091234606	0.167986545	-0.050292272	0.307347385	1.137152757	0.950951448	1.359813264
met-d-Citrate	Citrate	11	6	EKgnh9	ieu-a-1128	ER- Breast cancer (Combined Oncoarray; iCOGS; GWAS meta analysis) || id:ieu-a-1128	exposure	Weighted mode	35	0.123062614	0.065960054	0.070728741	-0.006219093	0.252344321	1.130955232	0.993800206	1.287039115
met-d-Citrate	Citrate	11	7	EKgnh9	ieu-a-1128	ER- Breast cancer (Combined Oncoarray; iCOGS; GWAS meta analysis) || id:ieu-a-1128	exposure	Simple median	35	0.143560873	0.072143847	0.046599157	0.002158932	0.284962814	1.154377079	1.002161264	1.32971258
met-d-Citrate	Citrate	11	8	EKgnh9	ieu-a-1128	ER- Breast cancer (Combined Oncoarray; iCOGS; GWAS meta analysis) || id:ieu-a-1128	exposure	Weighted median	35	0.153308784	0.063111101	0.015132647	0.029611026	0.277006543	1.165684868	1.030053791	1.319175002
met-d-Citrate	Citrate	11	9	EKgnh9	ieu-a-1128	ER- Breast cancer (Combined Oncoarray; iCOGS; GWAS meta analysis) || id:ieu-a-1128	exposure	Penalised weighted median	35	0.156307858	0.062803971	0.012816739	0.033212074	0.279403641	1.16918609	1.033769751	1.322340988
				id.exposure	id.outcome	outcome	exposure	method	nsnp	b	se	pval	lo_ci	up_ci	or	or_lci95	or_uci95
met-d-Clinical_LDL_C	Clinical LDL cholesterol	12	1	XYZslU	ieu-a-1128	ER- Breast cancer (Combined Oncoarray; iCOGS; GWAS meta analysis) || id:ieu-a-1128	exposure	MR Egger	54	-0.008394663	0.048064727	0.862030305	-0.102601528	0.085812201	0.991640473	0.902486518	1.089601683
met-d-Clinical_LDL_C	Clinical LDL cholesterol	12	2	XYZslU	ieu-a-1128	ER- Breast cancer (Combined Oncoarray; iCOGS; GWAS meta analysis) || id:ieu-a-1128	exposure	Inverse variance weighted (multiplicative random effects)	54	0.012178601	0.034177985	0.721594337	-0.054810251	0.079167452	1.012253062	0.94666476	1.082385555
met-d-Clinical_LDL_C	Clinical LDL cholesterol	12	3	XYZslU	ieu-a-1128	ER- Breast cancer (Combined Oncoarray; iCOGS; GWAS meta analysis) || id:ieu-a-1128	exposure	Inverse variance weighted (fixed effects)	54	0.012178601	0.029036226	0.674903496	-0.044732401	0.069089603	1.012253062	0.95625334	1.071532217
met-d-Clinical_LDL_C	Clinical LDL cholesterol	12	4	XYZslU	ieu-a-1128	ER- Breast cancer (Combined Oncoarray; iCOGS; GWAS meta analysis) || id:ieu-a-1128	exposure	MR Egger (bootstrap)	54	0.037770324	0.058180993	0.258	-0.076264422	0.15180507	1.038492688	0.926571168	1.163933329
met-d-Clinical_LDL_C	Clinical LDL cholesterol	12	5	XYZslU	ieu-a-1128	ER- Breast cancer (Combined Oncoarray; iCOGS; GWAS meta analysis) || id:ieu-a-1128	exposure	Simple mode	54	-0.036587457	0.09103507	0.689370066	-0.215016193	0.14184128	0.964073775	0.80652838	1.152393726
met-d-Clinical_LDL_C	Clinical LDL cholesterol	12	6	XYZslU	ieu-a-1128	ER- Breast cancer (Combined Oncoarray; iCOGS; GWAS meta analysis) || id:ieu-a-1128	exposure	Weighted mode	54	-0.00796859	0.036572196	0.828354234	-0.079650093	0.063712914	0.992063075	0.923439408	1.065786382
met-d-Clinical_LDL_C	Clinical LDL cholesterol	12	7	XYZslU	ieu-a-1128	ER- Breast cancer (Combined Oncoarray; iCOGS; GWAS meta analysis) || id:ieu-a-1128	exposure	Simple median	54	0.02977183	0.054529989	0.585085399	-0.077106948	0.136650608	1.030219442	0.925790837	1.146427526
met-d-Clinical_LDL_C	Clinical LDL cholesterol	12	8	XYZslU	ieu-a-1128	ER- Breast cancer (Combined Oncoarray; iCOGS; GWAS meta analysis) || id:ieu-a-1128	exposure	Weighted median	54	0.005529805	0.045023286	0.902248842	-0.082715836	0.093775446	1.005545123	0.920612715	1.098313088
met-d-Clinical_LDL_C	Clinical LDL cholesterol	12	9	XYZslU	ieu-a-1128	ER- Breast cancer (Combined Oncoarray; iCOGS; GWAS meta analysis) || id:ieu-a-1128	exposure	Penalised weighted median	54	0.000695775	0.045049578	0.987677437	-0.087601398	0.088992948	1.000696017	0.916125974	1.093072948
				id.exposure	id.outcome	outcome	exposure	method	nsnp	b	se	pval	lo_ci	up_ci	or	or_lci95	or_uci95
met-d-Creatinine	Creatinine	13	1	R274Qk	ieu-a-1128	ER- Breast cancer (Combined Oncoarray; iCOGS; GWAS meta analysis) || id:ieu-a-1128	exposure	MR Egger	66	-0.062833992	0.212835964	0.768779456	-0.47999248	0.354324497	0.939099359	0.618788045	1.42521759
met-d-Creatinine	Creatinine	13	2	R274Qk	ieu-a-1128	ER- Breast cancer (Combined Oncoarray; iCOGS; GWAS meta analysis) || id:ieu-a-1128	exposure	Inverse variance weighted (multiplicative random effects)	66	0.053551496	0.067962676	0.43072332	-0.079655348	0.186758341	1.05501132	0.923434555	1.205335969
met-d-Creatinine	Creatinine	13	3	R274Qk	ieu-a-1128	ER- Breast cancer (Combined Oncoarray; iCOGS; GWAS meta analysis) || id:ieu-a-1128	exposure	Inverse variance weighted (fixed effects)	66	0.053551496	0.05363699	0.318082492	-0.051577004	0.158679997	1.05501132	0.949730514	1.171962855
met-d-Creatinine	Creatinine	13	4	R274Qk	ieu-a-1128	ER- Breast cancer (Combined Oncoarray; iCOGS; GWAS meta analysis) || id:ieu-a-1128	exposure	MR Egger (bootstrap)	66	0.174860202	0.152261573	0.127	-0.123572482	0.473292885	1.191079694	0.883757583	1.605271474
met-d-Creatinine	Creatinine	13	5	R274Qk	ieu-a-1128	ER- Breast cancer (Combined Oncoarray; iCOGS; GWAS meta analysis) || id:ieu-a-1128	exposure	Simple mode	66	0.127347317	0.186772803	0.497768788	-0.238727378	0.493422011	1.135811436	0.787629579	1.637911592
met-d-Creatinine	Creatinine	13	6	R274Qk	ieu-a-1128	ER- Breast cancer (Combined Oncoarray; iCOGS; GWAS meta analysis) || id:ieu-a-1128	exposure	Weighted mode	66	0.097738077	0.153642728	0.526919757	-0.203401671	0.398877824	1.102673931	0.815950432	1.490151547
met-d-Creatinine	Creatinine	13	7	R274Qk	ieu-a-1128	ER- Breast cancer (Combined Oncoarray; iCOGS; GWAS meta analysis) || id:ieu-a-1128	exposure	Simple median	66	0.050884594	0.084042544	0.54487185	-0.113838792	0.215607979	1.052201456	0.892401807	1.240615937
met-d-Creatinine	Creatinine	13	8	R274Qk	ieu-a-1128	ER- Breast cancer (Combined Oncoarray; iCOGS; GWAS meta analysis) || id:ieu-a-1128	exposure	Weighted median	66	0.045314328	0.086943928	0.602234247	-0.125095772	0.215724427	1.046356707	0.882412388	1.240760412
met-d-Creatinine	Creatinine	13	9	R274Qk	ieu-a-1128	ER- Breast cancer (Combined Oncoarray; iCOGS; GWAS meta analysis) || id:ieu-a-1128	exposure	Penalised weighted median	66	0.039268286	0.08212551	0.632543683	-0.121697715	0.200234286	1.040049476	0.885415976	1.221688949
				id.exposure	id.outcome	outcome	exposure	method	nsnp	b	se	pval	lo_ci	up_ci	or	or_lci95	or_uci95
met-d-DHA	Docosahexaenoic acid	14	1	NTEEId	ieu-a-1128	ER- Breast cancer (Combined Oncoarray; iCOGS; GWAS meta analysis) || id:ieu-a-1128	exposure	MR Egger	60	0.081758017	0.055265659	0.144454315	-0.026562674	0.190078709	1.08519318	0.97378701	1.209344781
met-d-DHA	Docosahexaenoic acid	14	2	NTEEId	ieu-a-1128	ER- Breast cancer (Combined Oncoarray; iCOGS; GWAS meta analysis) || id:ieu-a-1128	exposure	Inverse variance weighted (multiplicative random effects)	60	0.0403432	0.035159399	0.251201013	-0.028569223	0.109255623	1.041168041	0.971835018	1.115447447
met-d-DHA	Docosahexaenoic acid	14	3	NTEEId	ieu-a-1128	ER- Breast cancer (Combined Oncoarray; iCOGS; GWAS meta analysis) || id:ieu-a-1128	exposure	Inverse variance weighted (fixed effects)	60	0.0403432	0.02919413	0.167004182	-0.016877295	0.097563694	1.041168041	0.983264328	1.102481661
met-d-DHA	Docosahexaenoic acid	14	4	NTEEId	ieu-a-1128	ER- Breast cancer (Combined Oncoarray; iCOGS; GWAS meta analysis) || id:ieu-a-1128	exposure	MR Egger (bootstrap)	60	0.066612513	0.038837393	0.05	-0.009508777	0.142733803	1.06888122	0.990536288	1.153422723
met-d-DHA	Docosahexaenoic acid	14	5	NTEEId	ieu-a-1128	ER- Breast cancer (Combined Oncoarray; iCOGS; GWAS meta analysis) || id:ieu-a-1128	exposure	Simple mode	60	0.208103185	0.121897085	0.093042207	-0.030815101	0.447021472	1.231340219	0.969654845	1.563647873
met-d-DHA	Docosahexaenoic acid	14	6	NTEEId	ieu-a-1128	ER- Breast cancer (Combined Oncoarray; iCOGS; GWAS meta analysis) || id:ieu-a-1128	exposure	Weighted mode	60	0.082480413	0.039783402	0.042525981	0.004504945	0.160455881	1.085977402	1.004515107	1.174045974
met-d-DHA	Docosahexaenoic acid	14	7	NTEEId	ieu-a-1128	ER- Breast cancer (Combined Oncoarray; iCOGS; GWAS meta analysis) || id:ieu-a-1128	exposure	Simple median	60	0.071396717	0.06603393	0.279602552	-0.058029785	0.20082322	1.074007219	0.943621841	1.222408655
met-d-DHA	Docosahexaenoic acid	14	8	NTEEId	ieu-a-1128	ER- Breast cancer (Combined Oncoarray; iCOGS; GWAS meta analysis) || id:ieu-a-1128	exposure	Weighted median	60	0.103771017	0.042163973	0.013850017	0.021129631	0.186412404	1.109346405	1.021354443	1.204919071
met-d-DHA	Docosahexaenoic acid	14	9	NTEEId	ieu-a-1128	ER- Breast cancer (Combined Oncoarray; iCOGS; GWAS meta analysis) || id:ieu-a-1128	exposure	Penalised weighted median	60	0.105404086	0.04083198	0.009839761	0.025373405	0.185434767	1.111159524	1.02569805	1.203741673
				id.exposure	id.outcome	outcome	exposure	method	nsnp	b	se	pval	lo_ci	up_ci	or	or_lci95	or_uci95
met-d-DHA_pct	Ratio of docosahexaenoic acid to total fatty acids	15	1	bKYo1Y	ieu-a-1128	ER- Breast cancer (Combined Oncoarray; iCOGS; GWAS meta analysis) || id:ieu-a-1128	exposure	MR Egger	46	0.101635942	0.06864921	0.145862406	-0.03291651	0.236188393	1.106980393	0.967619343	1.266412872
met-d-DHA_pct	Ratio of docosahexaenoic acid to total fatty acids	15	2	bKYo1Y	ieu-a-1128	ER- Breast cancer (Combined Oncoarray; iCOGS; GWAS meta analysis) || id:ieu-a-1128	exposure	Inverse variance weighted (multiplicative random effects)	46	0.062491162	0.044982171	0.164758895	-0.025673893	0.150656216	1.064485051	0.974652879	1.162596908
met-d-DHA_pct	Ratio of docosahexaenoic acid to total fatty acids	15	3	bKYo1Y	ieu-a-1128	ER- Breast cancer (Combined Oncoarray; iCOGS; GWAS meta analysis) || id:ieu-a-1128	exposure	Inverse variance weighted (fixed effects)	46	0.062491162	0.033905657	0.065315934	-0.003963925	0.128946249	1.064485051	0.996043921	1.137628974
met-d-DHA_pct	Ratio of docosahexaenoic acid to total fatty acids	15	4	bKYo1Y	ieu-a-1128	ER- Breast cancer (Combined Oncoarray; iCOGS; GWAS meta analysis) || id:ieu-a-1128	exposure	MR Egger (bootstrap)	46	0.104843835	0.044721964	0.004	0.017188785	0.192498885	1.11053717	1.017337363	1.212275153
met-d-DHA_pct	Ratio of docosahexaenoic acid to total fatty acids	15	5	bKYo1Y	ieu-a-1128	ER- Breast cancer (Combined Oncoarray; iCOGS; GWAS meta analysis) || id:ieu-a-1128	exposure	Simple mode	46	0.175689743	0.123427907	0.161511202	-0.066228955	0.417608441	1.192068154	0.935916557	1.518326044
met-d-DHA_pct	Ratio of docosahexaenoic acid to total fatty acids	15	6	bKYo1Y	ieu-a-1128	ER- Breast cancer (Combined Oncoarray; iCOGS; GWAS meta analysis) || id:ieu-a-1128	exposure	Weighted mode	46	0.121093738	0.045929046	0.011454116	0.031072809	0.211114667	1.128730712	1.031560608	1.235053967
met-d-DHA_pct	Ratio of docosahexaenoic acid to total fatty acids	15	7	bKYo1Y	ieu-a-1128	ER- Breast cancer (Combined Oncoarray; iCOGS; GWAS meta analysis) || id:ieu-a-1128	exposure	Simple median	46	0.094924581	0.070724489	0.179539537	-0.043695418	0.233544581	1.099575923	0.957245473	1.263069135
met-d-DHA_pct	Ratio of docosahexaenoic acid to total fatty acids	15	8	bKYo1Y	ieu-a-1128	ER- Breast cancer (Combined Oncoarray; iCOGS; GWAS meta analysis) || id:ieu-a-1128	exposure	Weighted median	46	0.115349623	0.046397783	0.012915093	0.024409968	0.206289277	1.122265739	1.024710331	1.229108706
met-d-DHA_pct	Ratio of docosahexaenoic acid to total fatty acids	15	9	bKYo1Y	ieu-a-1128	ER- Breast cancer (Combined Oncoarray; iCOGS; GWAS meta analysis) || id:ieu-a-1128	exposure	Penalised weighted median	46	0.117069461	0.045479632	0.010049905	0.027929382	0.206209541	1.124197515	1.028323064	1.229010705
				id.exposure	id.outcome	outcome	exposure	method	nsnp	b	se	pval	lo_ci	up_ci	or	or_lci95	or_uci95
met-d-Gln	Glutamine	16	1	u0RhsP	ieu-a-1128	ER- Breast cancer (Combined Oncoarray; iCOGS; GWAS meta analysis) || id:ieu-a-1128	exposure	MR Egger	37	0.223029743	0.171371403	0.201609489	-0.112858207	0.558917693	1.249857748	0.893277311	1.748778761
met-d-Gln	Glutamine	16	2	u0RhsP	ieu-a-1128	ER- Breast cancer (Combined Oncoarray; iCOGS; GWAS meta analysis) || id:ieu-a-1128	exposure	Inverse variance weighted (multiplicative random effects)	37	-0.001823771	0.086508837	0.983180317	-0.171381093	0.16773355	0.998177891	0.842500441	1.182621459
met-d-Gln	Glutamine	16	3	u0RhsP	ieu-a-1128	ER- Breast cancer (Combined Oncoarray; iCOGS; GWAS meta analysis) || id:ieu-a-1128	exposure	Inverse variance weighted (fixed effects)	37	-0.001823771	0.055820878	0.973936272	-0.111232692	0.107585149	0.998177891	0.894730528	1.113585678
met-d-Gln	Glutamine	16	4	u0RhsP	ieu-a-1128	ER- Breast cancer (Combined Oncoarray; iCOGS; GWAS meta analysis) || id:ieu-a-1128	exposure	MR Egger (bootstrap)	37	0.078454883	0.112833062	0.236	-0.142697918	0.299607685	1.081614555	0.867015939	1.349329341
met-d-Gln	Glutamine	16	5	u0RhsP	ieu-a-1128	ER- Breast cancer (Combined Oncoarray; iCOGS; GWAS meta analysis) || id:ieu-a-1128	exposure	Simple mode	37	-0.244386784	0.19478753	0.217696798	-0.626170344	0.137396775	0.783184652	0.534635355	1.147283272
met-d-Gln	Glutamine	16	6	u0RhsP	ieu-a-1128	ER- Breast cancer (Combined Oncoarray; iCOGS; GWAS meta analysis) || id:ieu-a-1128	exposure	Weighted mode	37	0.118219152	0.105948493	0.271893336	-0.089439894	0.325878198	1.125490738	0.914443227	1.385246632
met-d-Gln	Glutamine	16	7	u0RhsP	ieu-a-1128	ER- Breast cancer (Combined Oncoarray; iCOGS; GWAS meta analysis) || id:ieu-a-1128	exposure	Simple median	37	-0.043234162	0.099430236	0.663693763	-0.238117424	0.151649099	0.957687109	0.788110142	1.163751804
met-d-Gln	Glutamine	16	8	u0RhsP	ieu-a-1128	ER- Breast cancer (Combined Oncoarray; iCOGS; GWAS meta analysis) || id:ieu-a-1128	exposure	Weighted median	37	0.108350626	0.090023226	0.228749927	-0.068094897	0.28479615	1.114438428	0.934171819	1.329490983
met-d-Gln	Glutamine	16	9	u0RhsP	ieu-a-1128	ER- Breast cancer (Combined Oncoarray; iCOGS; GWAS meta analysis) || id:ieu-a-1128	exposure	Penalised weighted median	37	0.121790862	0.098519199	0.216378845	-0.071306769	0.314888492	1.129517852	0.931176193	1.370106525
				id.exposure	id.outcome	outcome	exposure	method	nsnp	b	se	pval	lo_ci	up_ci	or	or_lci95	or_uci95
met-d-Glucose	Glucose	17	1	5sYTRX	ieu-a-1128	ER- Breast cancer (Combined Oncoarray; iCOGS; GWAS meta analysis) || id:ieu-a-1128	exposure	MR Egger	19	-0.189119185	0.251620634	0.462568333	-0.682295628	0.304057257	0.827687853	0.505455322	1.355346657
met-d-Glucose	Glucose	17	2	5sYTRX	ieu-a-1128	ER- Breast cancer (Combined Oncoarray; iCOGS; GWAS meta analysis) || id:ieu-a-1128	exposure	Inverse variance weighted (multiplicative random effects)	19	0.111459528	0.110877141	0.314775258	-0.105859667	0.328778723	1.117908499	0.899550876	1.389270409
met-d-Glucose	Glucose	17	3	5sYTRX	ieu-a-1128	ER- Breast cancer (Combined Oncoarray; iCOGS; GWAS meta analysis) || id:ieu-a-1128	exposure	Inverse variance weighted (fixed effects)	19	0.111459528	0.07399211	0.131972102	-0.033565007	0.256484063	1.117908499	0.966992048	1.292378169
met-d-Glucose	Glucose	17	4	5sYTRX	ieu-a-1128	ER- Breast cancer (Combined Oncoarray; iCOGS; GWAS meta analysis) || id:ieu-a-1128	exposure	MR Egger (bootstrap)	19	-0.019105033	0.131408882	0.435	-0.276666441	0.238456376	0.981076312	0.758307395	1.269288333
met-d-Glucose	Glucose	17	5	5sYTRX	ieu-a-1128	ER- Breast cancer (Combined Oncoarray; iCOGS; GWAS meta analysis) || id:ieu-a-1128	exposure	Simple mode	19	0.204016495	0.194239634	0.307462533	-0.176693189	0.584726178	1.226318381	0.838036864	1.794499546
met-d-Glucose	Glucose	17	6	5sYTRX	ieu-a-1128	ER- Breast cancer (Combined Oncoarray; iCOGS; GWAS meta analysis) || id:ieu-a-1128	exposure	Weighted mode	19	0.09540575	0.109674025	0.395806185	-0.119555338	0.310366838	1.100105132	0.887314904	1.363925362
met-d-Glucose	Glucose	17	7	5sYTRX	ieu-a-1128	ER- Breast cancer (Combined Oncoarray; iCOGS; GWAS meta analysis) || id:ieu-a-1128	exposure	Simple median	19	0.214042858	0.129294337	0.097829258	-0.039374043	0.467459759	1.238675741	0.96139104	1.595934981
met-d-Glucose	Glucose	17	8	5sYTRX	ieu-a-1128	ER- Breast cancer (Combined Oncoarray; iCOGS; GWAS meta analysis) || id:ieu-a-1128	exposure	Weighted median	19	0.141036107	0.111520192	0.20599008	-0.07754347	0.359615684	1.151466224	0.925386797	1.432778669
met-d-Glucose	Glucose	17	9	5sYTRX	ieu-a-1128	ER- Breast cancer (Combined Oncoarray; iCOGS; GWAS meta analysis) || id:ieu-a-1128	exposure	Penalised weighted median	19	0.154567381	0.110999616	0.163769909	-0.062991867	0.372126629	1.16715292	0.93895111	1.450816686
				id.exposure	id.outcome	outcome	exposure	method	nsnp	b	se	pval	lo_ci	up_ci	or	or_lci95	or_uci95
met-d-Gly	Glycine	18	1	twRqvk	ieu-a-1128	ER- Breast cancer (Combined Oncoarray; iCOGS; GWAS meta analysis) || id:ieu-a-1128	exposure	MR Egger	59	0.050714397	0.027161989	0.067031909	-0.002523101	0.103951895	1.05202239	0.997480079	1.109547079
met-d-Gly	Glycine	18	2	twRqvk	ieu-a-1128	ER- Breast cancer (Combined Oncoarray; iCOGS; GWAS meta analysis) || id:ieu-a-1128	exposure	Inverse variance weighted (multiplicative random effects)	59	0.0688403	0.022764848	0.002494782	0.024221198	0.113459401	1.071265114	1.024516914	1.120146411
met-d-Gly	Glycine	18	3	twRqvk	ieu-a-1128	ER- Breast cancer (Combined Oncoarray; iCOGS; GWAS meta analysis) || id:ieu-a-1128	exposure	Inverse variance weighted (fixed effects)	59	0.0688403	0.020364603	0.00072383	0.028925679	0.108754921	1.071265114	1.029348089	1.114889081
met-d-Gly	Glycine	18	4	twRqvk	ieu-a-1128	ER- Breast cancer (Combined Oncoarray; iCOGS; GWAS meta analysis) || id:ieu-a-1128	exposure	MR Egger (bootstrap)	59	0.066302103	0.023375443	0.004	0.020486235	0.112117972	1.068549481	1.020697518	1.118644821
met-d-Gly	Glycine	18	5	twRqvk	ieu-a-1128	ER- Breast cancer (Combined Oncoarray; iCOGS; GWAS meta analysis) || id:ieu-a-1128	exposure	Simple mode	59	0.055334376	0.103595472	0.595286893	-0.147712749	0.2583815	1.056893955	0.862678885	1.294832703
met-d-Gly	Glycine	18	6	twRqvk	ieu-a-1128	ER- Breast cancer (Combined Oncoarray; iCOGS; GWAS meta analysis) || id:ieu-a-1128	exposure	Weighted mode	59	0.069539683	0.023199203	0.004002509	0.024069246	0.11501012	1.072014601	1.024361248	1.12188479
met-d-Gly	Glycine	18	7	twRqvk	ieu-a-1128	ER- Breast cancer (Combined Oncoarray; iCOGS; GWAS meta analysis) || id:ieu-a-1128	exposure	Simple median	59	0.067428616	0.062430099	0.28011287	-0.054934378	0.18979161	1.069753894	0.94654726	1.208997629
met-d-Gly	Glycine	18	8	twRqvk	ieu-a-1128	ER- Breast cancer (Combined Oncoarray; iCOGS; GWAS meta analysis) || id:ieu-a-1128	exposure	Weighted median	59	0.066744455	0.022993881	0.003699549	0.021676448	0.111812462	1.06902226	1.021913089	1.118303117
met-d-Gly	Glycine	18	9	twRqvk	ieu-a-1128	ER- Breast cancer (Combined Oncoarray; iCOGS; GWAS meta analysis) || id:ieu-a-1128	exposure	Penalised weighted median	59	0.066906964	0.023353299	0.004170227	0.021134498	0.112679431	1.069196	1.021359413	1.119273071
				id.exposure	id.outcome	outcome	exposure	method	nsnp	b	se	pval	lo_ci	up_ci	or	or_lci95	or_uci95
met-d-GlycA	Glycoprotein acetyls	19	1	XNFvU7	ieu-a-1128	ER- Breast cancer (Combined Oncoarray; iCOGS; GWAS meta analysis) || id:ieu-a-1128	exposure	MR Egger	69	-0.05882568	0.076249193	0.443127583	-0.208274099	0.090622739	0.942871116	0.811984442	1.094855881
met-d-GlycA	Glycoprotein acetyls	19	2	XNFvU7	ieu-a-1128	ER- Breast cancer (Combined Oncoarray; iCOGS; GWAS meta analysis) || id:ieu-a-1128	exposure	Inverse variance weighted (multiplicative random effects)	69	0.02581073	0.043279361	0.550924713	-0.059016817	0.110638277	1.026146712	0.942690916	1.116990793
met-d-GlycA	Glycoprotein acetyls	19	3	XNFvU7	ieu-a-1128	ER- Breast cancer (Combined Oncoarray; iCOGS; GWAS meta analysis) || id:ieu-a-1128	exposure	Inverse variance weighted (fixed effects)	69	0.02581073	0.035395519	0.465873839	-0.043564487	0.095185948	1.026146712	0.957370814	1.099863353
met-d-GlycA	Glycoprotein acetyls	19	4	XNFvU7	ieu-a-1128	ER- Breast cancer (Combined Oncoarray; iCOGS; GWAS meta analysis) || id:ieu-a-1128	exposure	MR Egger (bootstrap)	69	-0.005667846	0.058972956	0.46	-0.121254839	0.109919147	0.994348186	0.885808192	1.11618782
met-d-GlycA	Glycoprotein acetyls	19	5	XNFvU7	ieu-a-1128	ER- Breast cancer (Combined Oncoarray; iCOGS; GWAS meta analysis) || id:ieu-a-1128	exposure	Simple mode	69	-0.057910441	0.121736707	0.635811119	-0.296514386	0.180693505	0.943734464	0.743404932	1.198047927
met-d-GlycA	Glycoprotein acetyls	19	6	XNFvU7	ieu-a-1128	ER- Breast cancer (Combined Oncoarray; iCOGS; GWAS meta analysis) || id:ieu-a-1128	exposure	Weighted mode	69	-0.005536876	0.063633676	0.93091791	-0.130258882	0.11918513	0.994478424	0.877868138	1.126578462
met-d-GlycA	Glycoprotein acetyls	19	7	XNFvU7	ieu-a-1128	ER- Breast cancer (Combined Oncoarray; iCOGS; GWAS meta analysis) || id:ieu-a-1128	exposure	Simple median	69	0.049436707	0.063698901	0.437690039	-0.075413139	0.174286553	1.050679089	0.927360278	1.190396628
met-d-GlycA	Glycoprotein acetyls	19	8	XNFvU7	ieu-a-1128	ER- Breast cancer (Combined Oncoarray; iCOGS; GWAS meta analysis) || id:ieu-a-1128	exposure	Weighted median	69	0.022112153	0.057393919	0.700037411	-0.090379928	0.134604235	1.022358439	0.913584023	1.144083906
met-d-GlycA	Glycoprotein acetyls	19	9	XNFvU7	ieu-a-1128	ER- Breast cancer (Combined Oncoarray; iCOGS; GWAS meta analysis) || id:ieu-a-1128	exposure	Penalised weighted median	69	0.020449945	0.056560795	0.717683186	-0.090409214	0.131309104	1.020660478	0.913557269	1.140320205
				id.exposure	id.outcome	outcome	exposure	method	nsnp	b	se	pval	lo_ci	up_ci	or	or_lci95	or_uci95
met-d-HDL_C	HDL cholesterol	20	1	c2FTIm	ieu-a-1128	ER- Breast cancer (Combined Oncoarray; iCOGS; GWAS meta analysis) || id:ieu-a-1128	exposure	MR Egger	105	0.08902409	0.059484049	0.137554279	-0.027564646	0.205612827	1.093106989	0.972811792	1.228277556
met-d-HDL_C	HDL cholesterol	20	2	c2FTIm	ieu-a-1128	ER- Breast cancer (Combined Oncoarray; iCOGS; GWAS meta analysis) || id:ieu-a-1128	exposure	Inverse variance weighted (multiplicative random effects)	105	0.08708593	0.035693485	0.014694296	0.017126699	0.15704516	1.090990424	1.017274202	1.170048453
met-d-HDL_C	HDL cholesterol	20	3	c2FTIm	ieu-a-1128	ER- Breast cancer (Combined Oncoarray; iCOGS; GWAS meta analysis) || id:ieu-a-1128	exposure	Inverse variance weighted (fixed effects)	105	0.08708593	0.028261872	0.002060346	0.03169266	0.142479199	1.090990424	1.03220022	1.153129094
met-d-HDL_C	HDL cholesterol	20	4	c2FTIm	ieu-a-1128	ER- Breast cancer (Combined Oncoarray; iCOGS; GWAS meta analysis) || id:ieu-a-1128	exposure	MR Egger (bootstrap)	105	0.074608255	0.046875837	0.051	-0.017268385	0.166484895	1.077461978	0.982879859	1.181145695
met-d-HDL_C	HDL cholesterol	20	5	c2FTIm	ieu-a-1128	ER- Breast cancer (Combined Oncoarray; iCOGS; GWAS meta analysis) || id:ieu-a-1128	exposure	Simple mode	105	0.205035268	0.106506048	0.05694805	-0.003716587	0.413787122	1.227568358	0.996290311	1.512535107
met-d-HDL_C	HDL cholesterol	20	6	c2FTIm	ieu-a-1128	ER- Breast cancer (Combined Oncoarray; iCOGS; GWAS meta analysis) || id:ieu-a-1128	exposure	Weighted mode	105	0.076027488	0.044052997	0.0873499	-0.010316386	0.162371362	1.078992233	0.989736645	1.176296992
met-d-HDL_C	HDL cholesterol	20	7	c2FTIm	ieu-a-1128	ER- Breast cancer (Combined Oncoarray; iCOGS; GWAS meta analysis) || id:ieu-a-1128	exposure	Simple median	105	0.114256599	0.053827081	0.033782343	0.008755519	0.219757678	1.121039745	1.008793961	1.245774815
met-d-HDL_C	HDL cholesterol	20	8	c2FTIm	ieu-a-1128	ER- Breast cancer (Combined Oncoarray; iCOGS; GWAS meta analysis) || id:ieu-a-1128	exposure	Weighted median	105	0.090651934	0.04947728	0.066922646	-0.006323534	0.187627402	1.094887846	0.993696417	1.206383935
met-d-HDL_C	HDL cholesterol	20	9	c2FTIm	ieu-a-1128	ER- Breast cancer (Combined Oncoarray; iCOGS; GWAS meta analysis) || id:ieu-a-1128	exposure	Penalised weighted median	105	0.08976572	0.048141309	0.06223331	-0.004591245	0.184122686	1.093917971	0.995419278	1.202163302
				id.exposure	id.outcome	outcome	exposure	method	nsnp	b	se	pval	lo_ci	up_ci	or	or_lci95	or_uci95
met-d-HDL_CE	Cholesteryl esters in HDL	21	1	bG5bIj	ieu-a-1128	ER- Breast cancer (Combined Oncoarray; iCOGS; GWAS meta analysis) || id:ieu-a-1128	exposure	MR Egger	112	0.073767188	0.063406662	0.247185476	-0.050509869	0.198044245	1.076556141	0.950744546	1.219016328
met-d-HDL_CE	Cholesteryl esters in HDL	21	2	bG5bIj	ieu-a-1128	ER- Breast cancer (Combined Oncoarray; iCOGS; GWAS meta analysis) || id:ieu-a-1128	exposure	Inverse variance weighted (multiplicative random effects)	112	0.077261025	0.037704959	0.040452875	0.003359305	0.151162745	1.080324031	1.003364953	1.163185945
met-d-HDL_CE	Cholesteryl esters in HDL	21	3	bG5bIj	ieu-a-1128	ER- Breast cancer (Combined Oncoarray; iCOGS; GWAS meta analysis) || id:ieu-a-1128	exposure	Inverse variance weighted (fixed effects)	112	0.077261025	0.028100456	0.00596939	0.022184131	0.132337918	1.080324031	1.022432029	1.141493985
met-d-HDL_CE	Cholesteryl esters in HDL	21	4	bG5bIj	ieu-a-1128	ER- Breast cancer (Combined Oncoarray; iCOGS; GWAS meta analysis) || id:ieu-a-1128	exposure	MR Egger (bootstrap)	112	0.062437238	0.046389871	0.096	-0.028486909	0.153361385	1.064427651	0.971915017	1.165746186
met-d-HDL_CE	Cholesteryl esters in HDL	21	5	bG5bIj	ieu-a-1128	ER- Breast cancer (Combined Oncoarray; iCOGS; GWAS meta analysis) || id:ieu-a-1128	exposure	Simple mode	112	0.235328137	0.117468984	0.047579373	0.005088928	0.465567346	1.2653239	1.005101898	1.592917667
met-d-HDL_CE	Cholesteryl esters in HDL	21	6	bG5bIj	ieu-a-1128	ER- Breast cancer (Combined Oncoarray; iCOGS; GWAS meta analysis) || id:ieu-a-1128	exposure	Weighted mode	112	0.078214672	0.0444777	0.081416081	-0.008961621	0.165390965	1.081354771	0.991078415	1.179854311
met-d-HDL_CE	Cholesteryl esters in HDL	21	7	bG5bIj	ieu-a-1128	ER- Breast cancer (Combined Oncoarray; iCOGS; GWAS meta analysis) || id:ieu-a-1128	exposure	Simple median	112	0.119247284	0.051114557	0.019651203	0.019062753	0.219431816	1.126648487	1.019245607	1.245368931
met-d-HDL_CE	Cholesteryl esters in HDL	21	8	bG5bIj	ieu-a-1128	ER- Breast cancer (Combined Oncoarray; iCOGS; GWAS meta analysis) || id:ieu-a-1128	exposure	Weighted median	112	0.09203779	0.052045113	0.076990164	-0.009970631	0.194046211	1.096406254	0.990078911	1.214152388
met-d-HDL_CE	Cholesteryl esters in HDL	21	9	bG5bIj	ieu-a-1128	ER- Breast cancer (Combined Oncoarray; iCOGS; GWAS meta analysis) || id:ieu-a-1128	exposure	Penalised weighted median	112	0.09140826	0.050697429	0.07138575	-0.007958701	0.19077522	1.095716251	0.992072886	1.210187396
				id.exposure	id.outcome	outcome	exposure	method	nsnp	b	se	pval	lo_ci	up_ci	or	or_lci95	or_uci95
met-d-HDL_FC	Free cholesterol in HDL	22	1	MOHOiI	ieu-a-1128	ER- Breast cancer (Combined Oncoarray; iCOGS; GWAS meta analysis) || id:ieu-a-1128	exposure	MR Egger	97	0.067484782	0.060357038	0.266346713	-0.050815011	0.185784576	1.069813979	0.950454478	1.204162827
met-d-HDL_FC	Free cholesterol in HDL	22	2	MOHOiI	ieu-a-1128	ER- Breast cancer (Combined Oncoarray; iCOGS; GWAS meta analysis) || id:ieu-a-1128	exposure	Inverse variance weighted (multiplicative random effects)	97	0.055876728	0.03624793	0.123191496	-0.015169215	0.126922672	1.05746732	0.984945258	1.135329221
met-d-HDL_FC	Free cholesterol in HDL	22	3	MOHOiI	ieu-a-1128	ER- Breast cancer (Combined Oncoarray; iCOGS; GWAS meta analysis) || id:ieu-a-1128	exposure	Inverse variance weighted (fixed effects)	97	0.055876728	0.027754974	0.044092025	0.001476978	0.110276478	1.05746732	1.00147807	1.116586739
met-d-HDL_FC	Free cholesterol in HDL	22	4	MOHOiI	ieu-a-1128	ER- Breast cancer (Combined Oncoarray; iCOGS; GWAS meta analysis) || id:ieu-a-1128	exposure	MR Egger (bootstrap)	97	0.060158081	0.040149092	0.067	-0.018534139	0.138850302	1.062004416	0.981636561	1.148952091
met-d-HDL_FC	Free cholesterol in HDL	22	5	MOHOiI	ieu-a-1128	ER- Breast cancer (Combined Oncoarray; iCOGS; GWAS meta analysis) || id:ieu-a-1128	exposure	Simple mode	97	0.211135949	0.101691138	0.04054348	0.011821318	0.410450579	1.235080251	1.011891466	1.507496879
met-d-HDL_FC	Free cholesterol in HDL	22	6	MOHOiI	ieu-a-1128	ER- Breast cancer (Combined Oncoarray; iCOGS; GWAS meta analysis) || id:ieu-a-1128	exposure	Weighted mode	97	0.050420883	0.043129507	0.245275021	-0.03411295	0.134954716	1.051713652	0.966462336	1.144484956
met-d-HDL_FC	Free cholesterol in HDL	22	7	MOHOiI	ieu-a-1128	ER- Breast cancer (Combined Oncoarray; iCOGS; GWAS meta analysis) || id:ieu-a-1128	exposure	Simple median	97	0.048000035	0.053794062	0.372236208	-0.057436327	0.153436397	1.049170692	0.944182007	1.165833634
met-d-HDL_FC	Free cholesterol in HDL	22	8	MOHOiI	ieu-a-1128	ER- Breast cancer (Combined Oncoarray; iCOGS; GWAS meta analysis) || id:ieu-a-1128	exposure	Weighted median	97	0.026497672	0.045609555	0.561262323	-0.062897057	0.1158924	1.026851856	0.939040137	1.122875044
met-d-HDL_FC	Free cholesterol in HDL	22	9	MOHOiI	ieu-a-1128	ER- Breast cancer (Combined Oncoarray; iCOGS; GWAS meta analysis) || id:ieu-a-1128	exposure	Penalised weighted median	97	0.019542199	0.044985797	0.663992041	-0.068629962	0.107714361	1.019734398	0.93367211	1.113729575
				id.exposure	id.outcome	outcome	exposure	method	nsnp	b	se	pval	lo_ci	up_ci	or	or_lci95	or_uci95
met-d-HDL_L	Total lipids in HDL	23	1	Iijqdu	ieu-a-1128	ER- Breast cancer (Combined Oncoarray; iCOGS; GWAS meta analysis) || id:ieu-a-1128	exposure	MR Egger	91	0.082059365	0.064600201	0.207301112	-0.04455703	0.208675759	1.08552025	0.956421054	1.232045455
met-d-HDL_L	Total lipids in HDL	23	2	Iijqdu	ieu-a-1128	ER- Breast cancer (Combined Oncoarray; iCOGS; GWAS meta analysis) || id:ieu-a-1128	exposure	Inverse variance weighted (multiplicative random effects)	91	0.060816398	0.037320612	0.10319327	-0.012332002	0.133964798	1.062703782	0.987743726	1.14335257
met-d-HDL_L	Total lipids in HDL	23	3	Iijqdu	ieu-a-1128	ER- Breast cancer (Combined Oncoarray; iCOGS; GWAS meta analysis) || id:ieu-a-1128	exposure	Inverse variance weighted (fixed effects)	91	0.060816398	0.029065564	0.036403943	0.003847892	0.117784904	1.062703782	1.003855305	1.125002101
met-d-HDL_L	Total lipids in HDL	23	4	Iijqdu	ieu-a-1128	ER- Breast cancer (Combined Oncoarray; iCOGS; GWAS meta analysis) || id:ieu-a-1128	exposure	MR Egger (bootstrap)	91	0.058041186	0.048438466	0.115	-0.036898207	0.15298058	1.059758642	0.963774235	1.165302349
met-d-HDL_L	Total lipids in HDL	23	5	Iijqdu	ieu-a-1128	ER- Breast cancer (Combined Oncoarray; iCOGS; GWAS meta analysis) || id:ieu-a-1128	exposure	Simple mode	91	0.271855853	0.114727095	0.019944704	0.046990748	0.496720958	1.31239781	1.048112312	1.643323899
met-d-HDL_L	Total lipids in HDL	23	6	Iijqdu	ieu-a-1128	ER- Breast cancer (Combined Oncoarray; iCOGS; GWAS meta analysis) || id:ieu-a-1128	exposure	Weighted mode	91	0.057733207	0.048096534	0.23314915	-0.036536	0.152002415	1.059432309	0.964123385	1.164163048
met-d-HDL_L	Total lipids in HDL	23	7	Iijqdu	ieu-a-1128	ER- Breast cancer (Combined Oncoarray; iCOGS; GWAS meta analysis) || id:ieu-a-1128	exposure	Simple median	91	0.047287828	0.052762849	0.370128113	-0.056127355	0.150703012	1.048423731	0.945418724	1.162651313
met-d-HDL_L	Total lipids in HDL	23	8	Iijqdu	ieu-a-1128	ER- Breast cancer (Combined Oncoarray; iCOGS; GWAS meta analysis) || id:ieu-a-1128	exposure	Weighted median	91	0.025119182	0.048251726	0.602655077	-0.069454201	0.119692564	1.025437327	0.932902859	1.127150272
met-d-HDL_L	Total lipids in HDL	23	9	Iijqdu	ieu-a-1128	ER- Breast cancer (Combined Oncoarray; iCOGS; GWAS meta analysis) || id:ieu-a-1128	exposure	Penalised weighted median	91	0.024321254	0.049061522	0.620085126	-0.07183933	0.120481838	1.024619428	0.930680417	1.128040253
				id.exposure	id.outcome	outcome	exposure	method	nsnp	b	se	pval	lo_ci	up_ci	or	or_lci95	or_uci95
met-d-HDL_P	Concentration of HDL particles	24	1	P2WX0n	ieu-a-1128	ER- Breast cancer (Combined Oncoarray; iCOGS; GWAS meta analysis) || id:ieu-a-1128	exposure	MR Egger	71	0.049859345	0.089148013	0.577776626	-0.12487076	0.22458945	1.05112324	0.882610964	1.251808681
met-d-HDL_P	Concentration of HDL particles	24	2	P2WX0n	ieu-a-1128	ER- Breast cancer (Combined Oncoarray; iCOGS; GWAS meta analysis) || id:ieu-a-1128	exposure	Inverse variance weighted (multiplicative random effects)	71	0.042975917	0.047774623	0.368356935	-0.050662344	0.136614179	1.043912754	0.950599592	1.146385763
met-d-HDL_P	Concentration of HDL particles	24	3	P2WX0n	ieu-a-1128	ER- Breast cancer (Combined Oncoarray; iCOGS; GWAS meta analysis) || id:ieu-a-1128	exposure	Inverse variance weighted (fixed effects)	71	0.042975917	0.0338539	0.204279731	-0.023377727	0.109329561	1.043912754	0.976893415	1.115529925
met-d-HDL_P	Concentration of HDL particles	24	4	P2WX0n	ieu-a-1128	ER- Breast cancer (Combined Oncoarray; iCOGS; GWAS meta analysis) || id:ieu-a-1128	exposure	MR Egger (bootstrap)	71	-0.002237954	0.063081538	0.489	-0.125877769	0.121401861	0.997764548	0.881722614	1.129078553
met-d-HDL_P	Concentration of HDL particles	24	5	P2WX0n	ieu-a-1128	ER- Breast cancer (Combined Oncoarray; iCOGS; GWAS meta analysis) || id:ieu-a-1128	exposure	Simple mode	71	-0.074056678	0.125236604	0.556201382	-0.319520422	0.171407066	0.92861906	0.726497365	1.186973827
met-d-HDL_P	Concentration of HDL particles	24	6	P2WX0n	ieu-a-1128	ER- Breast cancer (Combined Oncoarray; iCOGS; GWAS meta analysis) || id:ieu-a-1128	exposure	Weighted mode	71	0.021890663	0.061314778	0.722150154	-0.098286303	0.142067628	1.022132021	0.906389365	1.152654597
met-d-HDL_P	Concentration of HDL particles	24	7	P2WX0n	ieu-a-1128	ER- Breast cancer (Combined Oncoarray; iCOGS; GWAS meta analysis) || id:ieu-a-1128	exposure	Simple median	71	-0.003237853	0.059455985	0.956570288	-0.119771583	0.113295878	0.996767384	0.887123047	1.119963256
met-d-HDL_P	Concentration of HDL particles	24	8	P2WX0n	ieu-a-1128	ER- Breast cancer (Combined Oncoarray; iCOGS; GWAS meta analysis) || id:ieu-a-1128	exposure	Weighted median	71	0.043225689	0.059125863	0.464730774	-0.072661003	0.159112381	1.044173527	0.929916016	1.172469703
met-d-HDL_P	Concentration of HDL particles	24	9	P2WX0n	ieu-a-1128	ER- Breast cancer (Combined Oncoarray; iCOGS; GWAS meta analysis) || id:ieu-a-1128	exposure	Penalised weighted median	71	0.044099132	0.06284931	0.482888392	-0.079085515	0.167283779	1.045085951	0.923960908	1.18208967
				id.exposure	id.outcome	outcome	exposure	method	nsnp	b	se	pval	lo_ci	up_ci	or	or_lci95	or_uci95
met-d-HDL_PL	Phospholipids in HDL	25	1	qKxTjx	ieu-a-1128	ER- Breast cancer (Combined Oncoarray; iCOGS; GWAS meta analysis) || id:ieu-a-1128	exposure	MR Egger	82	0.050392727	0.070780289	0.478560743	-0.08833664	0.189122094	1.05168404	0.915452647	1.208188456
met-d-HDL_PL	Phospholipids in HDL	25	2	qKxTjx	ieu-a-1128	ER- Breast cancer (Combined Oncoarray; iCOGS; GWAS meta analysis) || id:ieu-a-1128	exposure	Inverse variance weighted (multiplicative random effects)	82	0.068005197	0.040388813	0.092227444	-0.011156877	0.147167271	1.070370871	0.98890513	1.158547738
met-d-HDL_PL	Phospholipids in HDL	25	3	qKxTjx	ieu-a-1128	ER- Breast cancer (Combined Oncoarray; iCOGS; GWAS meta analysis) || id:ieu-a-1128	exposure	Inverse variance weighted (fixed effects)	82	0.068005197	0.030142122	0.024061136	0.008926639	0.127083755	1.070370871	1.0089666	1.135512119
met-d-HDL_PL	Phospholipids in HDL	25	4	qKxTjx	ieu-a-1128	ER- Breast cancer (Combined Oncoarray; iCOGS; GWAS meta analysis) || id:ieu-a-1128	exposure	MR Egger (bootstrap)	82	0.023255325	0.049292224	0.307	-0.073357435	0.119868084	1.023527838	0.929268618	1.127348126
met-d-HDL_PL	Phospholipids in HDL	25	5	qKxTjx	ieu-a-1128	ER- Breast cancer (Combined Oncoarray; iCOGS; GWAS meta analysis) || id:ieu-a-1128	exposure	Simple mode	82	0.230737032	0.112847252	0.044133742	0.009556419	0.451917646	1.259527981	1.009602228	1.571322538
met-d-HDL_PL	Phospholipids in HDL	25	6	qKxTjx	ieu-a-1128	ER- Breast cancer (Combined Oncoarray; iCOGS; GWAS meta analysis) || id:ieu-a-1128	exposure	Weighted mode	82	0.05663177	0.046629061	0.228079357	-0.03476119	0.14802473	1.058266053	0.96583604	1.159541572
met-d-HDL_PL	Phospholipids in HDL	25	7	qKxTjx	ieu-a-1128	ER- Breast cancer (Combined Oncoarray; iCOGS; GWAS meta analysis) || id:ieu-a-1128	exposure	Simple median	82	0.132344605	0.054592675	0.015341347	0.025342962	0.239346249	1.141501619	1.025666825	1.270418341
met-d-HDL_PL	Phospholipids in HDL	25	8	qKxTjx	ieu-a-1128	ER- Breast cancer (Combined Oncoarray; iCOGS; GWAS meta analysis) || id:ieu-a-1128	exposure	Weighted median	82	0.022166272	0.048569128	0.648112405	-0.07302922	0.117361764	1.022413769	0.929573668	1.124526169
met-d-HDL_PL	Phospholipids in HDL	25	9	qKxTjx	ieu-a-1128	ER- Breast cancer (Combined Oncoarray; iCOGS; GWAS meta analysis) || id:ieu-a-1128	exposure	Penalised weighted median	82	0.02196544	0.047294671	0.642334014	-0.070732116	0.114662995	1.022208456	0.931711449	1.121495424
				id.exposure	id.outcome	outcome	exposure	method	nsnp	b	se	pval	lo_ci	up_ci	or	or_lci95	or_uci95
met-d-HDL_size	Average diameter for HDL particles	26	1	7PpLvp	ieu-a-1128	ER- Breast cancer (Combined Oncoarray; iCOGS; GWAS meta analysis) || id:ieu-a-1128	exposure	MR Egger	134	0.07645629	0.046421299	0.101934873	-0.014529456	0.167442036	1.079455006	0.985575588	1.182276758
met-d-HDL_size	Average diameter for HDL particles	26	2	7PpLvp	ieu-a-1128	ER- Breast cancer (Combined Oncoarray; iCOGS; GWAS meta analysis) || id:ieu-a-1128	exposure	Inverse variance weighted (multiplicative random effects)	134	0.036164149	0.030141241	0.230208167	-0.022912684	0.095240982	1.036826026	0.977347818	1.099923885
met-d-HDL_size	Average diameter for HDL particles	26	3	7PpLvp	ieu-a-1128	ER- Breast cancer (Combined Oncoarray; iCOGS; GWAS meta analysis) || id:ieu-a-1128	exposure	Inverse variance weighted (fixed effects)	134	0.036164149	0.024897099	0.146350221	-0.012634166	0.084962463	1.036826026	0.98744531	1.0886762
met-d-HDL_size	Average diameter for HDL particles	26	4	7PpLvp	ieu-a-1128	ER- Breast cancer (Combined Oncoarray; iCOGS; GWAS meta analysis) || id:ieu-a-1128	exposure	MR Egger (bootstrap)	134	0.046656487	0.035678123	0.093	-0.023272635	0.116585609	1.047762027	0.976996084	1.123653701
met-d-HDL_size	Average diameter for HDL particles	26	5	7PpLvp	ieu-a-1128	ER- Breast cancer (Combined Oncoarray; iCOGS; GWAS meta analysis) || id:ieu-a-1128	exposure	Simple mode	134	0.176999197	0.099964006	0.078913267	-0.018930254	0.372928648	1.193630134	0.981247798	1.451980734
met-d-HDL_size	Average diameter for HDL particles	26	6	7PpLvp	ieu-a-1128	ER- Breast cancer (Combined Oncoarray; iCOGS; GWAS meta analysis) || id:ieu-a-1128	exposure	Weighted mode	134	0.030629634	0.034061381	0.370145697	-0.036130672	0.09738994	1.031103548	0.96451425	1.102290117
met-d-HDL_size	Average diameter for HDL particles	26	7	7PpLvp	ieu-a-1128	ER- Breast cancer (Combined Oncoarray; iCOGS; GWAS meta analysis) || id:ieu-a-1128	exposure	Simple median	134	0.00412549	0.049209145	0.933186956	-0.092324435	0.100575414	1.004134011	0.911809279	1.105807032
met-d-HDL_size	Average diameter for HDL particles	26	8	7PpLvp	ieu-a-1128	ER- Breast cancer (Combined Oncoarray; iCOGS; GWAS meta analysis) || id:ieu-a-1128	exposure	Weighted median	134	0.031744787	0.04002267	0.427678691	-0.046699645	0.11018922	1.032254027	0.954374005	1.116489313
met-d-HDL_size	Average diameter for HDL particles	26	9	7PpLvp	ieu-a-1128	ER- Breast cancer (Combined Oncoarray; iCOGS; GWAS meta analysis) || id:ieu-a-1128	exposure	Penalised weighted median	134	0.027163964	0.040017054	0.497258458	-0.051269462	0.10559739	1.027536268	0.950022641	1.111374336
				id.exposure	id.outcome	outcome	exposure	method	nsnp	b	se	pval	lo_ci	up_ci	or	or_lci95	or_uci95
met-d-HDL_TG	Triglycerides in HDL	27	1	c2pst4	ieu-a-1128	ER- Breast cancer (Combined Oncoarray; iCOGS; GWAS meta analysis) || id:ieu-a-1128	exposure	MR Egger	84	-0.049372284	0.054065228	0.363815379	-0.155340131	0.056595563	0.951826713	0.856123933	1.058227737
met-d-HDL_TG	Triglycerides in HDL	27	2	c2pst4	ieu-a-1128	ER- Breast cancer (Combined Oncoarray; iCOGS; GWAS meta analysis) || id:ieu-a-1128	exposure	Inverse variance weighted (multiplicative random effects)	84	-0.014307973	0.03441556	0.677599247	-0.081762471	0.053146525	0.9857939	0.921490813	1.054584157
met-d-HDL_TG	Triglycerides in HDL	27	3	c2pst4	ieu-a-1128	ER- Breast cancer (Combined Oncoarray; iCOGS; GWAS meta analysis) || id:ieu-a-1128	exposure	Inverse variance weighted (fixed effects)	84	-0.014307973	0.026851682	0.594136012	-0.066937269	0.038321323	0.9857939	0.935253869	1.039065054
met-d-HDL_TG	Triglycerides in HDL	27	4	c2pst4	ieu-a-1128	ER- Breast cancer (Combined Oncoarray; iCOGS; GWAS meta analysis) || id:ieu-a-1128	exposure	MR Egger (bootstrap)	84	-0.051122195	0.039570563	0.094	-0.128680498	0.026436107	0.950162558	0.879254844	1.026788641
met-d-HDL_TG	Triglycerides in HDL	27	5	c2pst4	ieu-a-1128	ER- Breast cancer (Combined Oncoarray; iCOGS; GWAS meta analysis) || id:ieu-a-1128	exposure	Simple mode	84	0.009070358	0.080102203	0.910117838	-0.14792996	0.166070675	1.009111618	0.862491522	1.180656542
met-d-HDL_TG	Triglycerides in HDL	27	6	c2pst4	ieu-a-1128	ER- Breast cancer (Combined Oncoarray; iCOGS; GWAS meta analysis) || id:ieu-a-1128	exposure	Weighted mode	84	-0.043184376	0.035848974	0.231773917	-0.113448365	0.027079613	0.957734791	0.892750292	1.027449598
met-d-HDL_TG	Triglycerides in HDL	27	7	c2pst4	ieu-a-1128	ER- Breast cancer (Combined Oncoarray; iCOGS; GWAS meta analysis) || id:ieu-a-1128	exposure	Simple median	84	0.040818292	0.053693005	0.44712536	-0.064419997	0.146056582	1.04166281	0.937611123	1.157261666
met-d-HDL_TG	Triglycerides in HDL	27	8	c2pst4	ieu-a-1128	ER- Breast cancer (Combined Oncoarray; iCOGS; GWAS meta analysis) || id:ieu-a-1128	exposure	Weighted median	84	-0.053423771	0.043035348	0.214460677	-0.137773052	0.03092551	0.947978202	0.871296408	1.031408672
met-d-HDL_TG	Triglycerides in HDL	27	9	c2pst4	ieu-a-1128	ER- Breast cancer (Combined Oncoarray; iCOGS; GWAS meta analysis) || id:ieu-a-1128	exposure	Penalised weighted median	84	-0.052548175	0.043706032	0.229243656	-0.138211997	0.033115647	0.948808611	0.870914041	1.033670073
				id.exposure	id.outcome	outcome	exposure	method	nsnp	b	se	pval	lo_ci	up_ci	or	or_lci95	or_uci95
met-d-His	Histidine	28	1	C6fPp6	ieu-a-1128	ER- Breast cancer (Combined Oncoarray; iCOGS; GWAS meta analysis) || id:ieu-a-1128	exposure	MR Egger	14	-0.358750455	0.26745049	0.204634915	-0.882953416	0.165452506	0.698548649	0.413559692	1.179926921
met-d-His	Histidine	28	2	C6fPp6	ieu-a-1128	ER- Breast cancer (Combined Oncoarray; iCOGS; GWAS meta analysis) || id:ieu-a-1128	exposure	Inverse variance weighted (multiplicative random effects)	14	-0.067076962	0.121881192	0.582081318	-0.305964098	0.171810174	0.93512323	0.736413058	1.187452403
met-d-His	Histidine	28	3	C6fPp6	ieu-a-1128	ER- Breast cancer (Combined Oncoarray; iCOGS; GWAS meta analysis) || id:ieu-a-1128	exposure	Inverse variance weighted (fixed effects)	14	-0.067076962	0.093872555	0.474884991	-0.251067169	0.116913245	0.93512323	0.777970115	1.124021911
met-d-His	Histidine	28	4	C6fPp6	ieu-a-1128	ER- Breast cancer (Combined Oncoarray; iCOGS; GWAS meta analysis) || id:ieu-a-1128	exposure	MR Egger (bootstrap)	14	-0.3052144	0.188183448	0.058	-0.674053958	0.063625158	0.736965352	0.509638332	1.065692858
met-d-His	Histidine	28	5	C6fPp6	ieu-a-1128	ER- Breast cancer (Combined Oncoarray; iCOGS; GWAS meta analysis) || id:ieu-a-1128	exposure	Simple mode	14	0.272036232	0.333577852	0.429469085	-0.381776358	0.925848822	1.31263456	0.682647705	2.524009786
met-d-His	Histidine	28	6	C6fPp6	ieu-a-1128	ER- Breast cancer (Combined Oncoarray; iCOGS; GWAS meta analysis) || id:ieu-a-1128	exposure	Weighted mode	14	-0.431871135	0.227405385	0.079964741	-0.877585689	0.01384342	0.649293043	0.415785536	1.013939684
met-d-His	Histidine	28	7	C6fPp6	ieu-a-1128	ER- Breast cancer (Combined Oncoarray; iCOGS; GWAS meta analysis) || id:ieu-a-1128	exposure	Simple median	14	0.025270588	0.149645714	0.865899335	-0.268035011	0.318576188	1.025592596	0.764881001	1.375168389
met-d-His	Histidine	28	8	C6fPp6	ieu-a-1128	ER- Breast cancer (Combined Oncoarray; iCOGS; GWAS meta analysis) || id:ieu-a-1128	exposure	Weighted median	14	-0.11163141	0.153197449	0.466199457	-0.41189841	0.188635591	0.894373854	0.662391565	1.207600811
met-d-His	Histidine	28	9	C6fPp6	ieu-a-1128	ER- Breast cancer (Combined Oncoarray; iCOGS; GWAS meta analysis) || id:ieu-a-1128	exposure	Penalised weighted median	14	-0.015369955	0.154481407	0.920746145	-0.318153512	0.287413602	0.98474756	0.727491101	1.332975421
				id.exposure	id.outcome	outcome	exposure	method	nsnp	b	se	pval	lo_ci	up_ci	or	or_lci95	or_uci95
met-d-IDL_C	Cholesterol in IDL	29	1	gae3Dw	ieu-a-1128	ER- Breast cancer (Combined Oncoarray; iCOGS; GWAS meta analysis) || id:ieu-a-1128	exposure	MR Egger	72	0.017138949	0.049269667	0.728989168	-0.079429598	0.113707497	1.017286664	0.923643044	1.120424349
met-d-IDL_C	Cholesterol in IDL	29	2	gae3Dw	ieu-a-1128	ER- Breast cancer (Combined Oncoarray; iCOGS; GWAS meta analysis) || id:ieu-a-1128	exposure	Inverse variance weighted (multiplicative random effects)	72	0.031819598	0.033955199	0.348704388	-0.034732593	0.098371789	1.032331254	0.96586366	1.103372931
met-d-IDL_C	Cholesterol in IDL	29	3	gae3Dw	ieu-a-1128	ER- Breast cancer (Combined Oncoarray; iCOGS; GWAS meta analysis) || id:ieu-a-1128	exposure	Inverse variance weighted (fixed effects)	72	0.031819598	0.028424005	0.262943033	-0.023891452	0.087530648	1.032331254	0.976391689	1.091475716
met-d-IDL_C	Cholesterol in IDL	29	4	gae3Dw	ieu-a-1128	ER- Breast cancer (Combined Oncoarray; iCOGS; GWAS meta analysis) || id:ieu-a-1128	exposure	MR Egger (bootstrap)	72	0.033246741	0.054214127	0.267	-0.073012948	0.13950643	1.03380559	0.929588794	1.149706198
met-d-IDL_C	Cholesterol in IDL	29	5	gae3Dw	ieu-a-1128	ER- Breast cancer (Combined Oncoarray; iCOGS; GWAS meta analysis) || id:ieu-a-1128	exposure	Simple mode	72	-0.044987738	0.093792099	0.632947846	-0.228820252	0.138844775	0.956009204	0.795471505	1.148945741
met-d-IDL_C	Cholesterol in IDL	29	6	gae3Dw	ieu-a-1128	ER- Breast cancer (Combined Oncoarray; iCOGS; GWAS meta analysis) || id:ieu-a-1128	exposure	Weighted mode	72	-0.00650957	0.041531637	0.875896481	-0.087911578	0.074892438	0.993511571	0.915841853	1.077768218
met-d-IDL_C	Cholesterol in IDL	29	7	gae3Dw	ieu-a-1128	ER- Breast cancer (Combined Oncoarray; iCOGS; GWAS meta analysis) || id:ieu-a-1128	exposure	Simple median	72	0.008857543	0.053989212	0.869682849	-0.096961312	0.114676398	1.008896887	0.907591118	1.121510456
met-d-IDL_C	Cholesterol in IDL	29	8	gae3Dw	ieu-a-1128	ER- Breast cancer (Combined Oncoarray; iCOGS; GWAS meta analysis) || id:ieu-a-1128	exposure	Weighted median	72	0.015694489	0.046097434	0.73350758	-0.074656482	0.10604546	1.015818295	0.928062238	1.111872422
met-d-IDL_C	Cholesterol in IDL	29	9	gae3Dw	ieu-a-1128	ER- Breast cancer (Combined Oncoarray; iCOGS; GWAS meta analysis) || id:ieu-a-1128	exposure	Penalised weighted median	72	0.007220319	0.044847292	0.872095077	-0.080680374	0.095121011	1.007246448	0.922488496	1.099791934
				id.exposure	id.outcome	outcome	exposure	method	nsnp	b	se	pval	lo_ci	up_ci	or	or_lci95	or_uci95
met-d-IDL_C_pct	Cholesterol to total lipids ratio in IDL	30	1	BGSXUt	ieu-a-1128	ER- Breast cancer (Combined Oncoarray; iCOGS; GWAS meta analysis) || id:ieu-a-1128	exposure	MR Egger	69	0.016354455	0.050580067	0.747446365	-0.082782476	0.115491386	1.016488921	0.920551367	1.122424846
met-d-IDL_C_pct	Cholesterol to total lipids ratio in IDL	30	2	BGSXUt	ieu-a-1128	ER- Breast cancer (Combined Oncoarray; iCOGS; GWAS meta analysis) || id:ieu-a-1128	exposure	Inverse variance weighted (multiplicative random effects)	69	0.028252754	0.035057753	0.420305258	-0.040460441	0.09696595	1.028655649	0.960347154	1.101822856
met-d-IDL_C_pct	Cholesterol to total lipids ratio in IDL	30	3	BGSXUt	ieu-a-1128	ER- Breast cancer (Combined Oncoarray; iCOGS; GWAS meta analysis) || id:ieu-a-1128	exposure	Inverse variance weighted (fixed effects)	69	0.028252754	0.028564771	0.322625526	-0.027734196	0.084239705	1.028655649	0.972646866	1.087889635
met-d-IDL_C_pct	Cholesterol to total lipids ratio in IDL	30	4	BGSXUt	ieu-a-1128	ER- Breast cancer (Combined Oncoarray; iCOGS; GWAS meta analysis) || id:ieu-a-1128	exposure	MR Egger (bootstrap)	69	0.028848105	0.053038138	0.3	-0.075106646	0.132802855	1.029268242	0.927644552	1.142024832
met-d-IDL_C_pct	Cholesterol to total lipids ratio in IDL	30	5	BGSXUt	ieu-a-1128	ER- Breast cancer (Combined Oncoarray; iCOGS; GWAS meta analysis) || id:ieu-a-1128	exposure	Simple mode	69	-0.029184715	0.08070404	0.718752468	-0.187364633	0.128995203	0.971237046	0.829141349	1.137684667
met-d-IDL_C_pct	Cholesterol to total lipids ratio in IDL	30	6	BGSXUt	ieu-a-1128	ER- Breast cancer (Combined Oncoarray; iCOGS; GWAS meta analysis) || id:ieu-a-1128	exposure	Weighted mode	69	-0.005718602	0.038630984	0.882755995	-0.081435332	0.069998127	0.994297718	0.921792319	1.072506172
met-d-IDL_C_pct	Cholesterol to total lipids ratio in IDL	30	7	BGSXUt	ieu-a-1128	ER- Breast cancer (Combined Oncoarray; iCOGS; GWAS meta analysis) || id:ieu-a-1128	exposure	Simple median	69	0.01547293	0.056825119	0.785398796	-0.095904304	0.126850164	1.015593256	0.908550957	1.135246904
met-d-IDL_C_pct	Cholesterol to total lipids ratio in IDL	30	8	BGSXUt	ieu-a-1128	ER- Breast cancer (Combined Oncoarray; iCOGS; GWAS meta analysis) || id:ieu-a-1128	exposure	Weighted median	69	0.014880321	0.042943476	0.728959866	-0.069288892	0.099049535	1.014991584	0.933057088	1.10412099
met-d-IDL_C_pct	Cholesterol to total lipids ratio in IDL	30	9	BGSXUt	ieu-a-1128	ER- Breast cancer (Combined Oncoarray; iCOGS; GWAS meta analysis) || id:ieu-a-1128	exposure	Penalised weighted median	69	0.005372517	0.046650162	0.908313475	-0.086061801	0.096806835	1.005386975	0.917537525	1.101647553
				id.exposure	id.outcome	outcome	exposure	method	nsnp	b	se	pval	lo_ci	up_ci	or	or_lci95	or_uci95
met-d-IDL_CE	Cholesteryl esters in IDL	31	1	tNUN2o	ieu-a-1128	ER- Breast cancer (Combined Oncoarray; iCOGS; GWAS meta analysis) || id:ieu-a-1128	exposure	MR Egger	71	-0.009313074	0.051723006	0.857635808	-0.110690167	0.092064018	0.990730158	0.895216074	1.096435011
met-d-IDL_CE	Cholesteryl esters in IDL	31	2	tNUN2o	ieu-a-1128	ER- Breast cancer (Combined Oncoarray; iCOGS; GWAS meta analysis) || id:ieu-a-1128	exposure	Inverse variance weighted (multiplicative random effects)	71	-0.004975284	0.035160737	0.887474076	-0.073890329	0.063939761	0.995037073	0.928773548	1.066028181
met-d-IDL_CE	Cholesteryl esters in IDL	31	3	tNUN2o	ieu-a-1128	ER- Breast cancer (Combined Oncoarray; iCOGS; GWAS meta analysis) || id:ieu-a-1128	exposure	Inverse variance weighted (fixed effects)	71	-0.004975284	0.026629784	0.851792714	-0.05716966	0.047219093	0.995037073	0.944433823	1.048351671
met-d-IDL_CE	Cholesteryl esters in IDL	31	4	tNUN2o	ieu-a-1128	ER- Breast cancer (Combined Oncoarray; iCOGS; GWAS meta analysis) || id:ieu-a-1128	exposure	MR Egger (bootstrap)	71	-0.016083194	0.042845261	0.352	-0.100059905	0.067893517	0.98404545	0.904783216	1.070251339
met-d-IDL_CE	Cholesteryl esters in IDL	31	5	tNUN2o	ieu-a-1128	ER- Breast cancer (Combined Oncoarray; iCOGS; GWAS meta analysis) || id:ieu-a-1128	exposure	Simple mode	71	-0.163163965	0.09439194	0.088293115	-0.348172167	0.021844237	0.849451897	0.70597732	1.022084569
met-d-IDL_CE	Cholesteryl esters in IDL	31	6	tNUN2o	ieu-a-1128	ER- Breast cancer (Combined Oncoarray; iCOGS; GWAS meta analysis) || id:ieu-a-1128	exposure	Weighted mode	71	-0.015582211	0.034358263	0.651576123	-0.082924406	0.051759984	0.984538563	0.920420722	1.053122946
met-d-IDL_CE	Cholesteryl esters in IDL	31	7	tNUN2o	ieu-a-1128	ER- Breast cancer (Combined Oncoarray; iCOGS; GWAS meta analysis) || id:ieu-a-1128	exposure	Simple median	71	-0.067580505	0.051997162	0.193705173	-0.169494944	0.034333933	0.934652473	0.844091023	1.034930146
met-d-IDL_CE	Cholesteryl esters in IDL	31	8	tNUN2o	ieu-a-1128	ER- Breast cancer (Combined Oncoarray; iCOGS; GWAS meta analysis) || id:ieu-a-1128	exposure	Weighted median	71	-0.012463418	0.041922201	0.766238444	-0.094630932	0.069704097	0.987613929	0.909708617	1.072190869
met-d-IDL_CE	Cholesteryl esters in IDL	31	9	tNUN2o	ieu-a-1128	ER- Breast cancer (Combined Oncoarray; iCOGS; GWAS meta analysis) || id:ieu-a-1128	exposure	Penalised weighted median	71	-0.013612079	0.040887137	0.739195892	-0.093750867	0.066526708	0.986480146	0.910509572	1.068789509
				id.exposure	id.outcome	outcome	exposure	method	nsnp	b	se	pval	lo_ci	up_ci	or	or_lci95	or_uci95
met-d-IDL_CE_pct	Cholesteryl esters to total lipids ratio in IDL	32	1	MFiEN6	ieu-a-1128	ER- Breast cancer (Combined Oncoarray; iCOGS; GWAS meta analysis) || id:ieu-a-1128	exposure	MR Egger	93	0.020227002	0.044032058	0.647064057	-0.066075832	0.106529836	1.020432954	0.936059879	1.112411115
met-d-IDL_CE_pct	Cholesteryl esters to total lipids ratio in IDL	32	2	MFiEN6	ieu-a-1128	ER- Breast cancer (Combined Oncoarray; iCOGS; GWAS meta analysis) || id:ieu-a-1128	exposure	Inverse variance weighted (multiplicative random effects)	93	0.009549319	0.029651003	0.747409349	-0.048566646	0.067665285	1.00959506	0.952593851	1.070007101
met-d-IDL_CE_pct	Cholesteryl esters to total lipids ratio in IDL	32	3	MFiEN6	ieu-a-1128	ER- Breast cancer (Combined Oncoarray; iCOGS; GWAS meta analysis) || id:ieu-a-1128	exposure	Inverse variance weighted (fixed effects)	93	0.009549319	0.02469207	0.698951446	-0.038847137	0.057945776	1.00959506	0.961897737	1.059657535
met-d-IDL_CE_pct	Cholesteryl esters to total lipids ratio in IDL	32	4	MFiEN6	ieu-a-1128	ER- Breast cancer (Combined Oncoarray; iCOGS; GWAS meta analysis) || id:ieu-a-1128	exposure	MR Egger (bootstrap)	93	0.0278701	0.039373413	0.24	-0.049301789	0.105041988	1.028262104	0.951893815	1.110757248
met-d-IDL_CE_pct	Cholesteryl esters to total lipids ratio in IDL	32	5	MFiEN6	ieu-a-1128	ER- Breast cancer (Combined Oncoarray; iCOGS; GWAS meta analysis) || id:ieu-a-1128	exposure	Simple mode	93	0.145644426	0.090021109	0.109109502	-0.030796947	0.322085799	1.156784792	0.969672448	1.380003174
met-d-IDL_CE_pct	Cholesteryl esters to total lipids ratio in IDL	32	6	MFiEN6	ieu-a-1128	ER- Breast cancer (Combined Oncoarray; iCOGS; GWAS meta analysis) || id:ieu-a-1128	exposure	Weighted mode	93	-0.002515811	0.034399149	0.941856787	-0.069938143	0.064906521	0.997487351	0.932451497	1.067059272
met-d-IDL_CE_pct	Cholesteryl esters to total lipids ratio in IDL	32	7	MFiEN6	ieu-a-1128	ER- Breast cancer (Combined Oncoarray; iCOGS; GWAS meta analysis) || id:ieu-a-1128	exposure	Simple median	93	-0.01738143	0.046744983	0.710015561	-0.109001596	0.074238737	0.982768756	0.896728986	1.07706391
met-d-IDL_CE_pct	Cholesteryl esters to total lipids ratio in IDL	32	8	MFiEN6	ieu-a-1128	ER- Breast cancer (Combined Oncoarray; iCOGS; GWAS meta analysis) || id:ieu-a-1128	exposure	Weighted median	93	-0.006947013	0.039016682	0.858681839	-0.08341971	0.069525683	0.993077062	0.919964948	1.071999593
met-d-IDL_CE_pct	Cholesteryl esters to total lipids ratio in IDL	32	9	MFiEN6	ieu-a-1128	ER- Breast cancer (Combined Oncoarray; iCOGS; GWAS meta analysis) || id:ieu-a-1128	exposure	Penalised weighted median	93	-0.008384177	0.039991844	0.833943052	-0.086768192	0.069999837	0.991650872	0.916889614	1.072508006
				id.exposure	id.outcome	outcome	exposure	method	nsnp	b	se	pval	lo_ci	up_ci	or	or_lci95	or_uci95
met-d-IDL_FC	Free cholesterol in IDL	33	1	W58j3U	ieu-a-1128	ER- Breast cancer (Combined Oncoarray; iCOGS; GWAS meta analysis) || id:ieu-a-1128	exposure	MR Egger	71	0.017205834	0.04980161	0.730778988	-0.080405323	0.11481699	1.017354707	0.922742262	1.121668143
met-d-IDL_FC	Free cholesterol in IDL	33	2	W58j3U	ieu-a-1128	ER- Breast cancer (Combined Oncoarray; iCOGS; GWAS meta analysis) || id:ieu-a-1128	exposure	Inverse variance weighted (multiplicative random effects)	71	0.041596459	0.033423418	0.213304431	-0.023913441	0.107106358	1.042473713	0.97637022	1.113052631
met-d-IDL_FC	Free cholesterol in IDL	33	3	W58j3U	ieu-a-1128	ER- Breast cancer (Combined Oncoarray; iCOGS; GWAS meta analysis) || id:ieu-a-1128	exposure	Inverse variance weighted (fixed effects)	71	0.041596459	0.028776886	0.14832266	-0.014806237	0.097999155	1.042473713	0.985302836	1.102961853
met-d-IDL_FC	Free cholesterol in IDL	33	4	W58j3U	ieu-a-1128	ER- Breast cancer (Combined Oncoarray; iCOGS; GWAS meta analysis) || id:ieu-a-1128	exposure	MR Egger (bootstrap)	71	0.06318666	0.053531161	0.124	-0.041734415	0.168107735	1.065225656	0.959124476	1.183064061
met-d-IDL_FC	Free cholesterol in IDL	33	5	W58j3U	ieu-a-1128	ER- Breast cancer (Combined Oncoarray; iCOGS; GWAS meta analysis) || id:ieu-a-1128	exposure	Simple mode	71	-0.052174065	0.091705237	0.571223104	-0.23191633	0.1275682	0.949163636	0.793012472	1.136062345
met-d-IDL_FC	Free cholesterol in IDL	33	6	W58j3U	ieu-a-1128	ER- Breast cancer (Combined Oncoarray; iCOGS; GWAS meta analysis) || id:ieu-a-1128	exposure	Weighted mode	71	-0.003244253	0.047611274	0.945868101	-0.09656235	0.090073844	0.996761004	0.907953285	1.094255084
met-d-IDL_FC	Free cholesterol in IDL	33	7	W58j3U	ieu-a-1128	ER- Breast cancer (Combined Oncoarray; iCOGS; GWAS meta analysis) || id:ieu-a-1128	exposure	Simple median	71	0.024669582	0.055366415	0.6559083	-0.083848592	0.133187756	1.024976394	0.919570476	1.142464482
met-d-IDL_FC	Free cholesterol in IDL	33	8	W58j3U	ieu-a-1128	ER- Breast cancer (Combined Oncoarray; iCOGS; GWAS meta analysis) || id:ieu-a-1128	exposure	Weighted median	71	0.035175116	0.049098315	0.473730779	-0.061057581	0.131407812	1.035801078	0.940769068	1.140432769
met-d-IDL_FC	Free cholesterol in IDL	33	9	W58j3U	ieu-a-1128	ER- Breast cancer (Combined Oncoarray; iCOGS; GWAS meta analysis) || id:ieu-a-1128	exposure	Penalised weighted median	71	0.02821637	0.045297283	0.533340185	-0.060566304	0.116999044	1.028618223	0.94123136	1.124118355
				id.exposure	id.outcome	outcome	exposure	method	nsnp	b	se	pval	lo_ci	up_ci	or	or_lci95	or_uci95
met-d-IDL_FC_pct	Free cholesterol to total lipids ratio in IDL	34	1	3g7YqU	ieu-a-1128	ER- Breast cancer (Combined Oncoarray; iCOGS; GWAS meta analysis) || id:ieu-a-1128	exposure	MR Egger	54	0.177508096	0.079206444	0.029316296	0.022263466	0.332752726	1.194237727	1.022513147	1.394802358
met-d-IDL_FC_pct	Free cholesterol to total lipids ratio in IDL	34	2	3g7YqU	ieu-a-1128	ER- Breast cancer (Combined Oncoarray; iCOGS; GWAS meta analysis) || id:ieu-a-1128	exposure	Inverse variance weighted (multiplicative random effects)	54	0.096747278	0.044920547	0.031260394	0.008703006	0.184791549	1.101581944	1.008740987	1.202967655
met-d-IDL_FC_pct	Free cholesterol to total lipids ratio in IDL	34	3	3g7YqU	ieu-a-1128	ER- Breast cancer (Combined Oncoarray; iCOGS; GWAS meta analysis) || id:ieu-a-1128	exposure	Inverse variance weighted (fixed effects)	54	0.096747278	0.039380773	0.014021444	0.019560963	0.173933592	1.101581944	1.019753532	1.18997654
met-d-IDL_FC_pct	Free cholesterol to total lipids ratio in IDL	34	4	3g7YqU	ieu-a-1128	ER- Breast cancer (Combined Oncoarray; iCOGS; GWAS meta analysis) || id:ieu-a-1128	exposure	MR Egger (bootstrap)	54	0.179955857	0.066192744	0.004	0.050218078	0.309693635	1.197164515	1.051500381	1.363007473
met-d-IDL_FC_pct	Free cholesterol to total lipids ratio in IDL	34	5	3g7YqU	ieu-a-1128	ER- Breast cancer (Combined Oncoarray; iCOGS; GWAS meta analysis) || id:ieu-a-1128	exposure	Simple mode	54	0.191563524	0.122177565	0.122853668	-0.047904502	0.431031551	1.211141768	0.953224813	1.538844101
met-d-IDL_FC_pct	Free cholesterol to total lipids ratio in IDL	34	6	3g7YqU	ieu-a-1128	ER- Breast cancer (Combined Oncoarray; iCOGS; GWAS meta analysis) || id:ieu-a-1128	exposure	Weighted mode	54	0.143558425	0.060329509	0.020964277	0.025312589	0.261804262	1.154374254	1.025635673	1.299272201
met-d-IDL_FC_pct	Free cholesterol to total lipids ratio in IDL	34	7	3g7YqU	ieu-a-1128	ER- Breast cancer (Combined Oncoarray; iCOGS; GWAS meta analysis) || id:ieu-a-1128	exposure	Simple median	54	0.0990041	0.068899731	0.150737845	-0.036039373	0.234047572	1.104070826	0.964602314	1.263704608
met-d-IDL_FC_pct	Free cholesterol to total lipids ratio in IDL	34	8	3g7YqU	ieu-a-1128	ER- Breast cancer (Combined Oncoarray; iCOGS; GWAS meta analysis) || id:ieu-a-1128	exposure	Weighted median	54	0.071799162	0.062175559	0.248180067	-0.050064933	0.193663256	1.074439534	0.95116766	1.213687513
met-d-IDL_FC_pct	Free cholesterol to total lipids ratio in IDL	34	9	3g7YqU	ieu-a-1128	ER- Breast cancer (Combined Oncoarray; iCOGS; GWAS meta analysis) || id:ieu-a-1128	exposure	Penalised weighted median	54	0.070114749	0.062942204	0.265298722	-0.053251971	0.19348147	1.072631258	0.948141078	1.2134669
				id.exposure	id.outcome	outcome	exposure	method	nsnp	b	se	pval	lo_ci	up_ci	or	or_lci95	or_uci95
met-d-IDL_L	Total lipids in IDL	35	1	1DHcif	ieu-a-1128	ER- Breast cancer (Combined Oncoarray; iCOGS; GWAS meta analysis) || id:ieu-a-1128	exposure	MR Egger	67	0.011898736	0.047645527	0.803580165	-0.081486496	0.105283969	1.011969808	0.921745157	1.111026062
met-d-IDL_L	Total lipids in IDL	35	2	1DHcif	ieu-a-1128	ER- Breast cancer (Combined Oncoarray; iCOGS; GWAS meta analysis) || id:ieu-a-1128	exposure	Inverse variance weighted (multiplicative random effects)	67	0.021032335	0.032655818	0.519535952	-0.042973068	0.085037738	1.021255073	0.957937189	1.088758154
met-d-IDL_L	Total lipids in IDL	35	3	1DHcif	ieu-a-1128	ER- Breast cancer (Combined Oncoarray; iCOGS; GWAS meta analysis) || id:ieu-a-1128	exposure	Inverse variance weighted (fixed effects)	67	0.021032335	0.028386469	0.458736985	-0.034605144	0.076669815	1.021255073	0.965986766	1.079685521
met-d-IDL_L	Total lipids in IDL	35	4	1DHcif	ieu-a-1128	ER- Breast cancer (Combined Oncoarray; iCOGS; GWAS meta analysis) || id:ieu-a-1128	exposure	MR Egger (bootstrap)	67	0.045076386	0.052675164	0.188	-0.058166935	0.148319706	1.046107764	0.943492432	1.159883659
met-d-IDL_L	Total lipids in IDL	35	5	1DHcif	ieu-a-1128	ER- Breast cancer (Combined Oncoarray; iCOGS; GWAS meta analysis) || id:ieu-a-1128	exposure	Simple mode	67	-0.046303007	0.087622889	0.5989699	-0.218043869	0.125437855	0.954752622	0.804090166	1.133644716
met-d-IDL_L	Total lipids in IDL	35	6	1DHcif	ieu-a-1128	ER- Breast cancer (Combined Oncoarray; iCOGS; GWAS meta analysis) || id:ieu-a-1128	exposure	Weighted mode	67	0.001256395	0.04081256	0.975534295	-0.078736224	0.081249013	1.001257184	0.924283697	1.084640953
met-d-IDL_L	Total lipids in IDL	35	7	1DHcif	ieu-a-1128	ER- Breast cancer (Combined Oncoarray; iCOGS; GWAS meta analysis) || id:ieu-a-1128	exposure	Simple median	67	0.009829556	0.054079324	0.855769661	-0.09616592	0.115825031	1.009878024	0.908313296	1.1227994
met-d-IDL_L	Total lipids in IDL	35	8	1DHcif	ieu-a-1128	ER- Breast cancer (Combined Oncoarray; iCOGS; GWAS meta analysis) || id:ieu-a-1128	exposure	Weighted median	67	0.020969451	0.045158173	0.642392996	-0.067540569	0.109479471	1.021190854	0.9346898	1.115697166
met-d-IDL_L	Total lipids in IDL	35	9	1DHcif	ieu-a-1128	ER- Breast cancer (Combined Oncoarray; iCOGS; GWAS meta analysis) || id:ieu-a-1128	exposure	Penalised weighted median	67	0.017871021	0.043836959	0.683515839	-0.068049419	0.10379146	1.018031663	0.934214304	1.109369083
				id.exposure	id.outcome	outcome	exposure	method	nsnp	b	se	pval	lo_ci	up_ci	or	or_lci95	or_uci95
met-d-IDL_P	Concentration of IDL particles	36	1	IzuAs7	ieu-a-1128	ER- Breast cancer (Combined Oncoarray; iCOGS; GWAS meta analysis) || id:ieu-a-1128	exposure	MR Egger	56	-0.000340549	0.045328332	0.99403329	-0.08918408	0.088502983	0.999659509	0.914677184	1.092537512
met-d-IDL_P	Concentration of IDL particles	36	2	IzuAs7	ieu-a-1128	ER- Breast cancer (Combined Oncoarray; iCOGS; GWAS meta analysis) || id:ieu-a-1128	exposure	Inverse variance weighted (multiplicative random effects)	56	-0.000919425	0.030639815	0.976061052	-0.060973463	0.059134613	0.999080998	0.940848207	1.060918044
met-d-IDL_P	Concentration of IDL particles	36	3	IzuAs7	ieu-a-1128	ER- Breast cancer (Combined Oncoarray; iCOGS; GWAS meta analysis) || id:ieu-a-1128	exposure	Inverse variance weighted (fixed effects)	56	-0.000919425	0.028663881	0.974411377	-0.057100631	0.055261781	0.999080998	0.944499019	1.056817233
met-d-IDL_P	Concentration of IDL particles	36	4	IzuAs7	ieu-a-1128	ER- Breast cancer (Combined Oncoarray; iCOGS; GWAS meta analysis) || id:ieu-a-1128	exposure	MR Egger (bootstrap)	56	0.006188859	0.053478732	0.443	-0.098629457	0.111007174	1.006208049	0.906078387	1.117402924
met-d-IDL_P	Concentration of IDL particles	36	5	IzuAs7	ieu-a-1128	ER- Breast cancer (Combined Oncoarray; iCOGS; GWAS meta analysis) || id:ieu-a-1128	exposure	Simple mode	56	0.003676004	0.0817932	0.964315794	-0.156638667	0.163990675	1.003682769	0.855012947	1.178203329
met-d-IDL_P	Concentration of IDL particles	36	6	IzuAs7	ieu-a-1128	ER- Breast cancer (Combined Oncoarray; iCOGS; GWAS meta analysis) || id:ieu-a-1128	exposure	Weighted mode	56	-0.016391097	0.039007858	0.675976584	-0.092846498	0.060064304	0.983742506	0.911333381	1.061904829
met-d-IDL_P	Concentration of IDL particles	36	7	IzuAs7	ieu-a-1128	ER- Breast cancer (Combined Oncoarray; iCOGS; GWAS meta analysis) || id:ieu-a-1128	exposure	Simple median	56	0.010391155	0.051223679	0.839245683	-0.090007255	0.110789566	1.010445331	0.913924555	1.117159793
met-d-IDL_P	Concentration of IDL particles	36	8	IzuAs7	ieu-a-1128	ER- Breast cancer (Combined Oncoarray; iCOGS; GWAS meta analysis) || id:ieu-a-1128	exposure	Weighted median	56	-0.008326601	0.044727941	0.852318452	-0.095993366	0.079340163	0.991707969	0.908470043	1.08257251
met-d-IDL_P	Concentration of IDL particles	36	9	IzuAs7	ieu-a-1128	ER- Breast cancer (Combined Oncoarray; iCOGS; GWAS meta analysis) || id:ieu-a-1128	exposure	Penalised weighted median	56	-0.013015556	0.044003904	0.767396677	-0.099263208	0.073232095	0.98706878	0.905504341	1.075980237
				id.exposure	id.outcome	outcome	exposure	method	nsnp	b	se	pval	lo_ci	up_ci	or	or_lci95	or_uci95
met-d-IDL_PL	Phospholipids in IDL	37	1	JqLYtz	ieu-a-1128	ER- Breast cancer (Combined Oncoarray; iCOGS; GWAS meta analysis) || id:ieu-a-1128	exposure	MR Egger	69	-0.019147993	0.052868423	0.718355896	-0.122770101	0.084474116	0.981034166	0.884466977	1.088144678
met-d-IDL_PL	Phospholipids in IDL	37	2	JqLYtz	ieu-a-1128	ER- Breast cancer (Combined Oncoarray; iCOGS; GWAS meta analysis) || id:ieu-a-1128	exposure	Inverse variance weighted (multiplicative random effects)	69	0.034360265	0.033901453	0.310805309	-0.032086583	0.100807113	1.034957399	0.96842273	1.106063276
met-d-IDL_PL	Phospholipids in IDL	37	3	JqLYtz	ieu-a-1128	ER- Breast cancer (Combined Oncoarray; iCOGS; GWAS meta analysis) || id:ieu-a-1128	exposure	Inverse variance weighted (fixed effects)	69	0.034360265	0.029688534	0.247126089	-0.023829262	0.092549792	1.034957399	0.976452413	1.09696776
met-d-IDL_PL	Phospholipids in IDL	37	4	JqLYtz	ieu-a-1128	ER- Breast cancer (Combined Oncoarray; iCOGS; GWAS meta analysis) || id:ieu-a-1128	exposure	MR Egger (bootstrap)	69	0.032161382	0.0519277	0.278	-0.069616911	0.133939675	1.032684149	0.932751079	1.143323846
met-d-IDL_PL	Phospholipids in IDL	37	5	JqLYtz	ieu-a-1128	ER- Breast cancer (Combined Oncoarray; iCOGS; GWAS meta analysis) || id:ieu-a-1128	exposure	Simple mode	69	0.053079032	0.095551768	0.580375563	-0.134202433	0.240360498	1.054512983	0.874413036	1.271707516
met-d-IDL_PL	Phospholipids in IDL	37	6	JqLYtz	ieu-a-1128	ER- Breast cancer (Combined Oncoarray; iCOGS; GWAS meta analysis) || id:ieu-a-1128	exposure	Weighted mode	69	-0.018713757	0.047635316	0.695655671	-0.112078976	0.074651462	0.981460258	0.893973652	1.077508533
met-d-IDL_PL	Phospholipids in IDL	37	7	JqLYtz	ieu-a-1128	ER- Breast cancer (Combined Oncoarray; iCOGS; GWAS meta analysis) || id:ieu-a-1128	exposure	Simple median	69	0.066017007	0.056124318	0.23948945	-0.043986656	0.176020669	1.068244884	0.956966727	1.192462706
met-d-IDL_PL	Phospholipids in IDL	37	8	JqLYtz	ieu-a-1128	ER- Breast cancer (Combined Oncoarray; iCOGS; GWAS meta analysis) || id:ieu-a-1128	exposure	Weighted median	69	0.007925903	0.046934324	0.865897151	-0.084065371	0.099917178	1.007957397	0.919371154	1.10507939
met-d-IDL_PL	Phospholipids in IDL	37	9	JqLYtz	ieu-a-1128	ER- Breast cancer (Combined Oncoarray; iCOGS; GWAS meta analysis) || id:ieu-a-1128	exposure	Penalised weighted median	69	0.006747763	0.046596851	0.884859643	-0.084582065	0.098077592	1.006770581	0.918896243	1.103048369
				id.exposure	id.outcome	outcome	exposure	method	nsnp	b	se	pval	lo_ci	up_ci	or	or_lci95	or_uci95
met-d-IDL_PL_pct	Phospholipids to total lipids ratio in IDL	38	1	LX5EuB	ieu-a-1128	ER- Breast cancer (Combined Oncoarray; iCOGS; GWAS meta analysis) || id:ieu-a-1128	exposure	MR Egger	62	0.021959075	0.053526276	0.683084918	-0.082952426	0.126870576	1.02220195	0.920394933	1.135270078
met-d-IDL_PL_pct	Phospholipids to total lipids ratio in IDL	38	2	LX5EuB	ieu-a-1128	ER- Breast cancer (Combined Oncoarray; iCOGS; GWAS meta analysis) || id:ieu-a-1128	exposure	Inverse variance weighted (multiplicative random effects)	62	0.034782947	0.036428463	0.339664259	-0.03661684	0.106182733	1.035394949	0.964045448	1.112025062
met-d-IDL_PL_pct	Phospholipids to total lipids ratio in IDL	38	3	LX5EuB	ieu-a-1128	ER- Breast cancer (Combined Oncoarray; iCOGS; GWAS meta analysis) || id:ieu-a-1128	exposure	Inverse variance weighted (fixed effects)	62	0.034782947	0.028081055	0.215470559	-0.020255922	0.089821815	1.035394949	0.979947851	1.093979336
met-d-IDL_PL_pct	Phospholipids to total lipids ratio in IDL	38	4	LX5EuB	ieu-a-1128	ER- Breast cancer (Combined Oncoarray; iCOGS; GWAS meta analysis) || id:ieu-a-1128	exposure	MR Egger (bootstrap)	62	0.021784502	0.040222199	0.294	-0.057051008	0.100620013	1.022023517	0.944545889	1.105856351
met-d-IDL_PL_pct	Phospholipids to total lipids ratio in IDL	38	5	LX5EuB	ieu-a-1128	ER- Breast cancer (Combined Oncoarray; iCOGS; GWAS meta analysis) || id:ieu-a-1128	exposure	Simple mode	62	-0.089861461	0.099152848	0.36834726	-0.284201044	0.104478121	0.914057809	0.752615321	1.110131106
met-d-IDL_PL_pct	Phospholipids to total lipids ratio in IDL	38	6	LX5EuB	ieu-a-1128	ER- Breast cancer (Combined Oncoarray; iCOGS; GWAS meta analysis) || id:ieu-a-1128	exposure	Weighted mode	62	0.039754684	0.036159371	0.275900897	-0.031117682	0.110627051	1.040555478	0.96936149	1.116978253
met-d-IDL_PL_pct	Phospholipids to total lipids ratio in IDL	38	7	LX5EuB	ieu-a-1128	ER- Breast cancer (Combined Oncoarray; iCOGS; GWAS meta analysis) || id:ieu-a-1128	exposure	Simple median	62	0.040020102	0.056870994	0.481619795	-0.071447046	0.151487251	1.040831697	0.931045579	1.163563467
met-d-IDL_PL_pct	Phospholipids to total lipids ratio in IDL	38	8	LX5EuB	ieu-a-1128	ER- Breast cancer (Combined Oncoarray; iCOGS; GWAS meta analysis) || id:ieu-a-1128	exposure	Weighted median	62	0.040668641	0.040304306	0.312955629	-0.038327797	0.11966508	1.041506936	0.962397418	1.127119294
met-d-IDL_PL_pct	Phospholipids to total lipids ratio in IDL	38	9	LX5EuB	ieu-a-1128	ER- Breast cancer (Combined Oncoarray; iCOGS; GWAS meta analysis) || id:ieu-a-1128	exposure	Penalised weighted median	62	0.040054352	0.043215334	0.354001784	-0.044647703	0.124756406	1.040867345	0.956334337	1.132872458
				id.exposure	id.outcome	outcome	exposure	method	nsnp	b	se	pval	lo_ci	up_ci	or	or_lci95	or_uci95
met-d-IDL_TG	Triglycerides in IDL	39	1	wTe4Ap	ieu-a-1128	ER- Breast cancer (Combined Oncoarray; iCOGS; GWAS meta analysis) || id:ieu-a-1128	exposure	MR Egger	86	-0.05168699	0.044717274	0.25101472	-0.139332846	0.035958867	0.949626063	0.869938424	1.036613207
met-d-IDL_TG	Triglycerides in IDL	39	2	wTe4Ap	ieu-a-1128	ER- Breast cancer (Combined Oncoarray; iCOGS; GWAS meta analysis) || id:ieu-a-1128	exposure	Inverse variance weighted (multiplicative random effects)	86	-0.019214314	0.02877433	0.50428752	-0.075612001	0.037183373	0.980969104	0.92717588	1.037883323
met-d-IDL_TG	Triglycerides in IDL	39	3	wTe4Ap	ieu-a-1128	ER- Breast cancer (Combined Oncoarray; iCOGS; GWAS meta analysis) || id:ieu-a-1128	exposure	Inverse variance weighted (fixed effects)	86	-0.019214314	0.025820144	0.456779781	-0.069821797	0.031393168	0.980969104	0.93255999	1.031891131
met-d-IDL_TG	Triglycerides in IDL	39	4	wTe4Ap	ieu-a-1128	ER- Breast cancer (Combined Oncoarray; iCOGS; GWAS meta analysis) || id:ieu-a-1128	exposure	MR Egger (bootstrap)	86	-0.051690551	0.035252139	0.069	-0.120784743	0.01740364	0.949622681	0.886224705	1.017555966
met-d-IDL_TG	Triglycerides in IDL	39	5	wTe4Ap	ieu-a-1128	ER- Breast cancer (Combined Oncoarray; iCOGS; GWAS meta analysis) || id:ieu-a-1128	exposure	Simple mode	86	0.016382806	0.090292034	0.856452287	-0.16058958	0.193355193	1.01651774	0.85164153	1.213313678
met-d-IDL_TG	Triglycerides in IDL	39	6	wTe4Ap	ieu-a-1128	ER- Breast cancer (Combined Oncoarray; iCOGS; GWAS meta analysis) || id:ieu-a-1128	exposure	Weighted mode	86	-0.050162609	0.036535889	0.173373603	-0.121772952	0.021447734	0.951074759	0.885349363	1.02167939
met-d-IDL_TG	Triglycerides in IDL	39	7	wTe4Ap	ieu-a-1128	ER- Breast cancer (Combined Oncoarray; iCOGS; GWAS meta analysis) || id:ieu-a-1128	exposure	Simple median	86	0.045037429	0.055470114	0.416836157	-0.063683995	0.153758853	1.046067012	0.93830146	1.166209625
met-d-IDL_TG	Triglycerides in IDL	39	8	wTe4Ap	ieu-a-1128	ER- Breast cancer (Combined Oncoarray; iCOGS; GWAS meta analysis) || id:ieu-a-1128	exposure	Weighted median	86	-0.000520809	0.040239425	0.989673462	-0.079390083	0.078348465	0.999479326	0.923679543	1.081499457
met-d-IDL_TG	Triglycerides in IDL	39	9	wTe4Ap	ieu-a-1128	ER- Breast cancer (Combined Oncoarray; iCOGS; GWAS meta analysis) || id:ieu-a-1128	exposure	Penalised weighted median	86	-0.002265839	0.040570787	0.955462079	-0.081784581	0.077252903	0.997736726	0.92147044	1.080315257
				id.exposure	id.outcome	outcome	exposure	method	nsnp	b	se	pval	lo_ci	up_ci	or	or_lci95	or_uci95
met-d-IDL_TG_pct	Triglycerides to total lipids ratio in IDL	40	1	vu99RB	ieu-a-1128	ER- Breast cancer (Combined Oncoarray; iCOGS; GWAS meta analysis) || id:ieu-a-1128	exposure	MR Egger	88	-0.037638223	0.045307296	0.408425401	-0.126440522	0.051164076	0.963061291	0.881226561	1.052495569
met-d-IDL_TG_pct	Triglycerides to total lipids ratio in IDL	40	2	vu99RB	ieu-a-1128	ER- Breast cancer (Combined Oncoarray; iCOGS; GWAS meta analysis) || id:ieu-a-1128	exposure	Inverse variance weighted (multiplicative random effects)	88	-0.022522777	0.029791352	0.449638837	-0.080913828	0.035868274	0.977728967	0.922273162	1.0365193
met-d-IDL_TG_pct	Triglycerides to total lipids ratio in IDL	40	3	vu99RB	ieu-a-1128	ER- Breast cancer (Combined Oncoarray; iCOGS; GWAS meta analysis) || id:ieu-a-1128	exposure	Inverse variance weighted (fixed effects)	88	-0.022522777	0.025402057	0.375266442	-0.072310808	0.027265254	0.977728967	0.930241724	1.027640352
met-d-IDL_TG_pct	Triglycerides to total lipids ratio in IDL	40	4	vu99RB	ieu-a-1128	ER- Breast cancer (Combined Oncoarray; iCOGS; GWAS meta analysis) || id:ieu-a-1128	exposure	MR Egger (bootstrap)	88	-0.057155663	0.044081357	0.099	-0.143555123	0.029243796	0.944447042	0.866273048	1.029675594
met-d-IDL_TG_pct	Triglycerides to total lipids ratio in IDL	40	5	vu99RB	ieu-a-1128	ER- Breast cancer (Combined Oncoarray; iCOGS; GWAS meta analysis) || id:ieu-a-1128	exposure	Simple mode	88	-0.119036144	0.092087464	0.19955733	-0.299527573	0.061455286	0.887775713	0.741168286	1.063382947
met-d-IDL_TG_pct	Triglycerides to total lipids ratio in IDL	40	6	vu99RB	ieu-a-1128	ER- Breast cancer (Combined Oncoarray; iCOGS; GWAS meta analysis) || id:ieu-a-1128	exposure	Weighted mode	88	-0.017547975	0.037028807	0.636757928	-0.090124437	0.055028487	0.982605094	0.913817466	1.056570713
met-d-IDL_TG_pct	Triglycerides to total lipids ratio in IDL	40	7	vu99RB	ieu-a-1128	ER- Breast cancer (Combined Oncoarray; iCOGS; GWAS meta analysis) || id:ieu-a-1128	exposure	Simple median	88	0.002712939	0.048264447	0.955174611	-0.091885377	0.097311254	1.002716622	0.912209704	1.102203385
met-d-IDL_TG_pct	Triglycerides to total lipids ratio in IDL	40	8	vu99RB	ieu-a-1128	ER- Breast cancer (Combined Oncoarray; iCOGS; GWAS meta analysis) || id:ieu-a-1128	exposure	Weighted median	88	0.000860396	0.040068842	0.982868391	-0.077674534	0.079395326	1.000860766	0.92526552	1.08263223
met-d-IDL_TG_pct	Triglycerides to total lipids ratio in IDL	40	9	vu99RB	ieu-a-1128	ER- Breast cancer (Combined Oncoarray; iCOGS; GWAS meta analysis) || id:ieu-a-1128	exposure	Penalised weighted median	88	0.005457812	0.04282781	0.898595188	-0.078484696	0.089400321	1.005472733	0.924516209	1.093518327
				id.exposure	id.outcome	outcome	exposure	method	nsnp	b	se	pval	lo_ci	up_ci	or	or_lci95	or_uci95
met-d-Ile	Isoleucine	41	1	ShtXfm	ieu-a-1128	ER- Breast cancer (Combined Oncoarray; iCOGS; GWAS meta analysis) || id:ieu-a-1128	exposure	MR Egger	8	-0.251030428	0.458209793	0.603562549	-1.149121623	0.647060766	0.777998698	0.316915018	1.909918872
met-d-Ile	Isoleucine	41	2	ShtXfm	ieu-a-1128	ER- Breast cancer (Combined Oncoarray; iCOGS; GWAS meta analysis) || id:ieu-a-1128	exposure	Inverse variance weighted (multiplicative random effects)	8	-0.127537525	0.154317281	0.40854149	-0.429999395	0.174924345	0.880260383	0.650509488	1.191156096
met-d-Ile	Isoleucine	41	3	ShtXfm	ieu-a-1128	ER- Breast cancer (Combined Oncoarray; iCOGS; GWAS meta analysis) || id:ieu-a-1128	exposure	Inverse variance weighted (fixed effects)	8	-0.127537525	0.101247465	0.207791532	-0.325982557	0.070907507	0.880260383	0.721817778	1.073481932
met-d-Ile	Isoleucine	41	4	ShtXfm	ieu-a-1128	ER- Breast cancer (Combined Oncoarray; iCOGS; GWAS meta analysis) || id:ieu-a-1128	exposure	MR Egger (bootstrap)	8	0.172531117	0.216183287	0.206	-0.251188126	0.596250359	1.188308796	0.777876019	1.815299302
met-d-Ile	Isoleucine	41	5	ShtXfm	ieu-a-1128	ER- Breast cancer (Combined Oncoarray; iCOGS; GWAS meta analysis) || id:ieu-a-1128	exposure	Simple mode	8	-0.14332289	0.198088488	0.492817897	-0.531576327	0.244930547	0.866474248	0.587677867	1.277532581
met-d-Ile	Isoleucine	41	6	ShtXfm	ieu-a-1128	ER- Breast cancer (Combined Oncoarray; iCOGS; GWAS meta analysis) || id:ieu-a-1128	exposure	Weighted mode	8	-0.097887693	0.1414341	0.511167012	-0.375098529	0.179323142	0.906750732	0.687221564	1.196407292
met-d-Ile	Isoleucine	41	7	ShtXfm	ieu-a-1128	ER- Breast cancer (Combined Oncoarray; iCOGS; GWAS meta analysis) || id:ieu-a-1128	exposure	Simple median	8	-0.183611324	0.133321132	0.168447033	-0.444920742	0.077698094	0.83225922	0.640875068	1.08079631
met-d-Ile	Isoleucine	41	8	ShtXfm	ieu-a-1128	ER- Breast cancer (Combined Oncoarray; iCOGS; GWAS meta analysis) || id:ieu-a-1128	exposure	Weighted median	8	-0.11914895	0.133799277	0.373194688	-0.381395534	0.143097634	0.887675572	0.682907723	1.15384245
met-d-Ile	Isoleucine	41	9	ShtXfm	ieu-a-1128	ER- Breast cancer (Combined Oncoarray; iCOGS; GWAS meta analysis) || id:ieu-a-1128	exposure	Penalised weighted median	8	-0.110203809	0.129380225	0.39433483	-0.36378905	0.143381432	0.895651575	0.695037797	1.154169955
				id.exposure	id.outcome	outcome	exposure	method	nsnp	b	se	pval	lo_ci	up_ci	or	or_lci95	or_uci95
met-d-L_HDL_C	Cholesterol in large HDL	42	1	h224Nx	ieu-a-1128	ER- Breast cancer (Combined Oncoarray; iCOGS; GWAS meta analysis) || id:ieu-a-1128	exposure	MR Egger	61	-0.034444494	0.091768951	0.708754157	-0.214311637	0.145422649	0.966141965	0.807096824	1.156528273
met-d-L_HDL_C	Cholesterol in large HDL	42	2	h224Nx	ieu-a-1128	ER- Breast cancer (Combined Oncoarray; iCOGS; GWAS meta analysis) || id:ieu-a-1128	exposure	Inverse variance weighted (multiplicative random effects)	61	0.013770303	0.043617708	0.752226871	-0.071720404	0.099261011	1.013865551	0.930791105	1.10435451
met-d-L_HDL_C	Cholesterol in large HDL	42	3	h224Nx	ieu-a-1128	ER- Breast cancer (Combined Oncoarray; iCOGS; GWAS meta analysis) || id:ieu-a-1128	exposure	Inverse variance weighted (fixed effects)	61	0.013770303	0.035402642	0.697303821	-0.055618875	0.083159481	1.013865551	0.945899573	1.086715105
met-d-L_HDL_C	Cholesterol in large HDL	42	4	h224Nx	ieu-a-1128	ER- Breast cancer (Combined Oncoarray; iCOGS; GWAS meta analysis) || id:ieu-a-1128	exposure	MR Egger (bootstrap)	61	-0.036540227	0.05985425	0.275	-0.153854557	0.080774103	0.964119309	0.857396714	1.084125968
met-d-L_HDL_C	Cholesterol in large HDL	42	5	h224Nx	ieu-a-1128	ER- Breast cancer (Combined Oncoarray; iCOGS; GWAS meta analysis) || id:ieu-a-1128	exposure	Simple mode	61	-0.088248791	0.108960453	0.42118916	-0.301811279	0.125313698	0.915533072	0.739477607	1.133503975
met-d-L_HDL_C	Cholesterol in large HDL	42	6	h224Nx	ieu-a-1128	ER- Breast cancer (Combined Oncoarray; iCOGS; GWAS meta analysis) || id:ieu-a-1128	exposure	Weighted mode	61	-0.065454601	0.07027554	0.355379644	-0.20319466	0.072285457	0.936641568	0.816119361	1.074962156
met-d-L_HDL_C	Cholesterol in large HDL	42	7	h224Nx	ieu-a-1128	ER- Breast cancer (Combined Oncoarray; iCOGS; GWAS meta analysis) || id:ieu-a-1128	exposure	Simple median	61	0.011221078	0.060103621	0.851899358	-0.10658202	0.129024176	1.01128427	0.898901317	1.137717629
met-d-L_HDL_C	Cholesterol in large HDL	42	8	h224Nx	ieu-a-1128	ER- Breast cancer (Combined Oncoarray; iCOGS; GWAS meta analysis) || id:ieu-a-1128	exposure	Weighted median	61	-0.025157318	0.057046648	0.659216221	-0.136968748	0.086654112	0.975156491	0.871997477	1.090519417
met-d-L_HDL_C	Cholesterol in large HDL	42	9	h224Nx	ieu-a-1128	ER- Breast cancer (Combined Oncoarray; iCOGS; GWAS meta analysis) || id:ieu-a-1128	exposure	Penalised weighted median	61	-0.033792239	0.056983115	0.553166457	-0.145479144	0.077894667	0.966772342	0.864607922	1.081008787
				id.exposure	id.outcome	outcome	exposure	method	nsnp	b	se	pval	lo_ci	up_ci	or	or_lci95	or_uci95
met-d-L_HDL_C_pct	Cholesterol to total lipids ratio in large HDL	43	1	3O9RWt	ieu-a-1128	ER- Breast cancer (Combined Oncoarray; iCOGS; GWAS meta analysis) || id:ieu-a-1128	exposure	MR Egger	9	0.10036364	0.583115958	0.868216635	-1.042543638	1.243270918	1.105572875	0.352556764	3.466934997
met-d-L_HDL_C_pct	Cholesterol to total lipids ratio in large HDL	43	2	3O9RWt	ieu-a-1128	ER- Breast cancer (Combined Oncoarray; iCOGS; GWAS meta analysis) || id:ieu-a-1128	exposure	Inverse variance weighted (multiplicative random effects)	9	0.040773752	0.092357085	0.658865963	-0.140246135	0.221793639	1.041616415	0.869144282	1.248313748
met-d-L_HDL_C_pct	Cholesterol to total lipids ratio in large HDL	43	3	3O9RWt	ieu-a-1128	ER- Breast cancer (Combined Oncoarray; iCOGS; GWAS meta analysis) || id:ieu-a-1128	exposure	Inverse variance weighted (fixed effects)	9	0.040773752	0.135840224	0.764055394	-0.225473087	0.30702059	1.041616415	0.798138541	1.359368957
met-d-L_HDL_C_pct	Cholesterol to total lipids ratio in large HDL	43	4	3O9RWt	ieu-a-1128	ER- Breast cancer (Combined Oncoarray; iCOGS; GWAS meta analysis) || id:ieu-a-1128	exposure	MR Egger (bootstrap)	9	-0.028009437	0.364509621	0.473	-0.742448293	0.68642942	0.972379191	0.475947229	1.986609507
met-d-L_HDL_C_pct	Cholesterol to total lipids ratio in large HDL	43	5	3O9RWt	ieu-a-1128	ER- Breast cancer (Combined Oncoarray; iCOGS; GWAS meta analysis) || id:ieu-a-1128	exposure	Simple mode	9	-0.01698927	0.268502097	0.951100521	-0.54325338	0.50927484	0.983154234	0.580855432	1.66408403
met-d-L_HDL_C_pct	Cholesterol to total lipids ratio in large HDL	43	6	3O9RWt	ieu-a-1128	ER- Breast cancer (Combined Oncoarray; iCOGS; GWAS meta analysis) || id:ieu-a-1128	exposure	Weighted mode	9	-0.029863988	0.241633742	0.904687121	-0.503466123	0.443738146	0.970577534	0.604431989	1.558522327
met-d-L_HDL_C_pct	Cholesterol to total lipids ratio in large HDL	43	7	3O9RWt	ieu-a-1128	ER- Breast cancer (Combined Oncoarray; iCOGS; GWAS meta analysis) || id:ieu-a-1128	exposure	Simple median	9	0.009900819	0.179102507	0.955915253	-0.341140096	0.360941733	1.009949994	0.710959299	1.434679864
met-d-L_HDL_C_pct	Cholesterol to total lipids ratio in large HDL	43	8	3O9RWt	ieu-a-1128	ER- Breast cancer (Combined Oncoarray; iCOGS; GWAS meta analysis) || id:ieu-a-1128	exposure	Weighted median	9	-0.005996555	0.171938473	0.972178483	-0.342995962	0.331002851	0.994021388	0.709641077	1.392363762
met-d-L_HDL_C_pct	Cholesterol to total lipids ratio in large HDL	43	9	3O9RWt	ieu-a-1128	ER- Breast cancer (Combined Oncoarray; iCOGS; GWAS meta analysis) || id:ieu-a-1128	exposure	Penalised weighted median	9	-0.005996555	0.17024568	0.971901961	-0.339678088	0.327684977	0.994021388	0.711999487	1.38775173
				id.exposure	id.outcome	outcome	exposure	method	nsnp	b	se	pval	lo_ci	up_ci	or	or_lci95	or_uci95
met-d-L_HDL_CE	Cholesteryl esters in large HDL	44	1	tccMhi	ieu-a-1128	ER- Breast cancer (Combined Oncoarray; iCOGS; GWAS meta analysis) || id:ieu-a-1128	exposure	MR Egger	40	-0.06722608	0.113467825	0.557046451	-0.289623018	0.155170857	0.934983796	0.748545702	1.167857481
met-d-L_HDL_CE	Cholesteryl esters in large HDL	44	2	tccMhi	ieu-a-1128	ER- Breast cancer (Combined Oncoarray; iCOGS; GWAS meta analysis) || id:ieu-a-1128	exposure	Inverse variance weighted (multiplicative random effects)	40	-0.034564489	0.068426355	0.613464618	-0.168680145	0.099551167	0.96602604	0.844779067	1.104674993
met-d-L_HDL_CE	Cholesteryl esters in large HDL	44	3	tccMhi	ieu-a-1128	ER- Breast cancer (Combined Oncoarray; iCOGS; GWAS meta analysis) || id:ieu-a-1128	exposure	Inverse variance weighted (fixed effects)	40	-0.034564489	0.045888115	0.451309307	-0.124505194	0.055376216	0.96602604	0.882933676	1.056938177
met-d-L_HDL_CE	Cholesteryl esters in large HDL	44	4	tccMhi	ieu-a-1128	ER- Breast cancer (Combined Oncoarray; iCOGS; GWAS meta analysis) || id:ieu-a-1128	exposure	MR Egger (bootstrap)	40	-0.12385136	0.065140689	0.026	-0.25152711	0.00382439	0.883511156	0.777612376	1.003831712
met-d-L_HDL_CE	Cholesteryl esters in large HDL	44	5	tccMhi	ieu-a-1128	ER- Breast cancer (Combined Oncoarray; iCOGS; GWAS meta analysis) || id:ieu-a-1128	exposure	Simple mode	40	0.345761758	0.200193943	0.092057112	-0.046618371	0.738141887	1.413065924	0.954451574	2.092044646
met-d-L_HDL_CE	Cholesteryl esters in large HDL	44	6	tccMhi	ieu-a-1128	ER- Breast cancer (Combined Oncoarray; iCOGS; GWAS meta analysis) || id:ieu-a-1128	exposure	Weighted mode	40	-0.120847159	0.061338467	0.055948879	-0.241070554	-0.000623764	0.886169392	0.785786184	0.999376431
met-d-L_HDL_CE	Cholesteryl esters in large HDL	44	7	tccMhi	ieu-a-1128	ER- Breast cancer (Combined Oncoarray; iCOGS; GWAS meta analysis) || id:ieu-a-1128	exposure	Simple median	40	0.133191672	0.100761782	0.186219061	-0.06430142	0.330684764	1.142468957	0.937722309	1.39192094
met-d-L_HDL_CE	Cholesteryl esters in large HDL	44	8	tccMhi	ieu-a-1128	ER- Breast cancer (Combined Oncoarray; iCOGS; GWAS meta analysis) || id:ieu-a-1128	exposure	Weighted median	40	-0.172064752	0.067467882	0.01076238	-0.3043018	-0.039827703	0.841924655	0.737638214	0.960954994
met-d-L_HDL_CE	Cholesteryl esters in large HDL	44	9	tccMhi	ieu-a-1128	ER- Breast cancer (Combined Oncoarray; iCOGS; GWAS meta analysis) || id:ieu-a-1128	exposure	Penalised weighted median	40	-0.172745144	0.067881715	0.010934147	-0.305793306	-0.039696982	0.841352011	0.736538842	0.961080619
				id.exposure	id.outcome	outcome	exposure	method	nsnp	b	se	pval	lo_ci	up_ci	or	or_lci95	or_uci95
met-d-L_HDL_CE_pct	Cholesteryl esters to total lipids ratio in large HDL	45	1	IgaBHk	ieu-a-1128	ER- Breast cancer (Combined Oncoarray; iCOGS; GWAS meta analysis) || id:ieu-a-1128	exposure	MR Egger	64	-0.003531475	0.050591502	0.94457454	-0.10269082	0.095627869	0.996474753	0.902405936	1.100349514
met-d-L_HDL_CE_pct	Cholesteryl esters to total lipids ratio in large HDL	45	2	IgaBHk	ieu-a-1128	ER- Breast cancer (Combined Oncoarray; iCOGS; GWAS meta analysis) || id:ieu-a-1128	exposure	Inverse variance weighted (multiplicative random effects)	64	0.014088684	0.03521392	0.689091347	-0.0549306	0.083107967	1.014188397	0.946550837	1.086659126
met-d-L_HDL_CE_pct	Cholesteryl esters to total lipids ratio in large HDL	45	3	IgaBHk	ieu-a-1128	ER- Breast cancer (Combined Oncoarray; iCOGS; GWAS meta analysis) || id:ieu-a-1128	exposure	Inverse variance weighted (fixed effects)	64	0.014088684	0.028960295	0.626624932	-0.042673494	0.070850862	1.014188397	0.958224205	1.073421126
met-d-L_HDL_CE_pct	Cholesteryl esters to total lipids ratio in large HDL	45	4	IgaBHk	ieu-a-1128	ER- Breast cancer (Combined Oncoarray; iCOGS; GWAS meta analysis) || id:ieu-a-1128	exposure	MR Egger (bootstrap)	64	0.005403051	0.0596271	0.463	-0.111466064	0.122272166	1.005417674	0.894521747	1.130061624
met-d-L_HDL_CE_pct	Cholesteryl esters to total lipids ratio in large HDL	45	5	IgaBHk	ieu-a-1128	ER- Breast cancer (Combined Oncoarray; iCOGS; GWAS meta analysis) || id:ieu-a-1128	exposure	Simple mode	64	-0.01028088	0.102356887	0.920312775	-0.210900379	0.190338618	0.989771787	0.809854742	1.20965914
met-d-L_HDL_CE_pct	Cholesteryl esters to total lipids ratio in large HDL	45	6	IgaBHk	ieu-a-1128	ER- Breast cancer (Combined Oncoarray; iCOGS; GWAS meta analysis) || id:ieu-a-1128	exposure	Weighted mode	64	-0.01028088	0.038503385	0.79033174	-0.085747514	0.065185754	0.989771787	0.91782594	1.067357271
met-d-L_HDL_CE_pct	Cholesteryl esters to total lipids ratio in large HDL	45	7	IgaBHk	ieu-a-1128	ER- Breast cancer (Combined Oncoarray; iCOGS; GWAS meta analysis) || id:ieu-a-1128	exposure	Simple median	64	0.048861682	0.056456551	0.386778627	-0.061793157	0.159516522	1.050075097	0.940077315	1.172943641
met-d-L_HDL_CE_pct	Cholesteryl esters to total lipids ratio in large HDL	45	8	IgaBHk	ieu-a-1128	ER- Breast cancer (Combined Oncoarray; iCOGS; GWAS meta analysis) || id:ieu-a-1128	exposure	Weighted median	64	0.036810317	0.044991324	0.413263091	-0.051372677	0.124993312	1.037496207	0.949924589	1.133140875
met-d-L_HDL_CE_pct	Cholesteryl esters to total lipids ratio in large HDL	45	9	IgaBHk	ieu-a-1128	ER- Breast cancer (Combined Oncoarray; iCOGS; GWAS meta analysis) || id:ieu-a-1128	exposure	Penalised weighted median	64	0.034487759	0.045651813	0.449977752	-0.054989794	0.123965311	1.035089357	0.946494808	1.131976603
				id.exposure	id.outcome	outcome	exposure	method	nsnp	b	se	pval	lo_ci	up_ci	or	or_lci95	or_uci95
met-d-L_HDL_FC	Free cholesterol in large HDL	46	1	ZIlhzK	ieu-a-1128	ER- Breast cancer (Combined Oncoarray; iCOGS; GWAS meta analysis) || id:ieu-a-1128	exposure	MR Egger	60	-0.034893058	0.061746413	0.574183413	-0.155916027	0.086129911	0.965708686	0.855631037	1.089947915
met-d-L_HDL_FC	Free cholesterol in large HDL	46	2	ZIlhzK	ieu-a-1128	ER- Breast cancer (Combined Oncoarray; iCOGS; GWAS meta analysis) || id:ieu-a-1128	exposure	Inverse variance weighted (multiplicative random effects)	60	0.00044713	0.038501811	0.990734191	-0.075016419	0.075910679	1.00044723	0.927728254	1.078866205
met-d-L_HDL_FC	Free cholesterol in large HDL	46	3	ZIlhzK	ieu-a-1128	ER- Breast cancer (Combined Oncoarray; iCOGS; GWAS meta analysis) || id:ieu-a-1128	exposure	Inverse variance weighted (fixed effects)	60	0.00044713	0.03239251	0.98898674	-0.063042189	0.063936449	1.00044723	0.938903862	1.06602465
met-d-L_HDL_FC	Free cholesterol in large HDL	46	4	ZIlhzK	ieu-a-1128	ER- Breast cancer (Combined Oncoarray; iCOGS; GWAS meta analysis) || id:ieu-a-1128	exposure	MR Egger (bootstrap)	60	-0.002691641	0.06206574	0.482	-0.124340491	0.11895721	0.997311978	0.883079109	1.126321722
met-d-L_HDL_FC	Free cholesterol in large HDL	46	5	ZIlhzK	ieu-a-1128	ER- Breast cancer (Combined Oncoarray; iCOGS; GWAS meta analysis) || id:ieu-a-1128	exposure	Simple mode	60	-0.067687763	0.109953206	0.540522694	-0.283196048	0.147820522	0.93455223	0.753372076	1.159304807
met-d-L_HDL_FC	Free cholesterol in large HDL	46	6	ZIlhzK	ieu-a-1128	ER- Breast cancer (Combined Oncoarray; iCOGS; GWAS meta analysis) || id:ieu-a-1128	exposure	Weighted mode	60	-0.067687763	0.051581374	0.194517577	-0.168787257	0.03341173	0.93455223	0.844688586	1.033976171
met-d-L_HDL_FC	Free cholesterol in large HDL	46	7	ZIlhzK	ieu-a-1128	ER- Breast cancer (Combined Oncoarray; iCOGS; GWAS meta analysis) || id:ieu-a-1128	exposure	Simple median	60	0.000274844	0.060231654	0.996359175	-0.117779197	0.118328885	1.000274882	0.888892301	1.125614248
met-d-L_HDL_FC	Free cholesterol in large HDL	46	8	ZIlhzK	ieu-a-1128	ER- Breast cancer (Combined Oncoarray; iCOGS; GWAS meta analysis) || id:ieu-a-1128	exposure	Weighted median	60	-0.079702932	0.051729816	0.12337662	-0.181093371	0.021687508	0.923390616	0.83435745	1.021924392
met-d-L_HDL_FC	Free cholesterol in large HDL	46	9	ZIlhzK	ieu-a-1128	ER- Breast cancer (Combined Oncoarray; iCOGS; GWAS meta analysis) || id:ieu-a-1128	exposure	Penalised weighted median	60	-0.081558376	0.053125474	0.124734024	-0.185684304	0.022567553	0.921678905	0.83053575	1.022824127
				id.exposure	id.outcome	outcome	exposure	method	nsnp	b	se	pval	lo_ci	up_ci	or	or_lci95	or_uci95
met-d-L_HDL_FC_pct	Free cholesterol to total lipids ratio in large HDL	47	1	mQx9h5	ieu-a-1128	ER- Breast cancer (Combined Oncoarray; iCOGS; GWAS meta analysis) || id:ieu-a-1128	exposure	MR Egger	65	-0.035342625	0.052894683	0.506465933	-0.139016203	0.068330953	0.965274632	0.870213928	1.070719608
met-d-L_HDL_FC_pct	Free cholesterol to total lipids ratio in large HDL	47	2	mQx9h5	ieu-a-1128	ER- Breast cancer (Combined Oncoarray; iCOGS; GWAS meta analysis) || id:ieu-a-1128	exposure	Inverse variance weighted (multiplicative random effects)	65	0.011917631	0.036653759	0.745074546	-0.059923736	0.083758998	1.011988929	0.941836359	1.087366804
met-d-L_HDL_FC_pct	Free cholesterol to total lipids ratio in large HDL	47	3	mQx9h5	ieu-a-1128	ER- Breast cancer (Combined Oncoarray; iCOGS; GWAS meta analysis) || id:ieu-a-1128	exposure	Inverse variance weighted (fixed effects)	65	0.011917631	0.029401071	0.685222592	-0.045708468	0.06954373	1.011988929	0.955320428	1.072018939
met-d-L_HDL_FC_pct	Free cholesterol to total lipids ratio in large HDL	47	4	mQx9h5	ieu-a-1128	ER- Breast cancer (Combined Oncoarray; iCOGS; GWAS meta analysis) || id:ieu-a-1128	exposure	MR Egger (bootstrap)	65	0.0457565	0.055220346	0.204	-0.062475379	0.153988379	1.04681948	0.939436193	1.166477331
met-d-L_HDL_FC_pct	Free cholesterol to total lipids ratio in large HDL	47	5	mQx9h5	ieu-a-1128	ER- Breast cancer (Combined Oncoarray; iCOGS; GWAS meta analysis) || id:ieu-a-1128	exposure	Simple mode	65	-0.017981902	0.112839988	0.873889037	-0.239148278	0.203184473	0.982178807	0.787298135	1.225298482
met-d-L_HDL_FC_pct	Free cholesterol to total lipids ratio in large HDL	47	6	mQx9h5	ieu-a-1128	ER- Breast cancer (Combined Oncoarray; iCOGS; GWAS meta analysis) || id:ieu-a-1128	exposure	Weighted mode	65	-0.024495236	0.042261701	0.564213564	-0.10732817	0.058337698	0.975802338	0.898230852	1.06007292
met-d-L_HDL_FC_pct	Free cholesterol to total lipids ratio in large HDL	47	7	mQx9h5	ieu-a-1128	ER- Breast cancer (Combined Oncoarray; iCOGS; GWAS meta analysis) || id:ieu-a-1128	exposure	Simple median	65	0.033362386	0.059120341	0.572541028	-0.082513482	0.149238255	1.033925152	0.920799023	1.160949558
met-d-L_HDL_FC_pct	Free cholesterol to total lipids ratio in large HDL	47	8	mQx9h5	ieu-a-1128	ER- Breast cancer (Combined Oncoarray; iCOGS; GWAS meta analysis) || id:ieu-a-1128	exposure	Weighted median	65	-0.005403111	0.047043208	0.90856067	-0.097607799	0.086801577	0.994611459	0.907004562	1.090680242
met-d-L_HDL_FC_pct	Free cholesterol to total lipids ratio in large HDL	47	9	mQx9h5	ieu-a-1128	ER- Breast cancer (Combined Oncoarray; iCOGS; GWAS meta analysis) || id:ieu-a-1128	exposure	Penalised weighted median	65	-0.004983933	0.047000859	0.915551253	-0.097105617	0.08713775	0.995028466	0.907460158	1.091046961
				id.exposure	id.outcome	outcome	exposure	method	nsnp	b	se	pval	lo_ci	up_ci	or	or_lci95	or_uci95
met-d-L_HDL_L	Total lipids in large HDL	48	1	sJvq87	ieu-a-1128	ER- Breast cancer (Combined Oncoarray; iCOGS; GWAS meta analysis) || id:ieu-a-1128	exposure	MR Egger	62	-0.001717598	0.051318694	0.973411478	-0.102302238	0.098867041	0.998283876	0.902756663	1.103919514
met-d-L_HDL_L	Total lipids in large HDL	48	2	sJvq87	ieu-a-1128	ER- Breast cancer (Combined Oncoarray; iCOGS; GWAS meta analysis) || id:ieu-a-1128	exposure	Inverse variance weighted (multiplicative random effects)	62	0.00525059	0.035064101	0.88096769	-0.063475048	0.073976228	1.005264398	0.938497536	1.076781208
met-d-L_HDL_L	Total lipids in large HDL	48	3	sJvq87	ieu-a-1128	ER- Breast cancer (Combined Oncoarray; iCOGS; GWAS meta analysis) || id:ieu-a-1128	exposure	Inverse variance weighted (fixed effects)	62	0.00525059	0.02892825	0.855972077	-0.051448779	0.061949959	1.005264398	0.949852301	1.063909105
met-d-L_HDL_L	Total lipids in large HDL	48	4	sJvq87	ieu-a-1128	ER- Breast cancer (Combined Oncoarray; iCOGS; GWAS meta analysis) || id:ieu-a-1128	exposure	MR Egger (bootstrap)	62	-0.004324681	0.057153878	0.469	-0.116346282	0.10769692	0.995684657	0.890166921	1.113710151
met-d-L_HDL_L	Total lipids in large HDL	48	5	sJvq87	ieu-a-1128	ER- Breast cancer (Combined Oncoarray; iCOGS; GWAS meta analysis) || id:ieu-a-1128	exposure	Simple mode	62	-0.025925112	0.093206579	0.781840315	-0.208610006	0.156759783	0.974408058	0.811711736	1.169714594
met-d-L_HDL_L	Total lipids in large HDL	48	6	sJvq87	ieu-a-1128	ER- Breast cancer (Combined Oncoarray; iCOGS; GWAS meta analysis) || id:ieu-a-1128	exposure	Weighted mode	62	-0.011072727	0.038523163	0.774757025	-0.086578126	0.064432673	0.98898835	0.917063899	1.066553768
met-d-L_HDL_L	Total lipids in large HDL	48	7	sJvq87	ieu-a-1128	ER- Breast cancer (Combined Oncoarray; iCOGS; GWAS meta analysis) || id:ieu-a-1128	exposure	Simple median	62	0.000319446	0.053431859	0.995229823	-0.104406998	0.10504589	1.000319497	0.900858575	1.110761582
met-d-L_HDL_L	Total lipids in large HDL	48	8	sJvq87	ieu-a-1128	ER- Breast cancer (Combined Oncoarray; iCOGS; GWAS meta analysis) || id:ieu-a-1128	exposure	Weighted median	62	-0.003974616	0.045227852	0.929972186	-0.092621207	0.084671974	0.996033272	0.91153872	1.088359998
met-d-L_HDL_L	Total lipids in large HDL	48	9	sJvq87	ieu-a-1128	ER- Breast cancer (Combined Oncoarray; iCOGS; GWAS meta analysis) || id:ieu-a-1128	exposure	Penalised weighted median	62	-0.00659242	0.046161303	0.886438109	-0.097068575	0.083883734	0.993429262	0.907493773	1.087502447
				id.exposure	id.outcome	outcome	exposure	method	nsnp	b	se	pval	lo_ci	up_ci	or	or_lci95	or_uci95
met-d-L_HDL_P	Concentration of large HDL particles	49	1	u120iy	ieu-a-1128	ER- Breast cancer (Combined Oncoarray; iCOGS; GWAS meta analysis) || id:ieu-a-1128	exposure	MR Egger	68	-0.027295161	0.057709207	0.637789692	-0.140405206	0.085814884	0.973073986	0.869006037	1.089604607
met-d-L_HDL_P	Concentration of large HDL particles	49	2	u120iy	ieu-a-1128	ER- Breast cancer (Combined Oncoarray; iCOGS; GWAS meta analysis) || id:ieu-a-1128	exposure	Inverse variance weighted (multiplicative random effects)	68	-0.019567416	0.035729808	0.583932496	-0.089597839	0.050463007	0.980622783	0.914298806	1.051757955
met-d-L_HDL_P	Concentration of large HDL particles	49	3	u120iy	ieu-a-1128	ER- Breast cancer (Combined Oncoarray; iCOGS; GWAS meta analysis) || id:ieu-a-1128	exposure	Inverse variance weighted (fixed effects)	68	-0.019567416	0.030809618	0.525358373	-0.079954268	0.040819435	0.980622783	0.923158563	1.041664001
met-d-L_HDL_P	Concentration of large HDL particles	49	4	u120iy	ieu-a-1128	ER- Breast cancer (Combined Oncoarray; iCOGS; GWAS meta analysis) || id:ieu-a-1128	exposure	MR Egger (bootstrap)	68	0.045993093	0.058349534	0.208	-0.068371993	0.16035818	1.047067179	0.933912999	1.173931275
met-d-L_HDL_P	Concentration of large HDL particles	49	5	u120iy	ieu-a-1128	ER- Breast cancer (Combined Oncoarray; iCOGS; GWAS meta analysis) || id:ieu-a-1128	exposure	Simple mode	68	-0.092862802	0.103143313	0.371170561	-0.295023695	0.109298091	0.911318523	0.744513946	1.115494819
met-d-L_HDL_P	Concentration of large HDL particles	49	6	u120iy	ieu-a-1128	ER- Breast cancer (Combined Oncoarray; iCOGS; GWAS meta analysis) || id:ieu-a-1128	exposure	Weighted mode	68	-0.064072759	0.052153058	0.223537669	-0.166292753	0.038147235	0.937936754	0.846798295	1.038884182
met-d-L_HDL_P	Concentration of large HDL particles	49	7	u120iy	ieu-a-1128	ER- Breast cancer (Combined Oncoarray; iCOGS; GWAS meta analysis) || id:ieu-a-1128	exposure	Simple median	68	-0.049312778	0.053409401	0.355852078	-0.153995204	0.055369648	0.951883355	0.857276133	1.056931235
met-d-L_HDL_P	Concentration of large HDL particles	49	8	u120iy	ieu-a-1128	ER- Breast cancer (Combined Oncoarray; iCOGS; GWAS meta analysis) || id:ieu-a-1128	exposure	Weighted median	68	-0.078539832	0.048199415	0.103212104	-0.173010685	0.015931021	0.924465236	0.841128627	1.016058596
met-d-L_HDL_P	Concentration of large HDL particles	49	9	u120iy	ieu-a-1128	ER- Breast cancer (Combined Oncoarray; iCOGS; GWAS meta analysis) || id:ieu-a-1128	exposure	Penalised weighted median	68	-0.089750569	0.049913424	0.072157222	-0.18758088	0.008079742	0.914159176	0.828962069	1.008112471
				id.exposure	id.outcome	outcome	exposure	method	nsnp	b	se	pval	lo_ci	up_ci	or	or_lci95	or_uci95
met-d-L_HDL_PL	Phospholipids in large HDL	50	1	xrZx8D	ieu-a-1128	ER- Breast cancer (Combined Oncoarray; iCOGS; GWAS meta analysis) || id:ieu-a-1128	exposure	MR Egger	60	-0.010360909	0.04629251	0.823688582	-0.101094229	0.080372411	0.98969258	0.90384786	1.08369057
met-d-L_HDL_PL	Phospholipids in large HDL	50	2	xrZx8D	ieu-a-1128	ER- Breast cancer (Combined Oncoarray; iCOGS; GWAS meta analysis) || id:ieu-a-1128	exposure	Inverse variance weighted (multiplicative random effects)	60	0.00409156	0.032816263	0.900776219	-0.060228315	0.068411434	1.004099941	0.941549539	1.070805784
met-d-L_HDL_PL	Phospholipids in large HDL	50	3	xrZx8D	ieu-a-1128	ER- Breast cancer (Combined Oncoarray; iCOGS; GWAS meta analysis) || id:ieu-a-1128	exposure	Inverse variance weighted (fixed effects)	60	0.00409156	0.028214522	0.884698171	-0.051208903	0.059392022	1.004099941	0.950080175	1.061191169
met-d-L_HDL_PL	Phospholipids in large HDL	50	4	xrZx8D	ieu-a-1128	ER- Breast cancer (Combined Oncoarray; iCOGS; GWAS meta analysis) || id:ieu-a-1128	exposure	MR Egger (bootstrap)	60	0.008684046	0.054454805	0.435	-0.098047372	0.115415463	1.008721861	0.906605955	1.122339632
met-d-L_HDL_PL	Phospholipids in large HDL	50	5	xrZx8D	ieu-a-1128	ER- Breast cancer (Combined Oncoarray; iCOGS; GWAS meta analysis) || id:ieu-a-1128	exposure	Simple mode	60	-0.025128109	0.091415472	0.7843702	-0.204302434	0.154046216	0.975184974	0.815215785	1.166544799
met-d-L_HDL_PL	Phospholipids in large HDL	50	6	xrZx8D	ieu-a-1128	ER- Breast cancer (Combined Oncoarray; iCOGS; GWAS meta analysis) || id:ieu-a-1128	exposure	Weighted mode	60	-0.010662212	0.038132653	0.780755839	-0.085402212	0.064077789	0.989394428	0.918142922	1.066175332
met-d-L_HDL_PL	Phospholipids in large HDL	50	7	xrZx8D	ieu-a-1128	ER- Breast cancer (Combined Oncoarray; iCOGS; GWAS meta analysis) || id:ieu-a-1128	exposure	Simple median	60	0.000457478	0.055747077	0.993452388	-0.108806793	0.109721748	1.000457582	0.896903689	1.115967508
met-d-L_HDL_PL	Phospholipids in large HDL	50	8	xrZx8D	ieu-a-1128	ER- Breast cancer (Combined Oncoarray; iCOGS; GWAS meta analysis) || id:ieu-a-1128	exposure	Weighted median	60	-0.006083102	0.042623358	0.886513239	-0.089624883	0.077458679	0.993935362	0.91427408	1.080537583
met-d-L_HDL_PL	Phospholipids in large HDL	50	9	xrZx8D	ieu-a-1128	ER- Breast cancer (Combined Oncoarray; iCOGS; GWAS meta analysis) || id:ieu-a-1128	exposure	Penalised weighted median	60	-0.013057084	0.042523489	0.758800907	-0.096403123	0.070288956	0.98702779	0.908097867	1.072818133
				id.exposure	id.outcome	outcome	exposure	method	nsnp	b	se	pval	lo_ci	up_ci	or	or_lci95	or_uci95
met-d-L_HDL_PL_pct	Phospholipids to total lipids ratio in large HDL	51	1	I7mp9r	ieu-a-1128	ER- Breast cancer (Combined Oncoarray; iCOGS; GWAS meta analysis) || id:ieu-a-1128	exposure	MR Egger	35	0.035501177	0.13096413	0.788021378	-0.221188518	0.292190872	1.036138868	0.801565557	1.339358639
met-d-L_HDL_PL_pct	Phospholipids to total lipids ratio in large HDL	51	2	I7mp9r	ieu-a-1128	ER- Breast cancer (Combined Oncoarray; iCOGS; GWAS meta analysis) || id:ieu-a-1128	exposure	Inverse variance weighted (multiplicative random effects)	35	-0.059184277	0.072964888	0.417288912	-0.202195458	0.083826903	0.942533066	0.816935236	1.087440645
met-d-L_HDL_PL_pct	Phospholipids to total lipids ratio in large HDL	51	3	I7mp9r	ieu-a-1128	ER- Breast cancer (Combined Oncoarray; iCOGS; GWAS meta analysis) || id:ieu-a-1128	exposure	Inverse variance weighted (fixed effects)	35	-0.059184277	0.050718526	0.243244149	-0.158592588	0.040224033	0.942533066	0.853343951	1.041043976
met-d-L_HDL_PL_pct	Phospholipids to total lipids ratio in large HDL	51	4	I7mp9r	ieu-a-1128	ER- Breast cancer (Combined Oncoarray; iCOGS; GWAS meta analysis) || id:ieu-a-1128	exposure	MR Egger (bootstrap)	35	0.061236657	0.09723377	0.28	-0.129341533	0.251814847	1.063150486	0.878673819	1.286357842
met-d-L_HDL_PL_pct	Phospholipids to total lipids ratio in large HDL	51	5	I7mp9r	ieu-a-1128	ER- Breast cancer (Combined Oncoarray; iCOGS; GWAS meta analysis) || id:ieu-a-1128	exposure	Simple mode	35	-0.053098278	0.15197263	0.728948604	-0.350964634	0.244768077	0.948286812	0.704008651	1.277325038
met-d-L_HDL_PL_pct	Phospholipids to total lipids ratio in large HDL	51	6	I7mp9r	ieu-a-1128	ER- Breast cancer (Combined Oncoarray; iCOGS; GWAS meta analysis) || id:ieu-a-1128	exposure	Weighted mode	35	-0.037346647	0.078012143	0.63519612	-0.190250447	0.115557154	0.963342138	0.82675205	1.122498668
met-d-L_HDL_PL_pct	Phospholipids to total lipids ratio in large HDL	51	7	I7mp9r	ieu-a-1128	ER- Breast cancer (Combined Oncoarray; iCOGS; GWAS meta analysis) || id:ieu-a-1128	exposure	Simple median	35	-0.143410297	0.088083878	0.103501434	-0.316054698	0.029234104	0.866398515	0.729019573	1.029665615
met-d-L_HDL_PL_pct	Phospholipids to total lipids ratio in large HDL	51	8	I7mp9r	ieu-a-1128	ER- Breast cancer (Combined Oncoarray; iCOGS; GWAS meta analysis) || id:ieu-a-1128	exposure	Weighted median	35	-0.059789447	0.078278042	0.444981267	-0.213214409	0.093635514	0.941962846	0.80798288	1.09815941
met-d-L_HDL_PL_pct	Phospholipids to total lipids ratio in large HDL	51	9	I7mp9r	ieu-a-1128	ER- Breast cancer (Combined Oncoarray; iCOGS; GWAS meta analysis) || id:ieu-a-1128	exposure	Penalised weighted median	35	-0.064997161	0.077305509	0.40046949	-0.216515959	0.086521637	0.937070124	0.805319682	1.09037496
				id.exposure	id.outcome	outcome	exposure	method	nsnp	b	se	pval	lo_ci	up_ci	or	or_lci95	or_uci95
met-d-L_HDL_TG	Triglycerides in large HDL	52	1	V3Erin	ieu-a-1128	ER- Breast cancer (Combined Oncoarray; iCOGS; GWAS meta analysis) || id:ieu-a-1128	exposure	MR Egger	95	-0.044730254	0.051604071	0.388284151	-0.145874233	0.056413726	0.956255393	0.864266392	1.058035329
met-d-L_HDL_TG	Triglycerides in large HDL	52	2	V3Erin	ieu-a-1128	ER- Breast cancer (Combined Oncoarray; iCOGS; GWAS meta analysis) || id:ieu-a-1128	exposure	Inverse variance weighted (multiplicative random effects)	95	-0.030542442	0.031808404	0.336954369	-0.092886915	0.03180203	0.969919266	0.911296549	1.032313118
met-d-L_HDL_TG	Triglycerides in large HDL	52	3	V3Erin	ieu-a-1128	ER- Breast cancer (Combined Oncoarray; iCOGS; GWAS meta analysis) || id:ieu-a-1128	exposure	Inverse variance weighted (fixed effects)	95	-0.030542442	0.026562078	0.250205089	-0.082604116	0.021519231	0.969919266	0.920715572	1.021752439
met-d-L_HDL_TG	Triglycerides in large HDL	52	4	V3Erin	ieu-a-1128	ER- Breast cancer (Combined Oncoarray; iCOGS; GWAS meta analysis) || id:ieu-a-1128	exposure	MR Egger (bootstrap)	95	-0.041929022	0.038699479	0.142	-0.11778	0.033921956	0.958937842	0.888891587	1.034503867
met-d-L_HDL_TG	Triglycerides in large HDL	52	5	V3Erin	ieu-a-1128	ER- Breast cancer (Combined Oncoarray; iCOGS; GWAS meta analysis) || id:ieu-a-1128	exposure	Simple mode	95	-0.037087765	0.102511607	0.718320309	-0.238010516	0.163834985	0.963591562	0.788194403	1.178019908
met-d-L_HDL_TG	Triglycerides in large HDL	52	6	V3Erin	ieu-a-1128	ER- Breast cancer (Combined Oncoarray; iCOGS; GWAS meta analysis) || id:ieu-a-1128	exposure	Weighted mode	95	-0.065633001	0.039614025	0.100891736	-0.143276491	0.012010489	0.936474487	0.866514453	1.012082905
met-d-L_HDL_TG	Triglycerides in large HDL	52	7	V3Erin	ieu-a-1128	ER- Breast cancer (Combined Oncoarray; iCOGS; GWAS meta analysis) || id:ieu-a-1128	exposure	Simple median	95	0.024960895	0.049862951	0.616659704	-0.07277049	0.122692279	1.025275026	0.929814207	1.130536478
met-d-L_HDL_TG	Triglycerides in large HDL	52	8	V3Erin	ieu-a-1128	ER- Breast cancer (Combined Oncoarray; iCOGS; GWAS meta analysis) || id:ieu-a-1128	exposure	Weighted median	95	-0.067098338	0.042869964	0.117545484	-0.151123468	0.016926792	0.935103241	0.859741542	1.017070862
met-d-L_HDL_TG	Triglycerides in large HDL	52	9	V3Erin	ieu-a-1128	ER- Breast cancer (Combined Oncoarray; iCOGS; GWAS meta analysis) || id:ieu-a-1128	exposure	Penalised weighted median	95	-0.068849767	0.044208368	0.119377396	-0.155498168	0.017798633	0.933466907	0.855988645	1.017957973
				id.exposure	id.outcome	outcome	exposure	method	nsnp	b	se	pval	lo_ci	up_ci	or	or_lci95	or_uci95
met-d-L_HDL_TG_pct	Triglycerides to total lipids ratio in large HDL	53	1	wgZarr	ieu-a-1128	ER- Breast cancer (Combined Oncoarray; iCOGS; GWAS meta analysis) || id:ieu-a-1128	exposure	MR Egger	15	-0.050394567	0.25835087	0.848359597	-0.556762273	0.455973138	0.950854174	0.57306148	1.577707963
met-d-L_HDL_TG_pct	Triglycerides to total lipids ratio in large HDL	53	2	wgZarr	ieu-a-1128	ER- Breast cancer (Combined Oncoarray; iCOGS; GWAS meta analysis) || id:ieu-a-1128	exposure	Inverse variance weighted (multiplicative random effects)	15	-0.200545392	0.116719245	0.085762662	-0.429315112	0.028224327	0.818284345	0.650954773	1.028626407
met-d-L_HDL_TG_pct	Triglycerides to total lipids ratio in large HDL	53	3	wgZarr	ieu-a-1128	ER- Breast cancer (Combined Oncoarray; iCOGS; GWAS meta analysis) || id:ieu-a-1128	exposure	Inverse variance weighted (fixed effects)	15	-0.200545392	0.082410469	0.014953877	-0.362069911	-0.039020874	0.818284345	0.696233692	0.961730634
met-d-L_HDL_TG_pct	Triglycerides to total lipids ratio in large HDL	53	4	wgZarr	ieu-a-1128	ER- Breast cancer (Combined Oncoarray; iCOGS; GWAS meta analysis) || id:ieu-a-1128	exposure	MR Egger (bootstrap)	15	0.087163017	0.136565568	0.255	-0.180505496	0.35483153	1.091074529	0.834848093	1.425940406
met-d-L_HDL_TG_pct	Triglycerides to total lipids ratio in large HDL	53	5	wgZarr	ieu-a-1128	ER- Breast cancer (Combined Oncoarray; iCOGS; GWAS meta analysis) || id:ieu-a-1128	exposure	Simple mode	15	-0.150575565	0.226943311	0.517791342	-0.595384455	0.294233325	0.860212726	0.551350556	1.342097011
met-d-L_HDL_TG_pct	Triglycerides to total lipids ratio in large HDL	53	6	wgZarr	ieu-a-1128	ER- Breast cancer (Combined Oncoarray; iCOGS; GWAS meta analysis) || id:ieu-a-1128	exposure	Weighted mode	15	-0.082543447	0.11258876	0.475570132	-0.303217417	0.138130522	0.920771432	0.73843853	1.148125396
met-d-L_HDL_TG_pct	Triglycerides to total lipids ratio in large HDL	53	7	wgZarr	ieu-a-1128	ER- Breast cancer (Combined Oncoarray; iCOGS; GWAS meta analysis) || id:ieu-a-1128	exposure	Simple median	15	-0.213407426	0.159603129	0.181185738	-0.526229558	0.099414706	0.80782694	0.59082846	1.104524257
met-d-L_HDL_TG_pct	Triglycerides to total lipids ratio in large HDL	53	8	wgZarr	ieu-a-1128	ER- Breast cancer (Combined Oncoarray; iCOGS; GWAS meta analysis) || id:ieu-a-1128	exposure	Weighted median	15	-0.066503489	0.114951942	0.562904343	-0.291809295	0.158802318	0.935659652	0.746910962	1.172106219
met-d-L_HDL_TG_pct	Triglycerides to total lipids ratio in large HDL	53	9	wgZarr	ieu-a-1128	ER- Breast cancer (Combined Oncoarray; iCOGS; GWAS meta analysis) || id:ieu-a-1128	exposure	Penalised weighted median	15	-0.061120136	0.117156516	0.601881716	-0.290746908	0.168506637	0.94071022	0.747704892	1.183536082
				id.exposure	id.outcome	outcome	exposure	method	nsnp	b	se	pval	lo_ci	up_ci	or	or_lci95	or_uci95
met-d-L_LDL_C	Cholesterol in large LDL	54	1	gMGcQo	ieu-a-1128	ER- Breast cancer (Combined Oncoarray; iCOGS; GWAS meta analysis) || id:ieu-a-1128	exposure	MR Egger	129	0.078070521	0.048902038	0.112869786	-0.017777473	0.173918515	1.081198903	0.982379614	1.189958598
met-d-L_LDL_C	Cholesterol in large LDL	54	2	gMGcQo	ieu-a-1128	ER- Breast cancer (Combined Oncoarray; iCOGS; GWAS meta analysis) || id:ieu-a-1128	exposure	Inverse variance weighted (multiplicative random effects)	129	0.064671516	0.031322694	0.038952754	0.003279036	0.126063995	1.066808537	1.003284418	1.134354759
met-d-L_LDL_C	Cholesterol in large LDL	54	3	gMGcQo	ieu-a-1128	ER- Breast cancer (Combined Oncoarray; iCOGS; GWAS meta analysis) || id:ieu-a-1128	exposure	Inverse variance weighted (fixed effects)	129	0.064671516	0.025371608	0.010804102	0.014943163	0.114399868	1.066808537	1.01505537	1.121200368
met-d-L_LDL_C	Cholesterol in large LDL	54	4	gMGcQo	ieu-a-1128	ER- Breast cancer (Combined Oncoarray; iCOGS; GWAS meta analysis) || id:ieu-a-1128	exposure	MR Egger (bootstrap)	129	0.069506591	0.038493717	0.027	-0.005941094	0.144954277	1.071979127	0.994076519	1.155986714
met-d-L_LDL_C	Cholesterol in large LDL	54	5	gMGcQo	ieu-a-1128	ER- Breast cancer (Combined Oncoarray; iCOGS; GWAS meta analysis) || id:ieu-a-1128	exposure	Simple mode	129	0.181687478	0.102726029	0.079332532	-0.019655539	0.383030495	1.199239347	0.980536371	1.466722758
met-d-L_LDL_C	Cholesterol in large LDL	54	6	gMGcQo	ieu-a-1128	ER- Breast cancer (Combined Oncoarray; iCOGS; GWAS meta analysis) || id:ieu-a-1128	exposure	Weighted mode	129	0.063285174	0.038358	0.101424298	-0.011896506	0.138466854	1.0653306	0.988173977	1.148511612
met-d-L_LDL_C	Cholesterol in large LDL	54	7	gMGcQo	ieu-a-1128	ER- Breast cancer (Combined Oncoarray; iCOGS; GWAS meta analysis) || id:ieu-a-1128	exposure	Simple median	129	0.082410397	0.048500917	0.089290675	-0.0126514	0.177472193	1.085901369	0.987428293	1.194194851
met-d-L_LDL_C	Cholesterol in large LDL	54	8	gMGcQo	ieu-a-1128	ER- Breast cancer (Combined Oncoarray; iCOGS; GWAS meta analysis) || id:ieu-a-1128	exposure	Weighted median	129	0.059921872	0.041655597	0.150290221	-0.021723097	0.141566842	1.061753591	0.97851115	1.152077509
met-d-L_LDL_C	Cholesterol in large LDL	54	9	gMGcQo	ieu-a-1128	ER- Breast cancer (Combined Oncoarray; iCOGS; GWAS meta analysis) || id:ieu-a-1128	exposure	Penalised weighted median	129	0.028705997	0.040991925	0.483749844	-0.051638176	0.109050169	1.029121985	0.949672419	1.115218298
				id.exposure	id.outcome	outcome	exposure	method	nsnp	b	se	pval	lo_ci	up_ci	or	or_lci95	or_uci95
met-d-L_LDL_C_pct	Cholesterol to total lipids ratio in large LDL	55	1	AaBW2u	ieu-a-1128	ER- Breast cancer (Combined Oncoarray; iCOGS; GWAS meta analysis) || id:ieu-a-1128	exposure	MR Egger	133	0.091799395	0.049084084	0.063681059	-0.004405409	0.188004199	1.096144908	0.995604281	1.206838583
met-d-L_LDL_C_pct	Cholesterol to total lipids ratio in large LDL	55	2	AaBW2u	ieu-a-1128	ER- Breast cancer (Combined Oncoarray; iCOGS; GWAS meta analysis) || id:ieu-a-1128	exposure	Inverse variance weighted (multiplicative random effects)	133	0.060090602	0.03111737	0.053471284	-0.000899442	0.121080646	1.061932755	0.999100962	1.128715935
met-d-L_LDL_C_pct	Cholesterol to total lipids ratio in large LDL	55	3	AaBW2u	ieu-a-1128	ER- Breast cancer (Combined Oncoarray; iCOGS; GWAS meta analysis) || id:ieu-a-1128	exposure	Inverse variance weighted (fixed effects)	133	0.060090602	0.025298724	0.017537429	0.010505103	0.109676101	1.061932755	1.010560475	1.115916568
met-d-L_LDL_C_pct	Cholesterol to total lipids ratio in large LDL	55	4	AaBW2u	ieu-a-1128	ER- Breast cancer (Combined Oncoarray; iCOGS; GWAS meta analysis) || id:ieu-a-1128	exposure	MR Egger (bootstrap)	133	0.074995695	0.038410526	0.022	-0.000288935	0.150280325	1.077879511	0.999711107	1.16215998
met-d-L_LDL_C_pct	Cholesterol to total lipids ratio in large LDL	55	5	AaBW2u	ieu-a-1128	ER- Breast cancer (Combined Oncoarray; iCOGS; GWAS meta analysis) || id:ieu-a-1128	exposure	Simple mode	133	0.141751601	0.097321483	0.147620903	-0.048998506	0.332501708	1.152290385	0.952182552	1.394452281
met-d-L_LDL_C_pct	Cholesterol to total lipids ratio in large LDL	55	6	AaBW2u	ieu-a-1128	ER- Breast cancer (Combined Oncoarray; iCOGS; GWAS meta analysis) || id:ieu-a-1128	exposure	Weighted mode	133	0.055337661	0.038375815	0.151672731	-0.019878937	0.130554259	1.056897427	0.980317346	1.139459764
met-d-L_LDL_C_pct	Cholesterol to total lipids ratio in large LDL	55	7	AaBW2u	ieu-a-1128	ER- Breast cancer (Combined Oncoarray; iCOGS; GWAS meta analysis) || id:ieu-a-1128	exposure	Simple median	133	0.059739786	0.04815577	0.214770919	-0.034645524	0.154125096	1.061560278	0.965947761	1.166636819
met-d-L_LDL_C_pct	Cholesterol to total lipids ratio in large LDL	55	8	AaBW2u	ieu-a-1128	ER- Breast cancer (Combined Oncoarray; iCOGS; GWAS meta analysis) || id:ieu-a-1128	exposure	Weighted median	133	0.070857951	0.043639889	0.104440516	-0.014676231	0.156392133	1.073428736	0.98543094	1.169284628
met-d-L_LDL_C_pct	Cholesterol to total lipids ratio in large LDL	55	9	AaBW2u	ieu-a-1128	ER- Breast cancer (Combined Oncoarray; iCOGS; GWAS meta analysis) || id:ieu-a-1128	exposure	Penalised weighted median	133	0.044680767	0.041694369	0.28388808	-0.037040196	0.126401729	1.045693986	0.9636374	1.134737934
				id.exposure	id.outcome	outcome	exposure	method	nsnp	b	se	pval	lo_ci	up_ci	or	or_lci95	or_uci95
met-d-L_LDL_CE	Cholesteryl esters in large LDL	56	1	Rv2Tge	ieu-a-1128	ER- Breast cancer (Combined Oncoarray; iCOGS; GWAS meta analysis) || id:ieu-a-1128	exposure	MR Egger	127	-0.013604238	0.047159053	0.773460484	-0.106035981	0.078827505	0.986487881	0.899392286	1.082017663
met-d-L_LDL_CE	Cholesteryl esters in large LDL	56	2	Rv2Tge	ieu-a-1128	ER- Breast cancer (Combined Oncoarray; iCOGS; GWAS meta analysis) || id:ieu-a-1128	exposure	Inverse variance weighted (multiplicative random effects)	127	0.035615604	0.030605273	0.24454232	-0.02437073	0.095601939	1.036257437	0.975923838	1.100320982
met-d-L_LDL_CE	Cholesteryl esters in large LDL	56	3	Rv2Tge	ieu-a-1128	ER- Breast cancer (Combined Oncoarray; iCOGS; GWAS meta analysis) || id:ieu-a-1128	exposure	Inverse variance weighted (fixed effects)	127	0.035615604	0.023604285	0.131334101	-0.010648794	0.081880003	1.036257437	0.989407703	1.085325566
met-d-L_LDL_CE	Cholesteryl esters in large LDL	56	4	Rv2Tge	ieu-a-1128	ER- Breast cancer (Combined Oncoarray; iCOGS; GWAS meta analysis) || id:ieu-a-1128	exposure	MR Egger (bootstrap)	127	0.031781933	0.036131928	0.186	-0.039036646	0.102600512	1.032292372	0.961715466	1.108048668
met-d-L_LDL_CE	Cholesteryl esters in large LDL	56	5	Rv2Tge	ieu-a-1128	ER- Breast cancer (Combined Oncoarray; iCOGS; GWAS meta analysis) || id:ieu-a-1128	exposure	Simple mode	127	0.017564587	0.084743951	0.836136293	-0.148533557	0.183662731	1.017719751	0.861971081	1.201610489
met-d-L_LDL_CE	Cholesteryl esters in large LDL	56	6	Rv2Tge	ieu-a-1128	ER- Breast cancer (Combined Oncoarray; iCOGS; GWAS meta analysis) || id:ieu-a-1128	exposure	Weighted mode	127	0.002500117	0.032528849	0.938858059	-0.061256427	0.066256661	1.002503245	0.940582018	1.068500924
met-d-L_LDL_CE	Cholesteryl esters in large LDL	56	7	Rv2Tge	ieu-a-1128	ER- Breast cancer (Combined Oncoarray; iCOGS; GWAS meta analysis) || id:ieu-a-1128	exposure	Simple median	127	0.047474614	0.045572952	0.297537864	-0.041848372	0.1367976	1.048619581	0.959015183	1.146596054
met-d-L_LDL_CE	Cholesteryl esters in large LDL	56	8	Rv2Tge	ieu-a-1128	ER- Breast cancer (Combined Oncoarray; iCOGS; GWAS meta analysis) || id:ieu-a-1128	exposure	Weighted median	127	-0.006262155	0.039473011	0.873949391	-0.083629257	0.071104947	0.993757412	0.919772192	1.073693901
met-d-L_LDL_CE	Cholesteryl esters in large LDL	56	9	Rv2Tge	ieu-a-1128	ER- Breast cancer (Combined Oncoarray; iCOGS; GWAS meta analysis) || id:ieu-a-1128	exposure	Penalised weighted median	127	-0.006634804	0.039240463	0.865733186	-0.083546111	0.070276503	0.993387158	0.919848671	1.072804774
				id.exposure	id.outcome	outcome	exposure	method	nsnp	b	se	pval	lo_ci	up_ci	or	or_lci95	or_uci95
met-d-L_LDL_CE_pct	Cholesteryl esters to total lipids ratio in large LDL	57	1	Suu3z5	ieu-a-1128	ER- Breast cancer (Combined Oncoarray; iCOGS; GWAS meta analysis) || id:ieu-a-1128	exposure	MR Egger	98	0.077447514	0.061541486	0.211277333	-0.043173798	0.198068826	1.080525519	0.957744921	1.219046294
met-d-L_LDL_CE_pct	Cholesteryl esters to total lipids ratio in large LDL	57	2	Suu3z5	ieu-a-1128	ER- Breast cancer (Combined Oncoarray; iCOGS; GWAS meta analysis) || id:ieu-a-1128	exposure	Inverse variance weighted (multiplicative random effects)	98	0.058902461	0.037354666	0.114831545	-0.014312684	0.132117606	1.060671779	0.985789256	1.141242528
met-d-L_LDL_CE_pct	Cholesteryl esters to total lipids ratio in large LDL	57	3	Suu3z5	ieu-a-1128	ER- Breast cancer (Combined Oncoarray; iCOGS; GWAS meta analysis) || id:ieu-a-1128	exposure	Inverse variance weighted (fixed effects)	98	0.058902461	0.030049661	0.049975858	5.13E-06	0.117799797	1.060671779	1.000005125	1.125018856
met-d-L_LDL_CE_pct	Cholesteryl esters to total lipids ratio in large LDL	57	4	Suu3z5	ieu-a-1128	ER- Breast cancer (Combined Oncoarray; iCOGS; GWAS meta analysis) || id:ieu-a-1128	exposure	MR Egger (bootstrap)	98	0.118853022	0.046562793	0.008	0.027589948	0.210116095	1.126204379	1.027974076	1.233821293
met-d-L_LDL_CE_pct	Cholesteryl esters to total lipids ratio in large LDL	57	5	Suu3z5	ieu-a-1128	ER- Breast cancer (Combined Oncoarray; iCOGS; GWAS meta analysis) || id:ieu-a-1128	exposure	Simple mode	98	0.097148001	0.108289052	0.371877446	-0.11509854	0.309394542	1.102023462	0.891278313	1.362599868
met-d-L_LDL_CE_pct	Cholesteryl esters to total lipids ratio in large LDL	57	6	Suu3z5	ieu-a-1128	ER- Breast cancer (Combined Oncoarray; iCOGS; GWAS meta analysis) || id:ieu-a-1128	exposure	Weighted mode	98	0.072647666	0.044948799	0.109292144	-0.015451979	0.160747312	1.075351587	0.98466679	1.174388177
met-d-L_LDL_CE_pct	Cholesteryl esters to total lipids ratio in large LDL	57	7	Suu3z5	ieu-a-1128	ER- Breast cancer (Combined Oncoarray; iCOGS; GWAS meta analysis) || id:ieu-a-1128	exposure	Simple median	98	0.044204288	0.054304878	0.415643713	-0.062233273	0.150641849	1.045195854	0.939663663	1.162580204
met-d-L_LDL_CE_pct	Cholesteryl esters to total lipids ratio in large LDL	57	8	Suu3z5	ieu-a-1128	ER- Breast cancer (Combined Oncoarray; iCOGS; GWAS meta analysis) || id:ieu-a-1128	exposure	Weighted median	98	0.084739781	0.049764078	0.088599824	-0.012797811	0.182277374	1.088433799	0.987283732	1.199946982
met-d-L_LDL_CE_pct	Cholesteryl esters to total lipids ratio in large LDL	57	9	Suu3z5	ieu-a-1128	ER- Breast cancer (Combined Oncoarray; iCOGS; GWAS meta analysis) || id:ieu-a-1128	exposure	Penalised weighted median	98	0.080088108	0.04780471	0.093871784	-0.013609123	0.173785339	1.083382518	0.986483062	1.189800135
				id.exposure	id.outcome	outcome	exposure	method	nsnp	b	se	pval	lo_ci	up_ci	or	or_lci95	or_uci95
met-d-L_LDL_FC	Free cholesterol in large LDL	58	1	TaW3zl	ieu-a-1128	ER- Breast cancer (Combined Oncoarray; iCOGS; GWAS meta analysis) || id:ieu-a-1128	exposure	MR Egger	126	0.053016	0.045003686	0.241037807	-0.035191225	0.141223224	1.054446516	0.965420786	1.151681703
met-d-L_LDL_FC	Free cholesterol in large LDL	58	2	TaW3zl	ieu-a-1128	ER- Breast cancer (Combined Oncoarray; iCOGS; GWAS meta analysis) || id:ieu-a-1128	exposure	Inverse variance weighted (multiplicative random effects)	126	0.051892581	0.029078111	0.074327428	-0.005100517	0.108885678	1.053262596	0.994912469	1.11503487
met-d-L_LDL_FC	Free cholesterol in large LDL	58	3	TaW3zl	ieu-a-1128	ER- Breast cancer (Combined Oncoarray; iCOGS; GWAS meta analysis) || id:ieu-a-1128	exposure	Inverse variance weighted (fixed effects)	126	0.051892581	0.025110248	0.038772829	0.002676495	0.101108667	1.053262596	1.00268008	1.106396864
met-d-L_LDL_FC	Free cholesterol in large LDL	58	4	TaW3zl	ieu-a-1128	ER- Breast cancer (Combined Oncoarray; iCOGS; GWAS meta analysis) || id:ieu-a-1128	exposure	MR Egger (bootstrap)	126	0.043027593	0.035872472	0.109	-0.027282453	0.113337639	1.0439667	0.973086351	1.120010028
met-d-L_LDL_FC	Free cholesterol in large LDL	58	5	TaW3zl	ieu-a-1128	ER- Breast cancer (Combined Oncoarray; iCOGS; GWAS meta analysis) || id:ieu-a-1128	exposure	Simple mode	126	0.200501416	0.101396065	0.050195919	0.001765128	0.399237703	1.222015342	1.001766687	1.490687918
met-d-L_LDL_FC	Free cholesterol in large LDL	58	6	TaW3zl	ieu-a-1128	ER- Breast cancer (Combined Oncoarray; iCOGS; GWAS meta analysis) || id:ieu-a-1128	exposure	Weighted mode	126	0.03398874	0.035872978	0.345225012	-0.036322298	0.104299777	1.034572957	0.964329442	1.109933138
met-d-L_LDL_FC	Free cholesterol in large LDL	58	7	TaW3zl	ieu-a-1128	ER- Breast cancer (Combined Oncoarray; iCOGS; GWAS meta analysis) || id:ieu-a-1128	exposure	Simple median	126	0.067627027	0.049183553	0.169133702	-0.028772736	0.16402679	1.069966165	0.971637257	1.17824588
met-d-L_LDL_FC	Free cholesterol in large LDL	58	8	TaW3zl	ieu-a-1128	ER- Breast cancer (Combined Oncoarray; iCOGS; GWAS meta analysis) || id:ieu-a-1128	exposure	Weighted median	126	0.021371261	0.043293996	0.621566756	-0.063484971	0.106227494	1.021601262	0.938488224	1.112074838
met-d-L_LDL_FC	Free cholesterol in large LDL	58	9	TaW3zl	ieu-a-1128	ER- Breast cancer (Combined Oncoarray; iCOGS; GWAS meta analysis) || id:ieu-a-1128	exposure	Penalised weighted median	126	0.013774095	0.044695973	0.757950649	-0.073830013	0.101378203	1.013869395	0.92882957	1.106695118
				id.exposure	id.outcome	outcome	exposure	method	nsnp	b	se	pval	lo_ci	up_ci	or	or_lci95	or_uci95
met-d-L_LDL_FC_pct	Free cholesterol to total lipids ratio in large LDL	59	1	hdGg2p	ieu-a-1128	ER- Breast cancer (Combined Oncoarray; iCOGS; GWAS meta analysis) || id:ieu-a-1128	exposure	MR Egger	93	0.064354306	0.038783918	0.100497294	-0.011662173	0.140370784	1.066470188	0.988405567	1.150700382
met-d-L_LDL_FC_pct	Free cholesterol to total lipids ratio in large LDL	59	2	hdGg2p	ieu-a-1128	ER- Breast cancer (Combined Oncoarray; iCOGS; GWAS meta analysis) || id:ieu-a-1128	exposure	Inverse variance weighted (multiplicative random effects)	93	0.036360791	0.025906519	0.160456384	-0.014415986	0.087137568	1.03702993	0.985687427	1.091046762
met-d-L_LDL_FC_pct	Free cholesterol to total lipids ratio in large LDL	59	3	hdGg2p	ieu-a-1128	ER- Breast cancer (Combined Oncoarray; iCOGS; GWAS meta analysis) || id:ieu-a-1128	exposure	Inverse variance weighted (fixed effects)	93	0.036360791	0.024612131	0.139581201	-0.011878986	0.084600568	1.03702993	0.98819129	1.088282286
met-d-L_LDL_FC_pct	Free cholesterol to total lipids ratio in large LDL	59	4	hdGg2p	ieu-a-1128	ER- Breast cancer (Combined Oncoarray; iCOGS; GWAS meta analysis) || id:ieu-a-1128	exposure	MR Egger (bootstrap)	93	0.076985222	0.036586414	0.018	0.005275851	0.148694594	1.080026116	1.005289793	1.160318566
met-d-L_LDL_FC_pct	Free cholesterol to total lipids ratio in large LDL	59	5	hdGg2p	ieu-a-1128	ER- Breast cancer (Combined Oncoarray; iCOGS; GWAS meta analysis) || id:ieu-a-1128	exposure	Simple mode	93	0.021815089	0.084817805	0.797599212	-0.144427809	0.188057987	1.022054777	0.865517392	1.206903498
met-d-L_LDL_FC_pct	Free cholesterol to total lipids ratio in large LDL	59	6	hdGg2p	ieu-a-1128	ER- Breast cancer (Combined Oncoarray; iCOGS; GWAS meta analysis) || id:ieu-a-1128	exposure	Weighted mode	93	0.021815089	0.036587692	0.552478347	-0.049896787	0.093526964	1.022054777	0.951327609	1.098040211
met-d-L_LDL_FC_pct	Free cholesterol to total lipids ratio in large LDL	59	7	hdGg2p	ieu-a-1128	ER- Breast cancer (Combined Oncoarray; iCOGS; GWAS meta analysis) || id:ieu-a-1128	exposure	Simple median	93	0	0.046597275	1	-0.091330659	0.091330659	1	0.912715863	1.095631226
met-d-L_LDL_FC_pct	Free cholesterol to total lipids ratio in large LDL	59	8	hdGg2p	ieu-a-1128	ER- Breast cancer (Combined Oncoarray; iCOGS; GWAS meta analysis) || id:ieu-a-1128	exposure	Weighted median	93	0.029747202	0.03882712	0.443590064	-0.046353954	0.105848357	1.03019407	0.954703982	1.111653289
met-d-L_LDL_FC_pct	Free cholesterol to total lipids ratio in large LDL	59	9	hdGg2p	ieu-a-1128	ER- Breast cancer (Combined Oncoarray; iCOGS; GWAS meta analysis) || id:ieu-a-1128	exposure	Penalised weighted median	93	0.028366062	0.039322419	0.470681138	-0.048705879	0.105438003	1.02877221	0.952461227	1.111197212
				id.exposure	id.outcome	outcome	exposure	method	nsnp	b	se	pval	lo_ci	up_ci	or	or_lci95	or_uci95
met-d-L_LDL_L	Total lipids in large LDL	60	1	W8h0J0	ieu-a-1128	ER- Breast cancer (Combined Oncoarray; iCOGS; GWAS meta analysis) || id:ieu-a-1128	exposure	MR Egger	130	0.066094371	0.047794208	0.169104758	-0.027582277	0.159771019	1.068327532	0.972794641	1.17324219
met-d-L_LDL_L	Total lipids in large LDL	60	2	W8h0J0	ieu-a-1128	ER- Breast cancer (Combined Oncoarray; iCOGS; GWAS meta analysis) || id:ieu-a-1128	exposure	Inverse variance weighted (multiplicative random effects)	130	0.04816492	0.030683118	0.116472558	-0.011973991	0.10830383	1.049343698	0.988097412	1.114386278
met-d-L_LDL_L	Total lipids in large LDL	60	3	W8h0J0	ieu-a-1128	ER- Breast cancer (Combined Oncoarray; iCOGS; GWAS meta analysis) || id:ieu-a-1128	exposure	Inverse variance weighted (fixed effects)	130	0.04816492	0.025128599	0.055271331	-0.001087134	0.097416973	1.049343698	0.998913456	1.102319916
met-d-L_LDL_L	Total lipids in large LDL	60	4	W8h0J0	ieu-a-1128	ER- Breast cancer (Combined Oncoarray; iCOGS; GWAS meta analysis) || id:ieu-a-1128	exposure	MR Egger (bootstrap)	130	0.053760803	0.039173934	0.091	-0.023020107	0.130541714	1.055232164	0.977242834	1.139445469
met-d-L_LDL_L	Total lipids in large LDL	60	5	W8h0J0	ieu-a-1128	ER- Breast cancer (Combined Oncoarray; iCOGS; GWAS meta analysis) || id:ieu-a-1128	exposure	Simple mode	130	0.194944462	0.109432939	0.07719933	-0.019544099	0.409433022	1.215243492	0.980645649	1.505963695
met-d-L_LDL_L	Total lipids in large LDL	60	6	W8h0J0	ieu-a-1128	ER- Breast cancer (Combined Oncoarray; iCOGS; GWAS meta analysis) || id:ieu-a-1128	exposure	Weighted mode	130	0.033723347	0.038425209	0.381772896	-0.041590063	0.109036757	1.034298425	0.959262937	1.115203341
met-d-L_LDL_L	Total lipids in large LDL	60	7	W8h0J0	ieu-a-1128	ER- Breast cancer (Combined Oncoarray; iCOGS; GWAS meta analysis) || id:ieu-a-1128	exposure	Simple median	130	0.048557276	0.049272301	0.324384275	-0.048016434	0.145130987	1.049755496	0.953118124	1.156191006
met-d-L_LDL_L	Total lipids in large LDL	60	8	W8h0J0	ieu-a-1128	ER- Breast cancer (Combined Oncoarray; iCOGS; GWAS meta analysis) || id:ieu-a-1128	exposure	Weighted median	130	0.023723218	0.043933505	0.589210758	-0.062386452	0.109832888	1.024006852	0.939519738	1.116091543
met-d-L_LDL_L	Total lipids in large LDL	60	9	W8h0J0	ieu-a-1128	ER- Breast cancer (Combined Oncoarray; iCOGS; GWAS meta analysis) || id:ieu-a-1128	exposure	Penalised weighted median	130	0.017248031	0.044210663	0.696438331	-0.069404869	0.103900931	1.017397637	0.932948882	1.109490533
				id.exposure	id.outcome	outcome	exposure	method	nsnp	b	se	pval	lo_ci	up_ci	or	or_lci95	or_uci95
met-d-L_LDL_P	Concentration of large LDL particles	61	1	uvH8PC	ieu-a-1128	ER- Breast cancer (Combined Oncoarray; iCOGS; GWAS meta analysis) || id:ieu-a-1128	exposure	MR Egger	131	0.068283943	0.04735976	0.151778291	-0.024541186	0.161109072	1.070669274	0.9757575	1.174813101
met-d-L_LDL_P	Concentration of large LDL particles	61	2	uvH8PC	ieu-a-1128	ER- Breast cancer (Combined Oncoarray; iCOGS; GWAS meta analysis) || id:ieu-a-1128	exposure	Inverse variance weighted (multiplicative random effects)	131	0.04867984	0.030583764	0.111454606	-0.011264337	0.108624017	1.049884166	0.988798868	1.114743147
met-d-L_LDL_P	Concentration of large LDL particles	61	3	uvH8PC	ieu-a-1128	ER- Breast cancer (Combined Oncoarray; iCOGS; GWAS meta analysis) || id:ieu-a-1128	exposure	Inverse variance weighted (fixed effects)	131	0.04867984	0.024996792	0.051481591	-0.000313873	0.097673553	1.049884166	0.999686176	1.102602785
met-d-L_LDL_P	Concentration of large LDL particles	61	4	uvH8PC	ieu-a-1128	ER- Breast cancer (Combined Oncoarray; iCOGS; GWAS meta analysis) || id:ieu-a-1128	exposure	MR Egger (bootstrap)	131	0.05295911	0.036225825	0.076	-0.018043507	0.123961728	1.054386531	0.982118303	1.131972547
met-d-L_LDL_P	Concentration of large LDL particles	61	5	uvH8PC	ieu-a-1128	ER- Breast cancer (Combined Oncoarray; iCOGS; GWAS meta analysis) || id:ieu-a-1128	exposure	Simple mode	131	0.201201747	0.108082061	0.06492277	-0.010639092	0.413042587	1.222871458	0.989417303	1.51140939
met-d-L_LDL_P	Concentration of large LDL particles	61	6	uvH8PC	ieu-a-1128	ER- Breast cancer (Combined Oncoarray; iCOGS; GWAS meta analysis) || id:ieu-a-1128	exposure	Weighted mode	131	0.042358906	0.03507567	0.229376907	-0.026389407	0.11110722	1.043268848	0.97395575	1.117514721
met-d-L_LDL_P	Concentration of large LDL particles	61	7	uvH8PC	ieu-a-1128	ER- Breast cancer (Combined Oncoarray; iCOGS; GWAS meta analysis) || id:ieu-a-1128	exposure	Simple median	131	0.060848484	0.047504012	0.20022439	-0.032259379	0.153956347	1.06273788	0.968255404	1.166439967
met-d-L_LDL_P	Concentration of large LDL particles	61	8	uvH8PC	ieu-a-1128	ER- Breast cancer (Combined Oncoarray; iCOGS; GWAS meta analysis) || id:ieu-a-1128	exposure	Weighted median	131	0.025260561	0.043170193	0.558454293	-0.059353018	0.10987414	1.025582313	0.942374036	1.116137585
met-d-L_LDL_P	Concentration of large LDL particles	61	9	uvH8PC	ieu-a-1128	ER- Breast cancer (Combined Oncoarray; iCOGS; GWAS meta analysis) || id:ieu-a-1128	exposure	Penalised weighted median	131	0.018940919	0.042874484	0.658651289	-0.06509307	0.102974908	1.019121436	0.936980255	1.108463596
				id.exposure	id.outcome	outcome	exposure	method	nsnp	b	se	pval	lo_ci	up_ci	or	or_lci95	or_uci95
met-d-L_LDL_PL	Phospholipids in large LDL	62	1	Ob9kA5	ieu-a-1128	ER- Breast cancer (Combined Oncoarray; iCOGS; GWAS meta analysis) || id:ieu-a-1128	exposure	MR Egger	115	0.036233778	0.049634434	0.466892974	-0.061049712	0.133517267	1.036898222	0.940776471	1.142841
met-d-L_LDL_PL	Phospholipids in large LDL	62	2	Ob9kA5	ieu-a-1128	ER- Breast cancer (Combined Oncoarray; iCOGS; GWAS meta analysis) || id:ieu-a-1128	exposure	Inverse variance weighted (multiplicative random effects)	115	0.054696498	0.031662779	0.084083306	-0.007362549	0.116755544	1.056220001	0.992664488	1.123844666
met-d-L_LDL_PL	Phospholipids in large LDL	62	3	Ob9kA5	ieu-a-1128	ER- Breast cancer (Combined Oncoarray; iCOGS; GWAS meta analysis) || id:ieu-a-1128	exposure	Inverse variance weighted (fixed effects)	115	0.054696498	0.025921461	0.034850999	0.003890433	0.105502562	1.056220001	1.003898011	1.111268952
met-d-L_LDL_PL	Phospholipids in large LDL	62	4	Ob9kA5	ieu-a-1128	ER- Breast cancer (Combined Oncoarray; iCOGS; GWAS meta analysis) || id:ieu-a-1128	exposure	MR Egger (bootstrap)	115	0.039956979	0.03980047	0.155	-0.038051943	0.117965901	1.040765998	0.962662936	1.125205742
met-d-L_LDL_PL	Phospholipids in large LDL	62	5	Ob9kA5	ieu-a-1128	ER- Breast cancer (Combined Oncoarray; iCOGS; GWAS meta analysis) || id:ieu-a-1128	exposure	Simple mode	115	0.180119238	0.105414026	0.090230807	-0.026492253	0.38673073	1.197360126	0.973855588	1.472160029
met-d-L_LDL_PL	Phospholipids in large LDL	62	6	Ob9kA5	ieu-a-1128	ER- Breast cancer (Combined Oncoarray; iCOGS; GWAS meta analysis) || id:ieu-a-1128	exposure	Weighted mode	115	0.029064993	0.039553371	0.463952127	-0.048459614	0.1065896	1.029491502	0.952695814	1.1124776
met-d-L_LDL_PL	Phospholipids in large LDL	62	7	Ob9kA5	ieu-a-1128	ER- Breast cancer (Combined Oncoarray; iCOGS; GWAS meta analysis) || id:ieu-a-1128	exposure	Simple median	115	0.06124949	0.049540287	0.216325823	-0.035849472	0.158348452	1.063164129	0.964785509	1.171574361
met-d-L_LDL_PL	Phospholipids in large LDL	62	8	Ob9kA5	ieu-a-1128	ER- Breast cancer (Combined Oncoarray; iCOGS; GWAS meta analysis) || id:ieu-a-1128	exposure	Weighted median	115	0.021430287	0.043005722	0.618263837	-0.062860929	0.105721502	1.021661564	0.939074062	1.11151228
met-d-L_LDL_PL	Phospholipids in large LDL	62	9	Ob9kA5	ieu-a-1128	ER- Breast cancer (Combined Oncoarray; iCOGS; GWAS meta analysis) || id:ieu-a-1128	exposure	Penalised weighted median	115	0.012093109	0.045374924	0.78984242	-0.076841743	0.101027961	1.012166526	0.926036394	1.106307575
				id.exposure	id.outcome	outcome	exposure	method	nsnp	b	se	pval	lo_ci	up_ci	or	or_lci95	or_uci95
met-d-L_LDL_PL_pct	Phospholipids to total lipids ratio in large LDL	63	1	7UCkrI	ieu-a-1128	ER- Breast cancer (Combined Oncoarray; iCOGS; GWAS meta analysis) || id:ieu-a-1128	exposure	MR Egger	80	-0.038966815	0.081139865	0.632399056	-0.19800095	0.12006732	0.961782625	0.820369074	1.127572757
met-d-L_LDL_PL_pct	Phospholipids to total lipids ratio in large LDL	63	2	7UCkrI	ieu-a-1128	ER- Breast cancer (Combined Oncoarray; iCOGS; GWAS meta analysis) || id:ieu-a-1128	exposure	Inverse variance weighted (multiplicative random effects)	80	-0.082087096	0.043577423	0.059604623	-0.167498845	0.003324654	0.921191723	0.845777594	1.003330187
met-d-L_LDL_PL_pct	Phospholipids to total lipids ratio in large LDL	63	3	7UCkrI	ieu-a-1128	ER- Breast cancer (Combined Oncoarray; iCOGS; GWAS meta analysis) || id:ieu-a-1128	exposure	Inverse variance weighted (fixed effects)	80	-0.082087096	0.033063917	0.01303985	-0.146892373	-0.017281818	0.921191723	0.863386896	0.982866656
met-d-L_LDL_PL_pct	Phospholipids to total lipids ratio in large LDL	63	4	7UCkrI	ieu-a-1128	ER- Breast cancer (Combined Oncoarray; iCOGS; GWAS meta analysis) || id:ieu-a-1128	exposure	MR Egger (bootstrap)	80	-0.08079483	0.057026169	0.073	-0.192566122	0.030976462	0.922382918	0.824839777	1.031461225
met-d-L_LDL_PL_pct	Phospholipids to total lipids ratio in large LDL	63	5	7UCkrI	ieu-a-1128	ER- Breast cancer (Combined Oncoarray; iCOGS; GWAS meta analysis) || id:ieu-a-1128	exposure	Simple mode	80	-0.08497095	0.093643185	0.366959837	-0.268511592	0.098569692	0.918538968	0.764516561	1.103591313
met-d-L_LDL_PL_pct	Phospholipids to total lipids ratio in large LDL	63	6	7UCkrI	ieu-a-1128	ER- Breast cancer (Combined Oncoarray; iCOGS; GWAS meta analysis) || id:ieu-a-1128	exposure	Weighted mode	80	-0.044559679	0.054226479	0.413702091	-0.150843578	0.061724221	0.956418521	0.859982208	1.063668967
met-d-L_LDL_PL_pct	Phospholipids to total lipids ratio in large LDL	63	7	7UCkrI	ieu-a-1128	ER- Breast cancer (Combined Oncoarray; iCOGS; GWAS meta analysis) || id:ieu-a-1128	exposure	Simple median	80	-0.073448767	0.056237913	0.191540149	-0.183675076	0.036777543	0.92918375	0.832206164	1.037462205
met-d-L_LDL_PL_pct	Phospholipids to total lipids ratio in large LDL	63	8	7UCkrI	ieu-a-1128	ER- Breast cancer (Combined Oncoarray; iCOGS; GWAS meta analysis) || id:ieu-a-1128	exposure	Weighted median	80	-0.061832591	0.053996922	0.252162245	-0.167666557	0.044001376	0.940040245	0.845635759	1.044983792
met-d-L_LDL_PL_pct	Phospholipids to total lipids ratio in large LDL	63	9	7UCkrI	ieu-a-1128	ER- Breast cancer (Combined Oncoarray; iCOGS; GWAS meta analysis) || id:ieu-a-1128	exposure	Penalised weighted median	80	-0.054951368	0.051616162	0.287049945	-0.156119045	0.046216309	0.946531179	0.855457346	1.047300927
				id.exposure	id.outcome	outcome	exposure	method	nsnp	b	se	pval	lo_ci	up_ci	or	or_lci95	or_uci95
met-d-L_LDL_TG	Triglycerides in large LDL	64	1	d72agV	ieu-a-1128	ER- Breast cancer (Combined Oncoarray; iCOGS; GWAS meta analysis) || id:ieu-a-1128	exposure	MR Egger	66	-0.03173867	0.056767059	0.578042261	-0.143002107	0.079524766	0.968759715	0.866752243	1.082772375
met-d-L_LDL_TG	Triglycerides in large LDL	64	2	d72agV	ieu-a-1128	ER- Breast cancer (Combined Oncoarray; iCOGS; GWAS meta analysis) || id:ieu-a-1128	exposure	Inverse variance weighted (multiplicative random effects)	66	0.027115106	0.036388328	0.456175337	-0.044206017	0.09843623	1.027486066	0.956756829	1.103444035
met-d-L_LDL_TG	Triglycerides in large LDL	64	3	d72agV	ieu-a-1128	ER- Breast cancer (Combined Oncoarray; iCOGS; GWAS meta analysis) || id:ieu-a-1128	exposure	Inverse variance weighted (fixed effects)	66	0.027115106	0.028578073	0.342718234	-0.028897917	0.083128129	1.027486066	0.971515635	1.086681035
met-d-L_LDL_TG	Triglycerides in large LDL	64	4	d72agV	ieu-a-1128	ER- Breast cancer (Combined Oncoarray; iCOGS; GWAS meta analysis) || id:ieu-a-1128	exposure	MR Egger (bootstrap)	66	-0.020526975	0.041801428	0.309	-0.102457773	0.061403823	0.979682269	0.902616264	1.063328224
met-d-L_LDL_TG	Triglycerides in large LDL	64	5	d72agV	ieu-a-1128	ER- Breast cancer (Combined Oncoarray; iCOGS; GWAS meta analysis) || id:ieu-a-1128	exposure	Simple mode	66	0.053230371	0.09600683	0.581178053	-0.134943017	0.241403758	1.054672583	0.8737657	1.27303493
met-d-L_LDL_TG	Triglycerides in large LDL	64	6	d72agV	ieu-a-1128	ER- Breast cancer (Combined Oncoarray; iCOGS; GWAS meta analysis) || id:ieu-a-1128	exposure	Weighted mode	66	-0.022489386	0.038908714	0.565258674	-0.098750466	0.053771695	0.977761615	0.90596875	1.055243657
met-d-L_LDL_TG	Triglycerides in large LDL	64	7	d72agV	ieu-a-1128	ER- Breast cancer (Combined Oncoarray; iCOGS; GWAS meta analysis) || id:ieu-a-1128	exposure	Simple median	66	0.113663846	0.054999322	0.038768006	0.005865176	0.221462517	1.120375443	1.00588241	1.247900472
met-d-L_LDL_TG	Triglycerides in large LDL	64	8	d72agV	ieu-a-1128	ER- Breast cancer (Combined Oncoarray; iCOGS; GWAS meta analysis) || id:ieu-a-1128	exposure	Weighted median	66	0.015027663	0.046137625	0.744640877	-0.075402082	0.105457407	1.015141146	0.927370532	1.111218774
met-d-L_LDL_TG	Triglycerides in large LDL	64	9	d72agV	ieu-a-1128	ER- Breast cancer (Combined Oncoarray; iCOGS; GWAS meta analysis) || id:ieu-a-1128	exposure	Penalised weighted median	66	0.011748182	0.044189217	0.790346393	-0.074862683	0.098359047	1.011817463	0.92787089	1.103358872
				id.exposure	id.outcome	outcome	exposure	method	nsnp	b	se	pval	lo_ci	up_ci	or	or_lci95	or_uci95
met-d-L_LDL_TG_pct	Triglycerides to total lipids ratio in large LDL	65	1	VGGpik	ieu-a-1128	ER- Breast cancer (Combined Oncoarray; iCOGS; GWAS meta analysis) || id:ieu-a-1128	exposure	MR Egger	98	-0.104901554	0.055367916	0.06115144	-0.21342267	0.003619561	0.90041316	0.807814626	1.00362612
met-d-L_LDL_TG_pct	Triglycerides to total lipids ratio in large LDL	65	2	VGGpik	ieu-a-1128	ER- Breast cancer (Combined Oncoarray; iCOGS; GWAS meta analysis) || id:ieu-a-1128	exposure	Inverse variance weighted (multiplicative random effects)	98	-0.048960702	0.035025723	0.16215816	-0.11761112	0.019689716	0.952218549	0.889041716	1.019884837
met-d-L_LDL_TG_pct	Triglycerides to total lipids ratio in large LDL	65	3	VGGpik	ieu-a-1128	ER- Breast cancer (Combined Oncoarray; iCOGS; GWAS meta analysis) || id:ieu-a-1128	exposure	Inverse variance weighted (fixed effects)	98	-0.048960702	0.027043486	0.070227041	-0.101965934	0.004044529	0.952218549	0.903060315	1.00405272
met-d-L_LDL_TG_pct	Triglycerides to total lipids ratio in large LDL	65	4	VGGpik	ieu-a-1128	ER- Breast cancer (Combined Oncoarray; iCOGS; GWAS meta analysis) || id:ieu-a-1128	exposure	MR Egger (bootstrap)	98	-0.102272129	0.043257752	0.007	-0.187057323	-0.017486934	0.902783845	0.829396191	0.982665075
met-d-L_LDL_TG_pct	Triglycerides to total lipids ratio in large LDL	65	5	VGGpik	ieu-a-1128	ER- Breast cancer (Combined Oncoarray; iCOGS; GWAS meta analysis) || id:ieu-a-1128	exposure	Simple mode	98	-0.095878989	0.097031925	0.325553293	-0.286061562	0.094303584	0.908573957	0.751216369	1.098893302
met-d-L_LDL_TG_pct	Triglycerides to total lipids ratio in large LDL	65	6	VGGpik	ieu-a-1128	ER- Breast cancer (Combined Oncoarray; iCOGS; GWAS meta analysis) || id:ieu-a-1128	exposure	Weighted mode	98	-0.080928346	0.040304048	0.04743011	-0.159924281	-0.001932411	0.922259773	0.852208315	0.998069455
met-d-L_LDL_TG_pct	Triglycerides to total lipids ratio in large LDL	65	7	VGGpik	ieu-a-1128	ER- Breast cancer (Combined Oncoarray; iCOGS; GWAS meta analysis) || id:ieu-a-1128	exposure	Simple median	98	0.005004245	0.052226174	0.92366455	-0.097359055	0.107367545	1.005016787	0.907230202	1.113343383
met-d-L_LDL_TG_pct	Triglycerides to total lipids ratio in large LDL	65	8	VGGpik	ieu-a-1128	ER- Breast cancer (Combined Oncoarray; iCOGS; GWAS meta analysis) || id:ieu-a-1128	exposure	Weighted median	98	-0.092997824	0.043748008	0.033523139	-0.17874392	-0.007251727	0.911195483	0.836320037	0.992774503
met-d-L_LDL_TG_pct	Triglycerides to total lipids ratio in large LDL	65	9	VGGpik	ieu-a-1128	ER- Breast cancer (Combined Oncoarray; iCOGS; GWAS meta analysis) || id:ieu-a-1128	exposure	Penalised weighted median	98	-0.065556736	0.044686756	0.142368353	-0.153142777	0.022029305	0.93654591	0.85800721	1.022273742
				id.exposure	id.outcome	outcome	exposure	method	nsnp	b	se	pval	lo_ci	up_ci	or	or_lci95	or_uci95
met-d-L_VLDL_C	Cholesterol in large VLDL	66	1	tkvWm1	ieu-a-1128	ER- Breast cancer (Combined Oncoarray; iCOGS; GWAS meta analysis) || id:ieu-a-1128	exposure	MR Egger	63	0.008494864	0.051714894	0.870066887	-0.092866328	0.109856056	1.008531047	0.911315309	1.1161174
met-d-L_VLDL_C	Cholesterol in large VLDL	66	2	tkvWm1	ieu-a-1128	ER- Breast cancer (Combined Oncoarray; iCOGS; GWAS meta analysis) || id:ieu-a-1128	exposure	Inverse variance weighted (multiplicative random effects)	63	0.021762285	0.035747235	0.542668728	-0.048302296	0.091826866	1.022000811	0.952845702	1.096175021
met-d-L_VLDL_C	Cholesterol in large VLDL	66	3	tkvWm1	ieu-a-1128	ER- Breast cancer (Combined Oncoarray; iCOGS; GWAS meta analysis) || id:ieu-a-1128	exposure	Inverse variance weighted (fixed effects)	63	0.021762285	0.028983535	0.452742971	-0.035045443	0.078570013	1.022000811	0.965561538	1.081739088
met-d-L_VLDL_C	Cholesterol in large VLDL	66	4	tkvWm1	ieu-a-1128	ER- Breast cancer (Combined Oncoarray; iCOGS; GWAS meta analysis) || id:ieu-a-1128	exposure	MR Egger (bootstrap)	63	0.022438168	0.0562237	0.347	-0.087760283	0.13263662	1.022691797	0.915980427	1.141835002
met-d-L_VLDL_C	Cholesterol in large VLDL	66	5	tkvWm1	ieu-a-1128	ER- Breast cancer (Combined Oncoarray; iCOGS; GWAS meta analysis) || id:ieu-a-1128	exposure	Simple mode	63	0.007950253	0.090261817	0.930097046	-0.168962909	0.184863414	1.00798194	0.844540228	1.203054109
met-d-L_VLDL_C	Cholesterol in large VLDL	66	6	tkvWm1	ieu-a-1128	ER- Breast cancer (Combined Oncoarray; iCOGS; GWAS meta analysis) || id:ieu-a-1128	exposure	Weighted mode	63	-0.008032466	0.03939891	0.839118643	-0.08525433	0.069189398	0.991999708	0.918278709	1.071639156
met-d-L_VLDL_C	Cholesterol in large VLDL	66	7	tkvWm1	ieu-a-1128	ER- Breast cancer (Combined Oncoarray; iCOGS; GWAS meta analysis) || id:ieu-a-1128	exposure	Simple median	63	0.0587324	0.055234682	0.287634745	-0.049527577	0.166992377	1.060491415	0.951678913	1.181745256
met-d-L_VLDL_C	Cholesterol in large VLDL	66	8	tkvWm1	ieu-a-1128	ER- Breast cancer (Combined Oncoarray; iCOGS; GWAS meta analysis) || id:ieu-a-1128	exposure	Weighted median	63	0.029728194	0.043680508	0.49613564	-0.055885602	0.115341989	1.030174488	0.94564731	1.122257172
met-d-L_VLDL_C	Cholesterol in large VLDL	66	9	tkvWm1	ieu-a-1128	ER- Breast cancer (Combined Oncoarray; iCOGS; GWAS meta analysis) || id:ieu-a-1128	exposure	Penalised weighted median	63	0.025042285	0.046034452	0.586448301	-0.065185241	0.115269812	1.025358477	0.936893896	1.122176174
				id.exposure	id.outcome	outcome	exposure	method	nsnp	b	se	pval	lo_ci	up_ci	or	or_lci95	or_uci95
met-d-L_VLDL_C_pct	Cholesterol to total lipids ratio in large VLDL	67	1	CKSqxa	ieu-a-1128	ER- Breast cancer (Combined Oncoarray; iCOGS; GWAS meta analysis) || id:ieu-a-1128	exposure	MR Egger	61	0.002270621	0.052632106	0.965734519	-0.100888306	0.105429548	1.002273201	0.904034002	1.111187816
met-d-L_VLDL_C_pct	Cholesterol to total lipids ratio in large VLDL	67	2	CKSqxa	ieu-a-1128	ER- Breast cancer (Combined Oncoarray; iCOGS; GWAS meta analysis) || id:ieu-a-1128	exposure	Inverse variance weighted (multiplicative random effects)	61	0.017449104	0.035737988	0.625372153	-0.052597353	0.087495562	1.017602229	0.948761951	1.09143742
met-d-L_VLDL_C_pct	Cholesterol to total lipids ratio in large VLDL	67	3	CKSqxa	ieu-a-1128	ER- Breast cancer (Combined Oncoarray; iCOGS; GWAS meta analysis) || id:ieu-a-1128	exposure	Inverse variance weighted (fixed effects)	61	0.017449104	0.029135956	0.549249179	-0.039657369	0.074555577	1.017602229	0.961118692	1.077405221
met-d-L_VLDL_C_pct	Cholesterol to total lipids ratio in large VLDL	67	4	CKSqxa	ieu-a-1128	ER- Breast cancer (Combined Oncoarray; iCOGS; GWAS meta analysis) || id:ieu-a-1128	exposure	MR Egger (bootstrap)	61	0.011729524	0.057628121	0.419	-0.101221594	0.124680642	1.011798585	0.903732749	1.132786631
met-d-L_VLDL_C_pct	Cholesterol to total lipids ratio in large VLDL	67	5	CKSqxa	ieu-a-1128	ER- Breast cancer (Combined Oncoarray; iCOGS; GWAS meta analysis) || id:ieu-a-1128	exposure	Simple mode	61	-0.019668938	0.097756166	0.841219561	-0.211271023	0.171933147	0.980523234	0.809554629	1.187598436
met-d-L_VLDL_C_pct	Cholesterol to total lipids ratio in large VLDL	67	6	CKSqxa	ieu-a-1128	ER- Breast cancer (Combined Oncoarray; iCOGS; GWAS meta analysis) || id:ieu-a-1128	exposure	Weighted mode	61	-0.012154986	0.042002609	0.773283279	-0.094480099	0.070170127	0.987918587	0.909845841	1.072690659
met-d-L_VLDL_C_pct	Cholesterol to total lipids ratio in large VLDL	67	7	CKSqxa	ieu-a-1128	ER- Breast cancer (Combined Oncoarray; iCOGS; GWAS meta analysis) || id:ieu-a-1128	exposure	Simple median	61	0.057878429	0.056767893	0.307935876	-0.053386641	0.169143499	1.059586173	0.948013401	1.184290071
met-d-L_VLDL_C_pct	Cholesterol to total lipids ratio in large VLDL	67	8	CKSqxa	ieu-a-1128	ER- Breast cancer (Combined Oncoarray; iCOGS; GWAS meta analysis) || id:ieu-a-1128	exposure	Weighted median	61	0.023533808	0.045644206	0.606139078	-0.065928835	0.112996452	1.023812914	0.936197486	1.119627961
met-d-L_VLDL_C_pct	Cholesterol to total lipids ratio in large VLDL	67	9	CKSqxa	ieu-a-1128	ER- Breast cancer (Combined Oncoarray; iCOGS; GWAS meta analysis) || id:ieu-a-1128	exposure	Penalised weighted median	61	0.019477191	0.045474279	0.668423803	-0.069652396	0.108606778	1.019668109	0.93271798	1.11472393
				id.exposure	id.outcome	outcome	exposure	method	nsnp	b	se	pval	lo_ci	up_ci	or	or_lci95	or_uci95
met-d-L_VLDL_CE	Cholesteryl esters in large VLDL	68	1	iGGZdj	ieu-a-1128	ER- Breast cancer (Combined Oncoarray; iCOGS; GWAS meta analysis) || id:ieu-a-1128	exposure	MR Egger	46	0.070656552	0.088321161	0.428011453	-0.102452923	0.243766026	1.073212569	0.902620641	1.276045735
met-d-L_VLDL_CE	Cholesteryl esters in large VLDL	68	2	iGGZdj	ieu-a-1128	ER- Breast cancer (Combined Oncoarray; iCOGS; GWAS meta analysis) || id:ieu-a-1128	exposure	Inverse variance weighted (multiplicative random effects)	46	0.000978971	0.041251955	0.981066768	-0.07987486	0.081832803	1.000979451	0.923231872	1.08527434
met-d-L_VLDL_CE	Cholesteryl esters in large VLDL	68	3	iGGZdj	ieu-a-1128	ER- Breast cancer (Combined Oncoarray; iCOGS; GWAS meta analysis) || id:ieu-a-1128	exposure	Inverse variance weighted (fixed effects)	46	0.000978971	0.04123532	0.981059132	-0.079842256	0.081800199	1.000979451	0.923261974	1.085238956
met-d-L_VLDL_CE	Cholesteryl esters in large VLDL	68	4	iGGZdj	ieu-a-1128	ER- Breast cancer (Combined Oncoarray; iCOGS; GWAS meta analysis) || id:ieu-a-1128	exposure	MR Egger (bootstrap)	46	0.022056405	0.076368442	0.373	-0.127625741	0.17173855	1.022301446	0.880182734	1.187367356
met-d-L_VLDL_CE	Cholesteryl esters in large VLDL	68	5	iGGZdj	ieu-a-1128	ER- Breast cancer (Combined Oncoarray; iCOGS; GWAS meta analysis) || id:ieu-a-1128	exposure	Simple mode	46	-0.09633661	0.118464784	0.420380262	-0.328527586	0.135854366	0.90815827	0.719983067	1.145515056
met-d-L_VLDL_CE	Cholesteryl esters in large VLDL	68	6	iGGZdj	ieu-a-1128	ER- Breast cancer (Combined Oncoarray; iCOGS; GWAS meta analysis) || id:ieu-a-1128	exposure	Weighted mode	46	-0.006386755	0.07753254	0.934713718	-0.158350534	0.145577024	0.993633597	0.853550531	1.156706825
met-d-L_VLDL_CE	Cholesteryl esters in large VLDL	68	7	iGGZdj	ieu-a-1128	ER- Breast cancer (Combined Oncoarray; iCOGS; GWAS meta analysis) || id:ieu-a-1128	exposure	Simple median	46	-0.037797789	0.068217658	0.579526613	-0.171504399	0.095908821	0.962907632	0.842396562	1.100658702
met-d-L_VLDL_CE	Cholesteryl esters in large VLDL	68	8	iGGZdj	ieu-a-1128	ER- Breast cancer (Combined Oncoarray; iCOGS; GWAS meta analysis) || id:ieu-a-1128	exposure	Weighted median	46	-0.00485818	0.065074883	0.940489032	-0.132404951	0.12268859	0.995153602	0.875986192	1.130532307
met-d-L_VLDL_CE	Cholesteryl esters in large VLDL	68	9	iGGZdj	ieu-a-1128	ER- Breast cancer (Combined Oncoarray; iCOGS; GWAS meta analysis) || id:ieu-a-1128	exposure	Penalised weighted median	46	-0.00485818	0.063302002	0.93882555	-0.128930104	0.119213744	0.995153602	0.879035404	1.126610699
				id.exposure	id.outcome	outcome	exposure	method	nsnp	b	se	pval	lo_ci	up_ci	or	or_lci95	or_uci95
met-d-L_VLDL_CE_pct	Cholesteryl esters to total lipids ratio in large VLDL	69	1	6b0M8j	ieu-a-1128	ER- Breast cancer (Combined Oncoarray; iCOGS; GWAS meta analysis) || id:ieu-a-1128	exposure	MR Egger	67	0.054843669	0.060528202	0.368237709	-0.063791608	0.173478945	1.056375457	0.938200493	1.189435643
met-d-L_VLDL_CE_pct	Cholesteryl esters to total lipids ratio in large VLDL	69	2	6b0M8j	ieu-a-1128	ER- Breast cancer (Combined Oncoarray; iCOGS; GWAS meta analysis) || id:ieu-a-1128	exposure	Inverse variance weighted (multiplicative random effects)	67	0.043061121	0.034445951	0.211260503	-0.024452944	0.110575186	1.044001703	0.975843608	1.116920322
met-d-L_VLDL_CE_pct	Cholesteryl esters to total lipids ratio in large VLDL	69	3	6b0M8j	ieu-a-1128	ER- Breast cancer (Combined Oncoarray; iCOGS; GWAS meta analysis) || id:ieu-a-1128	exposure	Inverse variance weighted (fixed effects)	67	0.043061121	0.033187376	0.194454023	-0.021986137	0.108108379	1.044001703	0.978253797	1.114168491
met-d-L_VLDL_CE_pct	Cholesteryl esters to total lipids ratio in large VLDL	69	4	6b0M8j	ieu-a-1128	ER- Breast cancer (Combined Oncoarray; iCOGS; GWAS meta analysis) || id:ieu-a-1128	exposure	MR Egger (bootstrap)	67	0.0763567	0.062464601	0.11	-0.046073919	0.198787318	1.079347508	0.954971369	1.219922482
met-d-L_VLDL_CE_pct	Cholesteryl esters to total lipids ratio in large VLDL	69	5	6b0M8j	ieu-a-1128	ER- Breast cancer (Combined Oncoarray; iCOGS; GWAS meta analysis) || id:ieu-a-1128	exposure	Simple mode	67	0.039098607	0.109192854	0.721434151	-0.174919387	0.253116602	1.039873018	0.839524694	1.288033455
met-d-L_VLDL_CE_pct	Cholesteryl esters to total lipids ratio in large VLDL	69	6	6b0M8j	ieu-a-1128	ER- Breast cancer (Combined Oncoarray; iCOGS; GWAS meta analysis) || id:ieu-a-1128	exposure	Weighted mode	67	-0.026246684	0.055546095	0.638113914	-0.135117031	0.082623663	0.974094766	0.873613666	1.086132979
met-d-L_VLDL_CE_pct	Cholesteryl esters to total lipids ratio in large VLDL	69	7	6b0M8j	ieu-a-1128	ER- Breast cancer (Combined Oncoarray; iCOGS; GWAS meta analysis) || id:ieu-a-1128	exposure	Simple median	67	-0.004703558	0.057479026	0.934781214	-0.117362448	0.107955332	0.995307486	0.889262823	1.113997984
met-d-L_VLDL_CE_pct	Cholesteryl esters to total lipids ratio in large VLDL	69	8	6b0M8j	ieu-a-1128	ER- Breast cancer (Combined Oncoarray; iCOGS; GWAS meta analysis) || id:ieu-a-1128	exposure	Weighted median	67	-0.010107685	0.053343414	0.849714054	-0.114660777	0.094445406	0.989943226	0.891668567	1.09904916
met-d-L_VLDL_CE_pct	Cholesteryl esters to total lipids ratio in large VLDL	69	9	6b0M8j	ieu-a-1128	ER- Breast cancer (Combined Oncoarray; iCOGS; GWAS meta analysis) || id:ieu-a-1128	exposure	Penalised weighted median	67	-0.021545657	0.050775618	0.671324599	-0.121065868	0.077974553	0.978684793	0.885975601	1.081095148
				id.exposure	id.outcome	outcome	exposure	method	nsnp	b	se	pval	lo_ci	up_ci	or	or_lci95	or_uci95
met-d-L_VLDL_FC	Free cholesterol in large VLDL	70	1	cMsaSc	ieu-a-1128	ER- Breast cancer (Combined Oncoarray; iCOGS; GWAS meta analysis) || id:ieu-a-1128	exposure	MR Egger	70	0.01916537	0.048839293	0.69597745	-0.076559645	0.114890384	1.019350204	0.926297664	1.121750469
met-d-L_VLDL_FC	Free cholesterol in large VLDL	70	2	cMsaSc	ieu-a-1128	ER- Breast cancer (Combined Oncoarray; iCOGS; GWAS meta analysis) || id:ieu-a-1128	exposure	Inverse variance weighted (multiplicative random effects)	70	0.029490626	0.034434905	0.39176735	-0.038001787	0.09698304	1.029929781	0.96271122	1.101841686
met-d-L_VLDL_FC	Free cholesterol in large VLDL	70	3	cMsaSc	ieu-a-1128	ER- Breast cancer (Combined Oncoarray; iCOGS; GWAS meta analysis) || id:ieu-a-1128	exposure	Inverse variance weighted (fixed effects)	70	0.029490626	0.028177513	0.295283429	-0.025737299	0.084718552	1.029929781	0.974591082	1.088410693
met-d-L_VLDL_FC	Free cholesterol in large VLDL	70	4	cMsaSc	ieu-a-1128	ER- Breast cancer (Combined Oncoarray; iCOGS; GWAS meta analysis) || id:ieu-a-1128	exposure	MR Egger (bootstrap)	70	0.050035338	0.051070234	0.166	-0.050062322	0.150132997	1.051308246	0.951170144	1.161988773
met-d-L_VLDL_FC	Free cholesterol in large VLDL	70	5	cMsaSc	ieu-a-1128	ER- Breast cancer (Combined Oncoarray; iCOGS; GWAS meta analysis) || id:ieu-a-1128	exposure	Simple mode	70	-0.006230001	0.096833194	0.94888756	-0.196023063	0.18356306	0.993789365	0.821993277	1.201490729
met-d-L_VLDL_FC	Free cholesterol in large VLDL	70	6	cMsaSc	ieu-a-1128	ER- Breast cancer (Combined Oncoarray; iCOGS; GWAS meta analysis) || id:ieu-a-1128	exposure	Weighted mode	70	-0.006230001	0.038643188	0.872392333	-0.08197065	0.069510647	0.993789365	0.921298999	1.071983474
met-d-L_VLDL_FC	Free cholesterol in large VLDL	70	7	cMsaSc	ieu-a-1128	ER- Breast cancer (Combined Oncoarray; iCOGS; GWAS meta analysis) || id:ieu-a-1128	exposure	Simple median	70	0.042127541	0.057081093	0.460496412	-0.069751401	0.154006483	1.043027499	0.93262564	1.16649845
met-d-L_VLDL_FC	Free cholesterol in large VLDL	70	8	cMsaSc	ieu-a-1128	ER- Breast cancer (Combined Oncoarray; iCOGS; GWAS meta analysis) || id:ieu-a-1128	exposure	Weighted median	70	0.032535804	0.044254191	0.462216011	-0.05420241	0.119274017	1.03307088	0.947240356	1.126678606
met-d-L_VLDL_FC	Free cholesterol in large VLDL	70	9	cMsaSc	ieu-a-1128	ER- Breast cancer (Combined Oncoarray; iCOGS; GWAS meta analysis) || id:ieu-a-1128	exposure	Penalised weighted median	70	0.029782558	0.043395399	0.492519661	-0.055272425	0.11483754	1.030230494	0.946227337	1.121691193
				id.exposure	id.outcome	outcome	exposure	method	nsnp	b	se	pval	lo_ci	up_ci	or	or_lci95	or_uci95
met-d-L_VLDL_FC_pct	Free cholesterol to total lipids ratio in large VLDL	71	1	RzUVoG	ieu-a-1128	ER- Breast cancer (Combined Oncoarray; iCOGS; GWAS meta analysis) || id:ieu-a-1128	exposure	MR Egger	104	-0.013120602	0.050423933	0.795229531	-0.111951511	0.085710306	0.986965097	0.89408761	1.089490663
met-d-L_VLDL_FC_pct	Free cholesterol to total lipids ratio in large VLDL	71	2	RzUVoG	ieu-a-1128	ER- Breast cancer (Combined Oncoarray; iCOGS; GWAS meta analysis) || id:ieu-a-1128	exposure	Inverse variance weighted (multiplicative random effects)	104	-0.02570829	0.033431115	0.441897528	-0.091233275	0.039816695	0.974619355	0.912804752	1.040620006
met-d-L_VLDL_FC_pct	Free cholesterol to total lipids ratio in large VLDL	71	3	RzUVoG	ieu-a-1128	ER- Breast cancer (Combined Oncoarray; iCOGS; GWAS meta analysis) || id:ieu-a-1128	exposure	Inverse variance weighted (fixed effects)	104	-0.02570829	0.025900497	0.320915149	-0.076473263	0.025056684	0.974619355	0.926377683	1.025373241
met-d-L_VLDL_FC_pct	Free cholesterol to total lipids ratio in large VLDL	71	4	RzUVoG	ieu-a-1128	ER- Breast cancer (Combined Oncoarray; iCOGS; GWAS meta analysis) || id:ieu-a-1128	exposure	MR Egger (bootstrap)	104	0.020080407	0.04444053	0.31	-0.067023032	0.107183845	1.020283374	0.935173663	1.113138881
met-d-L_VLDL_FC_pct	Free cholesterol to total lipids ratio in large VLDL	71	5	RzUVoG	ieu-a-1128	ER- Breast cancer (Combined Oncoarray; iCOGS; GWAS meta analysis) || id:ieu-a-1128	exposure	Simple mode	104	0.034890241	0.093474837	0.709723444	-0.14832044	0.218100923	1.035506047	0.862154802	1.24371258
met-d-L_VLDL_FC_pct	Free cholesterol to total lipids ratio in large VLDL	71	6	RzUVoG	ieu-a-1128	ER- Breast cancer (Combined Oncoarray; iCOGS; GWAS meta analysis) || id:ieu-a-1128	exposure	Weighted mode	104	-0.020913701	0.040212558	0.604124644	-0.099730314	0.057902912	0.979303474	0.905081473	1.059612115
met-d-L_VLDL_FC_pct	Free cholesterol to total lipids ratio in large VLDL	71	7	RzUVoG	ieu-a-1128	ER- Breast cancer (Combined Oncoarray; iCOGS; GWAS meta analysis) || id:ieu-a-1128	exposure	Simple median	104	-0.037711863	0.048684608	0.438566756	-0.133133694	0.057709968	0.962990374	0.875348055	1.059407689
met-d-L_VLDL_FC_pct	Free cholesterol to total lipids ratio in large VLDL	71	8	RzUVoG	ieu-a-1128	ER- Breast cancer (Combined Oncoarray; iCOGS; GWAS meta analysis) || id:ieu-a-1128	exposure	Weighted median	104	-0.063915085	0.043724186	0.143801854	-0.149614489	0.021784319	0.938084654	0.861039852	1.02202333
met-d-L_VLDL_FC_pct	Free cholesterol to total lipids ratio in large VLDL	71	9	RzUVoG	ieu-a-1128	ER- Breast cancer (Combined Oncoarray; iCOGS; GWAS meta analysis) || id:ieu-a-1128	exposure	Penalised weighted median	104	-0.065066401	0.046345636	0.160337298	-0.155903847	0.025771044	0.937005243	0.855641459	1.026105989
				id.exposure	id.outcome	outcome	exposure	method	nsnp	b	se	pval	lo_ci	up_ci	or	or_lci95	or_uci95
met-d-L_VLDL_L	Total lipids in large VLDL	72	1	60mqXw	ieu-a-1128	ER- Breast cancer (Combined Oncoarray; iCOGS; GWAS meta analysis) || id:ieu-a-1128	exposure	MR Egger	62	0.005288322	0.051406315	0.918406834	-0.095468056	0.106044699	1.005302329	0.908947397	1.111871575
met-d-L_VLDL_L	Total lipids in large VLDL	72	2	60mqXw	ieu-a-1128	ER- Breast cancer (Combined Oncoarray; iCOGS; GWAS meta analysis) || id:ieu-a-1128	exposure	Inverse variance weighted (multiplicative random effects)	62	0.01326796	0.035192359	0.706164311	-0.055709065	0.082244984	1.01335637	0.945814266	1.085721762
met-d-L_VLDL_L	Total lipids in large VLDL	72	3	60mqXw	ieu-a-1128	ER- Breast cancer (Combined Oncoarray; iCOGS; GWAS meta analysis) || id:ieu-a-1128	exposure	Inverse variance weighted (fixed effects)	62	0.01326796	0.028873496	0.645860528	-0.043324093	0.069860012	1.01335637	0.957600988	1.072358054
met-d-L_VLDL_L	Total lipids in large VLDL	72	4	60mqXw	ieu-a-1128	ER- Breast cancer (Combined Oncoarray; iCOGS; GWAS meta analysis) || id:ieu-a-1128	exposure	MR Egger (bootstrap)	62	0.021395121	0.054769885	0.359	-0.085953854	0.128744095	1.021625638	0.917636576	1.137399021
met-d-L_VLDL_L	Total lipids in large VLDL	72	5	60mqXw	ieu-a-1128	ER- Breast cancer (Combined Oncoarray; iCOGS; GWAS meta analysis) || id:ieu-a-1128	exposure	Simple mode	62	-0.01367603	0.097716246	0.889155412	-0.205199872	0.177847813	0.986417062	0.814484508	1.194643498
met-d-L_VLDL_L	Total lipids in large VLDL	72	6	60mqXw	ieu-a-1128	ER- Breast cancer (Combined Oncoarray; iCOGS; GWAS meta analysis) || id:ieu-a-1128	exposure	Weighted mode	62	-0.005847614	0.040034176	0.884351271	-0.084314599	0.072619371	0.99416945	0.91914205	1.075321161
met-d-L_VLDL_L	Total lipids in large VLDL	72	7	60mqXw	ieu-a-1128	ER- Breast cancer (Combined Oncoarray; iCOGS; GWAS meta analysis) || id:ieu-a-1128	exposure	Simple median	62	0.038211293	0.055005562	0.487255534	-0.069599609	0.146022194	1.038950733	0.932767217	1.157221872
met-d-L_VLDL_L	Total lipids in large VLDL	72	8	60mqXw	ieu-a-1128	ER- Breast cancer (Combined Oncoarray; iCOGS; GWAS meta analysis) || id:ieu-a-1128	exposure	Weighted median	62	0.018014544	0.046898794	0.700892992	-0.073907092	0.109936181	1.018177785	0.928757978	1.116206833
met-d-L_VLDL_L	Total lipids in large VLDL	72	9	60mqXw	ieu-a-1128	ER- Breast cancer (Combined Oncoarray; iCOGS; GWAS meta analysis) || id:ieu-a-1128	exposure	Penalised weighted median	62	0.011890112	0.045157797	0.792318267	-0.076619169	0.100399393	1.01196108	0.926242528	1.105612404
				id.exposure	id.outcome	outcome	exposure	method	nsnp	b	se	pval	lo_ci	up_ci	or	or_lci95	or_uci95
met-d-L_VLDL_P	Concentration of large VLDL particles	73	1	mj0AqM	ieu-a-1128	ER- Breast cancer (Combined Oncoarray; iCOGS; GWAS meta analysis) || id:ieu-a-1128	exposure	MR Egger	65	-0.031107916	0.053218006	0.560946333	-0.135415207	0.073199375	0.969370957	0.873353214	1.075945032
met-d-L_VLDL_P	Concentration of large VLDL particles	73	2	mj0AqM	ieu-a-1128	ER- Breast cancer (Combined Oncoarray; iCOGS; GWAS meta analysis) || id:ieu-a-1128	exposure	Inverse variance weighted (multiplicative random effects)	65	-0.014794297	0.033587787	0.659599222	-0.080626359	0.051037765	0.985314601	0.922538326	1.052362635
met-d-L_VLDL_P	Concentration of large VLDL particles	73	3	mj0AqM	ieu-a-1128	ER- Breast cancer (Combined Oncoarray; iCOGS; GWAS meta analysis) || id:ieu-a-1128	exposure	Inverse variance weighted (fixed effects)	65	-0.014794297	0.030092167	0.622978933	-0.073774944	0.04418635	0.985314601	0.928880721	1.045177105
met-d-L_VLDL_P	Concentration of large VLDL particles	73	4	mj0AqM	ieu-a-1128	ER- Breast cancer (Combined Oncoarray; iCOGS; GWAS meta analysis) || id:ieu-a-1128	exposure	MR Egger (bootstrap)	65	-0.000606234	0.054051542	0.492	-0.106547257	0.105334789	0.99939395	0.898932566	1.111082526
met-d-L_VLDL_P	Concentration of large VLDL particles	73	5	mj0AqM	ieu-a-1128	ER- Breast cancer (Combined Oncoarray; iCOGS; GWAS meta analysis) || id:ieu-a-1128	exposure	Simple mode	65	-0.073618301	0.087789735	0.404828858	-0.245686182	0.09844958	0.929026235	0.782167645	1.103458767
met-d-L_VLDL_P	Concentration of large VLDL particles	73	6	mj0AqM	ieu-a-1128	ER- Breast cancer (Combined Oncoarray; iCOGS; GWAS meta analysis) || id:ieu-a-1128	exposure	Weighted mode	65	-0.056534496	0.047520892	0.238568292	-0.149675444	0.036606451	0.945033884	0.86098737	1.037284719
met-d-L_VLDL_P	Concentration of large VLDL particles	73	7	mj0AqM	ieu-a-1128	ER- Breast cancer (Combined Oncoarray; iCOGS; GWAS meta analysis) || id:ieu-a-1128	exposure	Simple median	65	-0.019811928	0.057525825	0.730545042	-0.132562545	0.092938688	0.980383038	0.875848153	1.09739445
met-d-L_VLDL_P	Concentration of large VLDL particles	73	8	mj0AqM	ieu-a-1128	ER- Breast cancer (Combined Oncoarray; iCOGS; GWAS meta analysis) || id:ieu-a-1128	exposure	Weighted median	65	-0.076202706	0.049761644	0.125681856	-0.173735528	0.021330115	0.926628354	0.840519162	1.021559228
met-d-L_VLDL_P	Concentration of large VLDL particles	73	9	mj0AqM	ieu-a-1128	ER- Breast cancer (Combined Oncoarray; iCOGS; GWAS meta analysis) || id:ieu-a-1128	exposure	Penalised weighted median	65	-0.079889474	0.047893325	0.095301603	-0.173760392	0.013981443	0.92321838	0.840498263	1.014079641
				id.exposure	id.outcome	outcome	exposure	method	nsnp	b	se	pval	lo_ci	up_ci	or	or_lci95	or_uci95
met-d-L_VLDL_PL	Phospholipids in large VLDL	74	1	iUa6mR	ieu-a-1128	ER- Breast cancer (Combined Oncoarray; iCOGS; GWAS meta analysis) || id:ieu-a-1128	exposure	MR Egger	58	0.000103868	0.051959115	0.998412102	-0.101735996	0.101943733	1.000103874	0.903267986	1.107321164
met-d-L_VLDL_PL	Phospholipids in large VLDL	74	2	iUa6mR	ieu-a-1128	ER- Breast cancer (Combined Oncoarray; iCOGS; GWAS meta analysis) || id:ieu-a-1128	exposure	Inverse variance weighted (multiplicative random effects)	58	0.005122989	0.036132264	0.887250367	-0.065696249	0.075942226	1.005136134	0.936415258	1.07890024
met-d-L_VLDL_PL	Phospholipids in large VLDL	74	3	iUa6mR	ieu-a-1128	ER- Breast cancer (Combined Oncoarray; iCOGS; GWAS meta analysis) || id:ieu-a-1128	exposure	Inverse variance weighted (fixed effects)	58	0.005122989	0.029423402	0.861776873	-0.052546879	0.062792856	1.005136134	0.948809841	1.064806248
met-d-L_VLDL_PL	Phospholipids in large VLDL	74	4	iUa6mR	ieu-a-1128	ER- Breast cancer (Combined Oncoarray; iCOGS; GWAS meta analysis) || id:ieu-a-1128	exposure	MR Egger (bootstrap)	58	0.039902981	0.05981352	0.249	-0.077331518	0.157137481	1.040709801	0.925582955	1.170156477
met-d-L_VLDL_PL	Phospholipids in large VLDL	74	5	iUa6mR	ieu-a-1128	ER- Breast cancer (Combined Oncoarray; iCOGS; GWAS meta analysis) || id:ieu-a-1128	exposure	Simple mode	58	-0.058121075	0.091621983	0.528385525	-0.237700161	0.121458011	0.943535702	0.78843906	1.129141954
met-d-L_VLDL_PL	Phospholipids in large VLDL	74	6	iUa6mR	ieu-a-1128	ER- Breast cancer (Combined Oncoarray; iCOGS; GWAS meta analysis) || id:ieu-a-1128	exposure	Weighted mode	58	-0.011531802	0.038650492	0.766512553	-0.087286767	0.064223162	0.988534434	0.916414261	1.066330337
met-d-L_VLDL_PL	Phospholipids in large VLDL	74	7	iUa6mR	ieu-a-1128	ER- Breast cancer (Combined Oncoarray; iCOGS; GWAS meta analysis) || id:ieu-a-1128	exposure	Simple median	58	-0.001846261	0.05526629	0.973350321	-0.110168189	0.106475668	0.998155443	0.895683479	1.11235086
met-d-L_VLDL_PL	Phospholipids in large VLDL	74	8	iUa6mR	ieu-a-1128	ER- Breast cancer (Combined Oncoarray; iCOGS; GWAS meta analysis) || id:ieu-a-1128	exposure	Weighted median	58	0.004258613	0.046028499	0.926283938	-0.085957246	0.094474471	1.004267693	0.917633463	1.099081105
met-d-L_VLDL_PL	Phospholipids in large VLDL	74	9	iUa6mR	ieu-a-1128	ER- Breast cancer (Combined Oncoarray; iCOGS; GWAS meta analysis) || id:ieu-a-1128	exposure	Penalised weighted median	58	-0.005379147	0.045929498	0.906766963	-0.095400963	0.084642669	0.994635295	0.909008383	1.088328104
				id.exposure	id.outcome	outcome	exposure	method	nsnp	b	se	pval	lo_ci	up_ci	or	or_lci95	or_uci95
met-d-L_VLDL_PL_pct	Phospholipids to total lipids ratio in large VLDL	75	1	5PbNuz	ieu-a-1128	ER- Breast cancer (Combined Oncoarray; iCOGS; GWAS meta analysis) || id:ieu-a-1128	exposure	MR Egger	60	-0.061499194	0.05663457	0.282018162	-0.172502951	0.049504564	0.940353704	0.841555805	1.050750388
met-d-L_VLDL_PL_pct	Phospholipids to total lipids ratio in large VLDL	75	2	5PbNuz	ieu-a-1128	ER- Breast cancer (Combined Oncoarray; iCOGS; GWAS meta analysis) || id:ieu-a-1128	exposure	Inverse variance weighted (multiplicative random effects)	60	-0.020132292	0.034078041	0.554674392	-0.086925253	0.046660669	0.98006901	0.916745617	1.047766409
met-d-L_VLDL_PL_pct	Phospholipids to total lipids ratio in large VLDL	75	3	5PbNuz	ieu-a-1128	ER- Breast cancer (Combined Oncoarray; iCOGS; GWAS meta analysis) || id:ieu-a-1128	exposure	Inverse variance weighted (fixed effects)	60	-0.020132292	0.02979251	0.499199312	-0.078525611	0.038261027	0.98006901	0.924478383	1.039002405
met-d-L_VLDL_PL_pct	Phospholipids to total lipids ratio in large VLDL	75	4	5PbNuz	ieu-a-1128	ER- Breast cancer (Combined Oncoarray; iCOGS; GWAS meta analysis) || id:ieu-a-1128	exposure	MR Egger (bootstrap)	60	-0.023459901	0.040095654	0.276	-0.102047384	0.055127582	0.976813143	0.902986764	1.056675419
met-d-L_VLDL_PL_pct	Phospholipids to total lipids ratio in large VLDL	75	5	5PbNuz	ieu-a-1128	ER- Breast cancer (Combined Oncoarray; iCOGS; GWAS meta analysis) || id:ieu-a-1128	exposure	Simple mode	60	0.068961981	0.093996729	0.466059222	-0.115271608	0.25319557	1.071395475	0.891124075	1.288135173
met-d-L_VLDL_PL_pct	Phospholipids to total lipids ratio in large VLDL	75	6	5PbNuz	ieu-a-1128	ER- Breast cancer (Combined Oncoarray; iCOGS; GWAS meta analysis) || id:ieu-a-1128	exposure	Weighted mode	60	0.000388806	0.037379577	0.991735996	-0.072875166	0.073652778	1.000388882	0.929716883	1.076432979
met-d-L_VLDL_PL_pct	Phospholipids to total lipids ratio in large VLDL	75	7	5PbNuz	ieu-a-1128	ER- Breast cancer (Combined Oncoarray; iCOGS; GWAS meta analysis) || id:ieu-a-1128	exposure	Simple median	60	0.003502355	0.054610086	0.948863655	-0.103533414	0.110538123	1.003508495	0.901645895	1.116878927
met-d-L_VLDL_PL_pct	Phospholipids to total lipids ratio in large VLDL	75	8	5PbNuz	ieu-a-1128	ER- Breast cancer (Combined Oncoarray; iCOGS; GWAS meta analysis) || id:ieu-a-1128	exposure	Weighted median	60	-0.008908118	0.043251134	0.836820092	-0.093680342	0.075864106	0.991131442	0.910573788	1.078815959
met-d-L_VLDL_PL_pct	Phospholipids to total lipids ratio in large VLDL	75	9	5PbNuz	ieu-a-1128	ER- Breast cancer (Combined Oncoarray; iCOGS; GWAS meta analysis) || id:ieu-a-1128	exposure	Penalised weighted median	60	-0.008710109	0.043685847	0.841965051	-0.094334369	0.07691415	0.991327714	0.909978443	1.079949359
				id.exposure	id.outcome	outcome	exposure	method	nsnp	b	se	pval	lo_ci	up_ci	or	or_lci95	or_uci95
met-d-L_VLDL_TG	Triglycerides in large VLDL	76	1	eRlBlN	ieu-a-1128	ER- Breast cancer (Combined Oncoarray; iCOGS; GWAS meta analysis) || id:ieu-a-1128	exposure	MR Egger	92	-0.078061377	0.047491804	0.103731181	-0.171145312	0.015022558	0.924907657	0.84269911	1.015135964
met-d-L_VLDL_TG	Triglycerides in large VLDL	76	2	eRlBlN	ieu-a-1128	ER- Breast cancer (Combined Oncoarray; iCOGS; GWAS meta analysis) || id:ieu-a-1128	exposure	Inverse variance weighted (multiplicative random effects)	92	-0.026955781	0.030375849	0.374859124	-0.086492446	0.032580884	0.973404284	0.917142477	1.033117453
met-d-L_VLDL_TG	Triglycerides in large VLDL	76	3	eRlBlN	ieu-a-1128	ER- Breast cancer (Combined Oncoarray; iCOGS; GWAS meta analysis) || id:ieu-a-1128	exposure	Inverse variance weighted (fixed effects)	92	-0.026955781	0.025861976	0.297275429	-0.077645254	0.023733693	0.973404284	0.925292612	1.024017578
met-d-L_VLDL_TG	Triglycerides in large VLDL	76	4	eRlBlN	ieu-a-1128	ER- Breast cancer (Combined Oncoarray; iCOGS; GWAS meta analysis) || id:ieu-a-1128	exposure	MR Egger (bootstrap)	92	-0.053137039	0.035216969	0.07	-0.122162299	0.015888221	0.948250056	0.885004722	1.01601511
met-d-L_VLDL_TG	Triglycerides in large VLDL	76	5	eRlBlN	ieu-a-1128	ER- Breast cancer (Combined Oncoarray; iCOGS; GWAS meta analysis) || id:ieu-a-1128	exposure	Simple mode	92	-0.152084088	0.086451998	0.081909191	-0.321530003	0.017361828	0.858916053	0.725038876	1.01751342
met-d-L_VLDL_TG	Triglycerides in large VLDL	76	6	eRlBlN	ieu-a-1128	ER- Breast cancer (Combined Oncoarray; iCOGS; GWAS meta analysis) || id:ieu-a-1128	exposure	Weighted mode	92	-0.059886925	0.033714188	0.079023678	-0.125966733	0.006192883	0.941871029	0.881644176	1.006212098
met-d-L_VLDL_TG	Triglycerides in large VLDL	76	7	eRlBlN	ieu-a-1128	ER- Breast cancer (Combined Oncoarray; iCOGS; GWAS meta analysis) || id:ieu-a-1128	exposure	Simple median	92	-0.062452395	0.049932542	0.211031055	-0.160320177	0.035415388	0.939457785	0.851870996	1.036049982
met-d-L_VLDL_TG	Triglycerides in large VLDL	76	8	eRlBlN	ieu-a-1128	ER- Breast cancer (Combined Oncoarray; iCOGS; GWAS meta analysis) || id:ieu-a-1128	exposure	Weighted median	92	-0.066028012	0.040013353	0.098912373	-0.144454184	0.012398159	0.936104642	0.865494565	1.012475335
met-d-L_VLDL_TG	Triglycerides in large VLDL	76	9	eRlBlN	ieu-a-1128	ER- Breast cancer (Combined Oncoarray; iCOGS; GWAS meta analysis) || id:ieu-a-1128	exposure	Penalised weighted median	92	-0.066260185	0.040295137	0.100099432	-0.145238654	0.012718283	0.935887328	0.864815877	1.012799504
				id.exposure	id.outcome	outcome	exposure	method	nsnp	b	se	pval	lo_ci	up_ci	or	or_lci95	or_uci95
met-d-L_VLDL_TG_pct	Triglycerides to total lipids ratio in large VLDL	77	1	KVuj4T	ieu-a-1128	ER- Breast cancer (Combined Oncoarray; iCOGS; GWAS meta analysis) || id:ieu-a-1128	exposure	MR Egger	83	-0.054085181	0.043021375	0.212304991	-0.138407075	0.030236714	0.947351407	0.870744161	1.030698485
met-d-L_VLDL_TG_pct	Triglycerides to total lipids ratio in large VLDL	77	2	KVuj4T	ieu-a-1128	ER- Breast cancer (Combined Oncoarray; iCOGS; GWAS meta analysis) || id:ieu-a-1128	exposure	Inverse variance weighted (multiplicative random effects)	83	-0.034006052	0.029634626	0.251170595	-0.09208992	0.024077815	0.966565655	0.912023137	1.024370027
met-d-L_VLDL_TG_pct	Triglycerides to total lipids ratio in large VLDL	77	3	KVuj4T	ieu-a-1128	ER- Breast cancer (Combined Oncoarray; iCOGS; GWAS meta analysis) || id:ieu-a-1128	exposure	Inverse variance weighted (fixed effects)	83	-0.034006052	0.026321425	0.196373314	-0.085596045	0.017583941	0.966565655	0.917964973	1.017739448
met-d-L_VLDL_TG_pct	Triglycerides to total lipids ratio in large VLDL	77	4	KVuj4T	ieu-a-1128	ER- Breast cancer (Combined Oncoarray; iCOGS; GWAS meta analysis) || id:ieu-a-1128	exposure	MR Egger (bootstrap)	83	-0.057158765	0.04313796	0.087	-0.141709166	0.027391636	0.944444113	0.867873627	1.027770236
met-d-L_VLDL_TG_pct	Triglycerides to total lipids ratio in large VLDL	77	5	KVuj4T	ieu-a-1128	ER- Breast cancer (Combined Oncoarray; iCOGS; GWAS meta analysis) || id:ieu-a-1128	exposure	Simple mode	83	-0.159216717	0.095268999	0.098488039	-0.345943956	0.027510521	0.85281152	0.70755214	1.02789243
met-d-L_VLDL_TG_pct	Triglycerides to total lipids ratio in large VLDL	77	6	KVuj4T	ieu-a-1128	ER- Breast cancer (Combined Oncoarray; iCOGS; GWAS meta analysis) || id:ieu-a-1128	exposure	Weighted mode	83	-0.024425817	0.035399772	0.492142907	-0.09380937	0.044957737	0.97587008	0.910456306	1.045983652
met-d-L_VLDL_TG_pct	Triglycerides to total lipids ratio in large VLDL	77	7	KVuj4T	ieu-a-1128	ER- Breast cancer (Combined Oncoarray; iCOGS; GWAS meta analysis) || id:ieu-a-1128	exposure	Simple median	83	-0.086415988	0.054000317	0.109535001	-0.192256609	0.019424633	0.917212603	0.825095115	1.019614519
met-d-L_VLDL_TG_pct	Triglycerides to total lipids ratio in large VLDL	77	8	KVuj4T	ieu-a-1128	ER- Breast cancer (Combined Oncoarray; iCOGS; GWAS meta analysis) || id:ieu-a-1128	exposure	Weighted median	83	-0.020960145	0.042300824	0.620245772	-0.103869761	0.06194947	0.979257992	0.90134268	1.063908584
met-d-L_VLDL_TG_pct	Triglycerides to total lipids ratio in large VLDL	77	9	KVuj4T	ieu-a-1128	ER- Breast cancer (Combined Oncoarray; iCOGS; GWAS meta analysis) || id:ieu-a-1128	exposure	Penalised weighted median	83	-0.01930141	0.04156401	0.64237698	-0.100766869	0.062164049	0.98088367	0.904143792	1.064136901
				id.exposure	id.outcome	outcome	exposure	method	nsnp	b	se	pval	lo_ci	up_ci	or	or_lci95	or_uci95
met-d-LA	Linoleic acid	78	1	kyk3Mu	ieu-a-1128	ER- Breast cancer (Combined Oncoarray; iCOGS; GWAS meta analysis) || id:ieu-a-1128	exposure	MR Egger	81	-0.045896019	0.069202433	0.509124182	-0.181532788	0.08974075	0.955141274	0.8339909	1.093890656
met-d-LA	Linoleic acid	78	2	kyk3Mu	ieu-a-1128	ER- Breast cancer (Combined Oncoarray; iCOGS; GWAS meta analysis) || id:ieu-a-1128	exposure	Inverse variance weighted (multiplicative random effects)	81	-0.037487259	0.03984046	0.346738483	-0.11557456	0.040600043	0.96320669	0.890854148	1.041435492
met-d-LA	Linoleic acid	78	3	kyk3Mu	ieu-a-1128	ER- Breast cancer (Combined Oncoarray; iCOGS; GWAS meta analysis) || id:ieu-a-1128	exposure	Inverse variance weighted (fixed effects)	81	-0.037487259	0.029455074	0.203127096	-0.095219204	0.020244686	0.96320669	0.909173618	1.020451
met-d-LA	Linoleic acid	78	4	kyk3Mu	ieu-a-1128	ER- Breast cancer (Combined Oncoarray; iCOGS; GWAS meta analysis) || id:ieu-a-1128	exposure	MR Egger (bootstrap)	81	-0.083048565	0.050413546	0.053	-0.181859115	0.015761985	0.920306452	0.833718791	1.01588686
met-d-LA	Linoleic acid	78	5	kyk3Mu	ieu-a-1128	ER- Breast cancer (Combined Oncoarray; iCOGS; GWAS meta analysis) || id:ieu-a-1128	exposure	Simple mode	81	0.009760558	0.096115018	0.91936732	-0.178624876	0.198145992	1.009808348	0.836419601	1.219140366
met-d-LA	Linoleic acid	78	6	kyk3Mu	ieu-a-1128	ER- Breast cancer (Combined Oncoarray; iCOGS; GWAS meta analysis) || id:ieu-a-1128	exposure	Weighted mode	81	-0.092253056	0.049603758	0.066589627	-0.189476423	0.00497031	0.911874365	0.827392224	1.004982683
met-d-LA	Linoleic acid	78	7	kyk3Mu	ieu-a-1128	ER- Breast cancer (Combined Oncoarray; iCOGS; GWAS meta analysis) || id:ieu-a-1128	exposure	Simple median	81	0.019516892	0.055717716	0.726127358	-0.089689832	0.128723616	1.019708592	0.914214701	1.137375728
met-d-LA	Linoleic acid	78	8	kyk3Mu	ieu-a-1128	ER- Breast cancer (Combined Oncoarray; iCOGS; GWAS meta analysis) || id:ieu-a-1128	exposure	Weighted median	81	-0.089297041	0.04947799	0.071108631	-0.186273902	0.007679821	0.914573868	0.830046213	1.007709386
met-d-LA	Linoleic acid	78	9	kyk3Mu	ieu-a-1128	ER- Breast cancer (Combined Oncoarray; iCOGS; GWAS meta analysis) || id:ieu-a-1128	exposure	Penalised weighted median	81	-0.09882889	0.04828457	0.040677658	-0.193466647	-0.004191134	0.905897703	0.824097322	0.995817637
				id.exposure	id.outcome	outcome	exposure	method	nsnp	b	se	pval	lo_ci	up_ci	or	or_lci95	or_uci95
met-d-LA_pct	Ratio of linoleic acid to total fatty acids	79	1	ux7u5K	ieu-a-1128	ER- Breast cancer (Combined Oncoarray; iCOGS; GWAS meta analysis) || id:ieu-a-1128	exposure	MR Egger	84	-0.099415044	0.063320782	0.120260868	-0.223523777	0.02469369	0.905366863	0.799695877	1.025001104
met-d-LA_pct	Ratio of linoleic acid to total fatty acids	79	2	ux7u5K	ieu-a-1128	ER- Breast cancer (Combined Oncoarray; iCOGS; GWAS meta analysis) || id:ieu-a-1128	exposure	Inverse variance weighted (multiplicative random effects)	84	-0.026119753	0.037046684	0.48077931	-0.098731253	0.046491747	0.974218417	0.905986156	1.047589433
met-d-LA_pct	Ratio of linoleic acid to total fatty acids	79	3	ux7u5K	ieu-a-1128	ER- Breast cancer (Combined Oncoarray; iCOGS; GWAS meta analysis) || id:ieu-a-1128	exposure	Inverse variance weighted (fixed effects)	84	-0.026119753	0.030197329	0.387055805	-0.085306517	0.033067011	0.974218417	0.918230788	1.033619801
met-d-LA_pct	Ratio of linoleic acid to total fatty acids	79	4	ux7u5K	ieu-a-1128	ER- Breast cancer (Combined Oncoarray; iCOGS; GWAS meta analysis) || id:ieu-a-1128	exposure	MR Egger (bootstrap)	84	-0.094757955	0.050693232	0.026	-0.19411669	0.004600781	0.90959307	0.823561797	1.00461138
met-d-LA_pct	Ratio of linoleic acid to total fatty acids	79	5	ux7u5K	ieu-a-1128	ER- Breast cancer (Combined Oncoarray; iCOGS; GWAS meta analysis) || id:ieu-a-1128	exposure	Simple mode	84	-0.010174267	0.095867611	0.915736637	-0.198074784	0.17772625	0.989877316	0.820308505	1.194498282
met-d-LA_pct	Ratio of linoleic acid to total fatty acids	79	6	ux7u5K	ieu-a-1128	ER- Breast cancer (Combined Oncoarray; iCOGS; GWAS meta analysis) || id:ieu-a-1128	exposure	Weighted mode	84	-0.092656423	0.059484024	0.123116773	-0.209245111	0.023932265	0.911506619	0.811196378	1.02422094
met-d-LA_pct	Ratio of linoleic acid to total fatty acids	79	7	ux7u5K	ieu-a-1128	ER- Breast cancer (Combined Oncoarray; iCOGS; GWAS meta analysis) || id:ieu-a-1128	exposure	Simple median	84	0.015396891	0.056924134	0.786790312	-0.096174413	0.126968194	1.015516034	0.908305582	1.135380906
met-d-LA_pct	Ratio of linoleic acid to total fatty acids	79	8	ux7u5K	ieu-a-1128	ER- Breast cancer (Combined Oncoarray; iCOGS; GWAS meta analysis) || id:ieu-a-1128	exposure	Weighted median	84	-0.076865304	0.052020263	0.139514036	-0.178825021	0.025094412	0.926014575	0.836252213	1.025411927
met-d-LA_pct	Ratio of linoleic acid to total fatty acids	79	9	ux7u5K	ieu-a-1128	ER- Breast cancer (Combined Oncoarray; iCOGS; GWAS meta analysis) || id:ieu-a-1128	exposure	Penalised weighted median	84	-0.081044104	0.049963108	0.104786456	-0.178971796	0.016883589	0.92215302	0.836129481	1.017026922
				id.exposure	id.outcome	outcome	exposure	method	nsnp	b	se	pval	lo_ci	up_ci	or	or_lci95	or_uci95
met-d-Lactate	Lactate	80	1	Suzmkx	ieu-a-1128	ER- Breast cancer (Combined Oncoarray; iCOGS; GWAS meta analysis) || id:ieu-a-1128	exposure	MR Egger	81	0.019409973	0.068165026	0.77658101	-0.114193479	0.153013424	1.019599571	0.892085339	1.165340623
met-d-Lactate	Lactate	80	2	Suzmkx	ieu-a-1128	ER- Breast cancer (Combined Oncoarray; iCOGS; GWAS meta analysis) || id:ieu-a-1128	exposure	Inverse variance weighted (multiplicative random effects)	81	0.00966657	0.039243571	0.805432691	-0.06725083	0.086583969	1.009713442	0.934960656	1.090442927
met-d-Lactate	Lactate	80	3	Suzmkx	ieu-a-1128	ER- Breast cancer (Combined Oncoarray; iCOGS; GWAS meta analysis) || id:ieu-a-1128	exposure	Inverse variance weighted (fixed effects)	81	0.00966657	0.030917301	0.754539816	-0.05093134	0.07026448	1.009713442	0.950343919	1.072791875
met-d-Lactate	Lactate	80	4	Suzmkx	ieu-a-1128	ER- Breast cancer (Combined Oncoarray; iCOGS; GWAS meta analysis) || id:ieu-a-1128	exposure	MR Egger (bootstrap)	81	0.082196995	0.052622928	0.057	-0.020943945	0.185337934	1.08566966	0.979273857	1.203625117
met-d-Lactate	Lactate	80	5	Suzmkx	ieu-a-1128	ER- Breast cancer (Combined Oncoarray; iCOGS; GWAS meta analysis) || id:ieu-a-1128	exposure	Simple mode	81	-0.024737322	0.090759212	0.785893825	-0.202625377	0.153150734	0.975566138	0.816584095	1.165500646
met-d-Lactate	Lactate	80	6	Suzmkx	ieu-a-1128	ER- Breast cancer (Combined Oncoarray; iCOGS; GWAS meta analysis) || id:ieu-a-1128	exposure	Weighted mode	81	0.038820764	0.052847002	0.464738364	-0.064759359	0.142400887	1.039584136	0.937292987	1.153038795
met-d-Lactate	Lactate	80	7	Suzmkx	ieu-a-1128	ER- Breast cancer (Combined Oncoarray; iCOGS; GWAS meta analysis) || id:ieu-a-1128	exposure	Simple median	81	-0.024233318	0.055332981	0.661419394	-0.132685961	0.084219325	0.976057951	0.875740065	1.087867464
met-d-Lactate	Lactate	80	8	Suzmkx	ieu-a-1128	ER- Breast cancer (Combined Oncoarray; iCOGS; GWAS meta analysis) || id:ieu-a-1128	exposure	Weighted median	81	0.039459279	0.04878658	0.418622027	-0.056162418	0.135080975	1.040248138	0.945385576	1.144629467
met-d-Lactate	Lactate	80	9	Suzmkx	ieu-a-1128	ER- Breast cancer (Combined Oncoarray; iCOGS; GWAS meta analysis) || id:ieu-a-1128	exposure	Penalised weighted median	81	0.040823926	0.051863546	0.431199305	-0.060828624	0.142476476	1.041668678	0.940984488	1.153125954
				id.exposure	id.outcome	outcome	exposure	method	nsnp	b	se	pval	lo_ci	up_ci	or	or_lci95	or_uci95
met-d-LDL_C	LDL cholesterol	81	1	Vuny74	ieu-a-1128	ER- Breast cancer (Combined Oncoarray; iCOGS; GWAS meta analysis) || id:ieu-a-1128	exposure	MR Egger	72	-0.014365055	0.063513822	0.821726675	-0.138852145	0.110122035	0.98573763	0.870356705	1.116414304
met-d-LDL_C	LDL cholesterol	81	2	Vuny74	ieu-a-1128	ER- Breast cancer (Combined Oncoarray; iCOGS; GWAS meta analysis) || id:ieu-a-1128	exposure	Inverse variance weighted (multiplicative random effects)	72	-0.011041213	0.037037094	0.765617459	-0.083633917	0.061551491	0.989019518	0.919767906	1.063485255
met-d-LDL_C	LDL cholesterol	81	3	Vuny74	ieu-a-1128	ER- Breast cancer (Combined Oncoarray; iCOGS; GWAS meta analysis) || id:ieu-a-1128	exposure	Inverse variance weighted (fixed effects)	72	-0.011041213	0.031018156	0.721870756	-0.071836798	0.049754372	0.989019518	0.930682773	1.051012907
met-d-LDL_C	LDL cholesterol	81	4	Vuny74	ieu-a-1128	ER- Breast cancer (Combined Oncoarray; iCOGS; GWAS meta analysis) || id:ieu-a-1128	exposure	MR Egger (bootstrap)	72	0.03613012	0.050764226	0.244	-0.063367762	0.135628002	1.036790745	0.938598229	1.145255782
met-d-LDL_C	LDL cholesterol	81	5	Vuny74	ieu-a-1128	ER- Breast cancer (Combined Oncoarray; iCOGS; GWAS meta analysis) || id:ieu-a-1128	exposure	Simple mode	72	-0.006515756	0.096248928	0.946217185	-0.195163655	0.182132143	0.993505426	0.822700008	1.199772725
met-d-LDL_C	LDL cholesterol	81	6	Vuny74	ieu-a-1128	ER- Breast cancer (Combined Oncoarray; iCOGS; GWAS meta analysis) || id:ieu-a-1128	exposure	Weighted mode	72	0.006400602	0.048883856	0.896197121	-0.089411756	0.102212959	1.006421129	0.914468958	1.107619324
met-d-LDL_C	LDL cholesterol	81	7	Vuny74	ieu-a-1128	ER- Breast cancer (Combined Oncoarray; iCOGS; GWAS meta analysis) || id:ieu-a-1128	exposure	Simple median	72	-0.017729226	0.054635473	0.745559314	-0.124814752	0.0893563	0.982427012	0.882660398	1.093470191
met-d-LDL_C	LDL cholesterol	81	8	Vuny74	ieu-a-1128	ER- Breast cancer (Combined Oncoarray; iCOGS; GWAS meta analysis) || id:ieu-a-1128	exposure	Weighted median	72	0.003546735	0.048321982	0.941489437	-0.09116435	0.09825782	1.003553032	0.912867669	1.103247188
met-d-LDL_C	LDL cholesterol	81	9	Vuny74	ieu-a-1128	ER- Breast cancer (Combined Oncoarray; iCOGS; GWAS meta analysis) || id:ieu-a-1128	exposure	Penalised weighted median	72	0.003885024	0.047672593	0.935049209	-0.089553259	0.097323306	1.00389258	0.914339567	1.102216669
				id.exposure	id.outcome	outcome	exposure	method	nsnp	b	se	pval	lo_ci	up_ci	or	or_lci95	or_uci95
met-d-LDL_CE	Cholesteryl esters in LDL	82	1	N7dsc3	ieu-a-1128	ER- Breast cancer (Combined Oncoarray; iCOGS; GWAS meta analysis) || id:ieu-a-1128	exposure	MR Egger	86	-0.046716169	0.068886392	0.499532576	-0.181733498	0.08830116	0.954358235	0.833823527	1.092317034
met-d-LDL_CE	Cholesteryl esters in LDL	82	2	N7dsc3	ieu-a-1128	ER- Breast cancer (Combined Oncoarray; iCOGS; GWAS meta analysis) || id:ieu-a-1128	exposure	Inverse variance weighted (multiplicative random effects)	86	-0.02063887	0.039647754	0.602676213	-0.098348469	0.057070728	0.979572653	0.90633302	1.05873069
met-d-LDL_CE	Cholesteryl esters in LDL	82	3	N7dsc3	ieu-a-1128	ER- Breast cancer (Combined Oncoarray; iCOGS; GWAS meta analysis) || id:ieu-a-1128	exposure	Inverse variance weighted (fixed effects)	86	-0.02063887	0.029317328	0.481444003	-0.078100834	0.036823093	0.979572653	0.924871164	1.037509462
met-d-LDL_CE	Cholesteryl esters in LDL	82	4	N7dsc3	ieu-a-1128	ER- Breast cancer (Combined Oncoarray; iCOGS; GWAS meta analysis) || id:ieu-a-1128	exposure	MR Egger (bootstrap)	86	-0.063657752	0.049590293	0.098	-0.160854727	0.033539223	0.938326085	0.85141575	1.034108003
met-d-LDL_CE	Cholesteryl esters in LDL	82	5	N7dsc3	ieu-a-1128	ER- Breast cancer (Combined Oncoarray; iCOGS; GWAS meta analysis) || id:ieu-a-1128	exposure	Simple mode	86	-0.038998601	0.100766874	0.69971011	-0.236501674	0.158504471	0.961752054	0.789384561	1.171757163
met-d-LDL_CE	Cholesteryl esters in LDL	82	6	N7dsc3	ieu-a-1128	ER- Breast cancer (Combined Oncoarray; iCOGS; GWAS meta analysis) || id:ieu-a-1128	exposure	Weighted mode	86	-0.08298587	0.050624867	0.104861335	-0.18221061	0.016238869	0.920364152	0.833425795	1.016371436
met-d-LDL_CE	Cholesteryl esters in LDL	82	7	N7dsc3	ieu-a-1128	ER- Breast cancer (Combined Oncoarray; iCOGS; GWAS meta analysis) || id:ieu-a-1128	exposure	Simple median	86	0.032664154	0.054894922	0.551823076	-0.074929894	0.140258201	1.033203483	0.927808529	1.150570839
met-d-LDL_CE	Cholesteryl esters in LDL	82	8	N7dsc3	ieu-a-1128	ER- Breast cancer (Combined Oncoarray; iCOGS; GWAS meta analysis) || id:ieu-a-1128	exposure	Weighted median	86	-0.071740379	0.050047081	0.151727048	-0.169832658	0.0263519	0.930772512	0.843806009	1.026702181
met-d-LDL_CE	Cholesteryl esters in LDL	82	9	N7dsc3	ieu-a-1128	ER- Breast cancer (Combined Oncoarray; iCOGS; GWAS meta analysis) || id:ieu-a-1128	exposure	Penalised weighted median	86	-0.073917511	0.048862939	0.130342655	-0.169688873	0.02185385	0.928748302	0.843927345	1.022094394
				id.exposure	id.outcome	outcome	exposure	method	nsnp	b	se	pval	lo_ci	up_ci	or	or_lci95	or_uci95
met-d-LDL_FC	Free cholesterol in LDL	83	1	023j9z	ieu-a-1128	ER- Breast cancer (Combined Oncoarray; iCOGS; GWAS meta analysis) || id:ieu-a-1128	exposure	MR Egger	66	-0.060719066	0.068087846	0.375853949	-0.194171244	0.072733112	0.941087586	0.82351687	1.075443476
met-d-LDL_FC	Free cholesterol in LDL	83	2	023j9z	ieu-a-1128	ER- Breast cancer (Combined Oncoarray; iCOGS; GWAS meta analysis) || id:ieu-a-1128	exposure	Inverse variance weighted (multiplicative random effects)	66	-0.057620408	0.039860493	0.148302946	-0.135746974	0.020506158	0.944008217	0.873063512	1.020717853
met-d-LDL_FC	Free cholesterol in LDL	83	3	023j9z	ieu-a-1128	ER- Breast cancer (Combined Oncoarray; iCOGS; GWAS meta analysis) || id:ieu-a-1128	exposure	Inverse variance weighted (fixed effects)	66	-0.057620408	0.033019767	0.080980049	-0.122339152	0.007098336	0.944008217	0.88484822	1.007123588
met-d-LDL_FC	Free cholesterol in LDL	83	4	023j9z	ieu-a-1128	ER- Breast cancer (Combined Oncoarray; iCOGS; GWAS meta analysis) || id:ieu-a-1128	exposure	MR Egger (bootstrap)	66	-0.044918751	0.050380305	0.179	-0.143664149	0.053826646	0.956075159	0.866178606	1.055301646
met-d-LDL_FC	Free cholesterol in LDL	83	5	023j9z	ieu-a-1128	ER- Breast cancer (Combined Oncoarray; iCOGS; GWAS meta analysis) || id:ieu-a-1128	exposure	Simple mode	66	-0.078592343	0.105848894	0.460461987	-0.286056174	0.128871489	0.924416693	0.751220415	1.137543928
met-d-LDL_FC	Free cholesterol in LDL	83	6	023j9z	ieu-a-1128	ER- Breast cancer (Combined Oncoarray; iCOGS; GWAS meta analysis) || id:ieu-a-1128	exposure	Weighted mode	66	-0.047905554	0.046909022	0.310924874	-0.139847237	0.044036129	0.953223811	0.869491051	1.04502011
met-d-LDL_FC	Free cholesterol in LDL	83	7	023j9z	ieu-a-1128	ER- Breast cancer (Combined Oncoarray; iCOGS; GWAS meta analysis) || id:ieu-a-1128	exposure	Simple median	66	-0.087379781	0.05872827	0.136786302	-0.202487189	0.027727627	0.916329025	0.816696945	1.028115616
met-d-LDL_FC	Free cholesterol in LDL	83	8	023j9z	ieu-a-1128	ER- Breast cancer (Combined Oncoarray; iCOGS; GWAS meta analysis) || id:ieu-a-1128	exposure	Weighted median	66	-0.089491365	0.052170655	0.08627956	-0.19174585	0.012763119	0.914396161	0.825516647	1.012844915
met-d-LDL_FC	Free cholesterol in LDL	83	9	023j9z	ieu-a-1128	ER- Breast cancer (Combined Oncoarray; iCOGS; GWAS meta analysis) || id:ieu-a-1128	exposure	Penalised weighted median	66	-0.089379002	0.052628979	0.089453997	-0.1925318	0.013773797	0.914498911	0.824868087	1.013869092
				id.exposure	id.outcome	outcome	exposure	method	nsnp	b	se	pval	lo_ci	up_ci	or	or_lci95	or_uci95
met-d-LDL_L	Total lipids in LDL	84	1	ByYXBn	ieu-a-1128	ER- Breast cancer (Combined Oncoarray; iCOGS; GWAS meta analysis) || id:ieu-a-1128	exposure	MR Egger	84	-0.038440799	0.065140868	0.55673428	-0.166116901	0.089235302	0.962288671	0.84694722	1.09333789
met-d-LDL_L	Total lipids in LDL	84	2	ByYXBn	ieu-a-1128	ER- Breast cancer (Combined Oncoarray; iCOGS; GWAS meta analysis) || id:ieu-a-1128	exposure	Inverse variance weighted (multiplicative random effects)	84	-0.030788593	0.039193237	0.432125994	-0.107607339	0.046030152	0.969680548	0.897980129	1.047105982
met-d-LDL_L	Total lipids in LDL	84	3	ByYXBn	ieu-a-1128	ER- Breast cancer (Combined Oncoarray; iCOGS; GWAS meta analysis) || id:ieu-a-1128	exposure	Inverse variance weighted (fixed effects)	84	-0.030788593	0.030117553	0.306648064	-0.089818998	0.028241811	0.969680548	0.914096624	1.028644392
met-d-LDL_L	Total lipids in LDL	84	4	ByYXBn	ieu-a-1128	ER- Breast cancer (Combined Oncoarray; iCOGS; GWAS meta analysis) || id:ieu-a-1128	exposure	MR Egger (bootstrap)	84	-0.09421977	0.053161101	0.046	-0.198415527	0.009975987	0.910082731	0.820029038	1.010025913
met-d-LDL_L	Total lipids in LDL	84	5	ByYXBn	ieu-a-1128	ER- Breast cancer (Combined Oncoarray; iCOGS; GWAS meta analysis) || id:ieu-a-1128	exposure	Simple mode	84	-0.014980535	0.111392479	0.893345235	-0.233309794	0.203348723	0.985131115	0.791908207	1.225499754
met-d-LDL_L	Total lipids in LDL	84	6	ByYXBn	ieu-a-1128	ER- Breast cancer (Combined Oncoarray; iCOGS; GWAS meta analysis) || id:ieu-a-1128	exposure	Weighted mode	84	-0.082710013	0.052060137	0.115921401	-0.184747881	0.019327855	0.920618076	0.831313848	1.019515847
met-d-LDL_L	Total lipids in LDL	84	7	ByYXBn	ieu-a-1128	ER- Breast cancer (Combined Oncoarray; iCOGS; GWAS meta analysis) || id:ieu-a-1128	exposure	Simple median	84	0.001079894	0.053584601	0.983921267	-0.103945923	0.106105711	1.001080477	0.901274034	1.111939415
met-d-LDL_L	Total lipids in LDL	84	8	ByYXBn	ieu-a-1128	ER- Breast cancer (Combined Oncoarray; iCOGS; GWAS meta analysis) || id:ieu-a-1128	exposure	Weighted median	84	-0.077482389	0.050492232	0.124896669	-0.176447163	0.021482386	0.925443323	0.838243069	1.021714793
met-d-LDL_L	Total lipids in LDL	84	9	ByYXBn	ieu-a-1128	ER- Breast cancer (Combined Oncoarray; iCOGS; GWAS meta analysis) || id:ieu-a-1128	exposure	Penalised weighted median	84	-0.080401165	0.051112627	0.115714277	-0.180581914	0.019779584	0.922746099	0.834784297	1.019976496
				id.exposure	id.outcome	outcome	exposure	method	nsnp	b	se	pval	lo_ci	up_ci	or	or_lci95	or_uci95
met-d-LDL_P	Concentration of LDL particles	85	1	eOnWBl	ieu-a-1128	ER- Breast cancer (Combined Oncoarray; iCOGS; GWAS meta analysis) || id:ieu-a-1128	exposure	MR Egger	81	-0.05711055	0.067918349	0.402958326	-0.190230515	0.076009414	0.94448965	0.826768529	1.078972732
met-d-LDL_P	Concentration of LDL particles	85	2	eOnWBl	ieu-a-1128	ER- Breast cancer (Combined Oncoarray; iCOGS; GWAS meta analysis) || id:ieu-a-1128	exposure	Inverse variance weighted (multiplicative random effects)	81	-0.019645384	0.039884286	0.622323878	-0.097818584	0.058527817	0.980546329	0.906813399	1.060274479
met-d-LDL_P	Concentration of LDL particles	85	3	eOnWBl	ieu-a-1128	ER- Breast cancer (Combined Oncoarray; iCOGS; GWAS meta analysis) || id:ieu-a-1128	exposure	Inverse variance weighted (fixed effects)	81	-0.019645384	0.029578833	0.506581289	-0.077619896	0.038329128	0.980546329	0.925316076	1.039073165
met-d-LDL_P	Concentration of LDL particles	85	4	eOnWBl	ieu-a-1128	ER- Breast cancer (Combined Oncoarray; iCOGS; GWAS meta analysis) || id:ieu-a-1128	exposure	MR Egger (bootstrap)	81	-0.071874545	0.049919871	0.08	-0.169717494	0.025968403	0.930647642	0.843903191	1.026308519
met-d-LDL_P	Concentration of LDL particles	85	5	eOnWBl	ieu-a-1128	ER- Breast cancer (Combined Oncoarray; iCOGS; GWAS meta analysis) || id:ieu-a-1128	exposure	Simple mode	81	-0.013574014	0.098574638	0.89082122	-0.206780304	0.179632275	0.986517697	0.813198287	1.196777198
met-d-LDL_P	Concentration of LDL particles	85	6	eOnWBl	ieu-a-1128	ER- Breast cancer (Combined Oncoarray; iCOGS; GWAS meta analysis) || id:ieu-a-1128	exposure	Weighted mode	81	-0.083226185	0.049743347	0.098211581	-0.180723144	0.014270775	0.920143001	0.834666409	1.014373088
met-d-LDL_P	Concentration of LDL particles	85	7	eOnWBl	ieu-a-1128	ER- Breast cancer (Combined Oncoarray; iCOGS; GWAS meta analysis) || id:ieu-a-1128	exposure	Simple median	81	0.02264046	0.056501866	0.688638899	-0.088103198	0.133384117	1.0228987	0.915666377	1.142688841
met-d-LDL_P	Concentration of LDL particles	85	8	eOnWBl	ieu-a-1128	ER- Breast cancer (Combined Oncoarray; iCOGS; GWAS meta analysis) || id:ieu-a-1128	exposure	Weighted median	81	-0.072941451	0.052413349	0.164026019	-0.175671616	0.029788713	0.929655259	0.838893417	1.030236836
met-d-LDL_P	Concentration of LDL particles	85	9	eOnWBl	ieu-a-1128	ER- Breast cancer (Combined Oncoarray; iCOGS; GWAS meta analysis) || id:ieu-a-1128	exposure	Penalised weighted median	81	-0.076660931	0.052464885	0.143964533	-0.179492107	0.026170244	0.926203847	0.835694547	1.026515692
				id.exposure	id.outcome	outcome	exposure	method	nsnp	b	se	pval	lo_ci	up_ci	or	or_lci95	or_uci95
met-d-LDL_PL	Phospholipids in LDL	86	1	pg4cJc	ieu-a-1128	ER- Breast cancer (Combined Oncoarray; iCOGS; GWAS meta analysis) || id:ieu-a-1128	exposure	MR Egger	86	-0.065780911	0.065512608	0.318216347	-0.194185623	0.062623802	0.936335983	0.823505028	1.064626253
met-d-LDL_PL	Phospholipids in LDL	86	2	pg4cJc	ieu-a-1128	ER- Breast cancer (Combined Oncoarray; iCOGS; GWAS meta analysis) || id:ieu-a-1128	exposure	Inverse variance weighted (multiplicative random effects)	86	-0.02572353	0.038246614	0.501220802	-0.100686893	0.049239832	0.974604501	0.904216105	1.050472258
met-d-LDL_PL	Phospholipids in LDL	86	3	pg4cJc	ieu-a-1128	ER- Breast cancer (Combined Oncoarray; iCOGS; GWAS meta analysis) || id:ieu-a-1128	exposure	Inverse variance weighted (fixed effects)	86	-0.02572353	0.028989882	0.374902406	-0.0825437	0.031096639	0.974604501	0.9207712	1.03158519
met-d-LDL_PL	Phospholipids in LDL	86	4	pg4cJc	ieu-a-1128	ER- Breast cancer (Combined Oncoarray; iCOGS; GWAS meta analysis) || id:ieu-a-1128	exposure	MR Egger (bootstrap)	86	-0.068166988	0.049302144	0.08	-0.164799191	0.028465214	0.934104476	0.848063986	1.02887422
met-d-LDL_PL	Phospholipids in LDL	86	5	pg4cJc	ieu-a-1128	ER- Breast cancer (Combined Oncoarray; iCOGS; GWAS meta analysis) || id:ieu-a-1128	exposure	Simple mode	86	0.052804698	0.10796639	0.626041471	-0.158809426	0.264418822	1.054223733	0.853158933	1.30267367
met-d-LDL_PL	Phospholipids in LDL	86	6	pg4cJc	ieu-a-1128	ER- Breast cancer (Combined Oncoarray; iCOGS; GWAS meta analysis) || id:ieu-a-1128	exposure	Weighted mode	86	-0.075526872	0.049779216	0.132917383	-0.173094135	0.022040392	0.927254813	0.841058438	1.022285075
met-d-LDL_PL	Phospholipids in LDL	86	7	pg4cJc	ieu-a-1128	ER- Breast cancer (Combined Oncoarray; iCOGS; GWAS meta analysis) || id:ieu-a-1128	exposure	Simple median	86	0.046605679	0.054638873	0.393672287	-0.060486511	0.15369787	1.047708794	0.941306466	1.166138508
met-d-LDL_PL	Phospholipids in LDL	86	8	pg4cJc	ieu-a-1128	ER- Breast cancer (Combined Oncoarray; iCOGS; GWAS meta analysis) || id:ieu-a-1128	exposure	Weighted median	86	-0.075184157	0.049039283	0.125241006	-0.171301151	0.020932837	0.927572651	0.842567795	1.021153466
met-d-LDL_PL	Phospholipids in LDL	86	9	pg4cJc	ieu-a-1128	ER- Breast cancer (Combined Oncoarray; iCOGS; GWAS meta analysis) || id:ieu-a-1128	exposure	Penalised weighted median	86	-0.078057482	0.047353121	0.099268031	-0.1708696	0.014754636	0.924911259	0.842931485	1.014864023
				id.exposure	id.outcome	outcome	exposure	method	nsnp	b	se	pval	lo_ci	up_ci	or	or_lci95	or_uci95
met-d-LDL_size	Average diameter for LDL particles	87	1	JxUNyc	ieu-a-1128	ER- Breast cancer (Combined Oncoarray; iCOGS; GWAS meta analysis) || id:ieu-a-1128	exposure	MR Egger	95	-0.047200795	0.051291908	0.359828938	-0.147732935	0.053331345	0.953895841	0.862661471	1.054779083
met-d-LDL_size	Average diameter for LDL particles	87	2	JxUNyc	ieu-a-1128	ER- Breast cancer (Combined Oncoarray; iCOGS; GWAS meta analysis) || id:ieu-a-1128	exposure	Inverse variance weighted (multiplicative random effects)	95	-0.040926206	0.030837843	0.184461611	-0.101368379	0.019515966	0.959899962	0.903600104	1.019707648
met-d-LDL_size	Average diameter for LDL particles	87	3	JxUNyc	ieu-a-1128	ER- Breast cancer (Combined Oncoarray; iCOGS; GWAS meta analysis) || id:ieu-a-1128	exposure	Inverse variance weighted (fixed effects)	95	-0.040926206	0.026595085	0.123837614	-0.093052573	0.01120016	0.959899962	0.911145598	1.011263117
met-d-LDL_size	Average diameter for LDL particles	87	4	JxUNyc	ieu-a-1128	ER- Breast cancer (Combined Oncoarray; iCOGS; GWAS meta analysis) || id:ieu-a-1128	exposure	MR Egger (bootstrap)	95	-0.059214719	0.038601984	0.072	-0.134874607	0.01644517	0.942504374	0.873825476	1.016581136
met-d-LDL_size	Average diameter for LDL particles	87	5	JxUNyc	ieu-a-1128	ER- Breast cancer (Combined Oncoarray; iCOGS; GWAS meta analysis) || id:ieu-a-1128	exposure	Simple mode	95	-0.044909817	0.090056534	0.619166468	-0.221420623	0.131600989	0.9560837	0.801379531	1.140653095
met-d-LDL_size	Average diameter for LDL particles	87	6	JxUNyc	ieu-a-1128	ER- Breast cancer (Combined Oncoarray; iCOGS; GWAS meta analysis) || id:ieu-a-1128	exposure	Weighted mode	95	-0.044909817	0.038393301	0.245066815	-0.120160687	0.030341053	0.9560837	0.886777932	1.030806033
met-d-LDL_size	Average diameter for LDL particles	87	7	JxUNyc	ieu-a-1128	ER- Breast cancer (Combined Oncoarray; iCOGS; GWAS meta analysis) || id:ieu-a-1128	exposure	Simple median	95	-0.000927334	0.049831782	0.985152791	-0.098597627	0.096742958	0.999073096	0.906107228	1.101577186
met-d-LDL_size	Average diameter for LDL particles	87	8	JxUNyc	ieu-a-1128	ER- Breast cancer (Combined Oncoarray; iCOGS; GWAS meta analysis) || id:ieu-a-1128	exposure	Weighted median	95	-0.055145855	0.04281927	0.197789575	-0.139071624	0.028779914	0.946347108	0.870165701	1.029198057
met-d-LDL_size	Average diameter for LDL particles	87	9	JxUNyc	ieu-a-1128	ER- Breast cancer (Combined Oncoarray; iCOGS; GWAS meta analysis) || id:ieu-a-1128	exposure	Penalised weighted median	95	-0.042452742	0.043368224	0.327634088	-0.127454461	0.042548977	0.958435758	0.880333504	1.043467161
				id.exposure	id.outcome	outcome	exposure	method	nsnp	b	se	pval	lo_ci	up_ci	or	or_lci95	or_uci95
met-d-LDL_TG	Triglycerides in LDL	88	1	NsK9HV	ieu-a-1128	ER- Breast cancer (Combined Oncoarray; iCOGS; GWAS meta analysis) || id:ieu-a-1128	exposure	MR Egger	88	-0.033923309	0.061708372	0.583925351	-0.154871718	0.0870251	0.966645635	0.856525047	1.090924062
met-d-LDL_TG	Triglycerides in LDL	88	2	NsK9HV	ieu-a-1128	ER- Breast cancer (Combined Oncoarray; iCOGS; GWAS meta analysis) || id:ieu-a-1128	exposure	Inverse variance weighted (multiplicative random effects)	88	-0.005006324	0.03813962	0.895567193	-0.079759978	0.06974733	0.995006187	0.923337941	1.072237225
met-d-LDL_TG	Triglycerides in LDL	88	3	NsK9HV	ieu-a-1128	ER- Breast cancer (Combined Oncoarray; iCOGS; GWAS meta analysis) || id:ieu-a-1128	exposure	Inverse variance weighted (fixed effects)	88	-0.005006324	0.030303397	0.868781296	-0.064400983	0.054388335	0.995006187	0.937628951	1.055894563
met-d-LDL_TG	Triglycerides in LDL	88	4	NsK9HV	ieu-a-1128	ER- Breast cancer (Combined Oncoarray; iCOGS; GWAS meta analysis) || id:ieu-a-1128	exposure	MR Egger (bootstrap)	88	-0.064008678	0.05355583	0.104	-0.168978105	0.040960748	0.937996859	0.844527394	1.041811211
met-d-LDL_TG	Triglycerides in LDL	88	5	NsK9HV	ieu-a-1128	ER- Breast cancer (Combined Oncoarray; iCOGS; GWAS meta analysis) || id:ieu-a-1128	exposure	Simple mode	88	0.181275007	0.111317399	0.107045251	-0.036907095	0.39945711	1.198744798	0.96376567	1.49101502
met-d-LDL_TG	Triglycerides in LDL	88	6	NsK9HV	ieu-a-1128	ER- Breast cancer (Combined Oncoarray; iCOGS; GWAS meta analysis) || id:ieu-a-1128	exposure	Weighted mode	88	-0.074794631	0.05091575	0.145442748	-0.1745895	0.025000239	0.927934036	0.839801689	1.025315365
met-d-LDL_TG	Triglycerides in LDL	88	7	NsK9HV	ieu-a-1128	ER- Breast cancer (Combined Oncoarray; iCOGS; GWAS meta analysis) || id:ieu-a-1128	exposure	Simple median	88	0.088779888	0.058156432	0.126867872	-0.025206719	0.202766495	1.092840083	0.975108318	1.224786441
met-d-LDL_TG	Triglycerides in LDL	88	8	NsK9HV	ieu-a-1128	ER- Breast cancer (Combined Oncoarray; iCOGS; GWAS meta analysis) || id:ieu-a-1128	exposure	Weighted median	88	-0.06220007	0.05147653	0.226924577	-0.163094068	0.038693929	0.939694863	0.849511273	1.039452288
met-d-LDL_TG	Triglycerides in LDL	88	9	NsK9HV	ieu-a-1128	ER- Breast cancer (Combined Oncoarray; iCOGS; GWAS meta analysis) || id:ieu-a-1128	exposure	Penalised weighted median	88	-0.064233248	0.051998164	0.21671948	-0.16614965	0.037683154	0.937786238	0.846919484	1.038402168
				id.exposure	id.outcome	outcome	exposure	method	nsnp	b	se	pval	lo_ci	up_ci	or	or_lci95	or_uci95
met-d-Leu	Leucine	89	1	v6pSFy	ieu-a-1128	ER- Breast cancer (Combined Oncoarray; iCOGS; GWAS meta analysis) || id:ieu-a-1128	exposure	MR Egger	76	0.033362652	0.053987543	0.538492765	-0.072452932	0.139178236	1.033925426	0.930109524	1.149328934
met-d-Leu	Leucine	89	2	v6pSFy	ieu-a-1128	ER- Breast cancer (Combined Oncoarray; iCOGS; GWAS meta analysis) || id:ieu-a-1128	exposure	Inverse variance weighted (multiplicative random effects)	76	0.025347552	0.033360954	0.447375955	-0.040039918	0.090735021	1.025671532	0.960751087	1.094978821
met-d-Leu	Leucine	89	3	v6pSFy	ieu-a-1128	ER- Breast cancer (Combined Oncoarray; iCOGS; GWAS meta analysis) || id:ieu-a-1128	exposure	Inverse variance weighted (fixed effects)	76	0.025347552	0.029266362	0.386436158	-0.032014518	0.082709621	1.025671532	0.968492522	1.086226346
met-d-Leu	Leucine	89	4	v6pSFy	ieu-a-1128	ER- Breast cancer (Combined Oncoarray; iCOGS; GWAS meta analysis) || id:ieu-a-1128	exposure	MR Egger (bootstrap)	76	0.016959446	0.04268117	0.339	-0.066695648	0.10061454	1.017104074	0.935479873	1.105850299
met-d-Leu	Leucine	89	5	v6pSFy	ieu-a-1128	ER- Breast cancer (Combined Oncoarray; iCOGS; GWAS meta analysis) || id:ieu-a-1128	exposure	Simple mode	76	0.008810024	0.102844421	0.931962106	-0.192765041	0.210385089	1.008848947	0.824675717	1.234153227
met-d-Leu	Leucine	89	6	v6pSFy	ieu-a-1128	ER- Breast cancer (Combined Oncoarray; iCOGS; GWAS meta analysis) || id:ieu-a-1128	exposure	Weighted mode	76	0.015348909	0.042379651	0.718238733	-0.067715207	0.098413026	1.015467309	0.934526582	1.103418431
met-d-Leu	Leucine	89	7	v6pSFy	ieu-a-1128	ER- Breast cancer (Combined Oncoarray; iCOGS; GWAS meta analysis) || id:ieu-a-1128	exposure	Simple median	76	0.017639463	0.054850633	0.747762651	-0.089867777	0.125146703	1.017795958	0.914052036	1.133314702
met-d-Leu	Leucine	89	8	v6pSFy	ieu-a-1128	ER- Breast cancer (Combined Oncoarray; iCOGS; GWAS meta analysis) || id:ieu-a-1128	exposure	Weighted median	76	-0.001137334	0.048445102	0.981269971	-0.096089734	0.093815065	0.998863312	0.9083825	1.098356603
met-d-Leu	Leucine	89	9	v6pSFy	ieu-a-1128	ER- Breast cancer (Combined Oncoarray; iCOGS; GWAS meta analysis) || id:ieu-a-1128	exposure	Penalised weighted median	76	-0.001250418	0.046805082	0.97868671	-0.092988378	0.090487543	0.998750364	0.91120409	1.094707871
				id.exposure	id.outcome	outcome	exposure	method	nsnp	b	se	pval	lo_ci	up_ci	or	or_lci95	or_uci95
met-d-M_HDL_C	Cholesterol in medium HDL	90	1	MoKiii	ieu-a-1128	ER- Breast cancer (Combined Oncoarray; iCOGS; GWAS meta analysis) || id:ieu-a-1128	exposure	MR Egger	79	-0.075006875	0.068046299	0.273768305	-0.20837762	0.05836387	0.927737108	0.811900389	1.060100665
met-d-M_HDL_C	Cholesterol in medium HDL	90	2	MoKiii	ieu-a-1128	ER- Breast cancer (Combined Oncoarray; iCOGS; GWAS meta analysis) || id:ieu-a-1128	exposure	Inverse variance weighted (multiplicative random effects)	79	-0.020464521	0.040528929	0.613603683	-0.099901222	0.058972179	0.979743456	0.904926801	1.060745729
met-d-M_HDL_C	Cholesterol in medium HDL	90	3	MoKiii	ieu-a-1128	ER- Breast cancer (Combined Oncoarray; iCOGS; GWAS meta analysis) || id:ieu-a-1128	exposure	Inverse variance weighted (fixed effects)	79	-0.020464521	0.031049702	0.509838531	-0.081321937	0.040392895	0.979743456	0.921896851	1.041219783
met-d-M_HDL_C	Cholesterol in medium HDL	90	4	MoKiii	ieu-a-1128	ER- Breast cancer (Combined Oncoarray; iCOGS; GWAS meta analysis) || id:ieu-a-1128	exposure	MR Egger (bootstrap)	79	-0.065421559	0.054172796	0.115	-0.17160024	0.040757122	0.936672518	0.84231583	1.041599093
met-d-M_HDL_C	Cholesterol in medium HDL	90	5	MoKiii	ieu-a-1128	ER- Breast cancer (Combined Oncoarray; iCOGS; GWAS meta analysis) || id:ieu-a-1128	exposure	Simple mode	79	0.041166296	0.107870431	0.703775525	-0.170259749	0.252592342	1.042025376	0.843445704	1.287358367
met-d-M_HDL_C	Cholesterol in medium HDL	90	6	MoKiii	ieu-a-1128	ER- Breast cancer (Combined Oncoarray; iCOGS; GWAS meta analysis) || id:ieu-a-1128	exposure	Weighted mode	79	-0.069757996	0.051442552	0.179000225	-0.170585399	0.031069406	0.93261949	0.843171081	1.031557097
met-d-M_HDL_C	Cholesterol in medium HDL	90	7	MoKiii	ieu-a-1128	ER- Breast cancer (Combined Oncoarray; iCOGS; GWAS meta analysis) || id:ieu-a-1128	exposure	Simple median	79	0.03087182	0.055950324	0.581104597	-0.078790815	0.140534455	1.031353297	0.92423324	1.150888733
met-d-M_HDL_C	Cholesterol in medium HDL	90	8	MoKiii	ieu-a-1128	ER- Breast cancer (Combined Oncoarray; iCOGS; GWAS meta analysis) || id:ieu-a-1128	exposure	Weighted median	79	-0.059061609	0.053143802	0.266415749	-0.163223462	0.045100244	0.942648692	0.849401359	1.046132723
met-d-M_HDL_C	Cholesterol in medium HDL	90	9	MoKiii	ieu-a-1128	ER- Breast cancer (Combined Oncoarray; iCOGS; GWAS meta analysis) || id:ieu-a-1128	exposure	Penalised weighted median	79	-0.060241941	0.049883201	0.227178115	-0.158013016	0.037529134	0.941536709	0.853838668	1.038242244
				id.exposure	id.outcome	outcome	exposure	method	nsnp	b	se	pval	lo_ci	up_ci	or	or_lci95	or_uci95
met-d-M_HDL_C_pct	Cholesterol to total lipids ratio in medium HDL	91	1	pGXZIn	ieu-a-1128	ER- Breast cancer (Combined Oncoarray; iCOGS; GWAS meta analysis) || id:ieu-a-1128	exposure	MR Egger	81	-0.083003798	0.057745479	0.154551352	-0.196184936	0.030177341	0.920347652	0.821860229	1.030637292
met-d-M_HDL_C_pct	Cholesterol to total lipids ratio in medium HDL	91	2	pGXZIn	ieu-a-1128	ER- Breast cancer (Combined Oncoarray; iCOGS; GWAS meta analysis) || id:ieu-a-1128	exposure	Inverse variance weighted (multiplicative random effects)	81	-0.043594437	0.036285542	0.229585533	-0.114714099	0.027525225	0.957342142	0.891621023	1.027907544
met-d-M_HDL_C_pct	Cholesterol to total lipids ratio in medium HDL	91	3	pGXZIn	ieu-a-1128	ER- Breast cancer (Combined Oncoarray; iCOGS; GWAS meta analysis) || id:ieu-a-1128	exposure	Inverse variance weighted (fixed effects)	81	-0.043594437	0.029503594	0.139515542	-0.101421481	0.014232607	0.957342142	0.903552123	1.014334373
met-d-M_HDL_C_pct	Cholesterol to total lipids ratio in medium HDL	91	4	pGXZIn	ieu-a-1128	ER- Breast cancer (Combined Oncoarray; iCOGS; GWAS meta analysis) || id:ieu-a-1128	exposure	MR Egger (bootstrap)	81	-0.097232008	0.04565674	0.015	-0.186719218	-0.007744797	0.90734547	0.829676662	0.992285116
met-d-M_HDL_C_pct	Cholesterol to total lipids ratio in medium HDL	91	5	pGXZIn	ieu-a-1128	ER- Breast cancer (Combined Oncoarray; iCOGS; GWAS meta analysis) || id:ieu-a-1128	exposure	Simple mode	81	0.096382147	0.122273911	0.432881282	-0.143274719	0.336039013	1.101179796	0.866515988	1.399393618
met-d-M_HDL_C_pct	Cholesterol to total lipids ratio in medium HDL	91	6	pGXZIn	ieu-a-1128	ER- Breast cancer (Combined Oncoarray; iCOGS; GWAS meta analysis) || id:ieu-a-1128	exposure	Weighted mode	81	-0.11673758	0.044720695	0.010794318	-0.204390143	-0.029085017	0.889818669	0.815144286	0.971333881
met-d-M_HDL_C_pct	Cholesterol to total lipids ratio in medium HDL	91	7	pGXZIn	ieu-a-1128	ER- Breast cancer (Combined Oncoarray; iCOGS; GWAS meta analysis) || id:ieu-a-1128	exposure	Simple median	81	0.04692169	0.05927262	0.428579344	-0.069252646	0.163096026	1.048039934	0.933090909	1.177149721
met-d-M_HDL_C_pct	Cholesterol to total lipids ratio in medium HDL	91	8	pGXZIn	ieu-a-1128	ER- Breast cancer (Combined Oncoarray; iCOGS; GWAS meta analysis) || id:ieu-a-1128	exposure	Weighted median	81	-0.117732362	0.048201004	0.014584748	-0.21220633	-0.023258394	0.888933933	0.808797801	0.977009998
met-d-M_HDL_C_pct	Cholesterol to total lipids ratio in medium HDL	91	9	pGXZIn	ieu-a-1128	ER- Breast cancer (Combined Oncoarray; iCOGS; GWAS meta analysis) || id:ieu-a-1128	exposure	Penalised weighted median	81	-0.118444103	0.047573183	0.012784228	-0.211687543	-0.025200664	0.888301467	0.809217504	0.975114222
				id.exposure	id.outcome	outcome	exposure	method	nsnp	b	se	pval	lo_ci	up_ci	or	or_lci95	or_uci95
met-d-M_HDL_CE	Cholesteryl esters in medium HDL	92	1	UoVu4m	ieu-a-1128	ER- Breast cancer (Combined Oncoarray; iCOGS; GWAS meta analysis) || id:ieu-a-1128	exposure	MR Egger	97	0.068459683	0.071201602	0.338746374	-0.071095458	0.208014823	1.07085745	0.931372981	1.23123142
met-d-M_HDL_CE	Cholesteryl esters in medium HDL	92	2	UoVu4m	ieu-a-1128	ER- Breast cancer (Combined Oncoarray; iCOGS; GWAS meta analysis) || id:ieu-a-1128	exposure	Inverse variance weighted (multiplicative random effects)	97	0.063532739	0.040017764	0.112373785	-0.014902079	0.141967557	1.065594372	0.985208408	1.152539256
met-d-M_HDL_CE	Cholesteryl esters in medium HDL	92	3	UoVu4m	ieu-a-1128	ER- Breast cancer (Combined Oncoarray; iCOGS; GWAS meta analysis) || id:ieu-a-1128	exposure	Inverse variance weighted (fixed effects)	97	0.063532739	0.03040098	0.036633494	0.003946817	0.12311866	1.065594372	1.003954616	1.13101862
met-d-M_HDL_CE	Cholesteryl esters in medium HDL	92	4	UoVu4m	ieu-a-1128	ER- Breast cancer (Combined Oncoarray; iCOGS; GWAS meta analysis) || id:ieu-a-1128	exposure	MR Egger (bootstrap)	97	0.030645485	0.054490651	0.279	-0.076156192	0.137447161	1.031119891	0.926671456	1.147341081
met-d-M_HDL_CE	Cholesteryl esters in medium HDL	92	5	UoVu4m	ieu-a-1128	ER- Breast cancer (Combined Oncoarray; iCOGS; GWAS meta analysis) || id:ieu-a-1128	exposure	Simple mode	97	0.273440373	0.121586438	0.026802354	0.035130955	0.511749792	1.314478979	1.035755337	1.668207659
met-d-M_HDL_CE	Cholesteryl esters in medium HDL	92	6	UoVu4m	ieu-a-1128	ER- Breast cancer (Combined Oncoarray; iCOGS; GWAS meta analysis) || id:ieu-a-1128	exposure	Weighted mode	97	0.080352315	0.055291827	0.14941817	-0.028019665	0.188724295	1.083668793	0.972369245	1.207707935
met-d-M_HDL_CE	Cholesteryl esters in medium HDL	92	7	UoVu4m	ieu-a-1128	ER- Breast cancer (Combined Oncoarray; iCOGS; GWAS meta analysis) || id:ieu-a-1128	exposure	Simple median	97	0.109923089	0.054464716	0.043565853	0.003172244	0.216673933	1.116192219	1.003177281	1.241939081
met-d-M_HDL_CE	Cholesteryl esters in medium HDL	92	8	UoVu4m	ieu-a-1128	ER- Breast cancer (Combined Oncoarray; iCOGS; GWAS meta analysis) || id:ieu-a-1128	exposure	Weighted median	97	0.099668851	0.053420077	0.062075452	-0.005034499	0.204372201	1.104805002	0.994978152	1.226754668
met-d-M_HDL_CE	Cholesteryl esters in medium HDL	92	9	UoVu4m	ieu-a-1128	ER- Breast cancer (Combined Oncoarray; iCOGS; GWAS meta analysis) || id:ieu-a-1128	exposure	Penalised weighted median	97	0.100641389	0.060073619	0.093875202	-0.017102903	0.218385682	1.10587999	0.983042521	1.244066789
				id.exposure	id.outcome	outcome	exposure	method	nsnp	b	se	pval	lo_ci	up_ci	or	or_lci95	or_uci95
met-d-M_HDL_CE_pct	Cholesteryl esters to total lipids ratio in medium HDL	93	1	UZtkty	ieu-a-1128	ER- Breast cancer (Combined Oncoarray; iCOGS; GWAS meta analysis) || id:ieu-a-1128	exposure	MR Egger	97	0.07008847	0.07164402	0.330416712	-0.07033381	0.21051075	1.072603071	0.93208263	1.234308322
met-d-M_HDL_CE_pct	Cholesteryl esters to total lipids ratio in medium HDL	93	2	UZtkty	ieu-a-1128	ER- Breast cancer (Combined Oncoarray; iCOGS; GWAS meta analysis) || id:ieu-a-1128	exposure	Inverse variance weighted (multiplicative random effects)	97	0.061481141	0.040381025	0.127877461	-0.017665669	0.14062795	1.063410441	0.982489454	1.15099634
met-d-M_HDL_CE_pct	Cholesteryl esters to total lipids ratio in medium HDL	93	3	UZtkty	ieu-a-1128	ER- Breast cancer (Combined Oncoarray; iCOGS; GWAS meta analysis) || id:ieu-a-1128	exposure	Inverse variance weighted (fixed effects)	97	0.061481141	0.030541384	0.044110034	0.001620028	0.121342253	1.063410441	1.001621341	1.129011254
met-d-M_HDL_CE_pct	Cholesteryl esters to total lipids ratio in medium HDL	93	4	UZtkty	ieu-a-1128	ER- Breast cancer (Combined Oncoarray; iCOGS; GWAS meta analysis) || id:ieu-a-1128	exposure	MR Egger (bootstrap)	97	0.041150381	0.055298153	0.227	-0.067234	0.149534762	1.042008792	0.934976391	1.161293839
met-d-M_HDL_CE_pct	Cholesteryl esters to total lipids ratio in medium HDL	93	5	UZtkty	ieu-a-1128	ER- Breast cancer (Combined Oncoarray; iCOGS; GWAS meta analysis) || id:ieu-a-1128	exposure	Simple mode	97	0.261903365	0.114453144	0.024313349	0.037575201	0.486231528	1.299400968	1.038290075	1.626176458
met-d-M_HDL_CE_pct	Cholesteryl esters to total lipids ratio in medium HDL	93	6	UZtkty	ieu-a-1128	ER- Breast cancer (Combined Oncoarray; iCOGS; GWAS meta analysis) || id:ieu-a-1128	exposure	Weighted mode	97	0.086527459	0.055860843	0.124676445	-0.022959794	0.196014713	1.090381309	0.977301777	1.216544804
met-d-M_HDL_CE_pct	Cholesteryl esters to total lipids ratio in medium HDL	93	7	UZtkty	ieu-a-1128	ER- Breast cancer (Combined Oncoarray; iCOGS; GWAS meta analysis) || id:ieu-a-1128	exposure	Simple median	97	0.105783414	0.055130752	0.05501303	-0.002272859	0.213839687	1.111581098	0.997729722	1.238424104
met-d-M_HDL_CE_pct	Cholesteryl esters to total lipids ratio in medium HDL	93	8	UZtkty	ieu-a-1128	ER- Breast cancer (Combined Oncoarray; iCOGS; GWAS meta analysis) || id:ieu-a-1128	exposure	Weighted median	97	0.101348983	0.052377466	0.052993606	-0.00131085	0.204008815	1.106662781	0.998690009	1.226308964
met-d-M_HDL_CE_pct	Cholesteryl esters to total lipids ratio in medium HDL	93	9	UZtkty	ieu-a-1128	ER- Breast cancer (Combined Oncoarray; iCOGS; GWAS meta analysis) || id:ieu-a-1128	exposure	Penalised weighted median	97	0.102282549	0.056660597	0.071046592	-0.00877222	0.213337319	1.107696407	0.991266144	1.237802115
				id.exposure	id.outcome	outcome	exposure	method	nsnp	b	se	pval	lo_ci	up_ci	or	or_lci95	or_uci95
met-d-M_HDL_FC	Free cholesterol in medium HDL	94	1	twMYTn	ieu-a-1128	ER- Breast cancer (Combined Oncoarray; iCOGS; GWAS meta analysis) || id:ieu-a-1128	exposure	MR Egger	87	0.060072407	0.059832695	0.318225196	-0.057199675	0.177344489	1.061913434	0.944405476	1.194042357
met-d-M_HDL_FC	Free cholesterol in medium HDL	94	2	twMYTn	ieu-a-1128	ER- Breast cancer (Combined Oncoarray; iCOGS; GWAS meta analysis) || id:ieu-a-1128	exposure	Inverse variance weighted (multiplicative random effects)	87	0.044700342	0.036577187	0.221676404	-0.026990944	0.116391629	1.045714457	0.973370057	1.123435756
met-d-M_HDL_FC	Free cholesterol in medium HDL	94	3	twMYTn	ieu-a-1128	ER- Breast cancer (Combined Oncoarray; iCOGS; GWAS meta analysis) || id:ieu-a-1128	exposure	Inverse variance weighted (fixed effects)	87	0.044700342	0.028491242	0.116667701	-0.011142492	0.100543177	1.045714457	0.988919356	1.105771384
met-d-M_HDL_FC	Free cholesterol in medium HDL	94	4	twMYTn	ieu-a-1128	ER- Breast cancer (Combined Oncoarray; iCOGS; GWAS meta analysis) || id:ieu-a-1128	exposure	MR Egger (bootstrap)	87	0.048298311	0.045344514	0.137	-0.040576935	0.137173558	1.049483682	0.960235285	1.147027207
met-d-M_HDL_FC	Free cholesterol in medium HDL	94	5	twMYTn	ieu-a-1128	ER- Breast cancer (Combined Oncoarray; iCOGS; GWAS meta analysis) || id:ieu-a-1128	exposure	Simple mode	87	0.122790653	0.100051809	0.223069831	-0.073310894	0.318892199	1.130647698	0.929311868	1.375603026
met-d-M_HDL_FC	Free cholesterol in medium HDL	94	6	twMYTn	ieu-a-1128	ER- Breast cancer (Combined Oncoarray; iCOGS; GWAS meta analysis) || id:ieu-a-1128	exposure	Weighted mode	87	0.059909706	0.042157778	0.158908535	-0.022719538	0.142538951	1.061740674	0.977536607	1.153197998
met-d-M_HDL_FC	Free cholesterol in medium HDL	94	7	twMYTn	ieu-a-1128	ER- Breast cancer (Combined Oncoarray; iCOGS; GWAS meta analysis) || id:ieu-a-1128	exposure	Simple median	87	0.041710695	0.050846333	0.412028878	-0.057948118	0.141369507	1.042592807	0.943698908	1.151850186
met-d-M_HDL_FC	Free cholesterol in medium HDL	94	8	twMYTn	ieu-a-1128	ER- Breast cancer (Combined Oncoarray; iCOGS; GWAS meta analysis) || id:ieu-a-1128	exposure	Weighted median	87	0.056597943	0.043379691	0.191991411	-0.028426252	0.141622138	1.058230256	0.971973973	1.152141216
met-d-M_HDL_FC	Free cholesterol in medium HDL	94	9	twMYTn	ieu-a-1128	ER- Breast cancer (Combined Oncoarray; iCOGS; GWAS meta analysis) || id:ieu-a-1128	exposure	Penalised weighted median	87	0.055853267	0.044291684	0.207297025	-0.030958434	0.142664969	1.057442511	0.969515871	1.153343331
				id.exposure	id.outcome	outcome	exposure	method	nsnp	b	se	pval	lo_ci	up_ci	or	or_lci95	or_uci95
met-d-M_HDL_FC_pct	Free cholesterol to total lipids ratio in medium HDL	95	1	nMQQ7z	ieu-a-1128	ER- Breast cancer (Combined Oncoarray; iCOGS; GWAS meta analysis) || id:ieu-a-1128	exposure	MR Egger	105	0.09066108	0.058801463	0.126184926	-0.024589788	0.205911948	1.09489786	0.975710078	1.228645015
met-d-M_HDL_FC_pct	Free cholesterol to total lipids ratio in medium HDL	95	2	nMQQ7z	ieu-a-1128	ER- Breast cancer (Combined Oncoarray; iCOGS; GWAS meta analysis) || id:ieu-a-1128	exposure	Inverse variance weighted (multiplicative random effects)	105	0.046301092	0.035649287	0.194014513	-0.02357151	0.116173694	1.047389724	0.976704128	1.123190947
met-d-M_HDL_FC_pct	Free cholesterol to total lipids ratio in medium HDL	95	3	nMQQ7z	ieu-a-1128	ER- Breast cancer (Combined Oncoarray; iCOGS; GWAS meta analysis) || id:ieu-a-1128	exposure	Inverse variance weighted (fixed effects)	105	0.046301092	0.028003701	0.09825113	-0.008586161	0.101188346	1.047389724	0.991450594	1.106485024
met-d-M_HDL_FC_pct	Free cholesterol to total lipids ratio in medium HDL	95	4	nMQQ7z	ieu-a-1128	ER- Breast cancer (Combined Oncoarray; iCOGS; GWAS meta analysis) || id:ieu-a-1128	exposure	MR Egger (bootstrap)	105	0.10166331	0.047462507	0.015	0.008636797	0.194689824	1.10701069	1.008674202	1.214934084
met-d-M_HDL_FC_pct	Free cholesterol to total lipids ratio in medium HDL	95	5	nMQQ7z	ieu-a-1128	ER- Breast cancer (Combined Oncoarray; iCOGS; GWAS meta analysis) || id:ieu-a-1128	exposure	Simple mode	105	0.068418668	0.111853876	0.542085004	-0.150814929	0.287652264	1.07081353	0.860006846	1.33329359
met-d-M_HDL_FC_pct	Free cholesterol to total lipids ratio in medium HDL	95	6	nMQQ7z	ieu-a-1128	ER- Breast cancer (Combined Oncoarray; iCOGS; GWAS meta analysis) || id:ieu-a-1128	exposure	Weighted mode	105	0.085460176	0.044800345	0.059204208	-0.002348501	0.173268853	1.089218183	0.997654254	1.189185778
met-d-M_HDL_FC_pct	Free cholesterol to total lipids ratio in medium HDL	95	7	nMQQ7z	ieu-a-1128	ER- Breast cancer (Combined Oncoarray; iCOGS; GWAS meta analysis) || id:ieu-a-1128	exposure	Simple median	105	0.001979822	0.054048043	0.970779406	-0.103954344	0.107913987	1.001981783	0.901266445	1.113951927
met-d-M_HDL_FC_pct	Free cholesterol to total lipids ratio in medium HDL	95	8	nMQQ7z	ieu-a-1128	ER- Breast cancer (Combined Oncoarray; iCOGS; GWAS meta analysis) || id:ieu-a-1128	exposure	Weighted median	105	0.102266118	0.045292997	0.023953187	0.013491845	0.191040392	1.107678206	1.013583271	1.210508346
met-d-M_HDL_FC_pct	Free cholesterol to total lipids ratio in medium HDL	95	9	nMQQ7z	ieu-a-1128	ER- Breast cancer (Combined Oncoarray; iCOGS; GWAS meta analysis) || id:ieu-a-1128	exposure	Penalised weighted median	105	0.101945911	0.045732098	0.02580072	0.012310999	0.191580822	1.107323576	1.012387091	1.211162718
				id.exposure	id.outcome	outcome	exposure	method	nsnp	b	se	pval	lo_ci	up_ci	or	or_lci95	or_uci95
met-d-M_HDL_L	Total lipids in medium HDL	96	1	jX2k9y	ieu-a-1128	ER- Breast cancer (Combined Oncoarray; iCOGS; GWAS meta analysis) || id:ieu-a-1128	exposure	MR Egger	87	0.064645723	0.067382444	0.340085764	-0.067423868	0.196715314	1.066781022	0.934798886	1.217397415
met-d-M_HDL_L	Total lipids in medium HDL	96	2	jX2k9y	ieu-a-1128	ER- Breast cancer (Combined Oncoarray; iCOGS; GWAS meta analysis) || id:ieu-a-1128	exposure	Inverse variance weighted (multiplicative random effects)	87	0.067762514	0.038683479	0.079822457	-0.008057105	0.143582133	1.070111142	0.991975266	1.154401622
met-d-M_HDL_L	Total lipids in medium HDL	96	3	jX2k9y	ieu-a-1128	ER- Breast cancer (Combined Oncoarray; iCOGS; GWAS meta analysis) || id:ieu-a-1128	exposure	Inverse variance weighted (fixed effects)	87	0.067762514	0.030220002	0.024941553	0.008531311	0.126993717	1.070111142	1.008567806	1.135409884
met-d-M_HDL_L	Total lipids in medium HDL	96	4	jX2k9y	ieu-a-1128	ER- Breast cancer (Combined Oncoarray; iCOGS; GWAS meta analysis) || id:ieu-a-1128	exposure	MR Egger (bootstrap)	87	0.04355161	0.051148678	0.189	-0.056699799	0.14380302	1.044513901	0.94487768	1.154656642
met-d-M_HDL_L	Total lipids in medium HDL	96	5	jX2k9y	ieu-a-1128	ER- Breast cancer (Combined Oncoarray; iCOGS; GWAS meta analysis) || id:ieu-a-1128	exposure	Simple mode	87	0.219212703	0.11632663	0.06288103	-0.008787491	0.447212897	1.245096084	0.991251006	1.563947223
met-d-M_HDL_L	Total lipids in medium HDL	96	6	jX2k9y	ieu-a-1128	ER- Breast cancer (Combined Oncoarray; iCOGS; GWAS meta analysis) || id:ieu-a-1128	exposure	Weighted mode	87	0.06527272	0.049926233	0.194567158	-0.032582698	0.163128137	1.067450099	0.9679424	1.177187522
met-d-M_HDL_L	Total lipids in medium HDL	96	7	jX2k9y	ieu-a-1128	ER- Breast cancer (Combined Oncoarray; iCOGS; GWAS meta analysis) || id:ieu-a-1128	exposure	Simple median	87	0.107110979	0.053966734	0.047171253	0.001336181	0.212885777	1.113057774	1.001337074	1.237243321
met-d-M_HDL_L	Total lipids in medium HDL	96	8	jX2k9y	ieu-a-1128	ER- Breast cancer (Combined Oncoarray; iCOGS; GWAS meta analysis) || id:ieu-a-1128	exposure	Weighted median	87	0.044465184	0.051703821	0.389790133	-0.056874306	0.145804674	1.045468577	0.944712807	1.156970179
met-d-M_HDL_L	Total lipids in medium HDL	96	9	jX2k9y	ieu-a-1128	ER- Breast cancer (Combined Oncoarray; iCOGS; GWAS meta analysis) || id:ieu-a-1128	exposure	Penalised weighted median	87	0.043223808	0.048494235	0.372758336	-0.051824893	0.138272509	1.044171563	0.949495115	1.148288427
				id.exposure	id.outcome	outcome	exposure	method	nsnp	b	se	pval	lo_ci	up_ci	or	or_lci95	or_uci95
met-d-M_HDL_P	Concentration of medium HDL particles	97	1	QEXqYo	ieu-a-1128	ER- Breast cancer (Combined Oncoarray; iCOGS; GWAS meta analysis) || id:ieu-a-1128	exposure	MR Egger	116	0.060516214	0.054665499	0.270612455	-0.046628164	0.167660592	1.062384823	0.954442227	1.18253518
met-d-M_HDL_P	Concentration of medium HDL particles	97	2	QEXqYo	ieu-a-1128	ER- Breast cancer (Combined Oncoarray; iCOGS; GWAS meta analysis) || id:ieu-a-1128	exposure	Inverse variance weighted (multiplicative random effects)	116	0.075123429	0.033787783	0.026189491	0.008899375	0.141347483	1.078017201	1.008939093	1.151824818
met-d-M_HDL_P	Concentration of medium HDL particles	97	3	QEXqYo	ieu-a-1128	ER- Breast cancer (Combined Oncoarray; iCOGS; GWAS meta analysis) || id:ieu-a-1128	exposure	Inverse variance weighted (fixed effects)	116	0.075123429	0.027016167	0.005424448	0.022171741	0.128075117	1.078017201	1.022419361	1.136638381
met-d-M_HDL_P	Concentration of medium HDL particles	97	4	QEXqYo	ieu-a-1128	ER- Breast cancer (Combined Oncoarray; iCOGS; GWAS meta analysis) || id:ieu-a-1128	exposure	MR Egger (bootstrap)	116	0.078471849	0.041264404	0.02	-0.002406384	0.159350081	1.081632905	0.997596509	1.172748432
met-d-M_HDL_P	Concentration of medium HDL particles	97	5	QEXqYo	ieu-a-1128	ER- Breast cancer (Combined Oncoarray; iCOGS; GWAS meta analysis) || id:ieu-a-1128	exposure	Simple mode	116	0.115240552	0.104913196	0.274308074	-0.090389311	0.320870415	1.122143339	0.913575451	1.378326959
met-d-M_HDL_P	Concentration of medium HDL particles	97	6	QEXqYo	ieu-a-1128	ER- Breast cancer (Combined Oncoarray; iCOGS; GWAS meta analysis) || id:ieu-a-1128	exposure	Weighted mode	116	0.057631721	0.04046669	0.157103145	-0.021682991	0.136946434	1.059324797	0.978550395	1.146766719
met-d-M_HDL_P	Concentration of medium HDL particles	97	7	QEXqYo	ieu-a-1128	ER- Breast cancer (Combined Oncoarray; iCOGS; GWAS meta analysis) || id:ieu-a-1128	exposure	Simple median	116	0.041170929	0.051786673	0.426607615	-0.06033095	0.142672808	1.042030204	0.941452908	1.153352373
met-d-M_HDL_P	Concentration of medium HDL particles	97	8	QEXqYo	ieu-a-1128	ER- Breast cancer (Combined Oncoarray; iCOGS; GWAS meta analysis) || id:ieu-a-1128	exposure	Weighted median	116	0.030454381	0.047166011	0.518483447	-0.061991001	0.122899762	1.030922859	0.939891345	1.130771069
met-d-M_HDL_P	Concentration of medium HDL particles	97	9	QEXqYo	ieu-a-1128	ER- Breast cancer (Combined Oncoarray; iCOGS; GWAS meta analysis) || id:ieu-a-1128	exposure	Penalised weighted median	116	0.01847325	0.045152762	0.682445889	-0.070026165	0.106972664	1.018644936	0.932369424	1.112903832
				id.exposure	id.outcome	outcome	exposure	method	nsnp	b	se	pval	lo_ci	up_ci	or	or_lci95	or_uci95
met-d-M_HDL_PL	Phospholipids in medium HDL	98	1	Z1mczt	ieu-a-1128	ER- Breast cancer (Combined Oncoarray; iCOGS; GWAS meta analysis) || id:ieu-a-1128	exposure	MR Egger	75	0.068141416	0.079891051	0.396488423	-0.088445045	0.224727877	1.070516686	0.915353413	1.251981976
met-d-M_HDL_PL	Phospholipids in medium HDL	98	2	Z1mczt	ieu-a-1128	ER- Breast cancer (Combined Oncoarray; iCOGS; GWAS meta analysis) || id:ieu-a-1128	exposure	Inverse variance weighted (multiplicative random effects)	75	0.057365411	0.043480855	0.187060243	-0.027857066	0.142587887	1.059042725	0.972527364	1.153254433
met-d-M_HDL_PL	Phospholipids in medium HDL	98	3	Z1mczt	ieu-a-1128	ER- Breast cancer (Combined Oncoarray; iCOGS; GWAS meta analysis) || id:ieu-a-1128	exposure	Inverse variance weighted (fixed effects)	75	0.057365411	0.031542561	0.068962269	-0.004458009	0.11918883	1.059042725	0.995551913	1.126582631
met-d-M_HDL_PL	Phospholipids in medium HDL	98	4	Z1mczt	ieu-a-1128	ER- Breast cancer (Combined Oncoarray; iCOGS; GWAS meta analysis) || id:ieu-a-1128	exposure	MR Egger (bootstrap)	75	-0.006263164	0.055907495	0.438	-0.115841854	0.103315526	0.993756409	0.890616059	1.108841222
met-d-M_HDL_PL	Phospholipids in medium HDL	98	5	Z1mczt	ieu-a-1128	ER- Breast cancer (Combined Oncoarray; iCOGS; GWAS meta analysis) || id:ieu-a-1128	exposure	Simple mode	75	0.132299215	0.094145579	0.16412773	-0.05222612	0.316824549	1.141449807	0.949114229	1.372761698
met-d-M_HDL_PL	Phospholipids in medium HDL	98	6	Z1mczt	ieu-a-1128	ER- Breast cancer (Combined Oncoarray; iCOGS; GWAS meta analysis) || id:ieu-a-1128	exposure	Weighted mode	75	0.067933707	0.050982032	0.18678373	-0.031991075	0.167858489	1.070294353	0.968515226	1.182769224
met-d-M_HDL_PL	Phospholipids in medium HDL	98	7	Z1mczt	ieu-a-1128	ER- Breast cancer (Combined Oncoarray; iCOGS; GWAS meta analysis) || id:ieu-a-1128	exposure	Simple median	75	0.098360757	0.054226307	0.069694096	-0.007922806	0.204644319	1.103360758	0.992108497	1.227088536
met-d-M_HDL_PL	Phospholipids in medium HDL	98	8	Z1mczt	ieu-a-1128	ER- Breast cancer (Combined Oncoarray; iCOGS; GWAS meta analysis) || id:ieu-a-1128	exposure	Weighted median	75	0.065764835	0.052426767	0.209691818	-0.036991629	0.168521299	1.067975537	0.963684202	1.183553435
met-d-M_HDL_PL	Phospholipids in medium HDL	98	9	Z1mczt	ieu-a-1128	ER- Breast cancer (Combined Oncoarray; iCOGS; GWAS meta analysis) || id:ieu-a-1128	exposure	Penalised weighted median	75	0.067392122	0.050458459	0.181681325	-0.031506459	0.166290702	1.069714854	0.968984698	1.180916347
				id.exposure	id.outcome	outcome	exposure	method	nsnp	b	se	pval	lo_ci	up_ci	or	or_lci95	or_uci95
met-d-M_HDL_PL_pct	Phospholipids to total lipids ratio in medium HDL	99	1	0NYLBX	ieu-a-1128	ER- Breast cancer (Combined Oncoarray; iCOGS; GWAS meta analysis) || id:ieu-a-1128	exposure	MR Egger	82	0.052012333	0.076348345	0.49768043	-0.097630422	0.201655089	1.053388734	0.906984043	1.223425962
met-d-M_HDL_PL_pct	Phospholipids to total lipids ratio in medium HDL	99	2	0NYLBX	ieu-a-1128	ER- Breast cancer (Combined Oncoarray; iCOGS; GWAS meta analysis) || id:ieu-a-1128	exposure	Inverse variance weighted (multiplicative random effects)	82	0.065620695	0.042943045	0.126491023	-0.018547674	0.149789063	1.06782161	0.981623276	1.161589195
met-d-M_HDL_PL_pct	Phospholipids to total lipids ratio in medium HDL	99	3	0NYLBX	ieu-a-1128	ER- Breast cancer (Combined Oncoarray; iCOGS; GWAS meta analysis) || id:ieu-a-1128	exposure	Inverse variance weighted (fixed effects)	82	0.065620695	0.030714438	0.032640545	0.005420395	0.125820994	1.06782161	1.005435112	1.134079143
met-d-M_HDL_PL_pct	Phospholipids to total lipids ratio in medium HDL	99	4	0NYLBX	ieu-a-1128	ER- Breast cancer (Combined Oncoarray; iCOGS; GWAS meta analysis) || id:ieu-a-1128	exposure	MR Egger (bootstrap)	82	0.011068483	0.052685923	0.404	-0.092195927	0.114332892	1.011129965	0.911926461	1.121125276
met-d-M_HDL_PL_pct	Phospholipids to total lipids ratio in medium HDL	99	5	0NYLBX	ieu-a-1128	ER- Breast cancer (Combined Oncoarray; iCOGS; GWAS meta analysis) || id:ieu-a-1128	exposure	Simple mode	82	0.105833392	0.094211937	0.264605485	-0.078822005	0.290488788	1.111636653	0.924204414	1.337080878
met-d-M_HDL_PL_pct	Phospholipids to total lipids ratio in medium HDL	99	6	0NYLBX	ieu-a-1128	ER- Breast cancer (Combined Oncoarray; iCOGS; GWAS meta analysis) || id:ieu-a-1128	exposure	Weighted mode	82	0.066223378	0.048329152	0.174392462	-0.028501759	0.160948516	1.068465362	0.971900584	1.174624492
met-d-M_HDL_PL_pct	Phospholipids to total lipids ratio in medium HDL	99	7	0NYLBX	ieu-a-1128	ER- Breast cancer (Combined Oncoarray; iCOGS; GWAS meta analysis) || id:ieu-a-1128	exposure	Simple median	82	0.085358161	0.052877478	0.106470377	-0.018281697	0.188998019	1.089107072	0.981884399	1.208038559
met-d-M_HDL_PL_pct	Phospholipids to total lipids ratio in medium HDL	99	8	0NYLBX	ieu-a-1128	ER- Breast cancer (Combined Oncoarray; iCOGS; GWAS meta analysis) || id:ieu-a-1128	exposure	Weighted median	82	0.066200572	0.05211645	0.20399798	-0.035947671	0.168348814	1.068440995	0.964690773	1.183349308
met-d-M_HDL_PL_pct	Phospholipids to total lipids ratio in medium HDL	99	9	0NYLBX	ieu-a-1128	ER- Breast cancer (Combined Oncoarray; iCOGS; GWAS meta analysis) || id:ieu-a-1128	exposure	Penalised weighted median	82	0.06688149	0.051407165	0.193253339	-0.033876554	0.167639534	1.069168764	0.966690832	1.182510279
				id.exposure	id.outcome	outcome	exposure	method	nsnp	b	se	pval	lo_ci	up_ci	or	or_lci95	or_uci95
met-d-M_HDL_TG	Triglycerides in medium HDL	100	1	EVd4xs	ieu-a-1128	ER- Breast cancer (Combined Oncoarray; iCOGS; GWAS meta analysis) || id:ieu-a-1128	exposure	MR Egger	72	0.072309431	0.081870376	0.380141489	-0.088156506	0.232775367	1.074987927	0.915617566	1.262097939
met-d-M_HDL_TG	Triglycerides in medium HDL	100	2	EVd4xs	ieu-a-1128	ER- Breast cancer (Combined Oncoarray; iCOGS; GWAS meta analysis) || id:ieu-a-1128	exposure	Inverse variance weighted (multiplicative random effects)	72	0.020153644	0.044828707	0.653020485	-0.067710622	0.10801791	1.0203581	0.934530867	1.114067699
met-d-M_HDL_TG	Triglycerides in medium HDL	100	3	EVd4xs	ieu-a-1128	ER- Breast cancer (Combined Oncoarray; iCOGS; GWAS meta analysis) || id:ieu-a-1128	exposure	Inverse variance weighted (fixed effects)	72	0.020153644	0.031914524	0.527721378	-0.042398822	0.082706111	1.0203581	0.958487438	1.086222532
met-d-M_HDL_TG	Triglycerides in medium HDL	100	4	EVd4xs	ieu-a-1128	ER- Breast cancer (Combined Oncoarray; iCOGS; GWAS meta analysis) || id:ieu-a-1128	exposure	MR Egger (bootstrap)	72	-0.014323113	0.055657676	0.401	-0.123412158	0.094765933	0.985778975	0.883899282	1.099401491
met-d-M_HDL_TG	Triglycerides in medium HDL	100	5	EVd4xs	ieu-a-1128	ER- Breast cancer (Combined Oncoarray; iCOGS; GWAS meta analysis) || id:ieu-a-1128	exposure	Simple mode	72	0.11259055	0.095116586	0.240475504	-0.073837958	0.299019057	1.119173593	0.92882219	1.348535323
met-d-M_HDL_TG	Triglycerides in medium HDL	100	6	EVd4xs	ieu-a-1128	ER- Breast cancer (Combined Oncoarray; iCOGS; GWAS meta analysis) || id:ieu-a-1128	exposure	Weighted mode	72	0.044459743	0.052328843	0.398391059	-0.058104789	0.147024275	1.045462889	0.943551068	1.158382082
met-d-M_HDL_TG	Triglycerides in medium HDL	100	7	EVd4xs	ieu-a-1128	ER- Breast cancer (Combined Oncoarray; iCOGS; GWAS meta analysis) || id:ieu-a-1128	exposure	Simple median	72	0.008819614	0.053937261	0.870112053	-0.096897418	0.114536645	1.008858621	0.90764911	1.121353732
met-d-M_HDL_TG	Triglycerides in medium HDL	100	8	EVd4xs	ieu-a-1128	ER- Breast cancer (Combined Oncoarray; iCOGS; GWAS meta analysis) || id:ieu-a-1128	exposure	Weighted median	72	0.048356618	0.052743725	0.35923581	-0.055021082	0.151734319	1.049544876	0.946465194	1.163850982
met-d-M_HDL_TG	Triglycerides in medium HDL	100	9	EVd4xs	ieu-a-1128	ER- Breast cancer (Combined Oncoarray; iCOGS; GWAS meta analysis) || id:ieu-a-1128	exposure	Penalised weighted median	72	0.050025791	0.051694722	0.333186403	-0.051295864	0.151347446	1.05129821	0.949997559	1.163400807
				id.exposure	id.outcome	outcome	exposure	method	nsnp	b	se	pval	lo_ci	up_ci	or	or_lci95	or_uci95
met-d-M_HDL_TG_pct	Triglycerides to total lipids ratio in medium HDL	101	1	ZSCf6f	ieu-a-1128	ER- Breast cancer (Combined Oncoarray; iCOGS; GWAS meta analysis) || id:ieu-a-1128	exposure	MR Egger	93	-0.154820761	0.07645235	0.045791102	-0.304667368	-0.004974154	0.856568694	0.737368606	0.995038196
met-d-M_HDL_TG_pct	Triglycerides to total lipids ratio in medium HDL	101	2	ZSCf6f	ieu-a-1128	ER- Breast cancer (Combined Oncoarray; iCOGS; GWAS meta analysis) || id:ieu-a-1128	exposure	Inverse variance weighted (multiplicative random effects)	93	-0.08262768	0.042817329	0.053635102	-0.166549645	0.001294285	0.920693876	0.846580788	1.001295123
met-d-M_HDL_TG_pct	Triglycerides to total lipids ratio in medium HDL	101	3	ZSCf6f	ieu-a-1128	ER- Breast cancer (Combined Oncoarray; iCOGS; GWAS meta analysis) || id:ieu-a-1128	exposure	Inverse variance weighted (fixed effects)	93	-0.08262768	0.032831093	0.011844256	-0.146976622	-0.018278738	0.920693876	0.86331416	0.981887305
met-d-M_HDL_TG_pct	Triglycerides to total lipids ratio in medium HDL	101	4	ZSCf6f	ieu-a-1128	ER- Breast cancer (Combined Oncoarray; iCOGS; GWAS meta analysis) || id:ieu-a-1128	exposure	MR Egger (bootstrap)	93	-0.173026098	0.064621074	0.005	-0.299683404	-0.046368792	0.841115663	0.741052798	0.954689815
met-d-M_HDL_TG_pct	Triglycerides to total lipids ratio in medium HDL	101	5	ZSCf6f	ieu-a-1128	ER- Breast cancer (Combined Oncoarray; iCOGS; GWAS meta analysis) || id:ieu-a-1128	exposure	Simple mode	93	-0.17587379	0.13937936	0.210197829	-0.449057335	0.097309756	0.838723832	0.638229505	1.102201734
met-d-M_HDL_TG_pct	Triglycerides to total lipids ratio in medium HDL	101	6	ZSCf6f	ieu-a-1128	ER- Breast cancer (Combined Oncoarray; iCOGS; GWAS meta analysis) || id:ieu-a-1128	exposure	Weighted mode	93	-0.112905656	0.068186631	0.101162919	-0.246551452	0.020740141	0.893234928	0.781491151	1.020956712
met-d-M_HDL_TG_pct	Triglycerides to total lipids ratio in medium HDL	101	7	ZSCf6f	ieu-a-1128	ER- Breast cancer (Combined Oncoarray; iCOGS; GWAS meta analysis) || id:ieu-a-1128	exposure	Simple median	93	-0.06507305	0.057452345	0.257363812	-0.177679647	0.047533546	0.936999013	0.837210584	1.04868138
met-d-M_HDL_TG_pct	Triglycerides to total lipids ratio in medium HDL	101	8	ZSCf6f	ieu-a-1128	ER- Breast cancer (Combined Oncoarray; iCOGS; GWAS meta analysis) || id:ieu-a-1128	exposure	Weighted median	93	-0.108542657	0.059916904	0.070055268	-0.22597979	0.008894475	0.897140624	0.797734224	1.008934148
met-d-M_HDL_TG_pct	Triglycerides to total lipids ratio in medium HDL	101	9	ZSCf6f	ieu-a-1128	ER- Breast cancer (Combined Oncoarray; iCOGS; GWAS meta analysis) || id:ieu-a-1128	exposure	Penalised weighted median	93	-0.108323622	0.058889238	0.065849491	-0.223746527	0.007099284	0.897337152	0.799517765	1.007124544
				id.exposure	id.outcome	outcome	exposure	method	nsnp	b	se	pval	lo_ci	up_ci	or	or_lci95	or_uci95
met-d-M_LDL_C	Cholesterol in medium LDL	102	1	mfqGkX	ieu-a-1128	ER- Breast cancer (Combined Oncoarray; iCOGS; GWAS meta analysis) || id:ieu-a-1128	exposure	MR Egger	78	-0.022572189	0.051785285	0.664159115	-0.124071348	0.078926969	0.977680657	0.883316816	1.082125291
met-d-M_LDL_C	Cholesterol in medium LDL	102	2	mfqGkX	ieu-a-1128	ER- Breast cancer (Combined Oncoarray; iCOGS; GWAS meta analysis) || id:ieu-a-1128	exposure	Inverse variance weighted (multiplicative random effects)	78	-0.003651005	0.033452831	0.913092324	-0.069218553	0.061916543	0.996355652	0.933122721	1.063873553
met-d-M_LDL_C	Cholesterol in medium LDL	102	3	mfqGkX	ieu-a-1128	ER- Breast cancer (Combined Oncoarray; iCOGS; GWAS meta analysis) || id:ieu-a-1128	exposure	Inverse variance weighted (fixed effects)	78	-0.003651005	0.02638409	0.889940863	-0.055363822	0.048061812	0.996355652	0.946140858	1.049235509
met-d-M_LDL_C	Cholesterol in medium LDL	102	4	mfqGkX	ieu-a-1128	ER- Breast cancer (Combined Oncoarray; iCOGS; GWAS meta analysis) || id:ieu-a-1128	exposure	MR Egger (bootstrap)	78	-0.03247818	0.039269826	0.206	-0.109447039	0.044490679	0.968043572	0.896329634	1.045495231
met-d-M_LDL_C	Cholesterol in medium LDL	102	5	mfqGkX	ieu-a-1128	ER- Breast cancer (Combined Oncoarray; iCOGS; GWAS meta analysis) || id:ieu-a-1128	exposure	Simple mode	78	-0.043453609	0.092994479	0.641625756	-0.225722789	0.138815571	0.957476971	0.797939269	1.148912187
met-d-M_LDL_C	Cholesterol in medium LDL	102	6	mfqGkX	ieu-a-1128	ER- Breast cancer (Combined Oncoarray; iCOGS; GWAS meta analysis) || id:ieu-a-1128	exposure	Weighted mode	78	-0.012303416	0.034795568	0.724611365	-0.08050273	0.055895897	0.987771961	0.922652385	1.05748759
met-d-M_LDL_C	Cholesterol in medium LDL	102	7	mfqGkX	ieu-a-1128	ER- Breast cancer (Combined Oncoarray; iCOGS; GWAS meta analysis) || id:ieu-a-1128	exposure	Simple median	78	0.026827623	0.052463593	0.609101136	-0.07600102	0.129656265	1.027190723	0.926815262	1.138436995
met-d-M_LDL_C	Cholesterol in medium LDL	102	8	mfqGkX	ieu-a-1128	ER- Breast cancer (Combined Oncoarray; iCOGS; GWAS meta analysis) || id:ieu-a-1128	exposure	Weighted median	78	0.006279094	0.041272345	0.879078058	-0.074614702	0.08717289	1.006298849	0.928101013	1.091085301
met-d-M_LDL_C	Cholesterol in medium LDL	102	9	mfqGkX	ieu-a-1128	ER- Breast cancer (Combined Oncoarray; iCOGS; GWAS meta analysis) || id:ieu-a-1128	exposure	Penalised weighted median	78	0.006437676	0.043120457	0.881320729	-0.07807842	0.090953771	1.006458442	0.924891894	1.095218373
				id.exposure	id.outcome	outcome	exposure	method	nsnp	b	se	pval	lo_ci	up_ci	or	or_lci95	or_uci95
met-d-M_LDL_C_pct	Cholesterol to total lipids ratio in medium LDL	103	1	tDrwD6	ieu-a-1128	ER- Breast cancer (Combined Oncoarray; iCOGS; GWAS meta analysis) || id:ieu-a-1128	exposure	MR Egger	99	-0.106916969	0.054188257	0.051334187	-0.213125954	-0.000707985	0.898600281	0.808054353	0.999292265
met-d-M_LDL_C_pct	Cholesterol to total lipids ratio in medium LDL	103	2	tDrwD6	ieu-a-1128	ER- Breast cancer (Combined Oncoarray; iCOGS; GWAS meta analysis) || id:ieu-a-1128	exposure	Inverse variance weighted (multiplicative random effects)	99	-0.032979021	0.03422677	0.335274268	-0.10006349	0.034105448	0.967558858	0.904779972	1.034693707
met-d-M_LDL_C_pct	Cholesterol to total lipids ratio in medium LDL	103	3	tDrwD6	ieu-a-1128	ER- Breast cancer (Combined Oncoarray; iCOGS; GWAS meta analysis) || id:ieu-a-1128	exposure	Inverse variance weighted (fixed effects)	99	-0.032979021	0.025704926	0.199497511	-0.083360676	0.017402634	0.967558858	0.920019259	1.017554942
met-d-M_LDL_C_pct	Cholesterol to total lipids ratio in medium LDL	103	4	tDrwD6	ieu-a-1128	ER- Breast cancer (Combined Oncoarray; iCOGS; GWAS meta analysis) || id:ieu-a-1128	exposure	MR Egger (bootstrap)	99	-0.061345823	0.040207752	0.063	-0.140153016	0.017461371	0.940497938	0.86922522	1.017614712
met-d-M_LDL_C_pct	Cholesterol to total lipids ratio in medium LDL	103	5	tDrwD6	ieu-a-1128	ER- Breast cancer (Combined Oncoarray; iCOGS; GWAS meta analysis) || id:ieu-a-1128	exposure	Simple mode	99	-0.042045806	0.087608162	0.632346446	-0.213757803	0.129666191	0.95882586	0.807543946	1.138448296
met-d-M_LDL_C_pct	Cholesterol to total lipids ratio in medium LDL	103	6	tDrwD6	ieu-a-1128	ER- Breast cancer (Combined Oncoarray; iCOGS; GWAS meta analysis) || id:ieu-a-1128	exposure	Weighted mode	99	-0.050764344	0.039107898	0.197313917	-0.127415825	0.025887136	0.950502636	0.880367518	1.026225119
met-d-M_LDL_C_pct	Cholesterol to total lipids ratio in medium LDL	103	7	tDrwD6	ieu-a-1128	ER- Breast cancer (Combined Oncoarray; iCOGS; GWAS meta analysis) || id:ieu-a-1128	exposure	Simple median	99	0.009430937	0.046835718	0.840415469	-0.08236707	0.101228945	1.009475549	0.920933849	1.106529947
met-d-M_LDL_C_pct	Cholesterol to total lipids ratio in medium LDL	103	8	tDrwD6	ieu-a-1128	ER- Breast cancer (Combined Oncoarray; iCOGS; GWAS meta analysis) || id:ieu-a-1128	exposure	Weighted median	99	-0.059785162	0.041982167	0.154428849	-0.14207021	0.022499886	0.941966882	0.867560343	1.022754917
met-d-M_LDL_C_pct	Cholesterol to total lipids ratio in medium LDL	103	9	tDrwD6	ieu-a-1128	ER- Breast cancer (Combined Oncoarray; iCOGS; GWAS meta analysis) || id:ieu-a-1128	exposure	Penalised weighted median	99	-0.057420501	0.041419085	0.165646297	-0.138601908	0.023760905	0.94419695	0.870574528	1.024045444
				id.exposure	id.outcome	outcome	exposure	method	nsnp	b	se	pval	lo_ci	up_ci	or	or_lci95	or_uci95
met-d-M_LDL_CE	Cholesteryl esters in medium LDL	104	1	ivhBEU	ieu-a-1128	ER- Breast cancer (Combined Oncoarray; iCOGS; GWAS meta analysis) || id:ieu-a-1128	exposure	MR Egger	56	-0.037591666	0.068821632	0.587165358	-0.172482064	0.097298733	0.96310613	0.841573383	1.102189584
met-d-M_LDL_CE	Cholesteryl esters in medium LDL	104	2	ivhBEU	ieu-a-1128	ER- Breast cancer (Combined Oncoarray; iCOGS; GWAS meta analysis) || id:ieu-a-1128	exposure	Inverse variance weighted (multiplicative random effects)	56	-0.024582982	0.041195267	0.550679059	-0.105325705	0.056159741	0.975716719	0.90003133	1.057766638
met-d-M_LDL_CE	Cholesteryl esters in medium LDL	104	3	ivhBEU	ieu-a-1128	ER- Breast cancer (Combined Oncoarray; iCOGS; GWAS meta analysis) || id:ieu-a-1128	exposure	Inverse variance weighted (fixed effects)	56	-0.024582982	0.033316942	0.460604214	-0.089884189	0.040718225	0.975716719	0.914037035	1.041558579
met-d-M_LDL_CE	Cholesteryl esters in medium LDL	104	4	ivhBEU	ieu-a-1128	ER- Breast cancer (Combined Oncoarray; iCOGS; GWAS meta analysis) || id:ieu-a-1128	exposure	MR Egger (bootstrap)	56	0.023384761	0.05811486	0.329	-0.090520365	0.137289887	1.023660328	0.913455731	1.147160647
met-d-M_LDL_CE	Cholesteryl esters in medium LDL	104	5	ivhBEU	ieu-a-1128	ER- Breast cancer (Combined Oncoarray; iCOGS; GWAS meta analysis) || id:ieu-a-1128	exposure	Simple mode	56	-0.086868382	0.103589367	0.4053327	-0.289903541	0.116166778	0.916797755	0.748335748	1.123183179
met-d-M_LDL_CE	Cholesteryl esters in medium LDL	104	6	ivhBEU	ieu-a-1128	ER- Breast cancer (Combined Oncoarray; iCOGS; GWAS meta analysis) || id:ieu-a-1128	exposure	Weighted mode	56	-0.079369109	0.053075822	0.140528601	-0.18339772	0.024659503	0.923698916	0.832437013	1.024966063
met-d-M_LDL_CE	Cholesteryl esters in medium LDL	104	7	ivhBEU	ieu-a-1128	ER- Breast cancer (Combined Oncoarray; iCOGS; GWAS meta analysis) || id:ieu-a-1128	exposure	Simple median	56	-0.054446409	0.05977194	0.362346755	-0.171599413	0.062706594	0.947009258	0.842316527	1.0647144
met-d-M_LDL_CE	Cholesteryl esters in medium LDL	104	8	ivhBEU	ieu-a-1128	ER- Breast cancer (Combined Oncoarray; iCOGS; GWAS meta analysis) || id:ieu-a-1128	exposure	Weighted median	56	-0.082830927	0.050760482	0.102721741	-0.182321471	0.016659618	0.920506767	0.833333404	1.016799163
met-d-M_LDL_CE	Cholesteryl esters in medium LDL	104	9	ivhBEU	ieu-a-1128	ER- Breast cancer (Combined Oncoarray; iCOGS; GWAS meta analysis) || id:ieu-a-1128	exposure	Penalised weighted median	56	-0.086455059	0.05255979	0.099992552	-0.189472247	0.016562129	0.917176767	0.827395679	1.016700042
				id.exposure	id.outcome	outcome	exposure	method	nsnp	b	se	pval	lo_ci	up_ci	or	or_lci95	or_uci95
met-d-M_LDL_CE_pct	Cholesteryl esters to total lipids ratio in medium LDL	105	1	aAbe4g	ieu-a-1128	ER- Breast cancer (Combined Oncoarray; iCOGS; GWAS meta analysis) || id:ieu-a-1128	exposure	MR Egger	61	-0.074212481	0.074491635	0.323195937	-0.220216085	0.071791124	0.92847439	0.802345404	1.074430897
met-d-M_LDL_CE_pct	Cholesteryl esters to total lipids ratio in medium LDL	105	2	aAbe4g	ieu-a-1128	ER- Breast cancer (Combined Oncoarray; iCOGS; GWAS meta analysis) || id:ieu-a-1128	exposure	Inverse variance weighted (multiplicative random effects)	61	-0.014428851	0.044322884	0.744772778	-0.101301704	0.072444003	0.985674746	0.903660354	1.0751326
met-d-M_LDL_CE_pct	Cholesteryl esters to total lipids ratio in medium LDL	105	3	aAbe4g	ieu-a-1128	ER- Breast cancer (Combined Oncoarray; iCOGS; GWAS meta analysis) || id:ieu-a-1128	exposure	Inverse variance weighted (fixed effects)	61	-0.014428851	0.033311486	0.664906233	-0.079719364	0.050861663	0.985674746	0.923375442	1.052177328
met-d-M_LDL_CE_pct	Cholesteryl esters to total lipids ratio in medium LDL	105	4	aAbe4g	ieu-a-1128	ER- Breast cancer (Combined Oncoarray; iCOGS; GWAS meta analysis) || id:ieu-a-1128	exposure	MR Egger (bootstrap)	61	0.003778833	0.059825672	0.484	-0.113479483	0.121037149	1.003785982	0.892722512	1.128666841
met-d-M_LDL_CE_pct	Cholesteryl esters to total lipids ratio in medium LDL	105	5	aAbe4g	ieu-a-1128	ER- Breast cancer (Combined Oncoarray; iCOGS; GWAS meta analysis) || id:ieu-a-1128	exposure	Simple mode	61	-0.106067624	0.107572973	0.32808961	-0.31691065	0.104775403	0.899363828	0.728395834	1.110461176
met-d-M_LDL_CE_pct	Cholesteryl esters to total lipids ratio in medium LDL	105	6	aAbe4g	ieu-a-1128	ER- Breast cancer (Combined Oncoarray; iCOGS; GWAS meta analysis) || id:ieu-a-1128	exposure	Weighted mode	61	-0.090789287	0.051623189	0.083728876	-0.191970737	0.010392163	0.913210116	0.82533102	1.010446349
met-d-M_LDL_CE_pct	Cholesteryl esters to total lipids ratio in medium LDL	105	7	aAbe4g	ieu-a-1128	ER- Breast cancer (Combined Oncoarray; iCOGS; GWAS meta analysis) || id:ieu-a-1128	exposure	Simple median	61	-0.029230517	0.061496128	0.63455685	-0.149762928	0.091301894	0.971192562	0.86091205	1.095599711
met-d-M_LDL_CE_pct	Cholesteryl esters to total lipids ratio in medium LDL	105	8	aAbe4g	ieu-a-1128	ER- Breast cancer (Combined Oncoarray; iCOGS; GWAS meta analysis) || id:ieu-a-1128	exposure	Weighted median	61	-0.09650103	0.054498133	0.07660698	-0.20331737	0.01031531	0.908008962	0.81601922	1.010368696
met-d-M_LDL_CE_pct	Cholesteryl esters to total lipids ratio in medium LDL	105	9	aAbe4g	ieu-a-1128	ER- Breast cancer (Combined Oncoarray; iCOGS; GWAS meta analysis) || id:ieu-a-1128	exposure	Penalised weighted median	61	-0.100954027	0.054290298	0.062953122	-0.20736301	0.005454957	0.903974591	0.812724569	1.005469862
				id.exposure	id.outcome	outcome	exposure	method	nsnp	b	se	pval	lo_ci	up_ci	or	or_lci95	or_uci95
met-d-M_LDL_FC	Free cholesterol in medium LDL	106	1	Vx1ldX	ieu-a-1128	ER- Breast cancer (Combined Oncoarray; iCOGS; GWAS meta analysis) || id:ieu-a-1128	exposure	MR Egger	48	-0.018204768	0.087276871	0.835692015	-0.189267436	0.1528579	0.981959938	0.827565156	1.165159397
met-d-M_LDL_FC	Free cholesterol in medium LDL	106	2	Vx1ldX	ieu-a-1128	ER- Breast cancer (Combined Oncoarray; iCOGS; GWAS meta analysis) || id:ieu-a-1128	exposure	Inverse variance weighted (multiplicative random effects)	48	0.002936278	0.050527395	0.953658936	-0.096097416	0.101969972	1.002940594	0.908375522	1.10735022
met-d-M_LDL_FC	Free cholesterol in medium LDL	106	3	Vx1ldX	ieu-a-1128	ER- Breast cancer (Combined Oncoarray; iCOGS; GWAS meta analysis) || id:ieu-a-1128	exposure	Inverse variance weighted (fixed effects)	48	0.002936278	0.036137389	0.935240592	-0.067893003	0.07376556	1.002940594	0.934360442	1.076554389
met-d-M_LDL_FC	Free cholesterol in medium LDL	106	4	Vx1ldX	ieu-a-1128	ER- Breast cancer (Combined Oncoarray; iCOGS; GWAS meta analysis) || id:ieu-a-1128	exposure	MR Egger (bootstrap)	48	0.011832579	0.061977999	0.416	-0.109644299	0.133309456	1.011902861	0.896152841	1.142603529
met-d-M_LDL_FC	Free cholesterol in medium LDL	106	5	Vx1ldX	ieu-a-1128	ER- Breast cancer (Combined Oncoarray; iCOGS; GWAS meta analysis) || id:ieu-a-1128	exposure	Simple mode	48	-0.191115981	0.127606661	0.140898726	-0.441225037	0.058993074	0.826036778	0.643247935	1.060767894
met-d-M_LDL_FC	Free cholesterol in medium LDL	106	6	Vx1ldX	ieu-a-1128	ER- Breast cancer (Combined Oncoarray; iCOGS; GWAS meta analysis) || id:ieu-a-1128	exposure	Weighted mode	48	-0.025340701	0.065848781	0.70209805	-0.154404311	0.10372291	0.97497768	0.856925486	1.109293039
met-d-M_LDL_FC	Free cholesterol in medium LDL	106	7	Vx1ldX	ieu-a-1128	ER- Breast cancer (Combined Oncoarray; iCOGS; GWAS meta analysis) || id:ieu-a-1128	exposure	Simple median	48	-0.080802482	0.066773212	0.226239265	-0.211677977	0.050073012	0.922375859	0.809225245	1.051347855
met-d-M_LDL_FC	Free cholesterol in medium LDL	106	8	Vx1ldX	ieu-a-1128	ER- Breast cancer (Combined Oncoarray; iCOGS; GWAS meta analysis) || id:ieu-a-1128	exposure	Weighted median	48	-0.03845795	0.060630011	0.525881455	-0.157292771	0.080376871	0.962272167	0.854453863	1.083695404
met-d-M_LDL_FC	Free cholesterol in medium LDL	106	9	Vx1ldX	ieu-a-1128	ER- Breast cancer (Combined Oncoarray; iCOGS; GWAS meta analysis) || id:ieu-a-1128	exposure	Penalised weighted median	48	-0.077340636	0.058315641	0.18475964	-0.191639293	0.03695802	0.925574515	0.825604617	1.037649459
				id.exposure	id.outcome	outcome	exposure	method	nsnp	b	se	pval	lo_ci	up_ci	or	or_lci95	or_uci95
met-d-M_LDL_FC_pct	Free cholesterol to total lipids ratio in medium LDL	107	1	Fx3FSn	ieu-a-1128	ER- Breast cancer (Combined Oncoarray; iCOGS; GWAS meta analysis) || id:ieu-a-1128	exposure	MR Egger	38	0.071487766	0.114473413	0.536242348	-0.152880124	0.295855656	1.07410501	0.858232597	1.344276105
met-d-M_LDL_FC_pct	Free cholesterol to total lipids ratio in medium LDL	107	2	Fx3FSn	ieu-a-1128	ER- Breast cancer (Combined Oncoarray; iCOGS; GWAS meta analysis) || id:ieu-a-1128	exposure	Inverse variance weighted (multiplicative random effects)	38	0.058551972	0.057659953	0.309881678	-0.054461535	0.171565479	1.06030009	0.946994934	1.187161874
met-d-M_LDL_FC_pct	Free cholesterol to total lipids ratio in medium LDL	107	3	Fx3FSn	ieu-a-1128	ER- Breast cancer (Combined Oncoarray; iCOGS; GWAS meta analysis) || id:ieu-a-1128	exposure	Inverse variance weighted (fixed effects)	38	0.058551972	0.047074672	0.213569311	-0.033714385	0.150818329	1.06030009	0.966847611	1.162785394
met-d-M_LDL_FC_pct	Free cholesterol to total lipids ratio in medium LDL	107	4	Fx3FSn	ieu-a-1128	ER- Breast cancer (Combined Oncoarray; iCOGS; GWAS meta analysis) || id:ieu-a-1128	exposure	MR Egger (bootstrap)	38	0.105994241	0.074930369	0.083	-0.040869282	0.252857765	1.111815474	0.959954605	1.287700108
met-d-M_LDL_FC_pct	Free cholesterol to total lipids ratio in medium LDL	107	5	Fx3FSn	ieu-a-1128	ER- Breast cancer (Combined Oncoarray; iCOGS; GWAS meta analysis) || id:ieu-a-1128	exposure	Simple mode	38	0.12378117	0.132971322	0.357946805	-0.136842621	0.384404962	1.131768179	0.872107467	1.468740105
met-d-M_LDL_FC_pct	Free cholesterol to total lipids ratio in medium LDL	107	6	Fx3FSn	ieu-a-1128	ER- Breast cancer (Combined Oncoarray; iCOGS; GWAS meta analysis) || id:ieu-a-1128	exposure	Weighted mode	38	0.075056667	0.079122037	0.348969561	-0.080022525	0.230135859	1.077945233	0.923095554	1.258771013
met-d-M_LDL_FC_pct	Free cholesterol to total lipids ratio in medium LDL	107	7	Fx3FSn	ieu-a-1128	ER- Breast cancer (Combined Oncoarray; iCOGS; GWAS meta analysis) || id:ieu-a-1128	exposure	Simple median	38	0.098963261	0.078094045	0.205072399	-0.054101067	0.25202759	1.104025738	0.947336357	1.286631534
met-d-M_LDL_FC_pct	Free cholesterol to total lipids ratio in medium LDL	107	8	Fx3FSn	ieu-a-1128	ER- Breast cancer (Combined Oncoarray; iCOGS; GWAS meta analysis) || id:ieu-a-1128	exposure	Weighted median	38	0.000480766	0.074159772	0.994827476	-0.144872387	0.145833919	1.000480882	0.865132688	1.157004016
met-d-M_LDL_FC_pct	Free cholesterol to total lipids ratio in medium LDL	107	9	Fx3FSn	ieu-a-1128	ER- Breast cancer (Combined Oncoarray; iCOGS; GWAS meta analysis) || id:ieu-a-1128	exposure	Penalised weighted median	38	-0.007654594	0.076182966	0.919966077	-0.156973208	0.141664019	0.992374628	0.854726959	1.15218947
				id.exposure	id.outcome	outcome	exposure	method	nsnp	b	se	pval	lo_ci	up_ci	or	or_lci95	or_uci95
met-d-M_LDL_L	Total lipids in medium LDL	108	1	PCTdGG	ieu-a-1128	ER- Breast cancer (Combined Oncoarray; iCOGS; GWAS meta analysis) || id:ieu-a-1128	exposure	MR Egger	60	-0.002561076	0.043410788	0.953157846	-0.087646221	0.082524069	0.9974422	0.916084911	1.086024812
met-d-M_LDL_L	Total lipids in medium LDL	108	2	PCTdGG	ieu-a-1128	ER- Breast cancer (Combined Oncoarray; iCOGS; GWAS meta analysis) || id:ieu-a-1128	exposure	Inverse variance weighted (multiplicative random effects)	60	0.01097706	0.031252112	0.725406673	-0.05027708	0.072231199	1.011037529	0.950965895	1.074903832
met-d-M_LDL_L	Total lipids in medium LDL	108	3	PCTdGG	ieu-a-1128	ER- Breast cancer (Combined Oncoarray; iCOGS; GWAS meta analysis) || id:ieu-a-1128	exposure	Inverse variance weighted (fixed effects)	60	0.01097706	0.027868895	0.693668059	-0.043645974	0.065600093	1.011037529	0.957292805	1.067799611
met-d-M_LDL_L	Total lipids in medium LDL	108	4	PCTdGG	ieu-a-1128	ER- Breast cancer (Combined Oncoarray; iCOGS; GWAS meta analysis) || id:ieu-a-1128	exposure	MR Egger (bootstrap)	60	0.034483666	0.052947284	0.261	-0.069293011	0.138260343	1.035085121	0.933053245	1.148274457
met-d-M_LDL_L	Total lipids in medium LDL	108	5	PCTdGG	ieu-a-1128	ER- Breast cancer (Combined Oncoarray; iCOGS; GWAS meta analysis) || id:ieu-a-1128	exposure	Simple mode	60	-0.038563388	0.088255823	0.663742659	-0.211544801	0.134418025	0.962170712	0.809333021	1.143870886
met-d-M_LDL_L	Total lipids in medium LDL	108	6	PCTdGG	ieu-a-1128	ER- Breast cancer (Combined Oncoarray; iCOGS; GWAS meta analysis) || id:ieu-a-1128	exposure	Weighted mode	60	-0.005096827	0.034164555	0.881916707	-0.072059356	0.061865701	0.99491614	0.930475665	1.063819466
met-d-M_LDL_L	Total lipids in medium LDL	108	7	PCTdGG	ieu-a-1128	ER- Breast cancer (Combined Oncoarray; iCOGS; GWAS meta analysis) || id:ieu-a-1128	exposure	Simple median	60	0.000621157	0.055789341	0.991116554	-0.10872595	0.109968265	1.00062135	0.8969762	1.116242646
met-d-M_LDL_L	Total lipids in medium LDL	108	8	PCTdGG	ieu-a-1128	ER- Breast cancer (Combined Oncoarray; iCOGS; GWAS meta analysis) || id:ieu-a-1128	exposure	Weighted median	60	0.002641001	0.042095985	0.949975451	-0.079867129	0.085149132	1.002644492	0.92323901	1.088879442
met-d-M_LDL_L	Total lipids in medium LDL	108	9	PCTdGG	ieu-a-1128	ER- Breast cancer (Combined Oncoarray; iCOGS; GWAS meta analysis) || id:ieu-a-1128	exposure	Penalised weighted median	60	-7.10E-06	0.042572853	0.999866923	-0.083449892	0.08343569	0.999992899	0.919937182	1.087015307
				id.exposure	id.outcome	outcome	exposure	method	nsnp	b	se	pval	lo_ci	up_ci	or	or_lci95	or_uci95
met-d-M_LDL_P	Concentration of medium LDL particles	109	1	7GS9nS	ieu-a-1128	ER- Breast cancer (Combined Oncoarray; iCOGS; GWAS meta analysis) || id:ieu-a-1128	exposure	MR Egger	102	-0.002415308	0.048959269	0.960752308	-0.098375475	0.093544858	0.997587606	0.906308544	1.098059859
met-d-M_LDL_P	Concentration of medium LDL particles	109	2	7GS9nS	ieu-a-1128	ER- Breast cancer (Combined Oncoarray; iCOGS; GWAS meta analysis) || id:ieu-a-1128	exposure	Inverse variance weighted (multiplicative random effects)	102	-0.011115741	0.032615405	0.73324467	-0.075041935	0.052810454	0.988945811	0.927704582	1.054229801
met-d-M_LDL_P	Concentration of medium LDL particles	109	3	7GS9nS	ieu-a-1128	ER- Breast cancer (Combined Oncoarray; iCOGS; GWAS meta analysis) || id:ieu-a-1128	exposure	Inverse variance weighted (fixed effects)	102	-0.011115741	0.025269151	0.660014085	-0.060643277	0.038411795	0.988945811	0.941158913	1.039159065
met-d-M_LDL_P	Concentration of medium LDL particles	109	4	7GS9nS	ieu-a-1128	ER- Breast cancer (Combined Oncoarray; iCOGS; GWAS meta analysis) || id:ieu-a-1128	exposure	MR Egger (bootstrap)	102	0.047979386	0.041275344	0.121	-0.032920289	0.128879061	1.049149028	0.967615686	1.137552541
met-d-M_LDL_P	Concentration of medium LDL particles	109	5	7GS9nS	ieu-a-1128	ER- Breast cancer (Combined Oncoarray; iCOGS; GWAS meta analysis) || id:ieu-a-1128	exposure	Simple mode	102	-0.016383984	0.097752544	0.867227821	-0.207978969	0.175211002	0.983749504	0.812224118	1.191497598
met-d-M_LDL_P	Concentration of medium LDL particles	109	6	7GS9nS	ieu-a-1128	ER- Breast cancer (Combined Oncoarray; iCOGS; GWAS meta analysis) || id:ieu-a-1128	exposure	Weighted mode	102	0.014552786	0.042621586	0.733480442	-0.068985522	0.098091093	1.014659193	0.933340193	1.103063262
met-d-M_LDL_P	Concentration of medium LDL particles	109	7	7GS9nS	ieu-a-1128	ER- Breast cancer (Combined Oncoarray; iCOGS; GWAS meta analysis) || id:ieu-a-1128	exposure	Simple median	102	-0.071266175	0.050260347	0.156208175	-0.169776455	0.027244105	0.931213993	0.843853435	1.027618619
met-d-M_LDL_P	Concentration of medium LDL particles	109	8	7GS9nS	ieu-a-1128	ER- Breast cancer (Combined Oncoarray; iCOGS; GWAS meta analysis) || id:ieu-a-1128	exposure	Weighted median	102	-0.007452873	0.043228708	0.863118639	-0.09218114	0.077275394	0.992574831	0.911939946	1.080339555
met-d-M_LDL_P	Concentration of medium LDL particles	109	9	7GS9nS	ieu-a-1128	ER- Breast cancer (Combined Oncoarray; iCOGS; GWAS meta analysis) || id:ieu-a-1128	exposure	Penalised weighted median	102	-0.016763345	0.043601255	0.700630639	-0.102221805	0.068695116	0.983376379	0.902829277	1.071109595
				id.exposure	id.outcome	outcome	exposure	method	nsnp	b	se	pval	lo_ci	up_ci	or	or_lci95	or_uci95
met-d-M_LDL_PL	Phospholipids in medium LDL	110	1	vc9vBB	ieu-a-1128	ER- Breast cancer (Combined Oncoarray; iCOGS; GWAS meta analysis) || id:ieu-a-1128	exposure	MR Egger	56	-0.054840954	0.066767887	0.415048783	-0.185706013	0.076024105	0.946635695	0.83051772	1.078988583
met-d-M_LDL_PL	Phospholipids in medium LDL	110	2	vc9vBB	ieu-a-1128	ER- Breast cancer (Combined Oncoarray; iCOGS; GWAS meta analysis) || id:ieu-a-1128	exposure	Inverse variance weighted (multiplicative random effects)	56	-0.018085333	0.04050316	0.655224121	-0.097471526	0.06130086	0.982077225	0.90712817	1.063218746
met-d-M_LDL_PL	Phospholipids in medium LDL	110	3	vc9vBB	ieu-a-1128	ER- Breast cancer (Combined Oncoarray; iCOGS; GWAS meta analysis) || id:ieu-a-1128	exposure	Inverse variance weighted (fixed effects)	56	-0.018085333	0.032788041	0.581233931	-0.082349893	0.046179227	0.982077225	0.920949668	1.047262091
met-d-M_LDL_PL	Phospholipids in medium LDL	110	4	vc9vBB	ieu-a-1128	ER- Breast cancer (Combined Oncoarray; iCOGS; GWAS meta analysis) || id:ieu-a-1128	exposure	MR Egger (bootstrap)	56	-0.010140674	0.061705806	0.421	-0.131084054	0.110802706	0.989910569	0.877144044	1.117174473
met-d-M_LDL_PL	Phospholipids in medium LDL	110	5	vc9vBB	ieu-a-1128	ER- Breast cancer (Combined Oncoarray; iCOGS; GWAS meta analysis) || id:ieu-a-1128	exposure	Simple mode	56	-0.114223412	0.096525524	0.241760437	-0.303413439	0.074966615	0.892058637	0.738293794	1.077848167
met-d-M_LDL_PL	Phospholipids in medium LDL	110	6	vc9vBB	ieu-a-1128	ER- Breast cancer (Combined Oncoarray; iCOGS; GWAS meta analysis) || id:ieu-a-1128	exposure	Weighted mode	56	-0.07742015	0.055578675	0.169230018	-0.186354353	0.031514053	0.925500922	0.829979437	1.032015878
met-d-M_LDL_PL	Phospholipids in medium LDL	110	7	vc9vBB	ieu-a-1128	ER- Breast cancer (Combined Oncoarray; iCOGS; GWAS meta analysis) || id:ieu-a-1128	exposure	Simple median	56	-0.053150645	0.056917967	0.350401197	-0.164709861	0.05840857	0.948237154	0.848139747	1.060148052
met-d-M_LDL_PL	Phospholipids in medium LDL	110	8	vc9vBB	ieu-a-1128	ER- Breast cancer (Combined Oncoarray; iCOGS; GWAS meta analysis) || id:ieu-a-1128	exposure	Weighted median	56	-0.083257136	0.051401188	0.105285736	-0.184003464	0.017489193	0.920114523	0.831932922	1.017643025
met-d-M_LDL_PL	Phospholipids in medium LDL	110	9	vc9vBB	ieu-a-1128	ER- Breast cancer (Combined Oncoarray; iCOGS; GWAS meta analysis) || id:ieu-a-1128	exposure	Penalised weighted median	56	-0.086899339	0.051035464	0.088619624	-0.186928849	0.013130171	0.916769374	0.829502754	1.01321675
				id.exposure	id.outcome	outcome	exposure	method	nsnp	b	se	pval	lo_ci	up_ci	or	or_lci95	or_uci95
met-d-M_LDL_PL_pct	Phospholipids to total lipids ratio in medium LDL	111	1	6GgB4F	ieu-a-1128	ER- Breast cancer (Combined Oncoarray; iCOGS; GWAS meta analysis) || id:ieu-a-1128	exposure	MR Egger	60	-0.022343022	0.057903435	0.701006975	-0.135833754	0.09114771	0.977904735	0.872987751	1.0954308
met-d-M_LDL_PL_pct	Phospholipids to total lipids ratio in medium LDL	111	2	6GgB4F	ieu-a-1128	ER- Breast cancer (Combined Oncoarray; iCOGS; GWAS meta analysis) || id:ieu-a-1128	exposure	Inverse variance weighted (multiplicative random effects)	60	-0.032180958	0.037488142	0.39065488	-0.105657717	0.0412958	0.968331339	0.899732559	1.042160331
met-d-M_LDL_PL_pct	Phospholipids to total lipids ratio in medium LDL	111	3	6GgB4F	ieu-a-1128	ER- Breast cancer (Combined Oncoarray; iCOGS; GWAS meta analysis) || id:ieu-a-1128	exposure	Inverse variance weighted (fixed effects)	60	-0.032180958	0.030677536	0.294174778	-0.09230893	0.027947013	0.968331339	0.911823417	1.028341194
met-d-M_LDL_PL_pct	Phospholipids to total lipids ratio in medium LDL	111	4	6GgB4F	ieu-a-1128	ER- Breast cancer (Combined Oncoarray; iCOGS; GWAS meta analysis) || id:ieu-a-1128	exposure	MR Egger (bootstrap)	60	0.024941529	0.048901654	0.312	-0.070905713	0.12078877	1.025255171	0.931549721	1.128386538
met-d-M_LDL_PL_pct	Phospholipids to total lipids ratio in medium LDL	111	5	6GgB4F	ieu-a-1128	ER- Breast cancer (Combined Oncoarray; iCOGS; GWAS meta analysis) || id:ieu-a-1128	exposure	Simple mode	60	-0.090557111	0.109341317	0.410891713	-0.304866092	0.12375187	0.913422166	0.737222088	1.131735019
met-d-M_LDL_PL_pct	Phospholipids to total lipids ratio in medium LDL	111	6	6GgB4F	ieu-a-1128	ER- Breast cancer (Combined Oncoarray; iCOGS; GWAS meta analysis) || id:ieu-a-1128	exposure	Weighted mode	60	-0.075827506	0.046626812	0.109223497	-0.167216057	0.015561045	0.926976091	0.846016804	1.015682749
met-d-M_LDL_PL_pct	Phospholipids to total lipids ratio in medium LDL	111	7	6GgB4F	ieu-a-1128	ER- Breast cancer (Combined Oncoarray; iCOGS; GWAS meta analysis) || id:ieu-a-1128	exposure	Simple median	60	-0.062299658	0.058637476	0.288029347	-0.177229112	0.052629796	0.939601285	0.837587861	1.054039363
met-d-M_LDL_PL_pct	Phospholipids to total lipids ratio in medium LDL	111	8	6GgB4F	ieu-a-1128	ER- Breast cancer (Combined Oncoarray; iCOGS; GWAS meta analysis) || id:ieu-a-1128	exposure	Weighted median	60	-0.067832483	0.048305912	0.160251155	-0.162512071	0.026847104	0.934416991	0.85000583	1.027210734
met-d-M_LDL_PL_pct	Phospholipids to total lipids ratio in medium LDL	111	9	6GgB4F	ieu-a-1128	ER- Breast cancer (Combined Oncoarray; iCOGS; GWAS meta analysis) || id:ieu-a-1128	exposure	Penalised weighted median	60	-0.068636801	0.05026575	0.172102706	-0.167157671	0.029884069	0.933665725	0.846066201	1.030335079
				id.exposure	id.outcome	outcome	exposure	method	nsnp	b	se	pval	lo_ci	up_ci	or	or_lci95	or_uci95
met-d-M_LDL_TG	Triglycerides in medium LDL	112	1	QpV3pw	ieu-a-1128	ER- Breast cancer (Combined Oncoarray; iCOGS; GWAS meta analysis) || id:ieu-a-1128	exposure	MR Egger	57	-0.022800853	0.047643205	0.634137973	-0.116181535	0.07057983	0.977457122	0.890313586	1.073130234
met-d-M_LDL_TG	Triglycerides in medium LDL	112	2	QpV3pw	ieu-a-1128	ER- Breast cancer (Combined Oncoarray; iCOGS; GWAS meta analysis) || id:ieu-a-1128	exposure	Inverse variance weighted (multiplicative random effects)	57	-0.014097434	0.032149453	0.661026141	-0.077110362	0.048915493	0.986001469	0.925787676	1.050131604
met-d-M_LDL_TG	Triglycerides in medium LDL	112	3	QpV3pw	ieu-a-1128	ER- Breast cancer (Combined Oncoarray; iCOGS; GWAS meta analysis) || id:ieu-a-1128	exposure	Inverse variance weighted (fixed effects)	57	-0.014097434	0.028553571	0.621504795	-0.070062433	0.041867565	0.986001469	0.932335609	1.042756372
met-d-M_LDL_TG	Triglycerides in medium LDL	112	4	QpV3pw	ieu-a-1128	ER- Breast cancer (Combined Oncoarray; iCOGS; GWAS meta analysis) || id:ieu-a-1128	exposure	MR Egger (bootstrap)	57	-0.023898362	0.051591289	0.333	-0.125017289	0.077220565	0.976384943	0.882481646	1.080280322
met-d-M_LDL_TG	Triglycerides in medium LDL	112	5	QpV3pw	ieu-a-1128	ER- Breast cancer (Combined Oncoarray; iCOGS; GWAS meta analysis) || id:ieu-a-1128	exposure	Simple mode	57	-0.059470662	0.081730557	0.469863636	-0.219662554	0.100721231	0.942263177	0.80278965	1.105968289
met-d-M_LDL_TG	Triglycerides in medium LDL	112	6	QpV3pw	ieu-a-1128	ER- Breast cancer (Combined Oncoarray; iCOGS; GWAS meta analysis) || id:ieu-a-1128	exposure	Weighted mode	57	-0.023483985	0.040130438	0.560769805	-0.102139644	0.055171673	0.976789618	0.902903458	1.05672201
met-d-M_LDL_TG	Triglycerides in medium LDL	112	7	QpV3pw	ieu-a-1128	ER- Breast cancer (Combined Oncoarray; iCOGS; GWAS meta analysis) || id:ieu-a-1128	exposure	Simple median	57	-0.025478356	0.054232791	0.638500666	-0.131774626	0.080817913	0.974843478	0.876538522	1.084173465
met-d-M_LDL_TG	Triglycerides in medium LDL	112	8	QpV3pw	ieu-a-1128	ER- Breast cancer (Combined Oncoarray; iCOGS; GWAS meta analysis) || id:ieu-a-1128	exposure	Weighted median	57	-0.035977618	0.045244469	0.426507251	-0.124656777	0.052701542	0.964661885	0.882799848	1.054114989
met-d-M_LDL_TG	Triglycerides in medium LDL	112	9	QpV3pw	ieu-a-1128	ER- Breast cancer (Combined Oncoarray; iCOGS; GWAS meta analysis) || id:ieu-a-1128	exposure	Penalised weighted median	57	-0.035236449	0.044815584	0.431718469	-0.123074994	0.052602095	0.965377126	0.884197351	1.054010166
				id.exposure	id.outcome	outcome	exposure	method	nsnp	b	se	pval	lo_ci	up_ci	or	or_lci95	or_uci95
met-d-M_LDL_TG_pct	Triglycerides to total lipids ratio in medium LDL	113	1	q9eos8	ieu-a-1128	ER- Breast cancer (Combined Oncoarray; iCOGS; GWAS meta analysis) || id:ieu-a-1128	exposure	MR Egger	45	-0.023168174	0.073918481	0.755470333	-0.168048397	0.121712048	0.977098147	0.845312923	1.129428834
met-d-M_LDL_TG_pct	Triglycerides to total lipids ratio in medium LDL	113	2	q9eos8	ieu-a-1128	ER- Breast cancer (Combined Oncoarray; iCOGS; GWAS meta analysis) || id:ieu-a-1128	exposure	Inverse variance weighted (multiplicative random effects)	45	-0.071064816	0.047288835	0.132895238	-0.163750934	0.021621301	0.93140152	0.848953441	1.021856735
met-d-M_LDL_TG_pct	Triglycerides to total lipids ratio in medium LDL	113	3	q9eos8	ieu-a-1128	ER- Breast cancer (Combined Oncoarray; iCOGS; GWAS meta analysis) || id:ieu-a-1128	exposure	Inverse variance weighted (fixed effects)	45	-0.071064816	0.032986906	0.031213979	-0.135719151	-0.006410481	0.93140152	0.873087804	0.993610022
met-d-M_LDL_TG_pct	Triglycerides to total lipids ratio in medium LDL	113	4	q9eos8	ieu-a-1128	ER- Breast cancer (Combined Oncoarray; iCOGS; GWAS meta analysis) || id:ieu-a-1128	exposure	MR Egger (bootstrap)	45	-0.028489093	0.054503467	0.297	-0.135315888	0.078337702	0.971912895	0.873439959	1.081487818
met-d-M_LDL_TG_pct	Triglycerides to total lipids ratio in medium LDL	113	5	q9eos8	ieu-a-1128	ER- Breast cancer (Combined Oncoarray; iCOGS; GWAS meta analysis) || id:ieu-a-1128	exposure	Simple mode	45	-0.027531522	0.083161774	0.74217083	-0.190528598	0.135465555	0.972844016	0.82652212	1.145069753
met-d-M_LDL_TG_pct	Triglycerides to total lipids ratio in medium LDL	113	6	q9eos8	ieu-a-1128	ER- Breast cancer (Combined Oncoarray; iCOGS; GWAS meta analysis) || id:ieu-a-1128	exposure	Weighted mode	45	-0.048158091	0.046948881	0.310613071	-0.140177897	0.043861715	0.952983117	0.869203593	1.044837859
met-d-M_LDL_TG_pct	Triglycerides to total lipids ratio in medium LDL	113	7	q9eos8	ieu-a-1128	ER- Breast cancer (Combined Oncoarray; iCOGS; GWAS meta analysis) || id:ieu-a-1128	exposure	Simple median	45	-0.081736417	0.061101709	0.180990726	-0.201495768	0.038022933	0.921514822	0.817507038	1.038755055
met-d-M_LDL_TG_pct	Triglycerides to total lipids ratio in medium LDL	113	8	q9eos8	ieu-a-1128	ER- Breast cancer (Combined Oncoarray; iCOGS; GWAS meta analysis) || id:ieu-a-1128	exposure	Weighted median	45	-0.068752143	0.052225316	0.188022241	-0.171113762	0.033609476	0.93355804	0.842725698	1.034180656
met-d-M_LDL_TG_pct	Triglycerides to total lipids ratio in medium LDL	113	9	q9eos8	ieu-a-1128	ER- Breast cancer (Combined Oncoarray; iCOGS; GWAS meta analysis) || id:ieu-a-1128	exposure	Penalised weighted median	45	-0.068115732	0.049744165	0.170898939	-0.165614295	0.029382831	0.934152356	0.847373007	1.029818765
				id.exposure	id.outcome	outcome	exposure	method	nsnp	b	se	pval	lo_ci	up_ci	or	or_lci95	or_uci95
met-d-M_VLDL_C	Cholesterol in medium VLDL	114	1	1Wo26D	ieu-a-1128	ER- Breast cancer (Combined Oncoarray; iCOGS; GWAS meta analysis) || id:ieu-a-1128	exposure	MR Egger	89	-0.016232458	0.054890207	0.768144075	-0.123817264	0.091352348	0.983898579	0.883541281	1.09565499
met-d-M_VLDL_C	Cholesterol in medium VLDL	114	2	1Wo26D	ieu-a-1128	ER- Breast cancer (Combined Oncoarray; iCOGS; GWAS meta analysis) || id:ieu-a-1128	exposure	Inverse variance weighted (multiplicative random effects)	89	-0.016435507	0.033464161	0.623329146	-0.082025263	0.049154249	0.983698819	0.921248685	1.050382358
met-d-M_VLDL_C	Cholesterol in medium VLDL	114	3	1Wo26D	ieu-a-1128	ER- Breast cancer (Combined Oncoarray; iCOGS; GWAS meta analysis) || id:ieu-a-1128	exposure	Inverse variance weighted (fixed effects)	89	-0.016435507	0.0275817	0.551252407	-0.07049564	0.037624626	0.983698819	0.931931803	1.038341393
met-d-M_VLDL_C	Cholesterol in medium VLDL	114	4	1Wo26D	ieu-a-1128	ER- Breast cancer (Combined Oncoarray; iCOGS; GWAS meta analysis) || id:ieu-a-1128	exposure	MR Egger (bootstrap)	89	0.008744157	0.042534796	0.441	-0.074624042	0.092112356	1.008782499	0.928092344	1.096488013
met-d-M_VLDL_C	Cholesterol in medium VLDL	114	5	1Wo26D	ieu-a-1128	ER- Breast cancer (Combined Oncoarray; iCOGS; GWAS meta analysis) || id:ieu-a-1128	exposure	Simple mode	89	0.009696721	0.095666502	0.919495572	-0.177809622	0.197203065	1.009743887	0.837101774	1.217991346
met-d-M_VLDL_C	Cholesterol in medium VLDL	114	6	1Wo26D	ieu-a-1128	ER- Breast cancer (Combined Oncoarray; iCOGS; GWAS meta analysis) || id:ieu-a-1128	exposure	Weighted mode	89	-0.036626448	0.040559165	0.368971252	-0.116122411	0.042869515	0.964036186	0.890366226	1.043801685
met-d-M_VLDL_C	Cholesterol in medium VLDL	114	7	1Wo26D	ieu-a-1128	ER- Breast cancer (Combined Oncoarray; iCOGS; GWAS meta analysis) || id:ieu-a-1128	exposure	Simple median	89	0.012625683	0.051457406	0.806176286	-0.088230833	0.113482198	1.012705723	0.915549514	1.120171948
met-d-M_VLDL_C	Cholesterol in medium VLDL	114	8	1Wo26D	ieu-a-1128	ER- Breast cancer (Combined Oncoarray; iCOGS; GWAS meta analysis) || id:ieu-a-1128	exposure	Weighted median	89	0.002718663	0.044379989	0.951153138	-0.084266115	0.089703441	1.002722362	0.919186614	1.093849844
met-d-M_VLDL_C	Cholesterol in medium VLDL	114	9	1Wo26D	ieu-a-1128	ER- Breast cancer (Combined Oncoarray; iCOGS; GWAS meta analysis) || id:ieu-a-1128	exposure	Penalised weighted median	89	0.00160999	0.043481014	0.970463142	-0.083612797	0.086832777	1.001611287	0.919787332	1.090714272
				id.exposure	id.outcome	outcome	exposure	method	nsnp	b	se	pval	lo_ci	up_ci	or	or_lci95	or_uci95
met-d-M_VLDL_C_pct	Cholesterol to total lipids ratio in medium VLDL	115	1	igt7Rl	ieu-a-1128	ER- Breast cancer (Combined Oncoarray; iCOGS; GWAS meta analysis) || id:ieu-a-1128	exposure	MR Egger	78	-0.02965013	0.04276016	0.490168899	-0.113460043	0.054159783	0.970785122	0.892739867	1.055653264
met-d-M_VLDL_C_pct	Cholesterol to total lipids ratio in medium VLDL	115	2	igt7Rl	ieu-a-1128	ER- Breast cancer (Combined Oncoarray; iCOGS; GWAS meta analysis) || id:ieu-a-1128	exposure	Inverse variance weighted (multiplicative random effects)	78	-0.033495445	0.029533288	0.256727846	-0.09138069	0.024389799	0.967059316	0.912670201	1.024689663
met-d-M_VLDL_C_pct	Cholesterol to total lipids ratio in medium VLDL	115	3	igt7Rl	ieu-a-1128	ER- Breast cancer (Combined Oncoarray; iCOGS; GWAS meta analysis) || id:ieu-a-1128	exposure	Inverse variance weighted (fixed effects)	78	-0.033495445	0.025680607	0.192128272	-0.083829435	0.016838545	0.967059316	0.919588092	1.016981112
met-d-M_VLDL_C_pct	Cholesterol to total lipids ratio in medium VLDL	115	4	igt7Rl	ieu-a-1128	ER- Breast cancer (Combined Oncoarray; iCOGS; GWAS meta analysis) || id:ieu-a-1128	exposure	MR Egger (bootstrap)	78	-0.076234727	0.041145128	0.026	-0.156879178	0.004409724	0.926598683	0.854807332	1.004419461
met-d-M_VLDL_C_pct	Cholesterol to total lipids ratio in medium VLDL	115	5	igt7Rl	ieu-a-1128	ER- Breast cancer (Combined Oncoarray; iCOGS; GWAS meta analysis) || id:ieu-a-1128	exposure	Simple mode	78	-0.141295595	0.09044494	0.122335208	-0.318567677	0.035976488	0.868232629	0.727189862	1.036631473
met-d-M_VLDL_C_pct	Cholesterol to total lipids ratio in medium VLDL	115	6	igt7Rl	ieu-a-1128	ER- Breast cancer (Combined Oncoarray; iCOGS; GWAS meta analysis) || id:ieu-a-1128	exposure	Weighted mode	78	-0.026851535	0.034580434	0.439835525	-0.094629185	0.040926115	0.973505762	0.909710206	1.041775131
met-d-M_VLDL_C_pct	Cholesterol to total lipids ratio in medium VLDL	115	7	igt7Rl	ieu-a-1128	ER- Breast cancer (Combined Oncoarray; iCOGS; GWAS meta analysis) || id:ieu-a-1128	exposure	Simple median	78	-0.038776017	0.04986741	0.436815279	-0.13651614	0.058964106	0.961966149	0.87239224	1.060737166
met-d-M_VLDL_C_pct	Cholesterol to total lipids ratio in medium VLDL	115	8	igt7Rl	ieu-a-1128	ER- Breast cancer (Combined Oncoarray; iCOGS; GWAS meta analysis) || id:ieu-a-1128	exposure	Weighted median	78	-0.056870139	0.041389575	0.169435206	-0.137993705	0.024253427	0.944716743	0.871104175	1.024549934
met-d-M_VLDL_C_pct	Cholesterol to total lipids ratio in medium VLDL	115	9	igt7Rl	ieu-a-1128	ER- Breast cancer (Combined Oncoarray; iCOGS; GWAS meta analysis) || id:ieu-a-1128	exposure	Penalised weighted median	78	-0.056250122	0.040930066	0.169349076	-0.13647305	0.023972807	0.945302666	0.872429832	1.024262464
				id.exposure	id.outcome	outcome	exposure	method	nsnp	b	se	pval	lo_ci	up_ci	or	or_lci95	or_uci95
met-d-M_VLDL_CE	Cholesteryl esters in medium VLDL	116	1	nSPBXd	ieu-a-1128	ER- Breast cancer (Combined Oncoarray; iCOGS; GWAS meta analysis) || id:ieu-a-1128	exposure	MR Egger	63	-0.024217787	0.062128653	0.698041691	-0.145989947	0.097554372	0.97607311	0.864166391	1.102471384
met-d-M_VLDL_CE	Cholesteryl esters in medium VLDL	116	2	nSPBXd	ieu-a-1128	ER- Breast cancer (Combined Oncoarray; iCOGS; GWAS meta analysis) || id:ieu-a-1128	exposure	Inverse variance weighted (multiplicative random effects)	63	-0.026478446	0.036648714	0.469991313	-0.098309925	0.045353033	0.973869034	0.906367954	1.046397207
met-d-M_VLDL_CE	Cholesteryl esters in medium VLDL	116	3	nSPBXd	ieu-a-1128	ER- Breast cancer (Combined Oncoarray; iCOGS; GWAS meta analysis) || id:ieu-a-1128	exposure	Inverse variance weighted (fixed effects)	63	-0.026478446	0.032304311	0.412411818	-0.089794895	0.036838003	0.973869034	0.914118656	1.037524931
met-d-M_VLDL_CE	Cholesteryl esters in medium VLDL	116	4	nSPBXd	ieu-a-1128	ER- Breast cancer (Combined Oncoarray; iCOGS; GWAS meta analysis) || id:ieu-a-1128	exposure	MR Egger (bootstrap)	63	0.069479258	0.064830447	0.153	-0.057588418	0.196546934	1.071949826	0.944038416	1.217192447
met-d-M_VLDL_CE	Cholesteryl esters in medium VLDL	116	5	nSPBXd	ieu-a-1128	ER- Breast cancer (Combined Oncoarray; iCOGS; GWAS meta analysis) || id:ieu-a-1128	exposure	Simple mode	63	-0.077592575	0.109201887	0.480032173	-0.291628273	0.136443124	0.925341357	0.747046182	1.146189685
met-d-M_VLDL_CE	Cholesteryl esters in medium VLDL	116	6	nSPBXd	ieu-a-1128	ER- Breast cancer (Combined Oncoarray; iCOGS; GWAS meta analysis) || id:ieu-a-1128	exposure	Weighted mode	63	-0.088573936	0.057125262	0.126106372	-0.200539449	0.023391577	0.915235439	0.818289209	1.023667305
met-d-M_VLDL_CE	Cholesteryl esters in medium VLDL	116	7	nSPBXd	ieu-a-1128	ER- Breast cancer (Combined Oncoarray; iCOGS; GWAS meta analysis) || id:ieu-a-1128	exposure	Simple median	63	-0.021598872	0.057162865	0.705543543	-0.133638087	0.090440343	0.978632713	0.874906647	1.094656202
met-d-M_VLDL_CE	Cholesteryl esters in medium VLDL	116	8	nSPBXd	ieu-a-1128	ER- Breast cancer (Combined Oncoarray; iCOGS; GWAS meta analysis) || id:ieu-a-1128	exposure	Weighted median	63	-0.096011213	0.051576823	0.062670984	-0.197101787	0.005079361	0.908453829	0.821107051	1.005092282
met-d-M_VLDL_CE	Cholesteryl esters in medium VLDL	116	9	nSPBXd	ieu-a-1128	ER- Breast cancer (Combined Oncoarray; iCOGS; GWAS meta analysis) || id:ieu-a-1128	exposure	Penalised weighted median	63	-0.098373888	0.054573768	0.071453322	-0.205338474	0.008590698	0.906309982	0.814371626	1.008627703
				id.exposure	id.outcome	outcome	exposure	method	nsnp	b	se	pval	lo_ci	up_ci	or	or_lci95	or_uci95
met-d-M_VLDL_CE_pct	Cholesteryl esters to total lipids ratio in medium VLDL	117	1	fQZTb1	ieu-a-1128	ER- Breast cancer (Combined Oncoarray; iCOGS; GWAS meta analysis) || id:ieu-a-1128	exposure	MR Egger	58	-0.015715808	0.056764483	0.782907073	-0.126974196	0.095542579	0.984407041	0.8807564	1.100255669
met-d-M_VLDL_CE_pct	Cholesteryl esters to total lipids ratio in medium VLDL	117	2	fQZTb1	ieu-a-1128	ER- Breast cancer (Combined Oncoarray; iCOGS; GWAS meta analysis) || id:ieu-a-1128	exposure	Inverse variance weighted (multiplicative random effects)	58	0.016139827	0.034763985	0.642455323	-0.051997585	0.084277238	1.016270777	0.94933116	1.087930467
met-d-M_VLDL_CE_pct	Cholesteryl esters to total lipids ratio in medium VLDL	117	3	fQZTb1	ieu-a-1128	ER- Breast cancer (Combined Oncoarray; iCOGS; GWAS meta analysis) || id:ieu-a-1128	exposure	Inverse variance weighted (fixed effects)	58	0.016139827	0.03317568	0.62661574	-0.048884507	0.08116416	1.016270777	0.952291106	1.084548922
met-d-M_VLDL_CE_pct	Cholesteryl esters to total lipids ratio in medium VLDL	117	4	fQZTb1	ieu-a-1128	ER- Breast cancer (Combined Oncoarray; iCOGS; GWAS meta analysis) || id:ieu-a-1128	exposure	MR Egger (bootstrap)	58	0.057810123	0.061347046	0.166	-0.062430088	0.178050334	1.059513799	0.939478741	1.194885463
met-d-M_VLDL_CE_pct	Cholesteryl esters to total lipids ratio in medium VLDL	117	5	fQZTb1	ieu-a-1128	ER- Breast cancer (Combined Oncoarray; iCOGS; GWAS meta analysis) || id:ieu-a-1128	exposure	Simple mode	58	-0.08557503	0.102953305	0.40932778	-0.287363508	0.116213448	0.917984264	0.750238961	1.123235599
met-d-M_VLDL_CE_pct	Cholesteryl esters to total lipids ratio in medium VLDL	117	6	fQZTb1	ieu-a-1128	ER- Breast cancer (Combined Oncoarray; iCOGS; GWAS meta analysis) || id:ieu-a-1128	exposure	Weighted mode	58	-0.070341313	0.058320315	0.23275366	-0.18464913	0.043966503	0.932075636	0.831395945	1.044947352
met-d-M_VLDL_CE_pct	Cholesteryl esters to total lipids ratio in medium VLDL	117	7	fQZTb1	ieu-a-1128	ER- Breast cancer (Combined Oncoarray; iCOGS; GWAS meta analysis) || id:ieu-a-1128	exposure	Simple median	58	0.006388059	0.060172404	0.915453343	-0.111549853	0.124325971	1.006408506	0.8944468	1.132384935
met-d-M_VLDL_CE_pct	Cholesteryl esters to total lipids ratio in medium VLDL	117	8	fQZTb1	ieu-a-1128	ER- Breast cancer (Combined Oncoarray; iCOGS; GWAS meta analysis) || id:ieu-a-1128	exposure	Weighted median	58	-0.088956925	0.051847329	0.086208267	-0.190577691	0.01266384	0.914884981	0.826481545	1.012744366
met-d-M_VLDL_CE_pct	Cholesteryl esters to total lipids ratio in medium VLDL	117	9	fQZTb1	ieu-a-1128	ER- Breast cancer (Combined Oncoarray; iCOGS; GWAS meta analysis) || id:ieu-a-1128	exposure	Penalised weighted median	58	-0.090859531	0.050984153	0.074730773	-0.19078847	0.009069408	0.91314597	0.826307358	1.009110659
				id.exposure	id.outcome	outcome	exposure	method	nsnp	b	se	pval	lo_ci	up_ci	or	or_lci95	or_uci95
met-d-M_VLDL_FC	Free cholesterol in medium VLDL	118	1	1nuNNS	ieu-a-1128	ER- Breast cancer (Combined Oncoarray; iCOGS; GWAS meta analysis) || id:ieu-a-1128	exposure	MR Egger	104	0.013993087	0.046913827	0.766102232	-0.077958014	0.105944187	1.014091448	0.925003263	1.111759824
met-d-M_VLDL_FC	Free cholesterol in medium VLDL	118	2	1nuNNS	ieu-a-1128	ER- Breast cancer (Combined Oncoarray; iCOGS; GWAS meta analysis) || id:ieu-a-1128	exposure	Inverse variance weighted (multiplicative random effects)	104	0.00727711	0.031553013	0.817601312	-0.054566795	0.069121015	1.007303652	0.946895259	1.071565877
met-d-M_VLDL_FC	Free cholesterol in medium VLDL	118	3	1nuNNS	ieu-a-1128	ER- Breast cancer (Combined Oncoarray; iCOGS; GWAS meta analysis) || id:ieu-a-1128	exposure	Inverse variance weighted (fixed effects)	104	0.00727711	0.026624417	0.784603659	-0.044906748	0.059460967	1.007303652	0.956086635	1.061264336
met-d-M_VLDL_FC	Free cholesterol in medium VLDL	118	4	1nuNNS	ieu-a-1128	ER- Breast cancer (Combined Oncoarray; iCOGS; GWAS meta analysis) || id:ieu-a-1128	exposure	MR Egger (bootstrap)	104	0.081482906	0.043256288	0.03	-0.003299419	0.16626523	1.084894672	0.996706019	1.180886266
met-d-M_VLDL_FC	Free cholesterol in medium VLDL	118	5	1nuNNS	ieu-a-1128	ER- Breast cancer (Combined Oncoarray; iCOGS; GWAS meta analysis) || id:ieu-a-1128	exposure	Simple mode	104	0.137719475	0.097919699	0.162599519	-0.054203136	0.329642085	1.147653559	0.947239669	1.39047037
met-d-M_VLDL_FC	Free cholesterol in medium VLDL	118	6	1nuNNS	ieu-a-1128	ER- Breast cancer (Combined Oncoarray; iCOGS; GWAS meta analysis) || id:ieu-a-1128	exposure	Weighted mode	104	0.019884662	0.043293219	0.646985206	-0.064970047	0.104739371	1.020083679	0.937095532	1.110421164
met-d-M_VLDL_FC	Free cholesterol in medium VLDL	118	7	1nuNNS	ieu-a-1128	ER- Breast cancer (Combined Oncoarray; iCOGS; GWAS meta analysis) || id:ieu-a-1128	exposure	Simple median	104	0.018573739	0.050308778	0.711982528	-0.080031465	0.117178944	1.018747304	0.923087301	1.124320602
met-d-M_VLDL_FC	Free cholesterol in medium VLDL	118	8	1nuNNS	ieu-a-1128	ER- Breast cancer (Combined Oncoarray; iCOGS; GWAS meta analysis) || id:ieu-a-1128	exposure	Weighted median	104	0.015229701	0.044455131	0.731910008	-0.071902356	0.102361759	1.015346264	0.930621761	1.10778415
met-d-M_VLDL_FC	Free cholesterol in medium VLDL	118	9	1nuNNS	ieu-a-1128	ER- Breast cancer (Combined Oncoarray; iCOGS; GWAS meta analysis) || id:ieu-a-1128	exposure	Penalised weighted median	104	-0.008107581	0.043825459	0.853231344	-0.09400548	0.077790318	0.991925197	0.910277774	1.08089599
				id.exposure	id.outcome	outcome	exposure	method	nsnp	b	se	pval	lo_ci	up_ci	or	or_lci95	or_uci95
met-d-M_VLDL_FC_pct	Free cholesterol to total lipids ratio in medium VLDL	119	1	eV9wqx	ieu-a-1128	ER- Breast cancer (Combined Oncoarray; iCOGS; GWAS meta analysis) || id:ieu-a-1128	exposure	MR Egger	99	0.010909569	0.052368217	0.835412618	-0.091732136	0.113551273	1.010969295	0.912349502	1.120249326
met-d-M_VLDL_FC_pct	Free cholesterol to total lipids ratio in medium VLDL	119	2	eV9wqx	ieu-a-1128	ER- Breast cancer (Combined Oncoarray; iCOGS; GWAS meta analysis) || id:ieu-a-1128	exposure	Inverse variance weighted (multiplicative random effects)	99	0.036305251	0.032085323	0.257835426	-0.026581983	0.099192485	1.036972335	0.973768208	1.104278836
met-d-M_VLDL_FC_pct	Free cholesterol to total lipids ratio in medium VLDL	119	3	eV9wqx	ieu-a-1128	ER- Breast cancer (Combined Oncoarray; iCOGS; GWAS meta analysis) || id:ieu-a-1128	exposure	Inverse variance weighted (fixed effects)	99	0.036305251	0.029738989	0.222163107	-0.021983167	0.094593668	1.036972335	0.978256702	1.09921212
met-d-M_VLDL_FC_pct	Free cholesterol to total lipids ratio in medium VLDL	119	4	eV9wqx	ieu-a-1128	ER- Breast cancer (Combined Oncoarray; iCOGS; GWAS meta analysis) || id:ieu-a-1128	exposure	MR Egger (bootstrap)	99	0.106800055	0.056224139	0.024	-0.003399258	0.216999367	1.112711751	0.996606513	1.242343316
met-d-M_VLDL_FC_pct	Free cholesterol to total lipids ratio in medium VLDL	119	5	eV9wqx	ieu-a-1128	ER- Breast cancer (Combined Oncoarray; iCOGS; GWAS meta analysis) || id:ieu-a-1128	exposure	Simple mode	99	0.080526565	0.120168465	0.504361158	-0.155003627	0.316056757	1.083857639	0.856412071	1.371708107
met-d-M_VLDL_FC_pct	Free cholesterol to total lipids ratio in medium VLDL	119	6	eV9wqx	ieu-a-1128	ER- Breast cancer (Combined Oncoarray; iCOGS; GWAS meta analysis) || id:ieu-a-1128	exposure	Weighted mode	99	0.025662808	0.062166876	0.680651115	-0.096184269	0.147509885	1.025994933	0.90829663	1.158944741
met-d-M_VLDL_FC_pct	Free cholesterol to total lipids ratio in medium VLDL	119	7	eV9wqx	ieu-a-1128	ER- Breast cancer (Combined Oncoarray; iCOGS; GWAS meta analysis) || id:ieu-a-1128	exposure	Simple median	99	0.019695352	0.052925909	0.709795588	-0.08403943	0.123430135	1.019890585	0.919395004	1.131370958
met-d-M_VLDL_FC_pct	Free cholesterol to total lipids ratio in medium VLDL	119	8	eV9wqx	ieu-a-1128	ER- Breast cancer (Combined Oncoarray; iCOGS; GWAS meta analysis) || id:ieu-a-1128	exposure	Weighted median	99	0.066462182	0.051369133	0.195729149	-0.034221319	0.167145683	1.068720546	0.966357608	1.181926439
met-d-M_VLDL_FC_pct	Free cholesterol to total lipids ratio in medium VLDL	119	9	eV9wqx	ieu-a-1128	ER- Breast cancer (Combined Oncoarray; iCOGS; GWAS meta analysis) || id:ieu-a-1128	exposure	Penalised weighted median	99	0.06659794	0.051928093	0.199666224	-0.035181123	0.168377002	1.068865643	0.965430539	1.183382664
				id.exposure	id.outcome	outcome	exposure	method	nsnp	b	se	pval	lo_ci	up_ci	or	or_lci95	or_uci95
met-d-M_VLDL_L	Total lipids in medium VLDL	120	1	4Y5677	ieu-a-1128	ER- Breast cancer (Combined Oncoarray; iCOGS; GWAS meta analysis) || id:ieu-a-1128	exposure	MR Egger	68	-0.079780909	0.063561877	0.21384345	-0.204362187	0.044800369	0.923318615	0.815167074	1.045819061
met-d-M_VLDL_L	Total lipids in medium VLDL	120	2	4Y5677	ieu-a-1128	ER- Breast cancer (Combined Oncoarray; iCOGS; GWAS meta analysis) || id:ieu-a-1128	exposure	Inverse variance weighted (multiplicative random effects)	68	-0.040353439	0.038479315	0.294314042	-0.115772897	0.035066018	0.960449918	0.890677476	1.035688081
met-d-M_VLDL_L	Total lipids in medium VLDL	120	3	4Y5677	ieu-a-1128	ER- Breast cancer (Combined Oncoarray; iCOGS; GWAS meta analysis) || id:ieu-a-1128	exposure	Inverse variance weighted (fixed effects)	68	-0.040353439	0.030740628	0.189281679	-0.10060507	0.019898192	0.960449918	0.904290093	1.02009748
met-d-M_VLDL_L	Total lipids in medium VLDL	120	4	4Y5677	ieu-a-1128	ER- Breast cancer (Combined Oncoarray; iCOGS; GWAS meta analysis) || id:ieu-a-1128	exposure	MR Egger (bootstrap)	68	0.015020235	0.052782819	0.389	-0.088434091	0.118474562	1.015133606	0.91536344	1.125778236
met-d-M_VLDL_L	Total lipids in medium VLDL	120	5	4Y5677	ieu-a-1128	ER- Breast cancer (Combined Oncoarray; iCOGS; GWAS meta analysis) || id:ieu-a-1128	exposure	Simple mode	68	-0.05537369	0.094514976	0.559929911	-0.240623042	0.129875663	0.946131522	0.786137912	1.138686793
met-d-M_VLDL_L	Total lipids in medium VLDL	120	6	4Y5677	ieu-a-1128	ER- Breast cancer (Combined Oncoarray; iCOGS; GWAS meta analysis) || id:ieu-a-1128	exposure	Weighted mode	68	-0.087320435	0.050028731	0.085498791	-0.185376748	0.010735878	0.916383407	0.830791226	1.010793714
met-d-M_VLDL_L	Total lipids in medium VLDL	120	7	4Y5677	ieu-a-1128	ER- Breast cancer (Combined Oncoarray; iCOGS; GWAS meta analysis) || id:ieu-a-1128	exposure	Simple median	68	-0.052332297	0.054052957	0.332960905	-0.158276093	0.053611499	0.94901346	0.853614072	1.055074625
met-d-M_VLDL_L	Total lipids in medium VLDL	120	8	4Y5677	ieu-a-1128	ER- Breast cancer (Combined Oncoarray; iCOGS; GWAS meta analysis) || id:ieu-a-1128	exposure	Weighted median	68	-0.083691963	0.053618242	0.118550655	-0.188783718	0.021399792	0.919714519	0.827965561	1.02163041
met-d-M_VLDL_L	Total lipids in medium VLDL	120	9	4Y5677	ieu-a-1128	ER- Breast cancer (Combined Oncoarray; iCOGS; GWAS meta analysis) || id:ieu-a-1128	exposure	Penalised weighted median	68	-0.084113932	0.052351009	0.108113631	-0.186721911	0.018494046	0.919326509	0.829674428	1.01866612
				id.exposure	id.outcome	outcome	exposure	method	nsnp	b	se	pval	lo_ci	up_ci	or	or_lci95	or_uci95
met-d-M_VLDL_P	Concentration of medium VLDL particles	121	1	SXmicl	ieu-a-1128	ER- Breast cancer (Combined Oncoarray; iCOGS; GWAS meta analysis) || id:ieu-a-1128	exposure	MR Egger	84	0.054078707	0.053596211	0.315941629	-0.050969867	0.159127282	1.05556768	0.950307306	1.172487173
met-d-M_VLDL_P	Concentration of medium VLDL particles	121	2	SXmicl	ieu-a-1128	ER- Breast cancer (Combined Oncoarray; iCOGS; GWAS meta analysis) || id:ieu-a-1128	exposure	Inverse variance weighted (multiplicative random effects)	84	0.026780825	0.032104024	0.404174469	-0.036143063	0.089704713	1.027142654	0.964502299	1.093851236
met-d-M_VLDL_P	Concentration of medium VLDL particles	121	3	SXmicl	ieu-a-1128	ER- Breast cancer (Combined Oncoarray; iCOGS; GWAS meta analysis) || id:ieu-a-1128	exposure	Inverse variance weighted (fixed effects)	84	0.026780825	0.030309848	0.376929216	-0.032626476	0.086188126	1.027142654	0.967900026	1.090011369
met-d-M_VLDL_P	Concentration of medium VLDL particles	121	4	SXmicl	ieu-a-1128	ER- Breast cancer (Combined Oncoarray; iCOGS; GWAS meta analysis) || id:ieu-a-1128	exposure	MR Egger (bootstrap)	84	0.124382178	0.055787943	0.013	0.015037811	0.233726546	1.132448586	1.015151448	1.263298991
met-d-M_VLDL_P	Concentration of medium VLDL particles	121	5	SXmicl	ieu-a-1128	ER- Breast cancer (Combined Oncoarray; iCOGS; GWAS meta analysis) || id:ieu-a-1128	exposure	Simple mode	84	0.097428531	0.102265757	0.343508633	-0.103012352	0.297869414	1.102332656	0.90211583	1.346985878
met-d-M_VLDL_P	Concentration of medium VLDL particles	121	6	SXmicl	ieu-a-1128	ER- Breast cancer (Combined Oncoarray; iCOGS; GWAS meta analysis) || id:ieu-a-1128	exposure	Weighted mode	84	0.007245442	0.062568798	0.908091073	-0.115389402	0.129880287	1.007271754	0.891019112	1.138692059
met-d-M_VLDL_P	Concentration of medium VLDL particles	121	7	SXmicl	ieu-a-1128	ER- Breast cancer (Combined Oncoarray; iCOGS; GWAS meta analysis) || id:ieu-a-1128	exposure	Simple median	84	-0.014381304	0.05227125	0.78321762	-0.116832953	0.088070346	0.985721613	0.889733808	1.092064942
met-d-M_VLDL_P	Concentration of medium VLDL particles	121	8	SXmicl	ieu-a-1128	ER- Breast cancer (Combined Oncoarray; iCOGS; GWAS meta analysis) || id:ieu-a-1128	exposure	Weighted median	84	0.015475521	0.050149151	0.75763352	-0.082816816	0.113767857	1.015595887	0.920519756	1.12049198
met-d-M_VLDL_P	Concentration of medium VLDL particles	121	9	SXmicl	ieu-a-1128	ER- Breast cancer (Combined Oncoarray; iCOGS; GWAS meta analysis) || id:ieu-a-1128	exposure	Penalised weighted median	84	0.009747985	0.049330979	0.843355128	-0.086940735	0.106436704	1.009795651	0.916731424	1.11230752
				id.exposure	id.outcome	outcome	exposure	method	nsnp	b	se	pval	lo_ci	up_ci	or	or_lci95	or_uci95
met-d-M_VLDL_PL	Phospholipids in medium VLDL	122	1	GFSsLS	ieu-a-1128	ER- Breast cancer (Combined Oncoarray; iCOGS; GWAS meta analysis) || id:ieu-a-1128	exposure	MR Egger	77	-0.071667725	0.07412064	0.336698446	-0.216944179	0.07360873	0.93084014	0.804974902	1.076385566
met-d-M_VLDL_PL	Phospholipids in medium VLDL	122	2	GFSsLS	ieu-a-1128	ER- Breast cancer (Combined Oncoarray; iCOGS; GWAS meta analysis) || id:ieu-a-1128	exposure	Inverse variance weighted (multiplicative random effects)	77	-0.010611789	0.041141214	0.796456503	-0.091248569	0.07002499	0.989444317	0.912790791	1.072534984
met-d-M_VLDL_PL	Phospholipids in medium VLDL	122	3	GFSsLS	ieu-a-1128	ER- Breast cancer (Combined Oncoarray; iCOGS; GWAS meta analysis) || id:ieu-a-1128	exposure	Inverse variance weighted (fixed effects)	77	-0.010611789	0.031561785	0.736702913	-0.072472888	0.051249309	0.989444317	0.930090963	1.052585279
met-d-M_VLDL_PL	Phospholipids in medium VLDL	122	4	GFSsLS	ieu-a-1128	ER- Breast cancer (Combined Oncoarray; iCOGS; GWAS meta analysis) || id:ieu-a-1128	exposure	MR Egger (bootstrap)	77	-0.048845931	0.051364419	0.166	-0.149520192	0.05182833	0.952327842	0.86112105	1.053194925
met-d-M_VLDL_PL	Phospholipids in medium VLDL	122	5	GFSsLS	ieu-a-1128	ER- Breast cancer (Combined Oncoarray; iCOGS; GWAS meta analysis) || id:ieu-a-1128	exposure	Simple mode	77	-0.008234128	0.107535807	0.939166021	-0.219004311	0.202536055	0.99179968	0.803318255	1.224504233
met-d-M_VLDL_PL	Phospholipids in medium VLDL	122	6	GFSsLS	ieu-a-1128	ER- Breast cancer (Combined Oncoarray; iCOGS; GWAS meta analysis) || id:ieu-a-1128	exposure	Weighted mode	77	-0.089917129	0.057344073	0.121028991	-0.202311512	0.022477254	0.914006927	0.816840433	1.02273177
met-d-M_VLDL_PL	Phospholipids in medium VLDL	122	7	GFSsLS	ieu-a-1128	ER- Breast cancer (Combined Oncoarray; iCOGS; GWAS meta analysis) || id:ieu-a-1128	exposure	Simple median	77	0.026014181	0.059218281	0.660449182	-0.090053649	0.142082012	1.026355504	0.913882155	1.152671177
met-d-M_VLDL_PL	Phospholipids in medium VLDL	122	8	GFSsLS	ieu-a-1128	ER- Breast cancer (Combined Oncoarray; iCOGS; GWAS meta analysis) || id:ieu-a-1128	exposure	Weighted median	77	-0.066931342	0.051900789	0.19718901	-0.168656888	0.034794204	0.935259412	0.844798715	1.035406605
met-d-M_VLDL_PL	Phospholipids in medium VLDL	122	9	GFSsLS	ieu-a-1128	ER- Breast cancer (Combined Oncoarray; iCOGS; GWAS meta analysis) || id:ieu-a-1128	exposure	Penalised weighted median	77	-0.067310922	0.053269522	0.206376635	-0.171719185	0.03709734	0.934904473	0.842215647	1.037794035
				id.exposure	id.outcome	outcome	exposure	method	nsnp	b	se	pval	lo_ci	up_ci	or	or_lci95	or_uci95
met-d-M_VLDL_PL_pct	Phospholipids to total lipids ratio in medium VLDL	123	1	6XJC4k	ieu-a-1128	ER- Breast cancer (Combined Oncoarray; iCOGS; GWAS meta analysis) || id:ieu-a-1128	exposure	MR Egger	76	-0.042796391	0.078672842	0.588091058	-0.196995161	0.111402379	0.958106449	0.821194607	1.117844614
met-d-M_VLDL_PL_pct	Phospholipids to total lipids ratio in medium VLDL	123	2	6XJC4k	ieu-a-1128	ER- Breast cancer (Combined Oncoarray; iCOGS; GWAS meta analysis) || id:ieu-a-1128	exposure	Inverse variance weighted (multiplicative random effects)	76	-0.021938803	0.041735705	0.599124247	-0.103740784	0.059863178	0.978300102	0.901458939	1.061691274
met-d-M_VLDL_PL_pct	Phospholipids to total lipids ratio in medium VLDL	123	3	6XJC4k	ieu-a-1128	ER- Breast cancer (Combined Oncoarray; iCOGS; GWAS meta analysis) || id:ieu-a-1128	exposure	Inverse variance weighted (fixed effects)	76	-0.021938803	0.032570281	0.500576157	-0.085776554	0.041898947	0.978300102	0.917799287	1.042789097
met-d-M_VLDL_PL_pct	Phospholipids to total lipids ratio in medium VLDL	123	4	6XJC4k	ieu-a-1128	ER- Breast cancer (Combined Oncoarray; iCOGS; GWAS meta analysis) || id:ieu-a-1128	exposure	MR Egger (bootstrap)	76	0.007581223	0.05438691	0.456	-0.09901712	0.114179567	1.007610034	0.905727202	1.120953393
met-d-M_VLDL_PL_pct	Phospholipids to total lipids ratio in medium VLDL	123	5	6XJC4k	ieu-a-1128	ER- Breast cancer (Combined Oncoarray; iCOGS; GWAS meta analysis) || id:ieu-a-1128	exposure	Simple mode	76	-0.04489301	0.104827068	0.669690809	-0.250354063	0.160568043	0.956099769	0.778525087	1.174177665
met-d-M_VLDL_PL_pct	Phospholipids to total lipids ratio in medium VLDL	123	6	6XJC4k	ieu-a-1128	ER- Breast cancer (Combined Oncoarray; iCOGS; GWAS meta analysis) || id:ieu-a-1128	exposure	Weighted mode	76	-0.097574741	0.068802518	0.160278406	-0.232427675	0.037278193	0.907034546	0.792607072	1.03798174
met-d-M_VLDL_PL_pct	Phospholipids to total lipids ratio in medium VLDL	123	7	6XJC4k	ieu-a-1128	ER- Breast cancer (Combined Oncoarray; iCOGS; GWAS meta analysis) || id:ieu-a-1128	exposure	Simple median	76	-0.020467995	0.057004486	0.719550678	-0.132196788	0.091260798	0.979740053	0.876168559	1.095554687
met-d-M_VLDL_PL_pct	Phospholipids to total lipids ratio in medium VLDL	123	8	6XJC4k	ieu-a-1128	ER- Breast cancer (Combined Oncoarray; iCOGS; GWAS meta analysis) || id:ieu-a-1128	exposure	Weighted median	76	-0.073373376	0.054278797	0.176443447	-0.179759819	0.033013067	0.929253805	0.835470852	1.033564045
met-d-M_VLDL_PL_pct	Phospholipids to total lipids ratio in medium VLDL	123	9	6XJC4k	ieu-a-1128	ER- Breast cancer (Combined Oncoarray; iCOGS; GWAS meta analysis) || id:ieu-a-1128	exposure	Penalised weighted median	76	-0.079633064	0.053460555	0.136338199	-0.184415753	0.025149625	0.923455133	0.831589996	1.025468545
				id.exposure	id.outcome	outcome	exposure	method	nsnp	b	se	pval	lo_ci	up_ci	or	or_lci95	or_uci95
met-d-M_VLDL_TG	Triglycerides in medium VLDL	124	1	WWVJJE	ieu-a-1128	ER- Breast cancer (Combined Oncoarray; iCOGS; GWAS meta analysis) || id:ieu-a-1128	exposure	MR Egger	79	-0.041128136	0.074681516	0.583424243	-0.187503908	0.105247636	0.959706149	0.829025878	1.110985697
met-d-M_VLDL_TG	Triglycerides in medium VLDL	124	2	WWVJJE	ieu-a-1128	ER- Breast cancer (Combined Oncoarray; iCOGS; GWAS meta analysis) || id:ieu-a-1128	exposure	Inverse variance weighted (multiplicative random effects)	79	-0.028561805	0.039775386	0.472709578	-0.106521562	0.049397952	0.971842228	0.898955665	1.050638371
met-d-M_VLDL_TG	Triglycerides in medium VLDL	124	3	WWVJJE	ieu-a-1128	ER- Breast cancer (Combined Oncoarray; iCOGS; GWAS meta analysis) || id:ieu-a-1128	exposure	Inverse variance weighted (fixed effects)	79	-0.028561805	0.032372996	0.37762945	-0.092012877	0.034889267	0.971842228	0.912093404	1.035505038
met-d-M_VLDL_TG	Triglycerides in medium VLDL	124	4	WWVJJE	ieu-a-1128	ER- Breast cancer (Combined Oncoarray; iCOGS; GWAS meta analysis) || id:ieu-a-1128	exposure	MR Egger (bootstrap)	79	0.002929739	0.059398037	0.475	-0.113490413	0.11934989	1.002934034	0.892712754	1.126764093
met-d-M_VLDL_TG	Triglycerides in medium VLDL	124	5	WWVJJE	ieu-a-1128	ER- Breast cancer (Combined Oncoarray; iCOGS; GWAS meta analysis) || id:ieu-a-1128	exposure	Simple mode	79	-0.039460165	0.105737896	0.710020469	-0.246706441	0.167786112	0.961308247	0.781370038	1.182683621
met-d-M_VLDL_TG	Triglycerides in medium VLDL	124	6	WWVJJE	ieu-a-1128	ER- Breast cancer (Combined Oncoarray; iCOGS; GWAS meta analysis) || id:ieu-a-1128	exposure	Weighted mode	79	-0.091323194	0.070705938	0.200312873	-0.229906831	0.047260444	0.912722677	0.794607632	1.048395022
met-d-M_VLDL_TG	Triglycerides in medium VLDL	124	7	WWVJJE	ieu-a-1128	ER- Breast cancer (Combined Oncoarray; iCOGS; GWAS meta analysis) || id:ieu-a-1128	exposure	Simple median	79	-0.024900398	0.057253182	0.663622469	-0.137116635	0.087315838	0.975407059	0.87186853	1.091241281
met-d-M_VLDL_TG	Triglycerides in medium VLDL	124	8	WWVJJE	ieu-a-1128	ER- Breast cancer (Combined Oncoarray; iCOGS; GWAS meta analysis) || id:ieu-a-1128	exposure	Weighted median	79	-0.076665285	0.05190535	0.139670044	-0.17839977	0.025069201	0.926199815	0.836607906	1.025386076
met-d-M_VLDL_TG	Triglycerides in medium VLDL	124	9	WWVJJE	ieu-a-1128	ER- Breast cancer (Combined Oncoarray; iCOGS; GWAS meta analysis) || id:ieu-a-1128	exposure	Penalised weighted median	79	-0.081611122	0.054068391	0.131195207	-0.187585168	0.024362923	0.92163029	0.828958514	1.024662124
				id.exposure	id.outcome	outcome	exposure	method	nsnp	b	se	pval	lo_ci	up_ci	or	or_lci95	or_uci95
met-d-M_VLDL_TG_pct	Triglycerides to total lipids ratio in medium VLDL	125	1	J3dpxk	ieu-a-1128	ER- Breast cancer (Combined Oncoarray; iCOGS; GWAS meta analysis) || id:ieu-a-1128	exposure	MR Egger	73	0.065876842	0.057258223	0.253789226	-0.046349276	0.17810296	1.068095164	0.954708447	1.194948346
met-d-M_VLDL_TG_pct	Triglycerides to total lipids ratio in medium VLDL	125	2	J3dpxk	ieu-a-1128	ER- Breast cancer (Combined Oncoarray; iCOGS; GWAS meta analysis) || id:ieu-a-1128	exposure	Inverse variance weighted (multiplicative random effects)	73	0.001944587	0.035108779	0.955829761	-0.06686862	0.070757795	1.001946479	0.935318075	1.07332123
met-d-M_VLDL_TG_pct	Triglycerides to total lipids ratio in medium VLDL	125	3	J3dpxk	ieu-a-1128	ER- Breast cancer (Combined Oncoarray; iCOGS; GWAS meta analysis) || id:ieu-a-1128	exposure	Inverse variance weighted (fixed effects)	73	0.001944587	0.030385781	0.948972919	-0.057611543	0.061500717	1.001946479	0.944016586	1.063431259
met-d-M_VLDL_TG_pct	Triglycerides to total lipids ratio in medium VLDL	125	4	J3dpxk	ieu-a-1128	ER- Breast cancer (Combined Oncoarray; iCOGS; GWAS meta analysis) || id:ieu-a-1128	exposure	MR Egger (bootstrap)	73	0.105454123	0.057352223	0.036	-0.006956235	0.217864481	1.111215124	0.993067904	1.243418549
met-d-M_VLDL_TG_pct	Triglycerides to total lipids ratio in medium VLDL	125	5	J3dpxk	ieu-a-1128	ER- Breast cancer (Combined Oncoarray; iCOGS; GWAS meta analysis) || id:ieu-a-1128	exposure	Simple mode	73	0.089045821	0.08128932	0.276984105	-0.070281246	0.248372887	1.093130743	0.932131624	1.281937861
met-d-M_VLDL_TG_pct	Triglycerides to total lipids ratio in medium VLDL	125	6	J3dpxk	ieu-a-1128	ER- Breast cancer (Combined Oncoarray; iCOGS; GWAS meta analysis) || id:ieu-a-1128	exposure	Weighted mode	73	-0.010305765	0.049997981	0.837276089	-0.108301808	0.087690279	0.989747158	0.897356726	1.091649962
met-d-M_VLDL_TG_pct	Triglycerides to total lipids ratio in medium VLDL	125	7	J3dpxk	ieu-a-1128	ER- Breast cancer (Combined Oncoarray; iCOGS; GWAS meta analysis) || id:ieu-a-1128	exposure	Simple median	73	-0.015203427	0.053185736	0.774988913	-0.11944747	0.089040616	0.984911561	0.887410622	1.093125054
met-d-M_VLDL_TG_pct	Triglycerides to total lipids ratio in medium VLDL	125	8	J3dpxk	ieu-a-1128	ER- Breast cancer (Combined Oncoarray; iCOGS; GWAS meta analysis) || id:ieu-a-1128	exposure	Weighted median	73	0.009740053	0.049170106	0.842975495	-0.086633354	0.106113461	1.009787642	0.917013253	1.111948032
met-d-M_VLDL_TG_pct	Triglycerides to total lipids ratio in medium VLDL	125	9	J3dpxk	ieu-a-1128	ER- Breast cancer (Combined Oncoarray; iCOGS; GWAS meta analysis) || id:ieu-a-1128	exposure	Penalised weighted median	73	0.008861007	0.04861842	0.855381695	-0.086431097	0.104153111	1.008900382	0.917198745	1.109770359
				id.exposure	id.outcome	outcome	exposure	method	nsnp	b	se	pval	lo_ci	up_ci	or	or_lci95	or_uci95
met-d-MUFA	Monounsaturated fatty acids	126	1	8ZRDLW	ieu-a-1128	ER- Breast cancer (Combined Oncoarray; iCOGS; GWAS meta analysis) || id:ieu-a-1128	exposure	MR Egger	82	-0.026254567	0.059444642	0.6599238	-0.142766064	0.090256931	0.974087088	0.866956857	1.094455447
met-d-MUFA	Monounsaturated fatty acids	126	2	8ZRDLW	ieu-a-1128	ER- Breast cancer (Combined Oncoarray; iCOGS; GWAS meta analysis) || id:ieu-a-1128	exposure	Inverse variance weighted (multiplicative random effects)	82	-0.037759006	0.036216236	0.297134121	-0.108742827	0.033224816	0.962944977	0.896961062	1.033782924
met-d-MUFA	Monounsaturated fatty acids	126	3	8ZRDLW	ieu-a-1128	ER- Breast cancer (Combined Oncoarray; iCOGS; GWAS meta analysis) || id:ieu-a-1128	exposure	Inverse variance weighted (fixed effects)	82	-0.037759006	0.029551131	0.201337012	-0.095679222	0.020161211	0.962944977	0.908755478	1.02036582
met-d-MUFA	Monounsaturated fatty acids	126	4	8ZRDLW	ieu-a-1128	ER- Breast cancer (Combined Oncoarray; iCOGS; GWAS meta analysis) || id:ieu-a-1128	exposure	MR Egger (bootstrap)	82	-0.077547939	0.048704425	0.056	-0.173008611	0.017912734	0.925382662	0.841130372	1.018074129
met-d-MUFA	Monounsaturated fatty acids	126	5	8ZRDLW	ieu-a-1128	ER- Breast cancer (Combined Oncoarray; iCOGS; GWAS meta analysis) || id:ieu-a-1128	exposure	Simple mode	82	0.047582586	0.107018164	0.657779014	-0.162173014	0.257338187	1.048732809	0.850294079	1.293482492
met-d-MUFA	Monounsaturated fatty acids	126	6	8ZRDLW	ieu-a-1128	ER- Breast cancer (Combined Oncoarray; iCOGS; GWAS meta analysis) || id:ieu-a-1128	exposure	Weighted mode	82	-0.081445988	0.048365124	0.096035323	-0.176241632	0.013349655	0.921782496	0.838415371	1.01343916
met-d-MUFA	Monounsaturated fatty acids	126	7	8ZRDLW	ieu-a-1128	ER- Breast cancer (Combined Oncoarray; iCOGS; GWAS meta analysis) || id:ieu-a-1128	exposure	Simple median	82	0.025960812	0.057289972	0.65044248	-0.086327533	0.138249157	1.026300729	0.917293738	1.148261612
met-d-MUFA	Monounsaturated fatty acids	126	8	8ZRDLW	ieu-a-1128	ER- Breast cancer (Combined Oncoarray; iCOGS; GWAS meta analysis) || id:ieu-a-1128	exposure	Weighted median	82	-0.075342321	0.051806662	0.145863726	-0.17688338	0.026198737	0.927425954	0.837877492	1.02654494
met-d-MUFA	Monounsaturated fatty acids	126	9	8ZRDLW	ieu-a-1128	ER- Breast cancer (Combined Oncoarray; iCOGS; GWAS meta analysis) || id:ieu-a-1128	exposure	Penalised weighted median	82	-0.078081199	0.05173373	0.1312247	-0.17947931	0.023316912	0.924889323	0.835705242	1.023590876
				id.exposure	id.outcome	outcome	exposure	method	nsnp	b	se	pval	lo_ci	up_ci	or	or_lci95	or_uci95
met-d-MUFA_pct	Ratio of monounsaturated fatty acids to total fatty acids	127	1	gJIhwz	ieu-a-1128	ER- Breast cancer (Combined Oncoarray; iCOGS; GWAS meta analysis) || id:ieu-a-1128	exposure	MR Egger	93	-0.008044722	0.053436393	0.880665777	-0.112780053	0.096690608	0.99198755	0.893347128	1.10151952
met-d-MUFA_pct	Ratio of monounsaturated fatty acids to total fatty acids	127	2	gJIhwz	ieu-a-1128	ER- Breast cancer (Combined Oncoarray; iCOGS; GWAS meta analysis) || id:ieu-a-1128	exposure	Inverse variance weighted (multiplicative random effects)	93	-0.046464546	0.032758219	0.156071447	-0.110670654	0.017741563	0.954598405	0.895233542	1.017899879
met-d-MUFA_pct	Ratio of monounsaturated fatty acids to total fatty acids	127	3	gJIhwz	ieu-a-1128	ER- Breast cancer (Combined Oncoarray; iCOGS; GWAS meta analysis) || id:ieu-a-1128	exposure	Inverse variance weighted (fixed effects)	93	-0.046464546	0.03007845	0.122399831	-0.105418308	0.012489217	0.954598405	0.899947988	1.012567533
met-d-MUFA_pct	Ratio of monounsaturated fatty acids to total fatty acids	127	4	gJIhwz	ieu-a-1128	ER- Breast cancer (Combined Oncoarray; iCOGS; GWAS meta analysis) || id:ieu-a-1128	exposure	MR Egger (bootstrap)	93	-0.10508982	0.057994601	0.03	-0.218759237	0.008579597	0.900243659	0.803515151	1.008616508
met-d-MUFA_pct	Ratio of monounsaturated fatty acids to total fatty acids	127	5	gJIhwz	ieu-a-1128	ER- Breast cancer (Combined Oncoarray; iCOGS; GWAS meta analysis) || id:ieu-a-1128	exposure	Simple mode	93	-0.083359603	0.104734405	0.428130782	-0.288639036	0.12191983	0.920020245	0.74928262	1.129663533
met-d-MUFA_pct	Ratio of monounsaturated fatty acids to total fatty acids	127	6	gJIhwz	ieu-a-1128	ER- Breast cancer (Combined Oncoarray; iCOGS; GWAS meta analysis) || id:ieu-a-1128	exposure	Weighted mode	93	-0.019207576	0.058476914	0.743307118	-0.133822328	0.095407176	0.980975714	0.874745469	1.100106701
met-d-MUFA_pct	Ratio of monounsaturated fatty acids to total fatty acids	127	7	gJIhwz	ieu-a-1128	ER- Breast cancer (Combined Oncoarray; iCOGS; GWAS meta analysis) || id:ieu-a-1128	exposure	Simple median	93	-0.063886878	0.052569565	0.224258322	-0.166923224	0.039149469	0.938111115	0.846264582	1.039925909
met-d-MUFA_pct	Ratio of monounsaturated fatty acids to total fatty acids	127	8	gJIhwz	ieu-a-1128	ER- Breast cancer (Combined Oncoarray; iCOGS; GWAS meta analysis) || id:ieu-a-1128	exposure	Weighted median	93	-0.065362381	0.051719554	0.20630731	-0.166732707	0.036007944	0.936727949	0.846425825	1.036664082
met-d-MUFA_pct	Ratio of monounsaturated fatty acids to total fatty acids	127	9	gJIhwz	ieu-a-1128	ER- Breast cancer (Combined Oncoarray; iCOGS; GWAS meta analysis) || id:ieu-a-1128	exposure	Penalised weighted median	93	-0.065955959	0.050789274	0.194074423	-0.165502936	0.033591018	0.936172093	0.847467375	1.034161566
				id.exposure	id.outcome	outcome	exposure	method	nsnp	b	se	pval	lo_ci	up_ci	or	or_lci95	or_uci95
met-d-non_HDL_C	Total cholesterol minus HDL-C	128	1	cTSq1J	ieu-a-1128	ER- Breast cancer (Combined Oncoarray; iCOGS; GWAS meta analysis) || id:ieu-a-1128	exposure	MR Egger	62	-0.04151989	0.064920617	0.524900561	-0.1687643	0.085724521	0.959330254	0.844707978	1.08950615
met-d-non_HDL_C	Total cholesterol minus HDL-C	128	2	cTSq1J	ieu-a-1128	ER- Breast cancer (Combined Oncoarray; iCOGS; GWAS meta analysis) || id:ieu-a-1128	exposure	Inverse variance weighted (multiplicative random effects)	62	-0.002646583	0.039259371	0.946253112	-0.079594949	0.074301784	0.997356917	0.923490331	1.077131818
met-d-non_HDL_C	Total cholesterol minus HDL-C	128	3	cTSq1J	ieu-a-1128	ER- Breast cancer (Combined Oncoarray; iCOGS; GWAS meta analysis) || id:ieu-a-1128	exposure	Inverse variance weighted (fixed effects)	62	-0.002646583	0.032116878	0.934324878	-0.065595663	0.060302498	0.997356917	0.936509453	1.062157799
met-d-non_HDL_C	Total cholesterol minus HDL-C	128	4	cTSq1J	ieu-a-1128	ER- Breast cancer (Combined Oncoarray; iCOGS; GWAS meta analysis) || id:ieu-a-1128	exposure	MR Egger (bootstrap)	62	0.015565136	0.058647081	0.407	-0.099383143	0.130513415	1.015686904	0.905395746	1.139413226
met-d-non_HDL_C	Total cholesterol minus HDL-C	128	5	cTSq1J	ieu-a-1128	ER- Breast cancer (Combined Oncoarray; iCOGS; GWAS meta analysis) || id:ieu-a-1128	exposure	Simple mode	62	-0.03712735	0.102934621	0.719578281	-0.238879208	0.164624508	0.963553419	0.787510002	1.17895035
met-d-non_HDL_C	Total cholesterol minus HDL-C	128	6	cTSq1J	ieu-a-1128	ER- Breast cancer (Combined Oncoarray; iCOGS; GWAS meta analysis) || id:ieu-a-1128	exposure	Weighted mode	62	-0.059255325	0.055697361	0.291576328	-0.168422152	0.049911502	0.942466103	0.844997042	1.051178065
met-d-non_HDL_C	Total cholesterol minus HDL-C	128	7	cTSq1J	ieu-a-1128	ER- Breast cancer (Combined Oncoarray; iCOGS; GWAS meta analysis) || id:ieu-a-1128	exposure	Simple median	62	-0.001559767	0.057964024	0.978532132	-0.115169255	0.11204972	0.998441449	0.891215289	1.118568475
met-d-non_HDL_C	Total cholesterol minus HDL-C	128	8	cTSq1J	ieu-a-1128	ER- Breast cancer (Combined Oncoarray; iCOGS; GWAS meta analysis) || id:ieu-a-1128	exposure	Weighted median	62	-0.084123574	0.052480178	0.108943706	-0.186984723	0.018737575	0.919317646	0.829456408	1.018914225
met-d-non_HDL_C	Total cholesterol minus HDL-C	128	9	cTSq1J	ieu-a-1128	ER- Breast cancer (Combined Oncoarray; iCOGS; GWAS meta analysis) || id:ieu-a-1128	exposure	Penalised weighted median	62	-0.087912623	0.050545792	0.081987828	-0.186982376	0.01115713	0.915840897	0.829458355	1.011219603
				id.exposure	id.outcome	outcome	exposure	method	nsnp	b	se	pval	lo_ci	up_ci	or	or_lci95	or_uci95
met-d-Omega_3	Omega-3 fatty acids	129	1	uf1z25	ieu-a-1128	ER- Breast cancer (Combined Oncoarray; iCOGS; GWAS meta analysis) || id:ieu-a-1128	exposure	MR Egger	74	0.017304889	0.044040655	0.69553226	-0.069014796	0.103624573	1.017455486	0.933312871	1.109183959
met-d-Omega_3	Omega-3 fatty acids	129	2	uf1z25	ieu-a-1128	ER- Breast cancer (Combined Oncoarray; iCOGS; GWAS meta analysis) || id:ieu-a-1128	exposure	Inverse variance weighted (multiplicative random effects)	74	0.023114467	0.029358615	0.431097715	-0.034428419	0.080657352	1.023383676	0.966157496	1.083999403
met-d-Omega_3	Omega-3 fatty acids	129	3	uf1z25	ieu-a-1128	ER- Breast cancer (Combined Oncoarray; iCOGS; GWAS meta analysis) || id:ieu-a-1128	exposure	Inverse variance weighted (fixed effects)	74	0.023114467	0.024714467	0.349654031	-0.025325889	0.071554823	1.023383676	0.974992121	1.074177039
met-d-Omega_3	Omega-3 fatty acids	129	4	uf1z25	ieu-a-1128	ER- Breast cancer (Combined Oncoarray; iCOGS; GWAS meta analysis) || id:ieu-a-1128	exposure	MR Egger (bootstrap)	74	0.04773649	0.032469705	0.071	-0.015904131	0.11137711	1.048894224	0.984221672	1.117816368
met-d-Omega_3	Omega-3 fatty acids	129	5	uf1z25	ieu-a-1128	ER- Breast cancer (Combined Oncoarray; iCOGS; GWAS meta analysis) || id:ieu-a-1128	exposure	Simple mode	74	-0.19154652	0.100527461	0.060664565	-0.388580345	0.005487304	0.825681213	0.678018744	1.005502387
met-d-Omega_3	Omega-3 fatty acids	129	6	uf1z25	ieu-a-1128	ER- Breast cancer (Combined Oncoarray; iCOGS; GWAS meta analysis) || id:ieu-a-1128	exposure	Weighted mode	74	0.054655158	0.034510755	0.11758187	-0.012985923	0.122296238	1.056176338	0.98709803	1.130088828
met-d-Omega_3	Omega-3 fatty acids	129	7	uf1z25	ieu-a-1128	ER- Breast cancer (Combined Oncoarray; iCOGS; GWAS meta analysis) || id:ieu-a-1128	exposure	Simple median	74	0.001814305	0.054034627	0.973214699	-0.104093564	0.107722173	1.001815952	0.901140979	1.113738276
met-d-Omega_3	Omega-3 fatty acids	129	8	uf1z25	ieu-a-1128	ER- Breast cancer (Combined Oncoarray; iCOGS; GWAS meta analysis) || id:ieu-a-1128	exposure	Weighted median	74	0.097980554	0.037586678	0.009139555	0.024310665	0.171650443	1.102941337	1.024608578	1.187262744
met-d-Omega_3	Omega-3 fatty acids	129	9	uf1z25	ieu-a-1128	ER- Breast cancer (Combined Oncoarray; iCOGS; GWAS meta analysis) || id:ieu-a-1128	exposure	Penalised weighted median	74	0.098030119	0.037877986	0.0096521	0.023789265	0.172270972	1.102996005	1.024074487	1.187999704
				id.exposure	id.outcome	outcome	exposure	method	nsnp	b	se	pval	lo_ci	up_ci	or	or_lci95	or_uci95
met-d-Omega_3_pct	Ratio of omega-3 fatty acids to total fatty acids	130	1	mVGP0B	ieu-a-1128	ER- Breast cancer (Combined Oncoarray; iCOGS; GWAS meta analysis) || id:ieu-a-1128	exposure	MR Egger	57	0.040988072	0.05294796	0.442174861	-0.062789929	0.144766073	1.041839679	0.939140739	1.155769173
met-d-Omega_3_pct	Ratio of omega-3 fatty acids to total fatty acids	130	2	mVGP0B	ieu-a-1128	ER- Breast cancer (Combined Oncoarray; iCOGS; GWAS meta analysis) || id:ieu-a-1128	exposure	Inverse variance weighted (multiplicative random effects)	57	0.017740117	0.032905863	0.589805993	-0.046755376	0.082235609	1.017898407	0.954320819	1.085711583
met-d-Omega_3_pct	Ratio of omega-3 fatty acids to total fatty acids	130	3	mVGP0B	ieu-a-1128	ER- Breast cancer (Combined Oncoarray; iCOGS; GWAS meta analysis) || id:ieu-a-1128	exposure	Inverse variance weighted (fixed effects)	57	0.017740117	0.030304268	0.558278824	-0.041656248	0.077136482	1.017898407	0.959199451	1.080189492
met-d-Omega_3_pct	Ratio of omega-3 fatty acids to total fatty acids	130	4	mVGP0B	ieu-a-1128	ER- Breast cancer (Combined Oncoarray; iCOGS; GWAS meta analysis) || id:ieu-a-1128	exposure	MR Egger (bootstrap)	57	0.021867354	0.052775858	0.342	-0.081573328	0.125308036	1.022108197	0.921665123	1.133497558
met-d-Omega_3_pct	Ratio of omega-3 fatty acids to total fatty acids	130	5	mVGP0B	ieu-a-1128	ER- Breast cancer (Combined Oncoarray; iCOGS; GWAS meta analysis) || id:ieu-a-1128	exposure	Simple mode	57	-0.092927593	0.084399781	0.275589133	-0.258351165	0.072495978	0.911259479	0.772323972	1.075188482
met-d-Omega_3_pct	Ratio of omega-3 fatty acids to total fatty acids	130	6	mVGP0B	ieu-a-1128	ER- Breast cancer (Combined Oncoarray; iCOGS; GWAS meta analysis) || id:ieu-a-1128	exposure	Weighted mode	57	0.051141939	0.047012041	0.281322266	-0.04100166	0.143285539	1.05247227	0.959827537	1.154059283
met-d-Omega_3_pct	Ratio of omega-3 fatty acids to total fatty acids	130	7	mVGP0B	ieu-a-1128	ER- Breast cancer (Combined Oncoarray; iCOGS; GWAS meta analysis) || id:ieu-a-1128	exposure	Simple median	57	-0.002477649	0.054343345	0.963635054	-0.108990605	0.104035308	0.997525418	0.896738842	1.109639634
met-d-Omega_3_pct	Ratio of omega-3 fatty acids to total fatty acids	130	8	mVGP0B	ieu-a-1128	ER- Breast cancer (Combined Oncoarray; iCOGS; GWAS meta analysis) || id:ieu-a-1128	exposure	Weighted median	57	0.024086163	0.048713867	0.620994325	-0.071393016	0.119565343	1.024378578	0.931095885	1.127006884
met-d-Omega_3_pct	Ratio of omega-3 fatty acids to total fatty acids	130	9	mVGP0B	ieu-a-1128	ER- Breast cancer (Combined Oncoarray; iCOGS; GWAS meta analysis) || id:ieu-a-1128	exposure	Penalised weighted median	57	0.024154101	0.045118185	0.592406617	-0.064277541	0.112585744	1.024448174	0.937744701	1.119168214
				id.exposure	id.outcome	outcome	exposure	method	nsnp	b	se	pval	lo_ci	up_ci	or	or_lci95	or_uci95
met-d-Omega_6	Omega-6 fatty acids	131	1	3Arxkl	ieu-a-1128	ER- Breast cancer (Combined Oncoarray; iCOGS; GWAS meta analysis) || id:ieu-a-1128	exposure	MR Egger	65	-0.019357317	0.079856709	0.80925714	-0.175876466	0.137161832	0.980828833	0.838721587	1.147013758
met-d-Omega_6	Omega-6 fatty acids	131	2	3Arxkl	ieu-a-1128	ER- Breast cancer (Combined Oncoarray; iCOGS; GWAS meta analysis) || id:ieu-a-1128	exposure	Inverse variance weighted (multiplicative random effects)	65	0.02792369	0.04002378	0.485378906	-0.050522918	0.106370298	1.028317211	0.95073214	1.112233659
met-d-Omega_6	Omega-6 fatty acids	131	3	3Arxkl	ieu-a-1128	ER- Breast cancer (Combined Oncoarray; iCOGS; GWAS meta analysis) || id:ieu-a-1128	exposure	Inverse variance weighted (fixed effects)	65	0.02792369	0.034514607	0.418492264	-0.03972494	0.095572321	1.028317211	0.96105375	1.100288393
met-d-Omega_6	Omega-6 fatty acids	131	4	3Arxkl	ieu-a-1128	ER- Breast cancer (Combined Oncoarray; iCOGS; GWAS meta analysis) || id:ieu-a-1128	exposure	MR Egger (bootstrap)	65	0.013651699	0.06120686	0.418	-0.106313747	0.133617144	1.013745309	0.899142501	1.142955149
met-d-Omega_6	Omega-6 fatty acids	131	5	3Arxkl	ieu-a-1128	ER- Breast cancer (Combined Oncoarray; iCOGS; GWAS meta analysis) || id:ieu-a-1128	exposure	Simple mode	65	-0.049357396	0.106921205	0.645916212	-0.258922958	0.160208167	0.951840885	0.771882488	1.173755182
met-d-Omega_6	Omega-6 fatty acids	131	6	3Arxkl	ieu-a-1128	ER- Breast cancer (Combined Oncoarray; iCOGS; GWAS meta analysis) || id:ieu-a-1128	exposure	Weighted mode	65	-0.049357396	0.065696242	0.455227694	-0.178122029	0.079407238	0.951840885	0.836840298	1.082645126
met-d-Omega_6	Omega-6 fatty acids	131	7	3Arxkl	ieu-a-1128	ER- Breast cancer (Combined Oncoarray; iCOGS; GWAS meta analysis) || id:ieu-a-1128	exposure	Simple median	65	0.005147356	0.058751613	0.930184934	-0.110005805	0.120300517	1.005160626	0.895828935	1.127835735
met-d-Omega_6	Omega-6 fatty acids	131	8	3Arxkl	ieu-a-1128	ER- Breast cancer (Combined Oncoarray; iCOGS; GWAS meta analysis) || id:ieu-a-1128	exposure	Weighted median	65	0.005504566	0.054895764	0.920127552	-0.102091131	0.113100262	1.005519744	0.902947262	1.119744195
met-d-Omega_6	Omega-6 fatty acids	131	9	3Arxkl	ieu-a-1128	ER- Breast cancer (Combined Oncoarray; iCOGS; GWAS meta analysis) || id:ieu-a-1128	exposure	Penalised weighted median	65	-0.006370419	0.053314112	0.904888414	-0.110866079	0.098125241	0.993649829	0.895058608	1.103100929
				id.exposure	id.outcome	outcome	exposure	method	nsnp	b	se	pval	lo_ci	up_ci	or	or_lci95	or_uci95
met-d-Omega_6_by_Omega_3	Ratio of omega-6 fatty acids to omega-3 fatty acids	132	1	B7Ed2b	ieu-a-1128	ER- Breast cancer (Combined Oncoarray; iCOGS; GWAS meta analysis) || id:ieu-a-1128	exposure	MR Egger	56	-0.046283848	0.042215115	0.277777584	-0.129025474	0.036457778	0.954770914	0.878951575	1.037130513
met-d-Omega_6_by_Omega_3	Ratio of omega-6 fatty acids to omega-3 fatty acids	132	2	B7Ed2b	ieu-a-1128	ER- Breast cancer (Combined Oncoarray; iCOGS; GWAS meta analysis) || id:ieu-a-1128	exposure	Inverse variance weighted (multiplicative random effects)	56	-0.013587427	0.030131678	0.652036442	-0.072645516	0.045470663	0.986504466	0.929930417	1.046520303
met-d-Omega_6_by_Omega_3	Ratio of omega-6 fatty acids to omega-3 fatty acids	132	3	B7Ed2b	ieu-a-1128	ER- Breast cancer (Combined Oncoarray; iCOGS; GWAS meta analysis) || id:ieu-a-1128	exposure	Inverse variance weighted (fixed effects)	56	-0.013587427	0.025594186	0.595502336	-0.06375203	0.036577177	0.986504466	0.938237625	1.037254353
met-d-Omega_6_by_Omega_3	Ratio of omega-6 fatty acids to omega-3 fatty acids	132	4	B7Ed2b	ieu-a-1128	ER- Breast cancer (Combined Oncoarray; iCOGS; GWAS meta analysis) || id:ieu-a-1128	exposure	MR Egger (bootstrap)	56	-0.058551945	0.031736075	0.027	-0.120754652	0.003650762	0.943129248	0.886251373	1.003657434
met-d-Omega_6_by_Omega_3	Ratio of omega-6 fatty acids to omega-3 fatty acids	132	5	B7Ed2b	ieu-a-1128	ER- Breast cancer (Combined Oncoarray; iCOGS; GWAS meta analysis) || id:ieu-a-1128	exposure	Simple mode	56	0.139835174	0.103554602	0.182433631	-0.063131847	0.342802194	1.150084219	0.938819685	1.408890048
met-d-Omega_6_by_Omega_3	Ratio of omega-6 fatty acids to omega-3 fatty acids	132	6	B7Ed2b	ieu-a-1128	ER- Breast cancer (Combined Oncoarray; iCOGS; GWAS meta analysis) || id:ieu-a-1128	exposure	Weighted mode	56	-0.067950772	0.033020024	0.044354841	-0.132670019	-0.003231525	0.934306466	0.875754027	0.996773691
met-d-Omega_6_by_Omega_3	Ratio of omega-6 fatty acids to omega-3 fatty acids	132	7	B7Ed2b	ieu-a-1128	ER- Breast cancer (Combined Oncoarray; iCOGS; GWAS meta analysis) || id:ieu-a-1128	exposure	Simple median	56	0.021211567	0.061366016	0.729600827	-0.099065825	0.141488958	1.021438131	0.905683089	1.151987784
met-d-Omega_6_by_Omega_3	Ratio of omega-6 fatty acids to omega-3 fatty acids	132	8	B7Ed2b	ieu-a-1128	ER- Breast cancer (Combined Oncoarray; iCOGS; GWAS meta analysis) || id:ieu-a-1128	exposure	Weighted median	56	-0.076453454	0.033348176	0.021872036	-0.141815878	-0.01109103	0.926396034	0.86778102	0.988970249
met-d-Omega_6_by_Omega_3	Ratio of omega-6 fatty acids to omega-3 fatty acids	132	9	B7Ed2b	ieu-a-1128	ER- Breast cancer (Combined Oncoarray; iCOGS; GWAS meta analysis) || id:ieu-a-1128	exposure	Penalised weighted median	56	-0.079303144	0.034433677	0.021274944	-0.146793151	-0.011813137	0.92375985	0.863472568	0.988256364
				id.exposure	id.outcome	outcome	exposure	method	nsnp	b	se	pval	lo_ci	up_ci	or	or_lci95	or_uci95
met-d-Omega_6_pct	Ratio of omega-6 fatty acids to total fatty acids	133	1	tHhz0z	ieu-a-1128	ER- Breast cancer (Combined Oncoarray; iCOGS; GWAS meta analysis) || id:ieu-a-1128	exposure	MR Egger	56	0.179167213	0.085519396	0.04087189	0.011549198	0.346785228	1.196220751	1.011616147	1.414512895
met-d-Omega_6_pct	Ratio of omega-6 fatty acids to total fatty acids	133	2	tHhz0z	ieu-a-1128	ER- Breast cancer (Combined Oncoarray; iCOGS; GWAS meta analysis) || id:ieu-a-1128	exposure	Inverse variance weighted (multiplicative random effects)	56	0.007395608	0.051686957	0.886223368	-0.093910828	0.108702043	1.007423023	0.910363937	1.11483013
met-d-Omega_6_pct	Ratio of omega-6 fatty acids to total fatty acids	133	3	tHhz0z	ieu-a-1128	ER- Breast cancer (Combined Oncoarray; iCOGS; GWAS meta analysis) || id:ieu-a-1128	exposure	Inverse variance weighted (fixed effects)	56	0.007395608	0.039560881	0.851705766	-0.07014372	0.084934935	1.007423023	0.932259826	1.088646232
met-d-Omega_6_pct	Ratio of omega-6 fatty acids to total fatty acids	133	4	tHhz0z	ieu-a-1128	ER- Breast cancer (Combined Oncoarray; iCOGS; GWAS meta analysis) || id:ieu-a-1128	exposure	MR Egger (bootstrap)	56	0.073030855	0.068314856	0.15	-0.060866262	0.206927973	1.075763729	0.940949072	1.229893983
met-d-Omega_6_pct	Ratio of omega-6 fatty acids to total fatty acids	133	5	tHhz0z	ieu-a-1128	ER- Breast cancer (Combined Oncoarray; iCOGS; GWAS meta analysis) || id:ieu-a-1128	exposure	Simple mode	56	0.123180871	0.117350981	0.298456269	-0.106827051	0.353188793	1.131088984	0.898681085	1.423599884
met-d-Omega_6_pct	Ratio of omega-6 fatty acids to total fatty acids	133	6	tHhz0z	ieu-a-1128	ER- Breast cancer (Combined Oncoarray; iCOGS; GWAS meta analysis) || id:ieu-a-1128	exposure	Weighted mode	56	0.109401506	0.060596774	0.076486214	-0.009368171	0.228171182	1.115610184	0.990675573	1.256300364
met-d-Omega_6_pct	Ratio of omega-6 fatty acids to total fatty acids	133	7	tHhz0z	ieu-a-1128	ER- Breast cancer (Combined Oncoarray; iCOGS; GWAS meta analysis) || id:ieu-a-1128	exposure	Simple median	56	-0.087523995	0.072286522	0.225974853	-0.229205578	0.054157588	0.916196887	0.795165048	1.055650947
met-d-Omega_6_pct	Ratio of omega-6 fatty acids to total fatty acids	133	8	tHhz0z	ieu-a-1128	ER- Breast cancer (Combined Oncoarray; iCOGS; GWAS meta analysis) || id:ieu-a-1128	exposure	Weighted median	56	0.091207343	0.061808467	0.140039271	-0.029937252	0.212351939	1.095496125	0.970506429	1.23658301
met-d-Omega_6_pct	Ratio of omega-6 fatty acids to total fatty acids	133	9	tHhz0z	ieu-a-1128	ER- Breast cancer (Combined Oncoarray; iCOGS; GWAS meta analysis) || id:ieu-a-1128	exposure	Penalised weighted median	56	0.091867899	0.061423962	0.134748494	-0.028523067	0.212258864	1.09622	0.971879876	1.236467921
				id.exposure	id.outcome	outcome	exposure	method	nsnp	b	se	pval	lo_ci	up_ci	or	or_lci95	or_uci95
met-d-Phe	Phenylalanine	134	1	owoNa6	ieu-a-1128	ER- Breast cancer (Combined Oncoarray; iCOGS; GWAS meta analysis) || id:ieu-a-1128	exposure	MR Egger	6	0.491767963	0.696692989	0.519215238	-0.873750296	1.857286222	1.635204647	0.417383299	6.406327807
met-d-Phe	Phenylalanine	134	2	owoNa6	ieu-a-1128	ER- Breast cancer (Combined Oncoarray; iCOGS; GWAS meta analysis) || id:ieu-a-1128	exposure	Inverse variance weighted (multiplicative random effects)	6	-0.052916375	0.263771028	0.840999775	-0.56990759	0.46407484	0.948459324	0.565577701	1.590542002
met-d-Phe	Phenylalanine	134	3	owoNa6	ieu-a-1128	ER- Breast cancer (Combined Oncoarray; iCOGS; GWAS meta analysis) || id:ieu-a-1128	exposure	Inverse variance weighted (fixed effects)	6	-0.052916375	0.173083723	0.75981248	-0.392160473	0.286327723	0.948459324	0.67559569	1.331528756
met-d-Phe	Phenylalanine	134	4	owoNa6	ieu-a-1128	ER- Breast cancer (Combined Oncoarray; iCOGS; GWAS meta analysis) || id:ieu-a-1128	exposure	MR Egger (bootstrap)	6	-0.382687001	0.681371818	0.273	-1.718175764	0.952801762	0.682026339	0.179393105	2.59296436
met-d-Phe	Phenylalanine	134	5	owoNa6	ieu-a-1128	ER- Breast cancer (Combined Oncoarray; iCOGS; GWAS meta analysis) || id:ieu-a-1128	exposure	Simple mode	6	0.02570177	0.270702865	0.928046481	-0.504875844	0.556279385	1.026034909	0.603580509	1.744171024
met-d-Phe	Phenylalanine	134	6	owoNa6	ieu-a-1128	ER- Breast cancer (Combined Oncoarray; iCOGS; GWAS meta analysis) || id:ieu-a-1128	exposure	Weighted mode	6	0.26873841	0.241101272	0.315698732	-0.203820083	0.741296903	1.308312855	0.8156091	2.098655503
met-d-Phe	Phenylalanine	134	7	owoNa6	ieu-a-1128	ER- Breast cancer (Combined Oncoarray; iCOGS; GWAS meta analysis) || id:ieu-a-1128	exposure	Simple median	6	0.013051403	0.243203285	0.957202402	-0.463627035	0.48972984	1.013136944	0.628998105	1.631875294
met-d-Phe	Phenylalanine	134	8	owoNa6	ieu-a-1128	ER- Breast cancer (Combined Oncoarray; iCOGS; GWAS meta analysis) || id:ieu-a-1128	exposure	Weighted median	6	0.112654213	0.214363856	0.599216178	-0.307498944	0.532807371	1.119244846	0.735283644	1.703708543
met-d-Phe	Phenylalanine	134	9	owoNa6	ieu-a-1128	ER- Breast cancer (Combined Oncoarray; iCOGS; GWAS meta analysis) || id:ieu-a-1128	exposure	Penalised weighted median	6	0.16848186	0.224065703	0.452092792	-0.270686919	0.607650638	1.183506758	0.762855295	1.836112635
				id.exposure	id.outcome	outcome	exposure	method	nsnp	b	se	pval	lo_ci	up_ci	or	or_lci95	or_uci95
met-d-Phosphatidylc	Phosphatidylcholines	135	1	ol3sUe	ieu-a-1128	ER- Breast cancer (Combined Oncoarray; iCOGS; GWAS meta analysis) || id:ieu-a-1128	exposure	MR Egger	72	-0.018063655	0.068327634	0.792273019	-0.151985817	0.115858507	0.982098515	0.859000464	1.122836987
met-d-Phosphatidylc	Phosphatidylcholines	135	2	ol3sUe	ieu-a-1128	ER- Breast cancer (Combined Oncoarray; iCOGS; GWAS meta analysis) || id:ieu-a-1128	exposure	Inverse variance weighted (multiplicative random effects)	72	0.02810969	0.038905507	0.46997984	-0.048145103	0.104364483	1.028508495	0.952995494	1.110004959
met-d-Phosphatidylc	Phosphatidylcholines	135	3	ol3sUe	ieu-a-1128	ER- Breast cancer (Combined Oncoarray; iCOGS; GWAS meta analysis) || id:ieu-a-1128	exposure	Inverse variance weighted (fixed effects)	72	0.02810969	0.031327622	0.36956883	-0.03329245	0.089511829	1.028508495	0.967255645	1.09364027
met-d-Phosphatidylc	Phosphatidylcholines	135	4	ol3sUe	ieu-a-1128	ER- Breast cancer (Combined Oncoarray; iCOGS; GWAS meta analysis) || id:ieu-a-1128	exposure	MR Egger (bootstrap)	72	-0.019971134	0.046710548	0.33	-0.111523809	0.07158154	0.980226968	0.894470095	1.074205738
met-d-Phosphatidylc	Phosphatidylcholines	135	5	ol3sUe	ieu-a-1128	ER- Breast cancer (Combined Oncoarray; iCOGS; GWAS meta analysis) || id:ieu-a-1128	exposure	Simple mode	72	0.043075191	0.113976099	0.706608804	-0.180317964	0.266468346	1.044016393	0.835004668	1.305346269
met-d-Phosphatidylc	Phosphatidylcholines	135	6	ol3sUe	ieu-a-1128	ER- Breast cancer (Combined Oncoarray; iCOGS; GWAS meta analysis) || id:ieu-a-1128	exposure	Weighted mode	72	-0.004719398	0.0468218	0.919997388	-0.096490126	0.087051331	0.995291721	0.908018863	1.090952678
met-d-Phosphatidylc	Phosphatidylcholines	135	7	ol3sUe	ieu-a-1128	ER- Breast cancer (Combined Oncoarray; iCOGS; GWAS meta analysis) || id:ieu-a-1128	exposure	Simple median	72	0.043529612	0.058668544	0.458112612	-0.071460734	0.158519959	1.044490923	0.931032835	1.171775311
met-d-Phosphatidylc	Phosphatidylcholines	135	8	ol3sUe	ieu-a-1128	ER- Breast cancer (Combined Oncoarray; iCOGS; GWAS meta analysis) || id:ieu-a-1128	exposure	Weighted median	72	-0.002088437	0.046391543	0.96409326	-0.093015862	0.088838988	0.997913742	0.911179047	1.092904671
met-d-Phosphatidylc	Phosphatidylcholines	135	9	ol3sUe	ieu-a-1128	ER- Breast cancer (Combined Oncoarray; iCOGS; GWAS meta analysis) || id:ieu-a-1128	exposure	Penalised weighted median	72	-0.00189094	0.048095848	0.968638394	-0.096158802	0.092376922	0.998110847	0.908319762	1.096778144
				id.exposure	id.outcome	outcome	exposure	method	nsnp	b	se	pval	lo_ci	up_ci	or	or_lci95	or_uci95
met-d-Phosphoglyc	Phosphoglycerides	136	1	wX6Sgc	ieu-a-1128	ER- Breast cancer (Combined Oncoarray; iCOGS; GWAS meta analysis) || id:ieu-a-1128	exposure	MR Egger	66	0.003575206	0.073312008	0.961256856	-0.140116329	0.147266742	1.003581605	0.86925711	1.158662985
met-d-Phosphoglyc	Phosphoglycerides	136	2	wX6Sgc	ieu-a-1128	ER- Breast cancer (Combined Oncoarray; iCOGS; GWAS meta analysis) || id:ieu-a-1128	exposure	Inverse variance weighted (multiplicative random effects)	66	0.031775086	0.040701291	0.434984914	-0.047999445	0.111549618	1.032285304	0.953134316	1.118009216
met-d-Phosphoglyc	Phosphoglycerides	136	3	wX6Sgc	ieu-a-1128	ER- Breast cancer (Combined Oncoarray; iCOGS; GWAS meta analysis) || id:ieu-a-1128	exposure	Inverse variance weighted (fixed effects)	66	0.031775086	0.032376191	0.326378886	-0.031682247	0.09523242	1.032285304	0.968814377	1.099914467
met-d-Phosphoglyc	Phosphoglycerides	136	4	wX6Sgc	ieu-a-1128	ER- Breast cancer (Combined Oncoarray; iCOGS; GWAS meta analysis) || id:ieu-a-1128	exposure	MR Egger (bootstrap)	66	-0.01016109	0.051053771	0.422	-0.110226481	0.089904302	0.98989036	0.895631269	1.094069578
met-d-Phosphoglyc	Phosphoglycerides	136	5	wX6Sgc	ieu-a-1128	ER- Breast cancer (Combined Oncoarray; iCOGS; GWAS meta analysis) || id:ieu-a-1128	exposure	Simple mode	66	0.001985483	0.121637989	0.987026799	-0.236424975	0.240395942	1.001987455	0.789445108	1.27175259
met-d-Phosphoglyc	Phosphoglycerides	136	6	wX6Sgc	ieu-a-1128	ER- Breast cancer (Combined Oncoarray; iCOGS; GWAS meta analysis) || id:ieu-a-1128	exposure	Weighted mode	66	0.001985483	0.049009741	0.967809113	-0.09407361	0.098044576	1.001987455	0.910215759	1.103011952
met-d-Phosphoglyc	Phosphoglycerides	136	7	wX6Sgc	ieu-a-1128	ER- Breast cancer (Combined Oncoarray; iCOGS; GWAS meta analysis) || id:ieu-a-1128	exposure	Simple median	66	0.038567423	0.058569285	0.510221848	-0.076228376	0.153363222	1.0393208	0.926604568	1.165748328
met-d-Phosphoglyc	Phosphoglycerides	136	8	wX6Sgc	ieu-a-1128	ER- Breast cancer (Combined Oncoarray; iCOGS; GWAS meta analysis) || id:ieu-a-1128	exposure	Weighted median	66	0.009435045	0.050355198	0.851370674	-0.089261143	0.108131233	1.009479695	0.914606699	1.114193955
met-d-Phosphoglyc	Phosphoglycerides	136	9	wX6Sgc	ieu-a-1128	ER- Breast cancer (Combined Oncoarray; iCOGS; GWAS meta analysis) || id:ieu-a-1128	exposure	Penalised weighted median	66	0.009459317	0.050669922	0.851907584	-0.089853731	0.108772364	1.009504197	0.914064875	1.114908528
				id.exposure	id.outcome	outcome	exposure	method	nsnp	b	se	pval	lo_ci	up_ci	or	or_lci95	or_uci95
met-d-PUFA	Polyunsaturated fatty acids	137	1	jBwcx2	ieu-a-1128	ER- Breast cancer (Combined Oncoarray; iCOGS; GWAS meta analysis) || id:ieu-a-1128	exposure	MR Egger	72	0.000760698	0.072012628	0.991601839	-0.140384054	0.141905449	1.000760987	0.869024419	1.152467677
met-d-PUFA	Polyunsaturated fatty acids	137	2	jBwcx2	ieu-a-1128	ER- Breast cancer (Combined Oncoarray; iCOGS; GWAS meta analysis) || id:ieu-a-1128	exposure	Inverse variance weighted (multiplicative random effects)	72	0.044824641	0.037566712	0.23279064	-0.028806115	0.118455397	1.045844445	0.971604826	1.125756661
met-d-PUFA	Polyunsaturated fatty acids	137	3	jBwcx2	ieu-a-1128	ER- Breast cancer (Combined Oncoarray; iCOGS; GWAS meta analysis) || id:ieu-a-1128	exposure	Inverse variance weighted (fixed effects)	72	0.044824641	0.030877238	0.146583644	-0.015694745	0.105344026	1.045844445	0.984427776	1.11109279
met-d-PUFA	Polyunsaturated fatty acids	137	4	jBwcx2	ieu-a-1128	ER- Breast cancer (Combined Oncoarray; iCOGS; GWAS meta analysis) || id:ieu-a-1128	exposure	MR Egger (bootstrap)	72	0.040643041	0.050343203	0.215	-0.058029637	0.13931572	1.041480274	0.943621981	1.149486958
met-d-PUFA	Polyunsaturated fatty acids	137	5	jBwcx2	ieu-a-1128	ER- Breast cancer (Combined Oncoarray; iCOGS; GWAS meta analysis) || id:ieu-a-1128	exposure	Simple mode	72	-0.044880084	0.105547859	0.671969057	-0.251753888	0.161993721	0.956112128	0.777436051	1.175852858
met-d-PUFA	Polyunsaturated fatty acids	137	6	jBwcx2	ieu-a-1128	ER- Breast cancer (Combined Oncoarray; iCOGS; GWAS meta analysis) || id:ieu-a-1128	exposure	Weighted mode	72	-0.044880084	0.058469667	0.445282609	-0.159480631	0.069720464	0.956112128	0.852586481	1.072208418
met-d-PUFA	Polyunsaturated fatty acids	137	7	jBwcx2	ieu-a-1128	ER- Breast cancer (Combined Oncoarray; iCOGS; GWAS meta analysis) || id:ieu-a-1128	exposure	Simple median	72	0.02136518	0.056453119	0.70508979	-0.089282934	0.132013294	1.02159505	0.914586769	1.14112349
met-d-PUFA	Polyunsaturated fatty acids	137	8	jBwcx2	ieu-a-1128	ER- Breast cancer (Combined Oncoarray; iCOGS; GWAS meta analysis) || id:ieu-a-1128	exposure	Weighted median	72	0.008108265	0.050682247	0.872894975	-0.091228939	0.10744547	1.008141226	0.912808709	1.113430143
met-d-PUFA	Polyunsaturated fatty acids	137	9	jBwcx2	ieu-a-1128	ER- Breast cancer (Combined Oncoarray; iCOGS; GWAS meta analysis) || id:ieu-a-1128	exposure	Penalised weighted median	72	0.005012447	0.052611536	0.924098161	-0.098106162	0.108131057	1.005025031	0.906552657	1.114193759
				id.exposure	id.outcome	outcome	exposure	method	nsnp	b	se	pval	lo_ci	up_ci	or	or_lci95	or_uci95
met-d-PUFA_by_MUFA	Ratio of polyunsaturated fatty acids to monounsaturated fatty acids	138	1	ktooTR	ieu-a-1128	ER- Breast cancer (Combined Oncoarray; iCOGS; GWAS meta analysis) || id:ieu-a-1128	exposure	MR Egger	73	0.08576658	0.070347759	0.226810873	-0.052115027	0.223648187	1.089551976	0.949219675	1.250630954
met-d-PUFA_by_MUFA	Ratio of polyunsaturated fatty acids to monounsaturated fatty acids	138	2	ktooTR	ieu-a-1128	ER- Breast cancer (Combined Oncoarray; iCOGS; GWAS meta analysis) || id:ieu-a-1128	exposure	Inverse variance weighted (multiplicative random effects)	73	0.037626542	0.04230541	0.373786746	-0.045292062	0.120545146	1.038343383	0.955718312	1.128111669
met-d-PUFA_by_MUFA	Ratio of polyunsaturated fatty acids to monounsaturated fatty acids	138	3	ktooTR	ieu-a-1128	ER- Breast cancer (Combined Oncoarray; iCOGS; GWAS meta analysis) || id:ieu-a-1128	exposure	Inverse variance weighted (fixed effects)	73	0.037626542	0.033554583	0.262137515	-0.028140441	0.103393525	1.038343383	0.972251813	1.108927714
met-d-PUFA_by_MUFA	Ratio of polyunsaturated fatty acids to monounsaturated fatty acids	138	4	ktooTR	ieu-a-1128	ER- Breast cancer (Combined Oncoarray; iCOGS; GWAS meta analysis) || id:ieu-a-1128	exposure	MR Egger (bootstrap)	73	0.11488964	0.054984745	0.02	0.00711954	0.222659739	1.121749634	1.007144945	1.249395381
met-d-PUFA_by_MUFA	Ratio of polyunsaturated fatty acids to monounsaturated fatty acids	138	5	ktooTR	ieu-a-1128	ER- Breast cancer (Combined Oncoarray; iCOGS; GWAS meta analysis) || id:ieu-a-1128	exposure	Simple mode	73	-0.167514982	0.170864494	0.330173231	-0.50240939	0.167379426	0.845763946	0.60507105	1.182202738
met-d-PUFA_by_MUFA	Ratio of polyunsaturated fatty acids to monounsaturated fatty acids	138	6	ktooTR	ieu-a-1128	ER- Breast cancer (Combined Oncoarray; iCOGS; GWAS meta analysis) || id:ieu-a-1128	exposure	Weighted mode	73	0.12661747	0.050855808	0.015093987	0.026940086	0.226294855	1.13498277	1.027306251	1.253945342
met-d-PUFA_by_MUFA	Ratio of polyunsaturated fatty acids to monounsaturated fatty acids	138	7	ktooTR	ieu-a-1128	ER- Breast cancer (Combined Oncoarray; iCOGS; GWAS meta analysis) || id:ieu-a-1128	exposure	Simple median	73	-0.099520752	0.06740535	0.13982264	-0.231635239	0.032593734	0.905271163	0.793235412	1.033130728
met-d-PUFA_by_MUFA	Ratio of polyunsaturated fatty acids to monounsaturated fatty acids	138	8	ktooTR	ieu-a-1128	ER- Breast cancer (Combined Oncoarray; iCOGS; GWAS meta analysis) || id:ieu-a-1128	exposure	Weighted median	73	0.106257439	0.056023667	0.057873791	-0.003548949	0.216063827	1.11210814	0.996457342	1.241181597
met-d-PUFA_by_MUFA	Ratio of polyunsaturated fatty acids to monounsaturated fatty acids	138	9	ktooTR	ieu-a-1128	ER- Breast cancer (Combined Oncoarray; iCOGS; GWAS meta analysis) || id:ieu-a-1128	exposure	Penalised weighted median	73	0.110317206	0.056742094	0.051872979	-0.000897298	0.22153171	1.116632217	0.999103105	1.247986821
				id.exposure	id.outcome	outcome	exposure	method	nsnp	b	se	pval	lo_ci	up_ci	or	or_lci95	or_uci95
met-d-PUFA_pct	Ratio of polyunsaturated fatty acids to total fatty acids	139	1	DpVg8i	ieu-a-1128	ER- Breast cancer (Combined Oncoarray; iCOGS; GWAS meta analysis) || id:ieu-a-1128	exposure	MR Egger	53	0.151459313	0.100951754	0.13969894	-0.046406125	0.34932475	1.16353096	0.954654175	1.418109647
met-d-PUFA_pct	Ratio of polyunsaturated fatty acids to total fatty acids	139	2	DpVg8i	ieu-a-1128	ER- Breast cancer (Combined Oncoarray; iCOGS; GWAS meta analysis) || id:ieu-a-1128	exposure	Inverse variance weighted (multiplicative random effects)	53	0.057024329	0.056205791	0.310314077	-0.053139022	0.167187679	1.058681566	0.948248176	1.181976077
met-d-PUFA_pct	Ratio of polyunsaturated fatty acids to total fatty acids	139	3	DpVg8i	ieu-a-1128	ER- Breast cancer (Combined Oncoarray; iCOGS; GWAS meta analysis) || id:ieu-a-1128	exposure	Inverse variance weighted (fixed effects)	53	0.057024329	0.042194437	0.176546346	-0.025676768	0.139725425	1.058681566	0.974650076	1.149958006
met-d-PUFA_pct	Ratio of polyunsaturated fatty acids to total fatty acids	139	4	DpVg8i	ieu-a-1128	ER- Breast cancer (Combined Oncoarray; iCOGS; GWAS meta analysis) || id:ieu-a-1128	exposure	MR Egger (bootstrap)	53	0.149807725	0.074876331	0.021	0.003050116	0.296565334	1.161610872	1.003054772	1.345230446
met-d-PUFA_pct	Ratio of polyunsaturated fatty acids to total fatty acids	139	5	DpVg8i	ieu-a-1128	ER- Breast cancer (Combined Oncoarray; iCOGS; GWAS meta analysis) || id:ieu-a-1128	exposure	Simple mode	53	0.160775252	0.177770485	0.369955539	-0.187654898	0.509205402	1.174420991	0.828900714	1.663968484
met-d-PUFA_pct	Ratio of polyunsaturated fatty acids to total fatty acids	139	6	DpVg8i	ieu-a-1128	ER- Breast cancer (Combined Oncoarray; iCOGS; GWAS meta analysis) || id:ieu-a-1128	exposure	Weighted mode	53	0.16818852	0.066682805	0.014761941	0.037490222	0.298886818	1.183159639	1.038201846	1.348357005
met-d-PUFA_pct	Ratio of polyunsaturated fatty acids to total fatty acids	139	7	DpVg8i	ieu-a-1128	ER- Breast cancer (Combined Oncoarray; iCOGS; GWAS meta analysis) || id:ieu-a-1128	exposure	Simple median	53	0.00187497	0.083403839	0.982064576	-0.161596556	0.165346495	1.001876728	0.850784379	1.179801843
met-d-PUFA_pct	Ratio of polyunsaturated fatty acids to total fatty acids	139	8	DpVg8i	ieu-a-1128	ER- Breast cancer (Combined Oncoarray; iCOGS; GWAS meta analysis) || id:ieu-a-1128	exposure	Weighted median	53	0.117256136	0.071428126	0.100673727	-0.022742991	0.257255264	1.124407394	0.977513682	1.293375236
met-d-PUFA_pct	Ratio of polyunsaturated fatty acids to total fatty acids	139	9	DpVg8i	ieu-a-1128	ER- Breast cancer (Combined Oncoarray; iCOGS; GWAS meta analysis) || id:ieu-a-1128	exposure	Penalised weighted median	53	0.119731399	0.069162582	0.083423481	-0.015827262	0.255290059	1.127194045	0.984297331	1.290835986
				id.exposure	id.outcome	outcome	exposure	method	nsnp	b	se	pval	lo_ci	up_ci	or	or_lci95	or_uci95
met-d-Pyruvate	Pyruvate	140	1	cbW7PX	ieu-a-1128	ER- Breast cancer (Combined Oncoarray; iCOGS; GWAS meta analysis) || id:ieu-a-1128	exposure	MR Egger	17	-0.114599477	0.173653708	0.519303478	-0.454960745	0.225761792	0.891723228	0.634472874	1.253277089
met-d-Pyruvate	Pyruvate	140	2	cbW7PX	ieu-a-1128	ER- Breast cancer (Combined Oncoarray; iCOGS; GWAS meta analysis) || id:ieu-a-1128	exposure	Inverse variance weighted (multiplicative random effects)	17	-0.031705094	0.076807576	0.679763396	-0.182247943	0.118837756	0.968792243	0.83339468	1.126187186
met-d-Pyruvate	Pyruvate	140	3	cbW7PX	ieu-a-1128	ER- Breast cancer (Combined Oncoarray; iCOGS; GWAS meta analysis) || id:ieu-a-1128	exposure	Inverse variance weighted (fixed effects)	17	-0.031705094	0.078431127	0.686035353	-0.185430103	0.122019916	0.968792243	0.8307469	1.129776602
met-d-Pyruvate	Pyruvate	140	4	cbW7PX	ieu-a-1128	ER- Breast cancer (Combined Oncoarray; iCOGS; GWAS meta analysis) || id:ieu-a-1128	exposure	MR Egger (bootstrap)	17	-0.171624725	0.156587426	0.13	-0.478536081	0.13528663	0.842295206	0.619689904	1.14486489
met-d-Pyruvate	Pyruvate	140	5	cbW7PX	ieu-a-1128	ER- Breast cancer (Combined Oncoarray; iCOGS; GWAS meta analysis) || id:ieu-a-1128	exposure	Simple mode	17	-0.030483001	0.185639754	0.871626113	-0.394336918	0.333370916	0.969976921	0.674126893	1.395664877
met-d-Pyruvate	Pyruvate	140	6	cbW7PX	ieu-a-1128	ER- Breast cancer (Combined Oncoarray; iCOGS; GWAS meta analysis) || id:ieu-a-1128	exposure	Weighted mode	17	-0.094209784	0.120769962	0.446733085	-0.33091891	0.142499341	0.910091819	0.718263411	1.153152321
met-d-Pyruvate	Pyruvate	140	7	cbW7PX	ieu-a-1128	ER- Breast cancer (Combined Oncoarray; iCOGS; GWAS meta analysis) || id:ieu-a-1128	exposure	Simple median	17	-0.043486696	0.123044308	0.723771296	-0.28465354	0.197680147	0.957445291	0.752274843	1.218572567
met-d-Pyruvate	Pyruvate	140	8	cbW7PX	ieu-a-1128	ER- Breast cancer (Combined Oncoarray; iCOGS; GWAS meta analysis) || id:ieu-a-1128	exposure	Weighted median	17	-0.108074756	0.111106898	0.330697607	-0.325844277	0.109694764	0.897560495	0.721917598	1.115937394
met-d-Pyruvate	Pyruvate	140	9	cbW7PX	ieu-a-1128	ER- Breast cancer (Combined Oncoarray; iCOGS; GWAS meta analysis) || id:ieu-a-1128	exposure	Penalised weighted median	17	-0.108894907	0.112618251	0.333574845	-0.329626678	0.111836864	0.896824662	0.719192173	1.118330406
				id.exposure	id.outcome	outcome	exposure	method	nsnp	b	se	pval	lo_ci	up_ci	or	or_lci95	or_uci95
met-d-Remnant_C	Remnant cholesterol (non-HDL, non-LDL -cholesterol)	141	1	NqFUQO	ieu-a-1128	ER- Breast cancer (Combined Oncoarray; iCOGS; GWAS meta analysis) || id:ieu-a-1128	exposure	MR Egger	64	-0.064284272	0.066655151	0.338576801	-0.194928369	0.066359825	0.937738389	0.822893601	1.068611161
met-d-Remnant_C	Remnant cholesterol (non-HDL, non-LDL -cholesterol)	141	2	NqFUQO	ieu-a-1128	ER- Breast cancer (Combined Oncoarray; iCOGS; GWAS meta analysis) || id:ieu-a-1128	exposure	Inverse variance weighted (multiplicative random effects)	64	-0.024653571	0.039342829	0.530898892	-0.101765517	0.052458374	0.975647846	0.903241322	1.053858693
met-d-Remnant_C	Remnant cholesterol (non-HDL, non-LDL -cholesterol)	141	3	NqFUQO	ieu-a-1128	ER- Breast cancer (Combined Oncoarray; iCOGS; GWAS meta analysis) || id:ieu-a-1128	exposure	Inverse variance weighted (fixed effects)	64	-0.024653571	0.032382047	0.446457262	-0.088122383	0.03881524	0.975647846	0.91564881	1.039578394
met-d-Remnant_C	Remnant cholesterol (non-HDL, non-LDL -cholesterol)	141	4	NqFUQO	ieu-a-1128	ER- Breast cancer (Combined Oncoarray; iCOGS; GWAS meta analysis) || id:ieu-a-1128	exposure	MR Egger (bootstrap)	64	0.049792823	0.058776799	0.199	-0.065409703	0.164995349	1.05105332	0.936683622	1.179387634
met-d-Remnant_C	Remnant cholesterol (non-HDL, non-LDL -cholesterol)	141	5	NqFUQO	ieu-a-1128	ER- Breast cancer (Combined Oncoarray; iCOGS; GWAS meta analysis) || id:ieu-a-1128	exposure	Simple mode	64	0.013660438	0.091236689	0.881459669	-0.165163471	0.192484348	1.013754168	0.847755109	1.212257529
met-d-Remnant_C	Remnant cholesterol (non-HDL, non-LDL -cholesterol)	141	6	NqFUQO	ieu-a-1128	ER- Breast cancer (Combined Oncoarray; iCOGS; GWAS meta analysis) || id:ieu-a-1128	exposure	Weighted mode	64	-0.067563101	0.054139742	0.216671803	-0.173676995	0.038550793	0.93466874	0.840568362	1.039303516
met-d-Remnant_C	Remnant cholesterol (non-HDL, non-LDL -cholesterol)	141	7	NqFUQO	ieu-a-1128	ER- Breast cancer (Combined Oncoarray; iCOGS; GWAS meta analysis) || id:ieu-a-1128	exposure	Simple median	64	-0.012372664	0.0546173	0.820786275	-0.119422573	0.094677244	0.987703562	0.887432716	1.099303991
met-d-Remnant_C	Remnant cholesterol (non-HDL, non-LDL -cholesterol)	141	8	NqFUQO	ieu-a-1128	ER- Breast cancer (Combined Oncoarray; iCOGS; GWAS meta analysis) || id:ieu-a-1128	exposure	Weighted median	64	-0.095196628	0.051881203	0.066521056	-0.196883786	0.006490531	0.909194144	0.821286073	1.00651164
met-d-Remnant_C	Remnant cholesterol (non-HDL, non-LDL -cholesterol)	141	9	NqFUQO	ieu-a-1128	ER- Breast cancer (Combined Oncoarray; iCOGS; GWAS meta analysis) || id:ieu-a-1128	exposure	Penalised weighted median	64	-0.097125302	0.05174148	0.060500764	-0.198538604	0.004288	0.907442295	0.819928118	1.004297207
				id.exposure	id.outcome	outcome	exposure	method	nsnp	b	se	pval	lo_ci	up_ci	or	or_lci95	or_uci95
met-d-S_HDL_C	Cholesterol in small HDL	142	1	oZiw3O	ieu-a-1128	ER- Breast cancer (Combined Oncoarray; iCOGS; GWAS meta analysis) || id:ieu-a-1128	exposure	MR Egger	67	-0.088278348	0.084068445	0.297571235	-0.253052501	0.076495805	0.915506012	0.776427118	1.079497662
met-d-S_HDL_C	Cholesterol in small HDL	142	2	oZiw3O	ieu-a-1128	ER- Breast cancer (Combined Oncoarray; iCOGS; GWAS meta analysis) || id:ieu-a-1128	exposure	Inverse variance weighted (multiplicative random effects)	67	0.01867298	0.046723532	0.689415574	-0.072905143	0.110251104	1.018848411	0.929689014	1.116558407
met-d-S_HDL_C	Cholesterol in small HDL	142	3	oZiw3O	ieu-a-1128	ER- Breast cancer (Combined Oncoarray; iCOGS; GWAS meta analysis) || id:ieu-a-1128	exposure	Inverse variance weighted (fixed effects)	67	0.01867298	0.035432348	0.598190987	-0.050774423	0.088120383	1.018848411	0.950493056	1.092119587
met-d-S_HDL_C	Cholesterol in small HDL	142	4	oZiw3O	ieu-a-1128	ER- Breast cancer (Combined Oncoarray; iCOGS; GWAS meta analysis) || id:ieu-a-1128	exposure	MR Egger (bootstrap)	67	0.009447394	0.059183674	0.435	-0.106552606	0.125447395	1.009492162	0.898927758	1.133655531
met-d-S_HDL_C	Cholesterol in small HDL	142	5	oZiw3O	ieu-a-1128	ER- Breast cancer (Combined Oncoarray; iCOGS; GWAS meta analysis) || id:ieu-a-1128	exposure	Simple mode	67	-0.142292222	0.101262171	0.164655491	-0.340766077	0.056181633	0.867367756	0.711225261	1.057789796
met-d-S_HDL_C	Cholesterol in small HDL	142	6	oZiw3O	ieu-a-1128	ER- Breast cancer (Combined Oncoarray; iCOGS; GWAS meta analysis) || id:ieu-a-1128	exposure	Weighted mode	67	-0.078426221	0.053821287	0.149813872	-0.183915944	0.027063503	0.924570271	0.832005736	1.027433045
met-d-S_HDL_C	Cholesterol in small HDL	142	7	oZiw3O	ieu-a-1128	ER- Breast cancer (Combined Oncoarray; iCOGS; GWAS meta analysis) || id:ieu-a-1128	exposure	Simple median	67	-0.017501304	0.06631267	0.79184082	-0.147474137	0.112471529	0.982650954	0.862884755	1.119040396
met-d-S_HDL_C	Cholesterol in small HDL	142	8	oZiw3O	ieu-a-1128	ER- Breast cancer (Combined Oncoarray; iCOGS; GWAS meta analysis) || id:ieu-a-1128	exposure	Weighted median	67	-0.045514041	0.056868957	0.423518518	-0.156977198	0.065949115	0.955506186	0.854723548	1.068172362
met-d-S_HDL_C	Cholesterol in small HDL	142	9	oZiw3O	ieu-a-1128	ER- Breast cancer (Combined Oncoarray; iCOGS; GWAS meta analysis) || id:ieu-a-1128	exposure	Penalised weighted median	67	-0.069884248	0.05572481	0.209807205	-0.179104876	0.039336381	0.932501753	0.836018216	1.040120301
				id.exposure	id.outcome	outcome	exposure	method	nsnp	b	se	pval	lo_ci	up_ci	or	or_lci95	or_uci95
met-d-S_HDL_C_pct	Cholesterol to total lipids ratio in small HDL	143	1	MheMkN	ieu-a-1128	ER- Breast cancer (Combined Oncoarray; iCOGS; GWAS meta analysis) || id:ieu-a-1128	exposure	MR Egger	23	0.078930291	0.253775297	0.758848431	-0.418469292	0.576329873	1.082128885	0.658053337	1.779495458
met-d-S_HDL_C_pct	Cholesterol to total lipids ratio in small HDL	143	2	MheMkN	ieu-a-1128	ER- Breast cancer (Combined Oncoarray; iCOGS; GWAS meta analysis) || id:ieu-a-1128	exposure	Inverse variance weighted (multiplicative random effects)	23	-0.06975218	0.094510411	0.460491965	-0.254992586	0.115488225	0.932624914	0.774922244	1.122421298
met-d-S_HDL_C_pct	Cholesterol to total lipids ratio in small HDL	143	3	MheMkN	ieu-a-1128	ER- Breast cancer (Combined Oncoarray; iCOGS; GWAS meta analysis) || id:ieu-a-1128	exposure	Inverse variance weighted (fixed effects)	23	-0.06975218	0.068932227	0.31158823	-0.204859345	0.065354985	0.932624914	0.814761909	1.067537917
met-d-S_HDL_C_pct	Cholesterol to total lipids ratio in small HDL	143	4	MheMkN	ieu-a-1128	ER- Breast cancer (Combined Oncoarray; iCOGS; GWAS meta analysis) || id:ieu-a-1128	exposure	MR Egger (bootstrap)	23	-0.045326542	0.169485032	0.392	-0.377517206	0.286864121	0.955685359	0.685561406	1.332243178
met-d-S_HDL_C_pct	Cholesterol to total lipids ratio in small HDL	143	5	MheMkN	ieu-a-1128	ER- Breast cancer (Combined Oncoarray; iCOGS; GWAS meta analysis) || id:ieu-a-1128	exposure	Simple mode	23	-0.188125637	0.206536528	0.372242395	-0.592937233	0.216685958	0.828510609	0.552701485	1.241954015
met-d-S_HDL_C_pct	Cholesterol to total lipids ratio in small HDL	143	6	MheMkN	ieu-a-1128	ER- Breast cancer (Combined Oncoarray; iCOGS; GWAS meta analysis) || id:ieu-a-1128	exposure	Weighted mode	23	-0.20131359	0.144573882	0.177698085	-0.484678398	0.082051218	0.817655982	0.615895238	1.085511406
met-d-S_HDL_C_pct	Cholesterol to total lipids ratio in small HDL	143	7	MheMkN	ieu-a-1128	ER- Breast cancer (Combined Oncoarray; iCOGS; GWAS meta analysis) || id:ieu-a-1128	exposure	Simple median	23	-0.156320327	0.115411752	0.175590425	-0.382527362	0.069886707	0.855285175	0.682135226	1.07238668
met-d-S_HDL_C_pct	Cholesterol to total lipids ratio in small HDL	143	8	MheMkN	ieu-a-1128	ER- Breast cancer (Combined Oncoarray; iCOGS; GWAS meta analysis) || id:ieu-a-1128	exposure	Weighted median	23	-0.169864415	0.10696651	0.112282964	-0.379518775	0.039789945	0.843779213	0.684190579	1.04059217
met-d-S_HDL_C_pct	Cholesterol to total lipids ratio in small HDL	143	9	MheMkN	ieu-a-1128	ER- Breast cancer (Combined Oncoarray; iCOGS; GWAS meta analysis) || id:ieu-a-1128	exposure	Penalised weighted median	23	-0.185471862	0.103550026	0.073271965	-0.388429914	0.017486189	0.830712209	0.678120747	1.017639967
				id.exposure	id.outcome	outcome	exposure	method	nsnp	b	se	pval	lo_ci	up_ci	or	or_lci95	or_uci95
met-d-S_HDL_CE	Cholesteryl esters in small HDL	144	1	kABYcI	ieu-a-1128	ER- Breast cancer (Combined Oncoarray; iCOGS; GWAS meta analysis) || id:ieu-a-1128	exposure	MR Egger	67	0.019724521	0.065459502	0.764129283	-0.108576102	0.148025145	1.019920335	0.89711062	1.159542053
met-d-S_HDL_CE	Cholesteryl esters in small HDL	144	2	kABYcI	ieu-a-1128	ER- Breast cancer (Combined Oncoarray; iCOGS; GWAS meta analysis) || id:ieu-a-1128	exposure	Inverse variance weighted (multiplicative random effects)	67	0.01632352	0.041571195	0.694567518	-0.065156023	0.097803063	1.016457477	0.936921271	1.102745592
met-d-S_HDL_CE	Cholesteryl esters in small HDL	144	3	kABYcI	ieu-a-1128	ER- Breast cancer (Combined Oncoarray; iCOGS; GWAS meta analysis) || id:ieu-a-1128	exposure	Inverse variance weighted (fixed effects)	67	0.01632352	0.029904062	0.58516013	-0.042288441	0.074935481	1.016457477	0.958593244	1.077814609
met-d-S_HDL_CE	Cholesteryl esters in small HDL	144	4	kABYcI	ieu-a-1128	ER- Breast cancer (Combined Oncoarray; iCOGS; GWAS meta analysis) || id:ieu-a-1128	exposure	MR Egger (bootstrap)	67	0.083556283	0.04985399	0.043	-0.014157537	0.181270104	1.087146402	0.985942209	1.19873892
met-d-S_HDL_CE	Cholesteryl esters in small HDL	144	5	kABYcI	ieu-a-1128	ER- Breast cancer (Combined Oncoarray; iCOGS; GWAS meta analysis) || id:ieu-a-1128	exposure	Simple mode	67	0.033011713	0.102931068	0.749438381	-0.16873318	0.234756605	1.033562645	0.844734266	1.264600934
met-d-S_HDL_CE	Cholesteryl esters in small HDL	144	6	kABYcI	ieu-a-1128	ER- Breast cancer (Combined Oncoarray; iCOGS; GWAS meta analysis) || id:ieu-a-1128	exposure	Weighted mode	67	-0.01637977	0.043313411	0.706518986	-0.101274056	0.068514515	0.983753649	0.903685339	1.070916169
met-d-S_HDL_CE	Cholesteryl esters in small HDL	144	7	kABYcI	ieu-a-1128	ER- Breast cancer (Combined Oncoarray; iCOGS; GWAS meta analysis) || id:ieu-a-1128	exposure	Simple median	67	-0.006257209	0.058769262	0.915208843	-0.121444963	0.108930545	0.993762327	0.885639795	1.1150849
met-d-S_HDL_CE	Cholesteryl esters in small HDL	144	8	kABYcI	ieu-a-1128	ER- Breast cancer (Combined Oncoarray; iCOGS; GWAS meta analysis) || id:ieu-a-1128	exposure	Weighted median	67	-0.005368441	0.047555813	0.910120014	-0.098577835	0.087840953	0.994645944	0.906125162	1.091814459
met-d-S_HDL_CE	Cholesteryl esters in small HDL	144	9	kABYcI	ieu-a-1128	ER- Breast cancer (Combined Oncoarray; iCOGS; GWAS meta analysis) || id:ieu-a-1128	exposure	Penalised weighted median	67	-0.052645834	0.04697318	0.262388468	-0.144713267	0.039421599	0.948715956	0.865270359	1.040208942
				id.exposure	id.outcome	outcome	exposure	method	nsnp	b	se	pval	lo_ci	up_ci	or	or_lci95	or_uci95
met-d-S_HDL_CE_pct	Cholesteryl esters to total lipids ratio in small HDL	145	1	lTcLun	ieu-a-1128	ER- Breast cancer (Combined Oncoarray; iCOGS; GWAS meta analysis) || id:ieu-a-1128	exposure	MR Egger	58	-0.051340363	0.093415805	0.584786042	-0.23443534	0.131754614	0.949955286	0.791017379	1.140828342
met-d-S_HDL_CE_pct	Cholesteryl esters to total lipids ratio in small HDL	145	2	lTcLun	ieu-a-1128	ER- Breast cancer (Combined Oncoarray; iCOGS; GWAS meta analysis) || id:ieu-a-1128	exposure	Inverse variance weighted (multiplicative random effects)	58	0.033346932	0.050473288	0.508814496	-0.065580712	0.132274576	1.033909173	0.936523455	1.141421683
met-d-S_HDL_CE_pct	Cholesteryl esters to total lipids ratio in small HDL	145	3	lTcLun	ieu-a-1128	ER- Breast cancer (Combined Oncoarray; iCOGS; GWAS meta analysis) || id:ieu-a-1128	exposure	Inverse variance weighted (fixed effects)	58	0.033346932	0.038082623	0.381221997	-0.041295008	0.107988873	1.033909173	0.959546014	1.114035349
met-d-S_HDL_CE_pct	Cholesteryl esters to total lipids ratio in small HDL	145	4	lTcLun	ieu-a-1128	ER- Breast cancer (Combined Oncoarray; iCOGS; GWAS meta analysis) || id:ieu-a-1128	exposure	MR Egger (bootstrap)	58	-0.084953793	0.064839636	0.094	-0.21203948	0.042131894	0.918554727	0.808932761	1.043032039
met-d-S_HDL_CE_pct	Cholesteryl esters to total lipids ratio in small HDL	145	5	lTcLun	ieu-a-1128	ER- Breast cancer (Combined Oncoarray; iCOGS; GWAS meta analysis) || id:ieu-a-1128	exposure	Simple mode	58	0.058618338	0.139203491	0.675267028	-0.214220506	0.331457181	1.06037046	0.80717038	1.392996498
met-d-S_HDL_CE_pct	Cholesteryl esters to total lipids ratio in small HDL	145	6	lTcLun	ieu-a-1128	ER- Breast cancer (Combined Oncoarray; iCOGS; GWAS meta analysis) || id:ieu-a-1128	exposure	Weighted mode	58	-0.013648716	0.063078393	0.829466392	-0.137282365	0.109984934	0.986444006	0.871724047	1.116261253
met-d-S_HDL_CE_pct	Cholesteryl esters to total lipids ratio in small HDL	145	7	lTcLun	ieu-a-1128	ER- Breast cancer (Combined Oncoarray; iCOGS; GWAS meta analysis) || id:ieu-a-1128	exposure	Simple median	58	0.065731816	0.070217729	0.349214371	-0.071894933	0.203358566	1.067940275	0.930628669	1.225511816
met-d-S_HDL_CE_pct	Cholesteryl esters to total lipids ratio in small HDL	145	8	lTcLun	ieu-a-1128	ER- Breast cancer (Combined Oncoarray; iCOGS; GWAS meta analysis) || id:ieu-a-1128	exposure	Weighted median	58	0.019265818	0.066241809	0.771173111	-0.110568128	0.149099765	1.019452602	0.895325331	1.160788789
met-d-S_HDL_CE_pct	Cholesteryl esters to total lipids ratio in small HDL	145	9	lTcLun	ieu-a-1128	ER- Breast cancer (Combined Oncoarray; iCOGS; GWAS meta analysis) || id:ieu-a-1128	exposure	Penalised weighted median	58	0.019230674	0.063946729	0.763620694	-0.106104914	0.144566262	1.019416775	0.899330291	1.155538261
				id.exposure	id.outcome	outcome	exposure	method	nsnp	b	se	pval	lo_ci	up_ci	or	or_lci95	or_uci95
met-d-S_HDL_FC	Free cholesterol in small HDL	146	1	S1bGIq	ieu-a-1128	ER- Breast cancer (Combined Oncoarray; iCOGS; GWAS meta analysis) || id:ieu-a-1128	exposure	MR Egger	51	-0.002988589	0.083987755	0.971758935	-0.167604588	0.161627411	0.997015873	0.845688164	1.17542221
met-d-S_HDL_FC	Free cholesterol in small HDL	146	2	S1bGIq	ieu-a-1128	ER- Breast cancer (Combined Oncoarray; iCOGS; GWAS meta analysis) || id:ieu-a-1128	exposure	Inverse variance weighted (multiplicative random effects)	51	0.014524149	0.047939834	0.761915629	-0.079437927	0.108486224	1.014630137	0.923635351	1.114589554
met-d-S_HDL_FC	Free cholesterol in small HDL	146	3	S1bGIq	ieu-a-1128	ER- Breast cancer (Combined Oncoarray; iCOGS; GWAS meta analysis) || id:ieu-a-1128	exposure	Inverse variance weighted (fixed effects)	51	0.014524149	0.036127083	0.687662401	-0.056284933	0.085333231	1.014630137	0.945269759	1.089079922
met-d-S_HDL_FC	Free cholesterol in small HDL	146	4	S1bGIq	ieu-a-1128	ER- Breast cancer (Combined Oncoarray; iCOGS; GWAS meta analysis) || id:ieu-a-1128	exposure	MR Egger (bootstrap)	51	-0.027493774	0.05391898	0.302	-0.133174975	0.078187427	0.97288074	0.875311921	1.08132531
met-d-S_HDL_FC	Free cholesterol in small HDL	146	5	S1bGIq	ieu-a-1128	ER- Breast cancer (Combined Oncoarray; iCOGS; GWAS meta analysis) || id:ieu-a-1128	exposure	Simple mode	51	-0.050302562	0.118803232	0.67381145	-0.283156897	0.182551774	0.950941662	0.753401572	1.200276292
met-d-S_HDL_FC	Free cholesterol in small HDL	146	6	S1bGIq	ieu-a-1128	ER- Breast cancer (Combined Oncoarray; iCOGS; GWAS meta analysis) || id:ieu-a-1128	exposure	Weighted mode	51	-0.004886814	0.047412123	0.918318929	-0.097814575	0.088040947	0.995125107	0.906817034	1.092032837
met-d-S_HDL_FC	Free cholesterol in small HDL	146	7	S1bGIq	ieu-a-1128	ER- Breast cancer (Combined Oncoarray; iCOGS; GWAS meta analysis) || id:ieu-a-1128	exposure	Simple median	51	-0.009519639	0.064819067	0.883238739	-0.13656501	0.117525731	0.990525529	0.872349607	1.12471057
met-d-S_HDL_FC	Free cholesterol in small HDL	146	8	S1bGIq	ieu-a-1128	ER- Breast cancer (Combined Oncoarray; iCOGS; GWAS meta analysis) || id:ieu-a-1128	exposure	Weighted median	51	-0.009416261	0.053584001	0.860506873	-0.114440903	0.09560838	0.990627933	0.891864644	1.100328069
met-d-S_HDL_FC	Free cholesterol in small HDL	146	9	S1bGIq	ieu-a-1128	ER- Breast cancer (Combined Oncoarray; iCOGS; GWAS meta analysis) || id:ieu-a-1128	exposure	Penalised weighted median	51	-0.009446871	0.054469992	0.862311423	-0.116208056	0.097314314	0.990597611	0.890289974	1.102206758
				id.exposure	id.outcome	outcome	exposure	method	nsnp	b	se	pval	lo_ci	up_ci	or	or_lci95	or_uci95
met-d-S_HDL_FC_pct	Free cholesterol to total lipids ratio in small HDL	147	1	RyxBiq	ieu-a-1128	ER- Breast cancer (Combined Oncoarray; iCOGS; GWAS meta analysis) || id:ieu-a-1128	exposure	MR Egger	76	-0.010551345	0.046851016	0.822436225	-0.102379338	0.081276647	0.989504125	0.902687064	1.084670926
met-d-S_HDL_FC_pct	Free cholesterol to total lipids ratio in small HDL	147	2	RyxBiq	ieu-a-1128	ER- Breast cancer (Combined Oncoarray; iCOGS; GWAS meta analysis) || id:ieu-a-1128	exposure	Inverse variance weighted (multiplicative random effects)	76	0.016421433	0.032344337	0.611659121	-0.046973468	0.079816334	1.016557006	0.954112712	1.083088123
met-d-S_HDL_FC_pct	Free cholesterol to total lipids ratio in small HDL	147	3	RyxBiq	ieu-a-1128	ER- Breast cancer (Combined Oncoarray; iCOGS; GWAS meta analysis) || id:ieu-a-1128	exposure	Inverse variance weighted (fixed effects)	76	0.016421433	0.025825068	0.524859956	-0.034195699	0.067038566	1.016557006	0.966382366	1.069336718
met-d-S_HDL_FC_pct	Free cholesterol to total lipids ratio in small HDL	147	4	RyxBiq	ieu-a-1128	ER- Breast cancer (Combined Oncoarray; iCOGS; GWAS meta analysis) || id:ieu-a-1128	exposure	MR Egger (bootstrap)	76	0.034577402	0.036439431	0.174	-0.036843882	0.105998687	1.035182151	0.963826594	1.111820416
met-d-S_HDL_FC_pct	Free cholesterol to total lipids ratio in small HDL	147	5	RyxBiq	ieu-a-1128	ER- Breast cancer (Combined Oncoarray; iCOGS; GWAS meta analysis) || id:ieu-a-1128	exposure	Simple mode	76	0.159119423	0.089765658	0.080354178	-0.016821267	0.335060112	1.172477959	0.983319421	1.398024421
met-d-S_HDL_FC_pct	Free cholesterol to total lipids ratio in small HDL	147	6	RyxBiq	ieu-a-1128	ER- Breast cancer (Combined Oncoarray; iCOGS; GWAS meta analysis) || id:ieu-a-1128	exposure	Weighted mode	76	0.009696329	0.031324051	0.757762325	-0.05169881	0.071091468	1.009743491	0.949614839	1.073679429
met-d-S_HDL_FC_pct	Free cholesterol to total lipids ratio in small HDL	147	7	RyxBiq	ieu-a-1128	ER- Breast cancer (Combined Oncoarray; iCOGS; GWAS meta analysis) || id:ieu-a-1128	exposure	Simple median	76	-0.004028127	0.053668783	0.940170709	-0.109218941	0.101162687	0.995979975	0.896534108	1.106456633
met-d-S_HDL_FC_pct	Free cholesterol to total lipids ratio in small HDL	147	8	RyxBiq	ieu-a-1128	ER- Breast cancer (Combined Oncoarray; iCOGS; GWAS meta analysis) || id:ieu-a-1128	exposure	Weighted median	76	-0.002793129	0.040800217	0.945420516	-0.082761555	0.077175297	0.997210768	0.920570627	1.080231421
met-d-S_HDL_FC_pct	Free cholesterol to total lipids ratio in small HDL	147	9	RyxBiq	ieu-a-1128	ER- Breast cancer (Combined Oncoarray; iCOGS; GWAS meta analysis) || id:ieu-a-1128	exposure	Penalised weighted median	76	-0.003742546	0.041354649	0.92789085	-0.084797659	0.077312567	0.996264449	0.918698156	1.080379715
				id.exposure	id.outcome	outcome	exposure	method	nsnp	b	se	pval	lo_ci	up_ci	or	or_lci95	or_uci95
met-d-S_HDL_L	Total lipids in small HDL	148	1	fv8zJu	ieu-a-1128	ER- Breast cancer (Combined Oncoarray; iCOGS; GWAS meta analysis) || id:ieu-a-1128	exposure	MR Egger	73	-0.041019707	0.049769153	0.412586499	-0.138567246	0.056527832	0.959810215	0.870604705	1.058156065
met-d-S_HDL_L	Total lipids in small HDL	148	2	fv8zJu	ieu-a-1128	ER- Breast cancer (Combined Oncoarray; iCOGS; GWAS meta analysis) || id:ieu-a-1128	exposure	Inverse variance weighted (multiplicative random effects)	73	0.019812863	0.034316999	0.563704166	-0.047448456	0.087074181	1.02001044	0.953659627	1.090977607
met-d-S_HDL_L	Total lipids in small HDL	148	3	fv8zJu	ieu-a-1128	ER- Breast cancer (Combined Oncoarray; iCOGS; GWAS meta analysis) || id:ieu-a-1128	exposure	Inverse variance weighted (fixed effects)	73	0.019812863	0.025959628	0.445333228	-0.031068008	0.070693733	1.02001044	0.969409643	1.073252474
met-d-S_HDL_L	Total lipids in small HDL	148	4	fv8zJu	ieu-a-1128	ER- Breast cancer (Combined Oncoarray; iCOGS; GWAS meta analysis) || id:ieu-a-1128	exposure	MR Egger (bootstrap)	73	-0.001890263	0.039337893	0.481	-0.078992533	0.075212007	0.998111522	0.924046824	1.078112694
met-d-S_HDL_L	Total lipids in small HDL	148	5	fv8zJu	ieu-a-1128	ER- Breast cancer (Combined Oncoarray; iCOGS; GWAS meta analysis) || id:ieu-a-1128	exposure	Simple mode	73	0.181553006	0.090203797	0.047887	0.004753564	0.358352449	1.199078094	1.00476488	1.430969875
met-d-S_HDL_L	Total lipids in small HDL	148	6	fv8zJu	ieu-a-1128	ER- Breast cancer (Combined Oncoarray; iCOGS; GWAS meta analysis) || id:ieu-a-1128	exposure	Weighted mode	73	-0.006623161	0.034182416	0.846909968	-0.073620697	0.060374376	0.993398724	0.929024009	1.062234147
met-d-S_HDL_L	Total lipids in small HDL	148	7	fv8zJu	ieu-a-1128	ER- Breast cancer (Combined Oncoarray; iCOGS; GWAS meta analysis) || id:ieu-a-1128	exposure	Simple median	73	0.097801074	0.053031596	0.065153435	-0.006140854	0.201743002	1.102743399	0.993877963	1.223533521
met-d-S_HDL_L	Total lipids in small HDL	148	8	fv8zJu	ieu-a-1128	ER- Breast cancer (Combined Oncoarray; iCOGS; GWAS meta analysis) || id:ieu-a-1128	exposure	Weighted median	73	-0.011414234	0.040289897	0.77694486	-0.090382433	0.067553965	0.988650661	0.913581735	1.069887994
met-d-S_HDL_L	Total lipids in small HDL	148	9	fv8zJu	ieu-a-1128	ER- Breast cancer (Combined Oncoarray; iCOGS; GWAS meta analysis) || id:ieu-a-1128	exposure	Penalised weighted median	73	-0.011994868	0.040958036	0.76963107	-0.092272619	0.068282882	0.988076783	0.911856527	1.070668138
				id.exposure	id.outcome	outcome	exposure	method	nsnp	b	se	pval	lo_ci	up_ci	or	or_lci95	or_uci95
met-d-S_HDL_P	Concentration of small HDL particles	149	1	zDrfVQ	ieu-a-1128	ER- Breast cancer (Combined Oncoarray; iCOGS; GWAS meta analysis) || id:ieu-a-1128	exposure	MR Egger	58	-0.083962411	0.099403351	0.40189281	-0.27879298	0.110868157	0.919465817	0.756696539	1.117247596
[truncated: 1,008 more rows]
