# Supplementary material for: Identification of circulating metabolites linked to the risk of breast cancer: a mendelian randomization study
Source: Front Pharmacol. 2024 Sep 11;15:1442723. doi: 10.3389/fphar.2024.1442723 (PMC11422656; doi:10.3389/fphar.2024.1442723)
Supplement: Supplementary file 3 [file DataSheet3.CSV]

Supplementary Table 1: Detailed description of the results of various MR Methods for ER+ Breast cancer
Type	annotation	number		id.exposure	id.outcome	outcome	exposure	method	nsnp	b	se	pval	lo_ci	up_ci	or	or_lci95	or_uci95
met-d-Acetate	Acetate	1	1	onMnym	ieu-a-1127	ER+ Breast cancer (Combined Oncoarray; iCOGS; GWAS meta analysis) || id:ieu-a-1127	exposure	MR Egger	8	0.103921991	0.198620763	0.619574675	-0.285374705	0.493218688	1.1095139	0.751732523	1.6375786
met-d-Acetate	Acetate	1	2	onMnym	ieu-a-1127	ER+ Breast cancer (Combined Oncoarray; iCOGS; GWAS meta analysis) || id:ieu-a-1127	exposure	Inverse variance weighted (multiplicative random effects)	8	0.173093248	0.079798839	0.030073584	0.016687524	0.329498971	1.188976969	1.016827538	1.390271388
met-d-Acetate	Acetate	1	3	onMnym	ieu-a-1127	ER+ Breast cancer (Combined Oncoarray; iCOGS; GWAS meta analysis) || id:ieu-a-1127	exposure	Inverse variance weighted (fixed effects)	8	0.173093248	0.084181271	0.039763565	0.008097956	0.338088539	1.188976969	1.008130833	1.402264653
met-d-Acetate	Acetate	1	4	onMnym	ieu-a-1127	ER+ Breast cancer (Combined Oncoarray; iCOGS; GWAS meta analysis) || id:ieu-a-1127	exposure	MR Egger (bootstrap)	8	0.428960064	0.153998898	0.001	0.127122223	0.730797905	1.535659705	1.1355558	2.076736985
met-d-Acetate	Acetate	1	5	onMnym	ieu-a-1127	ER+ Breast cancer (Combined Oncoarray; iCOGS; GWAS meta analysis) || id:ieu-a-1127	exposure	Simple mode	8	0.016791122	0.193275184	0.933202394	-0.362028238	0.395610481	1.016932885	0.696262706	1.485290656
met-d-Acetate	Acetate	1	6	onMnym	ieu-a-1127	ER+ Breast cancer (Combined Oncoarray; iCOGS; GWAS meta analysis) || id:ieu-a-1127	exposure	Weighted mode	8	0.358847688	0.141009678	0.038391474	0.082468719	0.635226657	1.431678723	1.085964703	1.887449897
met-d-Acetate	Acetate	1	7	onMnym	ieu-a-1127	ER+ Breast cancer (Combined Oncoarray; iCOGS; GWAS meta analysis) || id:ieu-a-1127	exposure	Simple median	8	0.07167379	0.120455465	0.551828001	-0.164418922	0.307766501	1.074304837	0.84838654	1.360383304
met-d-Acetate	Acetate	1	8	onMnym	ieu-a-1127	ER+ Breast cancer (Combined Oncoarray; iCOGS; GWAS meta analysis) || id:ieu-a-1127	exposure	Weighted median	8	0.180954583	0.112403947	0.107428492	-0.039357154	0.401266319	1.198360752	0.961407278	1.49371502
met-d-Acetate	Acetate	1	9	onMnym	ieu-a-1127	ER+ Breast cancer (Combined Oncoarray; iCOGS; GWAS meta analysis) || id:ieu-a-1127	exposure	Penalised weighted median	8	0.180954583	0.113768834	0.111711748	-0.042032332	0.403941497	1.198360752	0.958838779	1.497716324
				id.exposure	id.outcome	outcome	exposure	method	nsnp	b	se	pval	lo_ci	up_ci	or	or_lci95	or_uci95
met-d-Acetoacetate	Acetoacetate	2	1	JrFfEx	ieu-a-1127	ER+ Breast cancer (Combined Oncoarray; iCOGS; GWAS meta analysis) || id:ieu-a-1127	exposure	MR Egger	6	-0.863509164	0.415517165	0.106244515	-1.677922806	-0.049095521	0.42167974	0.186761513	0.952090181
met-d-Acetoacetate	Acetoacetate	2	2	JrFfEx	ieu-a-1127	ER+ Breast cancer (Combined Oncoarray; iCOGS; GWAS meta analysis) || id:ieu-a-1127	exposure	Inverse variance weighted (multiplicative random effects)	6	-0.026133999	0.182788891	0.886310975	-0.384400225	0.332132228	0.974204539	0.680858876	1.393937153
met-d-Acetoacetate	Acetoacetate	2	3	JrFfEx	ieu-a-1127	ER+ Breast cancer (Combined Oncoarray; iCOGS; GWAS meta analysis) || id:ieu-a-1127	exposure	Inverse variance weighted (fixed effects)	6	-0.026133999	0.092251548	0.776954063	-0.206947033	0.154679035	0.974204539	0.813062715	1.167283244
met-d-Acetoacetate	Acetoacetate	2	4	JrFfEx	ieu-a-1127	ER+ Breast cancer (Combined Oncoarray; iCOGS; GWAS meta analysis) || id:ieu-a-1127	exposure	MR Egger (bootstrap)	6	-0.142286501	0.193711306	0.226	-0.521960661	0.237387658	0.867372717	0.593356037	1.267932547
met-d-Acetoacetate	Acetoacetate	2	5	JrFfEx	ieu-a-1127	ER+ Breast cancer (Combined Oncoarray; iCOGS; GWAS meta analysis) || id:ieu-a-1127	exposure	Simple mode	6	0.183066517	0.339947939	0.613322589	-0.483231443	0.849364476	1.200894285	0.616787056	2.338160423
met-d-Acetoacetate	Acetoacetate	2	6	JrFfEx	ieu-a-1127	ER+ Breast cancer (Combined Oncoarray; iCOGS; GWAS meta analysis) || id:ieu-a-1127	exposure	Weighted mode	6	-0.133421036	0.190609909	0.515166701	-0.507016459	0.240174386	0.875096567	0.602289858	1.271470857
met-d-Acetoacetate	Acetoacetate	2	7	JrFfEx	ieu-a-1127	ER+ Breast cancer (Combined Oncoarray; iCOGS; GWAS meta analysis) || id:ieu-a-1127	exposure	Simple median	6	0.091479785	0.155597444	0.556581953	-0.213491204	0.396450775	1.095794625	0.807759265	1.486539261
met-d-Acetoacetate	Acetoacetate	2	8	JrFfEx	ieu-a-1127	ER+ Breast cancer (Combined Oncoarray; iCOGS; GWAS meta analysis) || id:ieu-a-1127	exposure	Weighted median	6	-0.057944688	0.134548944	0.666716472	-0.321660619	0.205771242	0.943702144	0.724944181	1.228472149
met-d-Acetoacetate	Acetoacetate	2	9	JrFfEx	ieu-a-1127	ER+ Breast cancer (Combined Oncoarray; iCOGS; GWAS meta analysis) || id:ieu-a-1127	exposure	Penalised weighted median	6	-0.058051329	0.141433068	0.681475221	-0.335260141	0.219157484	0.943601512	0.715152022	1.245027333
				id.exposure	id.outcome	outcome	exposure	method	nsnp	b	se	pval	lo_ci	up_ci	or	or_lci95	or_uci95
met-d-Acetone	Acetone	3	1	HpzXoD	ieu-a-1127	ER+ Breast cancer (Combined Oncoarray; iCOGS; GWAS meta analysis) || id:ieu-a-1127	exposure	MR Egger	10	0.2224072	0.457178169	0.639674885	-0.673662012	1.118476412	1.249079899	0.509838122	3.060188183
met-d-Acetone	Acetone	3	2	HpzXoD	ieu-a-1127	ER+ Breast cancer (Combined Oncoarray; iCOGS; GWAS meta analysis) || id:ieu-a-1127	exposure	Inverse variance weighted (multiplicative random effects)	10	-0.035305893	0.210374926	0.866721997	-0.447640749	0.377028963	0.965310089	0.639134252	1.457946535
met-d-Acetone	Acetone	3	3	HpzXoD	ieu-a-1127	ER+ Breast cancer (Combined Oncoarray; iCOGS; GWAS meta analysis) || id:ieu-a-1127	exposure	Inverse variance weighted (fixed effects)	10	-0.035305893	0.073987044	0.633226678	-0.180320499	0.109708712	0.965310089	0.835002551	1.11595296
met-d-Acetone	Acetone	3	4	HpzXoD	ieu-a-1127	ER+ Breast cancer (Combined Oncoarray; iCOGS; GWAS meta analysis) || id:ieu-a-1127	exposure	MR Egger (bootstrap)	10	0.149835131	0.159168083	0.182	-0.162134311	0.461804574	1.161642709	0.850326989	1.586935144
met-d-Acetone	Acetone	3	5	HpzXoD	ieu-a-1127	ER+ Breast cancer (Combined Oncoarray; iCOGS; GWAS meta analysis) || id:ieu-a-1127	exposure	Simple mode	10	-0.188228128	0.179240231	0.32103113	-0.539538981	0.163082726	0.828425699	0.583016972	1.177134065
met-d-Acetone	Acetone	3	6	HpzXoD	ieu-a-1127	ER+ Breast cancer (Combined Oncoarray; iCOGS; GWAS meta analysis) || id:ieu-a-1127	exposure	Weighted mode	10	0.023317104	0.105409732	0.829870367	-0.18328597	0.229920178	1.023591073	0.832530043	1.25849955
met-d-Acetone	Acetone	3	7	HpzXoD	ieu-a-1127	ER+ Breast cancer (Combined Oncoarray; iCOGS; GWAS meta analysis) || id:ieu-a-1127	exposure	Simple median	10	-0.163959869	0.13251029	0.215962042	-0.423680038	0.0957603	0.848776083	0.654633306	1.100495243
met-d-Acetone	Acetone	3	8	HpzXoD	ieu-a-1127	ER+ Breast cancer (Combined Oncoarray; iCOGS; GWAS meta analysis) || id:ieu-a-1127	exposure	Weighted median	10	0.013537822	0.102222811	0.894640666	-0.186818888	0.213894531	1.013629873	0.829593973	1.238492026
met-d-Acetone	Acetone	3	9	HpzXoD	ieu-a-1127	ER+ Breast cancer (Combined Oncoarray; iCOGS; GWAS meta analysis) || id:ieu-a-1127	exposure	Penalised weighted median	10	0.007151685	0.104920118	0.945655763	-0.198491745	0.212795116	1.00717732	0.819966539	1.237131157
				id.exposure	id.outcome	outcome	exposure	method	nsnp	b	se	pval	lo_ci	up_ci	or	or_lci95	or_uci95
met-d-Ala	Alanine	4	1	KMJi6B	ieu-a-1127	ER+ Breast cancer (Combined Oncoarray; iCOGS; GWAS meta analysis) || id:ieu-a-1127	exposure	MR Egger	25	-0.11533656	0.165566778	0.493023763	-0.439847445	0.209174326	0.891066196	0.644134679	1.232659864
met-d-Ala	Alanine	4	2	KMJi6B	ieu-a-1127	ER+ Breast cancer (Combined Oncoarray; iCOGS; GWAS meta analysis) || id:ieu-a-1127	exposure	Inverse variance weighted (multiplicative random effects)	25	0.081253822	0.061694815	0.187829114	-0.039668016	0.202175661	1.084646169	0.961108459	1.224063009
met-d-Ala	Alanine	4	3	KMJi6B	ieu-a-1127	ER+ Breast cancer (Combined Oncoarray; iCOGS; GWAS meta analysis) || id:ieu-a-1127	exposure	Inverse variance weighted (fixed effects)	25	0.081253822	0.046851082	0.082864899	-0.010574297	0.173081942	1.084646169	0.989481414	1.188963528
met-d-Ala	Alanine	4	4	KMJi6B	ieu-a-1127	ER+ Breast cancer (Combined Oncoarray; iCOGS; GWAS meta analysis) || id:ieu-a-1127	exposure	MR Egger (bootstrap)	25	0.016959175	0.094718415	0.424	-0.168688918	0.202607268	1.017103798	0.844771655	1.224591437
met-d-Ala	Alanine	4	5	KMJi6B	ieu-a-1127	ER+ Breast cancer (Combined Oncoarray; iCOGS; GWAS meta analysis) || id:ieu-a-1127	exposure	Simple mode	25	0.134125766	0.174629348	0.44994332	-0.208147756	0.476399288	1.143536629	0.812087037	1.610265847
met-d-Ala	Alanine	4	6	KMJi6B	ieu-a-1127	ER+ Breast cancer (Combined Oncoarray; iCOGS; GWAS meta analysis) || id:ieu-a-1127	exposure	Weighted mode	25	0.044495378	0.12369611	0.722206053	-0.197948998	0.286939754	1.045500144	0.820411694	1.332343943
met-d-Ala	Alanine	4	7	KMJi6B	ieu-a-1127	ER+ Breast cancer (Combined Oncoarray; iCOGS; GWAS meta analysis) || id:ieu-a-1127	exposure	Simple median	25	0.12505769	0.079128886	0.114008355	-0.030034927	0.280150308	1.133213827	0.970411639	1.323328704
met-d-Ala	Alanine	4	8	KMJi6B	ieu-a-1127	ER+ Breast cancer (Combined Oncoarray; iCOGS; GWAS meta analysis) || id:ieu-a-1127	exposure	Weighted median	25	0.121093155	0.074622802	0.104645713	-0.025167536	0.267353846	1.128730054	0.975146526	1.306502665
met-d-Ala	Alanine	4	9	KMJi6B	ieu-a-1127	ER+ Breast cancer (Combined Oncoarray; iCOGS; GWAS meta analysis) || id:ieu-a-1127	exposure	Penalised weighted median	25	0.122209687	0.072518727	0.091946991	-0.019927018	0.264346392	1.129991021	0.980270213	1.302579321
				id.exposure	id.outcome	outcome	exposure	method	nsnp	b	se	pval	lo_ci	up_ci	or	or_lci95	or_uci95
met-d-Albumin	Albumin	5	1	NiNyHB	ieu-a-1127	ER+ Breast cancer (Combined Oncoarray; iCOGS; GWAS meta analysis) || id:ieu-a-1127	exposure	MR Egger	31	-0.125281461	0.134366353	0.358834685	-0.388639514	0.138076591	0.882248549	0.677978628	1.148063479
met-d-Albumin	Albumin	5	2	NiNyHB	ieu-a-1127	ER+ Breast cancer (Combined Oncoarray; iCOGS; GWAS meta analysis) || id:ieu-a-1127	exposure	Inverse variance weighted (multiplicative random effects)	31	-0.025712223	0.084133318	0.759899438	-0.190613527	0.139189081	0.974615521	0.826451928	1.149341398
met-d-Albumin	Albumin	5	3	NiNyHB	ieu-a-1127	ER+ Breast cancer (Combined Oncoarray; iCOGS; GWAS meta analysis) || id:ieu-a-1127	exposure	Inverse variance weighted (fixed effects)	31	-0.025712223	0.037119836	0.488509459	-0.098467101	0.047042655	0.974615521	0.906225506	1.048166717
met-d-Albumin	Albumin	5	4	NiNyHB	ieu-a-1127	ER+ Breast cancer (Combined Oncoarray; iCOGS; GWAS meta analysis) || id:ieu-a-1127	exposure	MR Egger (bootstrap)	31	-0.075427733	0.146310261	0.295	-0.362195845	0.211340379	0.927346745	0.696146018	1.235332764
met-d-Albumin	Albumin	5	5	NiNyHB	ieu-a-1127	ER+ Breast cancer (Combined Oncoarray; iCOGS; GWAS meta analysis) || id:ieu-a-1127	exposure	Simple mode	31	-0.033230416	0.100131023	0.742295424	-0.229487222	0.16302639	0.967315649	0.794941127	1.177067753
met-d-Albumin	Albumin	5	6	NiNyHB	ieu-a-1127	ER+ Breast cancer (Combined Oncoarray; iCOGS; GWAS meta analysis) || id:ieu-a-1127	exposure	Weighted mode	31	-0.116632248	0.060782956	0.06456433	-0.235766841	0.002502346	0.8899124	0.78996484	1.002505479
met-d-Albumin	Albumin	5	7	NiNyHB	ieu-a-1127	ER+ Breast cancer (Combined Oncoarray; iCOGS; GWAS meta analysis) || id:ieu-a-1127	exposure	Simple median	31	-0.014006919	0.065453912	0.830549652	-0.142296587	0.114282749	0.986090721	0.867363969	1.121069061
met-d-Albumin	Albumin	5	8	NiNyHB	ieu-a-1127	ER+ Breast cancer (Combined Oncoarray; iCOGS; GWAS meta analysis) || id:ieu-a-1127	exposure	Weighted median	31	-0.070941926	0.056038998	0.205535093	-0.180778362	0.03889451	0.931515987	0.834620322	1.039660804
met-d-Albumin	Albumin	5	9	NiNyHB	ieu-a-1127	ER+ Breast cancer (Combined Oncoarray; iCOGS; GWAS meta analysis) || id:ieu-a-1127	exposure	Penalised weighted median	31	-0.097994103	0.055250096	0.076121751	-0.206284292	0.010296085	0.90665425	0.813601743	1.010349273
				id.exposure	id.outcome	outcome	exposure	method	nsnp	b	se	pval	lo_ci	up_ci	or	or_lci95	or_uci95
met-d-ApoA1	Apolipoprotein A1	6	1	4KQOle	ieu-a-1127	ER+ Breast cancer (Combined Oncoarray; iCOGS; GWAS meta analysis) || id:ieu-a-1127	exposure	MR Egger	82	0.044412439	0.04979143	0.375084331	-0.053178765	0.142003642	1.045413435	0.948210491	1.152580846
met-d-ApoA1	Apolipoprotein A1	6	2	4KQOle	ieu-a-1127	ER+ Breast cancer (Combined Oncoarray; iCOGS; GWAS meta analysis) || id:ieu-a-1127	exposure	Inverse variance weighted (multiplicative random effects)	82	0.052125833	0.028224937	0.06477603	-0.003195043	0.107446709	1.0535083	0.996810056	1.113431524
met-d-ApoA1	Apolipoprotein A1	6	3	4KQOle	ieu-a-1127	ER+ Breast cancer (Combined Oncoarray; iCOGS; GWAS meta analysis) || id:ieu-a-1127	exposure	Inverse variance weighted (fixed effects)	82	0.052125833	0.020192731	0.009839602	0.01254808	0.091703586	1.0535083	1.012627137	1.096039893
met-d-ApoA1	Apolipoprotein A1	6	4	4KQOle	ieu-a-1127	ER+ Breast cancer (Combined Oncoarray; iCOGS; GWAS meta analysis) || id:ieu-a-1127	exposure	MR Egger (bootstrap)	82	0.045151376	0.036069958	0.11	-0.025545742	0.115848493	1.046186215	0.97477779	1.122825743
met-d-ApoA2	Apolipoprotein A2	6	5	4KQOle	ieu-a-1127	ER+ Breast cancer (Combined Oncoarray; iCOGS; GWAS meta analysis) || id:ieu-a-1127	exposure	Simple mode	82	0.05819296	0.065711479	0.378463862	-0.070601539	0.186987459	1.059919498	0.931833117	1.205612166
met-d-ApoA2	Apolipoprotein A2	6	6	4KQOle	ieu-a-1127	ER+ Breast cancer (Combined Oncoarray; iCOGS; GWAS meta analysis) || id:ieu-a-1127	exposure	Weighted mode	82	0.063277125	0.030169588	0.039078143	0.004144732	0.122409518	1.065322025	1.004153333	1.130216851
met-d-ApoA2	Apolipoprotein A2	6	7	4KQOle	ieu-a-1127	ER+ Breast cancer (Combined Oncoarray; iCOGS; GWAS meta analysis) || id:ieu-a-1127	exposure	Simple median	82	0.0418252	0.035288807	0.235928223	-0.027340861	0.110991262	1.042712197	0.973029518	1.117385143
met-d-ApoA2	Apolipoprotein A2	6	8	4KQOle	ieu-a-1127	ER+ Breast cancer (Combined Oncoarray; iCOGS; GWAS meta analysis) || id:ieu-a-1127	exposure	Weighted median	82	0.079708443	0.033910697	0.018746201	0.013243478	0.146173409	1.082971274	1.013331561	1.157396874
met-d-ApoA3	Apolipoprotein A3	6	9	4KQOle	ieu-a-1127	ER+ Breast cancer (Combined Oncoarray; iCOGS; GWAS meta analysis) || id:ieu-a-1127	exposure	Penalised weighted median	82	0.080947897	0.032865111	0.013776673	0.016532278	0.145363515	1.084314399	1.016669693	1.156459884
				id.exposure	id.outcome	outcome	exposure	method	nsnp	b	se	pval	lo_ci	up_ci	or	or_lci95	or_uci95
met-d-ApoB	Apolipoprotein B	7	1	2ImItt	ieu-a-1127	ER+ Breast cancer (Combined Oncoarray; iCOGS; GWAS meta analysis) || id:ieu-a-1127	exposure	MR Egger	68	-0.091962105	0.042162578	0.032741828	-0.174600758	-0.009323452	0.912139714	0.839792234	0.990719876
met-d-ApoB	Apolipoprotein B	7	2	2ImItt	ieu-a-1127	ER+ Breast cancer (Combined Oncoarray; iCOGS; GWAS meta analysis) || id:ieu-a-1127	exposure	Inverse variance weighted (multiplicative random effects)	68	-0.018167288	0.026563776	0.494030663	-0.070232289	0.033897712	0.981996742	0.932177261	1.034478787
met-d-ApoB	Apolipoprotein B	7	3	2ImItt	ieu-a-1127	ER+ Breast cancer (Combined Oncoarray; iCOGS; GWAS meta analysis) || id:ieu-a-1127	exposure	Inverse variance weighted (fixed effects)	68	-0.018167288	0.020074317	0.365464559	-0.057512949	0.021178373	0.981996742	0.944109665	1.021404226
met-d-ApoB	Apolipoprotein B	7	4	2ImItt	ieu-a-1127	ER+ Breast cancer (Combined Oncoarray; iCOGS; GWAS meta analysis) || id:ieu-a-1127	exposure	MR Egger (bootstrap)	68	-0.030433434	0.036785383	0.211	-0.102532784	0.041665915	0.970025	0.90254856	1.042546122
met-d-ApoB	Apolipoprotein B	7	5	2ImItt	ieu-a-1127	ER+ Breast cancer (Combined Oncoarray; iCOGS; GWAS meta analysis) || id:ieu-a-1127	exposure	Simple mode	68	0.039711318	0.066578144	0.552876821	-0.090781844	0.170204481	1.040510355	0.913216913	1.185547248
met-d-ApoB	Apolipoprotein B	7	6	2ImItt	ieu-a-1127	ER+ Breast cancer (Combined Oncoarray; iCOGS; GWAS meta analysis) || id:ieu-a-1127	exposure	Weighted mode	68	-0.045034378	0.031060394	0.151752366	-0.105912751	0.015843995	0.955964617	0.899503125	1.015970177
met-d-ApoB	Apolipoprotein B	7	7	2ImItt	ieu-a-1127	ER+ Breast cancer (Combined Oncoarray; iCOGS; GWAS meta analysis) || id:ieu-a-1127	exposure	Simple median	68	0.020563592	0.037863385	0.58706118	-0.053648643	0.094775826	1.020776479	0.947765052	1.099412368
met-d-ApoB	Apolipoprotein B	7	8	2ImItt	ieu-a-1127	ER+ Breast cancer (Combined Oncoarray; iCOGS; GWAS meta analysis) || id:ieu-a-1127	exposure	Weighted median	68	-0.027875957	0.033554039	0.406099073	-0.093641874	0.037889961	0.972508993	0.910608817	1.038616938
met-d-ApoB	Apolipoprotein B	7	9	2ImItt	ieu-a-1127	ER+ Breast cancer (Combined Oncoarray; iCOGS; GWAS meta analysis) || id:ieu-a-1127	exposure	Penalised weighted median	68	-0.027839755	0.033270386	0.402720272	-0.093049712	0.037370202	0.972544199	0.911148204	1.038077248
				id.exposure	id.outcome	outcome	exposure	method	nsnp	b	se	pval	lo_ci	up_ci	or	or_lci95	or_uci95
met-d-ApoB_by_ApoA1	Ratio of apolipoprotein B to apolipoprotein A1	8	1	YaZL0i	ieu-a-1127	ER+ Breast cancer (Combined Oncoarray; iCOGS; GWAS meta analysis) || id:ieu-a-1127	exposure	MR Egger	85	-0.059670019	0.040875595	0.148120933	-0.139786186	0.020446148	0.942075349	0.869544137	1.020656602
met-d-ApoB_by_ApoA1	Ratio of apolipoprotein B to apolipoprotein A1	8	2	YaZL0i	ieu-a-1127	ER+ Breast cancer (Combined Oncoarray; iCOGS; GWAS meta analysis) || id:ieu-a-1127	exposure	Inverse variance weighted (multiplicative random effects)	85	-0.043553971	0.025187552	0.083775742	-0.092921572	0.00581363	0.957380882	0.911264966	1.005830562
met-d-ApoB_by_ApoA1	Ratio of apolipoprotein B to apolipoprotein A1	8	3	YaZL0i	ieu-a-1127	ER+ Breast cancer (Combined Oncoarray; iCOGS; GWAS meta analysis) || id:ieu-a-1127	exposure	Inverse variance weighted (fixed effects)	85	-0.043553971	0.018218407	0.016818233	-0.079262049	-0.007845894	0.957380882	0.923797813	0.992184805
met-d-ApoB_by_ApoA1	Ratio of apolipoprotein B to apolipoprotein A1	8	4	YaZL0i	ieu-a-1127	ER+ Breast cancer (Combined Oncoarray; iCOGS; GWAS meta analysis) || id:ieu-a-1127	exposure	MR Egger (bootstrap)	85	-0.050611228	0.031247002	0.056	-0.111855353	0.010632897	0.950648184	0.894173588	1.010689627
met-d-ApoB_by_ApoA2	Ratio of apolipoprotein B to apolipoprotein A2	8	5	YaZL0i	ieu-a-1127	ER+ Breast cancer (Combined Oncoarray; iCOGS; GWAS meta analysis) || id:ieu-a-1127	exposure	Simple mode	85	-0.03502797	0.059883619	0.560159997	-0.152399863	0.082343923	0.965578409	0.858644872	1.085829187
met-d-ApoB_by_ApoA2	Ratio of apolipoprotein B to apolipoprotein A2	8	6	YaZL0i	ieu-a-1127	ER+ Breast cancer (Combined Oncoarray; iCOGS; GWAS meta analysis) || id:ieu-a-1127	exposure	Weighted mode	85	-0.05670861	0.026927611	0.038192427	-0.109486727	-0.003930493	0.944869355	0.896294061	0.996077222
met-d-ApoB_by_ApoA2	Ratio of apolipoprotein B to apolipoprotein A2	8	7	YaZL0i	ieu-a-1127	ER+ Breast cancer (Combined Oncoarray; iCOGS; GWAS meta analysis) || id:ieu-a-1127	exposure	Simple median	85	-0.027091124	0.035904818	0.450533339	-0.097464567	0.043282318	0.973272549	0.907134484	1.044232659
met-d-ApoB_by_ApoA2	Ratio of apolipoprotein B to apolipoprotein A2	8	8	YaZL0i	ieu-a-1127	ER+ Breast cancer (Combined Oncoarray; iCOGS; GWAS meta analysis) || id:ieu-a-1127	exposure	Weighted median	85	-0.072587458	0.029167965	0.012824642	-0.129756669	-0.015418247	0.929984408	0.878309124	0.984700006
met-d-ApoB_by_ApoA3	Ratio of apolipoprotein B to apolipoprotein A3	8	9	YaZL0i	ieu-a-1127	ER+ Breast cancer (Combined Oncoarray; iCOGS; GWAS meta analysis) || id:ieu-a-1127	exposure	Penalised weighted median	85	-0.074990555	0.028752505	0.009103574	-0.131345464	-0.018635645	0.927752249	0.87691478	0.981536925
				id.exposure	id.outcome	outcome	exposure	method	nsnp	b	se	pval	lo_ci	up_ci	or	or_lci95	or_uci95
met-d-bOHbutyrate	3-Hydroxybutyrate	9	1	fLddsL	ieu-a-1127	ER+ Breast cancer (Combined Oncoarray; iCOGS; GWAS meta analysis) || id:ieu-a-1127	exposure	MR Egger	15	0.259150933	0.261720902	0.340158771	-0.253822034	0.7721239	1.295829373	0.775829861	2.164358255
met-d-bOHbutyrate	3-Hydroxybutyrate	9	2	fLddsL	ieu-a-1127	ER+ Breast cancer (Combined Oncoarray; iCOGS; GWAS meta analysis) || id:ieu-a-1127	exposure	Inverse variance weighted (multiplicative random effects)	15	0.006524263	0.095690438	0.945641606	-0.181028995	0.194077521	1.006545593	0.834411165	1.214190405
met-d-bOHbutyrate	3-Hydroxybutyrate	9	3	fLddsL	ieu-a-1127	ER+ Breast cancer (Combined Oncoarray; iCOGS; GWAS meta analysis) || id:ieu-a-1127	exposure	Inverse variance weighted (fixed effects)	15	0.006524263	0.058387995	0.911029717	-0.107916208	0.120964734	1.006545593	0.897702814	1.128585111
met-d-bOHbutyrate	3-Hydroxybutyrate	9	4	fLddsL	ieu-a-1127	ER+ Breast cancer (Combined Oncoarray; iCOGS; GWAS meta analysis) || id:ieu-a-1127	exposure	MR Egger (bootstrap)	15	-0.065264501	0.167532921	0.345	-0.393629027	0.263100025	0.936819641	0.67460427	1.30095684
met-d-bOHbutyrate	3-Hydroxybutyrate	9	5	fLddsL	ieu-a-1127	ER+ Breast cancer (Combined Oncoarray; iCOGS; GWAS meta analysis) || id:ieu-a-1127	exposure	Simple mode	15	-0.218151258	0.24223416	0.383042256	-0.692930212	0.256627697	0.804003821	0.500108496	1.292563811
met-d-bOHbutyrate	3-Hydroxybutyrate	9	6	fLddsL	ieu-a-1127	ER+ Breast cancer (Combined Oncoarray; iCOGS; GWAS meta analysis) || id:ieu-a-1127	exposure	Weighted mode	15	-0.252257354	0.268093335	0.362693334	-0.777720291	0.273205583	0.777044737	0.459452236	1.314170389
met-d-bOHbutyrate	3-Hydroxybutyrate	9	7	fLddsL	ieu-a-1127	ER+ Breast cancer (Combined Oncoarray; iCOGS; GWAS meta analysis) || id:ieu-a-1127	exposure	Simple median	15	-0.030695279	0.105892517	0.771914141	-0.238244612	0.176854055	0.969771038	0.788009911	1.193456901
met-d-bOHbutyrate	3-Hydroxybutyrate	9	8	fLddsL	ieu-a-1127	ER+ Breast cancer (Combined Oncoarray; iCOGS; GWAS meta analysis) || id:ieu-a-1127	exposure	Weighted median	15	-0.005303896	0.101158238	0.958184737	-0.203574043	0.192966251	0.994710145	0.815809797	1.212841861
met-d-bOHbutyrate	3-Hydroxybutyrate	9	9	fLddsL	ieu-a-1127	ER+ Breast cancer (Combined Oncoarray; iCOGS; GWAS meta analysis) || id:ieu-a-1127	exposure	Penalised weighted median	15	-0.076365038	0.100502347	0.44735419	-0.273349638	0.120619562	0.926477946	0.760826727	1.128195623
				id.exposure	id.outcome	outcome	exposure	method	nsnp	b	se	pval	lo_ci	up_ci	or	or_lci95	or_uci95
met-d-Cholines	Total cholines	10	1	1BYriR	ieu-a-1127	ER+ Breast cancer (Combined Oncoarray; iCOGS; GWAS meta analysis) || id:ieu-a-1127	exposure	MR Egger	65	0.03357561	0.053808002	0.53488772	-0.071888074	0.139039293	1.034145632	0.930635053	1.149169253
met-d-Cholines	Total cholines	10	2	1BYriR	ieu-a-1127	ER+ Breast cancer (Combined Oncoarray; iCOGS; GWAS meta analysis) || id:ieu-a-1127	exposure	Inverse variance weighted (multiplicative random effects)	65	0.035516987	0.029447806	0.227779083	-0.022200712	0.093234687	1.036155249	0.97804391	1.097719325
met-d-Cholines	Total cholines	10	3	1BYriR	ieu-a-1127	ER+ Breast cancer (Combined Oncoarray; iCOGS; GWAS meta analysis) || id:ieu-a-1127	exposure	Inverse variance weighted (fixed effects)	65	0.035516987	0.021705084	0.101767588	-0.007024978	0.078058953	1.036155249	0.992999639	1.081186396
met-d-Cholines	Total cholines	10	4	1BYriR	ieu-a-1127	ER+ Breast cancer (Combined Oncoarray; iCOGS; GWAS meta analysis) || id:ieu-a-1127	exposure	MR Egger (bootstrap)	65	0.009538795	0.034860272	0.378	-0.058787338	0.077864929	1.009584435	0.942907269	1.08097664
met-d-Cholines	Total cholines	10	5	1BYriR	ieu-a-1127	ER+ Breast cancer (Combined Oncoarray; iCOGS; GWAS meta analysis) || id:ieu-a-1127	exposure	Simple mode	65	-0.004091287	0.080404447	0.959576565	-0.161684004	0.15350143	0.995917071	0.850709983	1.165909454
met-d-Cholines	Total cholines	10	6	1BYriR	ieu-a-1127	ER+ Breast cancer (Combined Oncoarray; iCOGS; GWAS meta analysis) || id:ieu-a-1127	exposure	Weighted mode	65	0.022526289	0.037066114	0.545515285	-0.050123293	0.095175872	1.022781922	0.951112152	1.099852271
met-d-Cholines	Total cholines	10	7	1BYriR	ieu-a-1127	ER+ Breast cancer (Combined Oncoarray; iCOGS; GWAS meta analysis) || id:ieu-a-1127	exposure	Simple median	65	0.044856526	0.040800516	0.271588944	-0.035112486	0.124825539	1.045877793	0.965496805	1.13295078
met-d-Cholines	Total cholines	10	8	1BYriR	ieu-a-1127	ER+ Breast cancer (Combined Oncoarray; iCOGS; GWAS meta analysis) || id:ieu-a-1127	exposure	Weighted median	65	0.011475623	0.033748025	0.733827645	-0.054670506	0.077621751	1.01154172	0.946797061	1.080713803
met-d-Cholines	Total cholines	10	9	1BYriR	ieu-a-1127	ER+ Breast cancer (Combined Oncoarray; iCOGS; GWAS meta analysis) || id:ieu-a-1127	exposure	Penalised weighted median	65	0.006560632	0.033073771	0.842760606	-0.058263959	0.071385222	1.0065822	0.943400896	1.073994873
				id.exposure	id.outcome	outcome	exposure	method	nsnp	b	se	pval	lo_ci	up_ci	or	or_lci95	or_uci95
met-d-Citrate	Citrate	11	1	MZ6miq	ieu-a-1127	ER+ Breast cancer (Combined Oncoarray; iCOGS; GWAS meta analysis) || id:ieu-a-1127	exposure	MR Egger	35	0.073221265	0.069816373	0.301904927	-0.063618826	0.210061356	1.075968585	0.938362611	1.233753756
met-d-Citrate	Citrate	11	2	MZ6miq	ieu-a-1127	ER+ Breast cancer (Combined Oncoarray; iCOGS; GWAS meta analysis) || id:ieu-a-1127	exposure	Inverse variance weighted (multiplicative random effects)	35	0.054371228	0.039314364	0.166669058	-0.022684926	0.131427381	1.0558765	0.977570443	1.140455086
met-d-Citrate	Citrate	11	3	MZ6miq	ieu-a-1127	ER+ Breast cancer (Combined Oncoarray; iCOGS; GWAS meta analysis) || id:ieu-a-1127	exposure	Inverse variance weighted (fixed effects)	35	0.054371228	0.028808446	0.059115098	-0.002093326	0.110835782	1.0558765	0.997908863	1.117211425
met-d-Citrate	Citrate	11	4	MZ6miq	ieu-a-1127	ER+ Breast cancer (Combined Oncoarray; iCOGS; GWAS meta analysis) || id:ieu-a-1127	exposure	MR Egger (bootstrap)	35	0.029324475	0.052508846	0.298	-0.073592862	0.132241813	1.029758672	0.929049868	1.141384287
met-d-Citrate	Citrate	11	5	MZ6miq	ieu-a-1127	ER+ Breast cancer (Combined Oncoarray; iCOGS; GWAS meta analysis) || id:ieu-a-1127	exposure	Simple mode	35	-0.024484252	0.065823474	0.712224727	-0.153498261	0.104529757	0.975813056	0.857702256	1.110188429
met-d-Citrate	Citrate	11	6	MZ6miq	ieu-a-1127	ER+ Breast cancer (Combined Oncoarray; iCOGS; GWAS meta analysis) || id:ieu-a-1127	exposure	Weighted mode	35	-0.00685665	0.041679448	0.870304492	-0.088548369	0.074835068	0.993166803	0.91525884	1.077706388
met-d-Citrate	Citrate	11	7	MZ6miq	ieu-a-1127	ER+ Breast cancer (Combined Oncoarray; iCOGS; GWAS meta analysis) || id:ieu-a-1127	exposure	Simple median	35	0.010383806	0.052572436	0.843425116	-0.092658168	0.11342578	1.010437905	0.911505029	1.120108752
met-d-Citrate	Citrate	11	8	MZ6miq	ieu-a-1127	ER+ Breast cancer (Combined Oncoarray; iCOGS; GWAS meta analysis) || id:ieu-a-1127	exposure	Weighted median	35	0.013869371	0.044386748	0.754686028	-0.073128655	0.100867397	1.013965997	0.92948124	1.106129956
met-d-Citrate	Citrate	11	9	MZ6miq	ieu-a-1127	ER+ Breast cancer (Combined Oncoarray; iCOGS; GWAS meta analysis) || id:ieu-a-1127	exposure	Penalised weighted median	35	0.006104432	0.04440208	0.890650788	-0.080923644	0.093132509	1.006123102	0.922264109	1.097607168
				id.exposure	id.outcome	outcome	exposure	method	nsnp	b	se	pval	lo_ci	up_ci	or	or_lci95	or_uci95
met-d-Clinical_LDL_C	Clinical LDL cholesterol	12	1	uveCaU	ieu-a-1127	ER+ Breast cancer (Combined Oncoarray; iCOGS; GWAS meta analysis) || id:ieu-a-1127	exposure	MR Egger	54	-0.025827493	0.033690178	0.446775244	-0.091860242	0.040205256	0.974503184	0.912232632	1.041024429
met-d-Clinical_LDL_C	Clinical LDL cholesterol	12	2	uveCaU	ieu-a-1127	ER+ Breast cancer (Combined Oncoarray; iCOGS; GWAS meta analysis) || id:ieu-a-1127	exposure	Inverse variance weighted (multiplicative random effects)	54	0.003037276	0.024292397	0.900499881	-0.044575823	0.050650375	1.003041893	0.95640308	1.051955039
met-d-Clinical_LDL_C	Clinical LDL cholesterol	12	3	uveCaU	ieu-a-1127	ER+ Breast cancer (Combined Oncoarray; iCOGS; GWAS meta analysis) || id:ieu-a-1127	exposure	Inverse variance weighted (fixed effects)	54	0.003037276	0.018851721	0.872003619	-0.033912096	0.039986648	1.003041893	0.966656474	1.040796878
met-d-Clinical_LDL_C	Clinical LDL cholesterol	12	4	uveCaU	ieu-a-1127	ER+ Breast cancer (Combined Oncoarray; iCOGS; GWAS meta analysis) || id:ieu-a-1127	exposure	MR Egger (bootstrap)	54	-0.018623674	0.03685786	0.317	-0.09086508	0.053617732	0.981548675	0.913140904	1.055081201
met-d-Clinical_LDL_C	Clinical LDL cholesterol	12	5	uveCaU	ieu-a-1127	ER+ Breast cancer (Combined Oncoarray; iCOGS; GWAS meta analysis) || id:ieu-a-1127	exposure	Simple mode	54	0.063643871	0.058886502	0.284684591	-0.051773672	0.179061415	1.0657128	0.949543751	1.1960942
met-d-Clinical_LDL_C	Clinical LDL cholesterol	12	6	uveCaU	ieu-a-1127	ER+ Breast cancer (Combined Oncoarray; iCOGS; GWAS meta analysis) || id:ieu-a-1127	exposure	Weighted mode	54	-0.00712101	0.026139223	0.786352892	-0.058353887	0.044111868	0.992904285	0.943316061	1.045099262
met-d-Clinical_LDL_C	Clinical LDL cholesterol	12	7	uveCaU	ieu-a-1127	ER+ Breast cancer (Combined Oncoarray; iCOGS; GWAS meta analysis) || id:ieu-a-1127	exposure	Simple median	54	0.040419861	0.039489019	0.3060374	-0.036978617	0.117818338	1.041247861	0.963696742	1.125039716
met-d-Clinical_LDL_C	Clinical LDL cholesterol	12	8	uveCaU	ieu-a-1127	ER+ Breast cancer (Combined Oncoarray; iCOGS; GWAS meta analysis) || id:ieu-a-1127	exposure	Weighted median	54	-0.002556202	0.032527219	0.93736149	-0.066309551	0.061197148	0.997447063	0.935841129	1.063108483
met-d-Clinical_LDL_C	Clinical LDL cholesterol	12	9	uveCaU	ieu-a-1127	ER+ Breast cancer (Combined Oncoarray; iCOGS; GWAS meta analysis) || id:ieu-a-1127	exposure	Penalised weighted median	54	1.31E-05	0.030756548	0.999660581	-0.06026975	0.060295917	1.000013084	0.941510527	1.062150809
				id.exposure	id.outcome	outcome	exposure	method	nsnp	b	se	pval	lo_ci	up_ci	or	or_lci95	or_uci95
met-d-Creatinine	Creatinine	13	1	ayhPIz	ieu-a-1127	ER+ Breast cancer (Combined Oncoarray; iCOGS; GWAS meta analysis) || id:ieu-a-1127	exposure	MR Egger	66	0.067576914	0.15446773	0.663234337	-0.235179837	0.370333665	1.069912548	0.790428689	1.448217753
met-d-Creatinine	Creatinine	13	2	ayhPIz	ieu-a-1127	ER+ Breast cancer (Combined Oncoarray; iCOGS; GWAS meta analysis) || id:ieu-a-1127	exposure	Inverse variance weighted (multiplicative random effects)	66	0.006005848	0.049481123	0.903392784	-0.090977153	0.10298885	1.00602392	0.913038571	1.108479049
met-d-Creatinine	Creatinine	13	3	ayhPIz	ieu-a-1127	ER+ Breast cancer (Combined Oncoarray; iCOGS; GWAS meta analysis) || id:ieu-a-1127	exposure	Inverse variance weighted (fixed effects)	66	0.006005848	0.035071087	0.864028881	-0.062733482	0.074745179	1.00602392	0.939193752	1.077609518
met-d-Creatinine	Creatinine	13	4	ayhPIz	ieu-a-1127	ER+ Breast cancer (Combined Oncoarray; iCOGS; GWAS meta analysis) || id:ieu-a-1127	exposure	MR Egger (bootstrap)	66	0.047775094	0.105163837	0.329	-0.158346026	0.253896215	1.048934717	0.853554378	1.289038014
met-d-Creatinine	Creatinine	13	5	ayhPIz	ieu-a-1127	ER+ Breast cancer (Combined Oncoarray; iCOGS; GWAS meta analysis) || id:ieu-a-1127	exposure	Simple mode	66	-0.119711695	0.116632899	0.308508919	-0.348312176	0.108888786	0.887176177	0.705878483	1.115038336
met-d-Creatinine	Creatinine	13	6	ayhPIz	ieu-a-1127	ER+ Breast cancer (Combined Oncoarray; iCOGS; GWAS meta analysis) || id:ieu-a-1127	exposure	Weighted mode	66	-0.074498622	0.100904214	0.462983348	-0.272270882	0.123273637	0.928208753	0.761647917	1.131193915
met-d-Creatinine	Creatinine	13	7	ayhPIz	ieu-a-1127	ER+ Breast cancer (Combined Oncoarray; iCOGS; GWAS meta analysis) || id:ieu-a-1127	exposure	Simple median	66	-0.07020849	0.05611066	0.210843112	-0.180185384	0.039768404	0.932199446	0.83511538	1.040569755
met-d-Creatinine	Creatinine	13	8	ayhPIz	ieu-a-1127	ER+ Breast cancer (Combined Oncoarray; iCOGS; GWAS meta analysis) || id:ieu-a-1127	exposure	Weighted median	66	-0.017356307	0.053023776	0.743417811	-0.121282909	0.086570294	0.982793446	0.885783328	1.090428016
met-d-Creatinine	Creatinine	13	9	ayhPIz	ieu-a-1127	ER+ Breast cancer (Combined Oncoarray; iCOGS; GWAS meta analysis) || id:ieu-a-1127	exposure	Penalised weighted median	66	-0.006523545	0.053528818	0.903002159	-0.111440029	0.098392939	0.993497687	0.894545037	1.103396268
				id.exposure	id.outcome	outcome	exposure	method	nsnp	b	se	pval	lo_ci	up_ci	or	or_lci95	or_uci95
met-d-DHA	Docosahexaenoic acid	14	1	maoHNM	ieu-a-1127	ER+ Breast cancer (Combined Oncoarray; iCOGS; GWAS meta analysis) || id:ieu-a-1127	exposure	MR Egger	60	-0.019884406	0.046572533	0.670992398	-0.111166572	0.071397759	0.980311985	0.89478969	1.074008338
met-d-DHA	Docosahexaenoic acid	14	2	maoHNM	ieu-a-1127	ER+ Breast cancer (Combined Oncoarray; iCOGS; GWAS meta analysis) || id:ieu-a-1127	exposure	Inverse variance weighted (multiplicative random effects)	60	0.021267429	0.02965881	0.473331201	-0.036863839	0.079398697	1.021495193	0.963807359	1.08263588
met-d-DHA	Docosahexaenoic acid	14	3	maoHNM	ieu-a-1127	ER+ Breast cancer (Combined Oncoarray; iCOGS; GWAS meta analysis) || id:ieu-a-1127	exposure	Inverse variance weighted (fixed effects)	60	0.021267429	0.019086642	0.26516885	-0.01614239	0.058677248	1.021495193	0.983987201	1.060432928
met-d-DHA	Docosahexaenoic acid	14	4	maoHNM	ieu-a-1127	ER+ Breast cancer (Combined Oncoarray; iCOGS; GWAS meta analysis) || id:ieu-a-1127	exposure	MR Egger (bootstrap)	60	-0.013842941	0.025392732	0.292	-0.063612696	0.035926815	0.986252432	0.938368363	1.036579981
met-d-DHA	Docosahexaenoic acid	14	5	maoHNM	ieu-a-1127	ER+ Breast cancer (Combined Oncoarray; iCOGS; GWAS meta analysis) || id:ieu-a-1127	exposure	Simple mode	60	0.039416655	0.072823281	0.590363325	-0.103316977	0.182150286	1.040203799	0.901841065	1.199794493
met-d-DHA	Docosahexaenoic acid	14	6	maoHNM	ieu-a-1127	ER+ Breast cancer (Combined Oncoarray; iCOGS; GWAS meta analysis) || id:ieu-a-1127	exposure	Weighted mode	60	0.003499836	0.026031657	0.893507999	-0.047522211	0.054521883	1.003505967	0.953589292	1.056035585
met-d-DHA	Docosahexaenoic acid	14	7	maoHNM	ieu-a-1127	ER+ Breast cancer (Combined Oncoarray; iCOGS; GWAS meta analysis) || id:ieu-a-1127	exposure	Simple median	60	0.051095622	0.043616726	0.2414105	-0.034393161	0.136584405	1.052423523	0.966191561	1.146351632
met-d-DHA	Docosahexaenoic acid	14	8	maoHNM	ieu-a-1127	ER+ Breast cancer (Combined Oncoarray; iCOGS; GWAS meta analysis) || id:ieu-a-1127	exposure	Weighted median	60	-0.000733132	0.027862141	0.979007823	-0.055342929	0.053876665	0.999267137	0.946160627	1.055354432
met-d-DHA	Docosahexaenoic acid	14	9	maoHNM	ieu-a-1127	ER+ Breast cancer (Combined Oncoarray; iCOGS; GWAS meta analysis) || id:ieu-a-1127	exposure	Penalised weighted median	60	-0.000940787	0.027720034	0.972925875	-0.055272054	0.053390479	0.999059655	0.946227688	1.054841458
				id.exposure	id.outcome	outcome	exposure	method	nsnp	b	se	pval	lo_ci	up_ci	or	or_lci95	or_uci95
met-d-DHA_pct	Ratio of docosahexaenoic acid to total fatty acids	15	1	wLHsQp	ieu-a-1127	ER+ Breast cancer (Combined Oncoarray; iCOGS; GWAS meta analysis) || id:ieu-a-1127	exposure	MR Egger	46	-0.038118255	0.054212369	0.485679727	-0.144374499	0.068137989	0.962599102	0.865563535	1.070513017
met-d-DHA_pct	Ratio of docosahexaenoic acid to total fatty acids	15	2	wLHsQp	ieu-a-1127	ER+ Breast cancer (Combined Oncoarray; iCOGS; GWAS meta analysis) || id:ieu-a-1127	exposure	Inverse variance weighted (multiplicative random effects)	46	0.036821516	0.036573948	0.314045799	-0.034863421	0.108506453	1.037507826	0.965737307	1.114612102
met-d-DHA_pct	Ratio of docosahexaenoic acid to total fatty acids	15	3	wLHsQp	ieu-a-1127	ER+ Breast cancer (Combined Oncoarray; iCOGS; GWAS meta analysis) || id:ieu-a-1127	exposure	Inverse variance weighted (fixed effects)	46	0.036821516	0.022164409	0.096655171	-0.006620725	0.080263758	1.037507826	0.993401143	1.083572831
met-d-DHA_pct	Ratio of docosahexaenoic acid to total fatty acids	15	4	wLHsQp	ieu-a-1127	ER+ Breast cancer (Combined Oncoarray; iCOGS; GWAS meta analysis) || id:ieu-a-1127	exposure	MR Egger (bootstrap)	46	-0.014319497	0.029218105	0.31	-0.071586983	0.04294799	0.98578254	0.9309153	1.043883601
met-d-DHA_pct	Ratio of docosahexaenoic acid to total fatty acids	15	5	wLHsQp	ieu-a-1127	ER+ Breast cancer (Combined Oncoarray; iCOGS; GWAS meta analysis) || id:ieu-a-1127	exposure	Simple mode	46	0.083013575	0.108095528	0.44651935	-0.12885366	0.29488081	1.086556559	0.879102604	1.342966281
met-d-DHA_pct	Ratio of docosahexaenoic acid to total fatty acids	15	6	wLHsQp	ieu-a-1127	ER+ Breast cancer (Combined Oncoarray; iCOGS; GWAS meta analysis) || id:ieu-a-1127	exposure	Weighted mode	46	0.004775247	0.029022228	0.870044831	-0.052108319	0.061658814	1.004786667	0.949226042	1.063599397
met-d-DHA_pct	Ratio of docosahexaenoic acid to total fatty acids	15	7	wLHsQp	ieu-a-1127	ER+ Breast cancer (Combined Oncoarray; iCOGS; GWAS meta analysis) || id:ieu-a-1127	exposure	Simple median	46	0.116946052	0.053238563	0.028046041	0.012598468	0.221293636	1.124058787	1.012678163	1.247689744
met-d-DHA_pct	Ratio of docosahexaenoic acid to total fatty acids	15	8	wLHsQp	ieu-a-1127	ER+ Breast cancer (Combined Oncoarray; iCOGS; GWAS meta analysis) || id:ieu-a-1127	exposure	Weighted median	46	-0.000670167	0.031477167	0.983013874	-0.062365413	0.06102508	0.999330058	0.939539504	1.062925572
met-d-DHA_pct	Ratio of docosahexaenoic acid to total fatty acids	15	9	wLHsQp	ieu-a-1127	ER+ Breast cancer (Combined Oncoarray; iCOGS; GWAS meta analysis) || id:ieu-a-1127	exposure	Penalised weighted median	46	-0.000697024	0.031413267	0.982297307	-0.062267027	0.060872978	0.999303218	0.939631946	1.062763912
				id.exposure	id.outcome	outcome	exposure	method	nsnp	b	se	pval	lo_ci	up_ci	or	or_lci95	or_uci95
met-d-Gln	Glutamine	16	1	WJlPEo	ieu-a-1127	ER+ Breast cancer (Combined Oncoarray; iCOGS; GWAS meta analysis) || id:ieu-a-1127	exposure	MR Egger	37	0.020910907	0.132355038	0.875371902	-0.238504968	0.280326781	1.021131071	0.787804774	1.323562257
met-d-Gln	Glutamine	16	2	WJlPEo	ieu-a-1127	ER+ Breast cancer (Combined Oncoarray; iCOGS; GWAS meta analysis) || id:ieu-a-1127	exposure	Inverse variance weighted (multiplicative random effects)	37	0.053067721	0.06501342	0.414352615	-0.074358582	0.180494025	1.054501055	0.928338749	1.197808964
met-d-Gln	Glutamine	16	3	WJlPEo	ieu-a-1127	ER+ Breast cancer (Combined Oncoarray; iCOGS; GWAS meta analysis) || id:ieu-a-1127	exposure	Inverse variance weighted (fixed effects)	37	0.053067721	0.036675699	0.147912311	-0.018816648	0.124952091	1.054501055	0.981359279	1.133094167
met-d-Gln	Glutamine	16	4	WJlPEo	ieu-a-1127	ER+ Breast cancer (Combined Oncoarray; iCOGS; GWAS meta analysis) || id:ieu-a-1127	exposure	MR Egger (bootstrap)	37	0.058952193	0.072627853	0.209	-0.083398398	0.201302785	1.06072453	0.919984554	1.22299502
met-d-Gln	Glutamine	16	5	WJlPEo	ieu-a-1127	ER+ Breast cancer (Combined Oncoarray; iCOGS; GWAS meta analysis) || id:ieu-a-1127	exposure	Simple mode	37	0.091809323	0.123874397	0.463410854	-0.150984496	0.334603142	1.09615579	0.85986103	1.397385711
met-d-Gln	Glutamine	16	6	WJlPEo	ieu-a-1127	ER+ Breast cancer (Combined Oncoarray; iCOGS; GWAS meta analysis) || id:ieu-a-1127	exposure	Weighted mode	37	0.048091597	0.069636537	0.494240471	-0.088396016	0.18457921	1.04926676	0.915398292	1.202712244
met-d-Gln	Glutamine	16	7	WJlPEo	ieu-a-1127	ER+ Breast cancer (Combined Oncoarray; iCOGS; GWAS meta analysis) || id:ieu-a-1127	exposure	Simple median	37	0.096766942	0.068660723	0.158731905	-0.037808074	0.231341958	1.101603606	0.962897728	1.260290133
met-d-Gln	Glutamine	16	8	WJlPEo	ieu-a-1127	ER+ Breast cancer (Combined Oncoarray; iCOGS; GWAS meta analysis) || id:ieu-a-1127	exposure	Weighted median	37	0.100964472	0.06365658	0.112721009	-0.023802425	0.225731369	1.106237339	0.976478618	1.253238961
met-d-Gln	Glutamine	16	9	WJlPEo	ieu-a-1127	ER+ Breast cancer (Combined Oncoarray; iCOGS; GWAS meta analysis) || id:ieu-a-1127	exposure	Penalised weighted median	37	0.111302382	0.06379983	0.081062168	-0.013745284	0.236350048	1.117732838	0.986348751	1.26661761
				id.exposure	id.outcome	outcome	exposure	method	nsnp	b	se	pval	lo_ci	up_ci	or	or_lci95	or_uci95
met-d-Glucose	Glucose	17	1	VNfKLa	ieu-a-1127	ER+ Breast cancer (Combined Oncoarray; iCOGS; GWAS meta analysis) || id:ieu-a-1127	exposure	MR Egger	19	-0.09063901	0.135761028	0.513327869	-0.356730624	0.175452604	0.913347361	0.699961025	1.191785502
met-d-Glucose	Glucose	17	2	VNfKLa	ieu-a-1127	ER+ Breast cancer (Combined Oncoarray; iCOGS; GWAS meta analysis) || id:ieu-a-1127	exposure	Inverse variance weighted (multiplicative random effects)	19	0.072084609	0.059671422	0.227037393	-0.044871378	0.189040597	1.074746274	0.956120452	1.208089996
met-d-Glucose	Glucose	17	3	VNfKLa	ieu-a-1127	ER+ Breast cancer (Combined Oncoarray; iCOGS; GWAS meta analysis) || id:ieu-a-1127	exposure	Inverse variance weighted (fixed effects)	19	0.072084609	0.048724092	0.139021447	-0.023414611	0.167583829	1.074746274	0.976857384	1.182444409
met-d-Glucose	Glucose	17	4	VNfKLa	ieu-a-1127	ER+ Breast cancer (Combined Oncoarray; iCOGS; GWAS meta analysis) || id:ieu-a-1127	exposure	MR Egger (bootstrap)	19	0.017973205	0.086296431	0.412	-0.151167801	0.18711421	1.018135695	0.859703428	1.205764987
met-d-Glucose	Glucose	17	5	VNfKLa	ieu-a-1127	ER+ Breast cancer (Combined Oncoarray; iCOGS; GWAS meta analysis) || id:ieu-a-1127	exposure	Simple mode	19	0.005273046	0.109761076	0.962212497	-0.209858664	0.220404756	1.005286973	0.810698819	1.246581189
met-d-Glucose	Glucose	17	6	VNfKLa	ieu-a-1127	ER+ Breast cancer (Combined Oncoarray; iCOGS; GWAS meta analysis) || id:ieu-a-1127	exposure	Weighted mode	19	-0.011009651	0.067989416	0.873163389	-0.144268907	0.122249605	0.989050734	0.865654936	1.130036129
met-d-Glucose	Glucose	17	7	VNfKLa	ieu-a-1127	ER+ Breast cancer (Combined Oncoarray; iCOGS; GWAS meta analysis) || id:ieu-a-1127	exposure	Simple median	19	0.012463182	0.082283845	0.879608352	-0.148813155	0.173739518	1.012541171	0.86173011	1.189745618
met-d-Glucose	Glucose	17	8	VNfKLa	ieu-a-1127	ER+ Breast cancer (Combined Oncoarray; iCOGS; GWAS meta analysis) || id:ieu-a-1127	exposure	Weighted median	19	-0.018216546	0.067713405	0.787911045	-0.150934819	0.114501728	0.981948372	0.859903746	1.121314578
met-d-Glucose	Glucose	17	9	VNfKLa	ieu-a-1127	ER+ Breast cancer (Combined Oncoarray; iCOGS; GWAS meta analysis) || id:ieu-a-1127	exposure	Penalised weighted median	19	-0.018247018	0.068519713	0.790005717	-0.152545655	0.116051619	0.981918451	0.858519698	1.123053841
				id.exposure	id.outcome	outcome	exposure	method	nsnp	b	se	pval	lo_ci	up_ci	or	or_lci95	or_uci95
met-d-Gly	Glycine	18	1	AFOf62	ieu-a-1127	ER+ Breast cancer (Combined Oncoarray; iCOGS; GWAS meta analysis) || id:ieu-a-1127	exposure	MR Egger	59	-0.009428403	0.021012559	0.655347003	-0.050613018	0.031756213	0.990615906	0.950646482	1.032265822
met-d-Gly	Glycine	18	2	AFOf62	ieu-a-1127	ER+ Breast cancer (Combined Oncoarray; iCOGS; GWAS meta analysis) || id:ieu-a-1127	exposure	Inverse variance weighted (multiplicative random effects)	59	0.005973931	0.017653436	0.735061407	-0.028626803	0.040574665	1.005991811	0.971779062	1.041409064
met-d-Gly	Glycine	18	3	AFOf62	ieu-a-1127	ER+ Breast cancer (Combined Oncoarray; iCOGS; GWAS meta analysis) || id:ieu-a-1127	exposure	Inverse variance weighted (fixed effects)	59	0.005973931	0.013261901	0.652380121	-0.020019394	0.031967257	1.005991811	0.980179663	1.032483698
met-d-Gly	Glycine	18	4	AFOf62	ieu-a-1127	ER+ Breast cancer (Combined Oncoarray; iCOGS; GWAS meta analysis) || id:ieu-a-1127	exposure	MR Egger (bootstrap)	59	0.003977805	0.015433252	0.403	-0.026271369	0.03422698	1.003985727	0.974070721	1.034819463
met-d-Gly	Glycine	18	5	AFOf62	ieu-a-1127	ER+ Breast cancer (Combined Oncoarray; iCOGS; GWAS meta analysis) || id:ieu-a-1127	exposure	Simple mode	59	0.046305381	0.061808926	0.456782633	-0.074840114	0.167450875	1.047394216	0.927891832	1.182287208
met-d-Gly	Glycine	18	6	AFOf62	ieu-a-1127	ER+ Breast cancer (Combined Oncoarray; iCOGS; GWAS meta analysis) || id:ieu-a-1127	exposure	Weighted mode	59	0.005772629	0.014412874	0.690245859	-0.022476604	0.034021862	1.005789323	0.977774113	1.034607225
met-d-Gly	Glycine	18	7	AFOf62	ieu-a-1127	ER+ Breast cancer (Combined Oncoarray; iCOGS; GWAS meta analysis) || id:ieu-a-1127	exposure	Simple median	59	0.042206495	0.040638775	0.299001526	-0.037445504	0.121858494	1.043109854	0.96324691	1.129594246
met-d-Gly	Glycine	18	8	AFOf62	ieu-a-1127	ER+ Breast cancer (Combined Oncoarray; iCOGS; GWAS meta analysis) || id:ieu-a-1127	exposure	Weighted median	59	0.001600218	0.015111579	0.915666825	-0.028018475	0.031218912	1.001601499	0.972370402	1.031711333
met-d-Gly	Glycine	18	9	AFOf62	ieu-a-1127	ER+ Breast cancer (Combined Oncoarray; iCOGS; GWAS meta analysis) || id:ieu-a-1127	exposure	Penalised weighted median	59	0.001651777	0.015679095	0.916098898	-0.02907925	0.032382804	1.001653142	0.971339482	1.032912833
				id.exposure	id.outcome	outcome	exposure	method	nsnp	b	se	pval	lo_ci	up_ci	or	or_lci95	or_uci95
met-d-GlycA	Glycoprotein acetyls	19	1	QF4skc	ieu-a-1127	ER+ Breast cancer (Combined Oncoarray; iCOGS; GWAS meta analysis) || id:ieu-a-1127	exposure	MR Egger	69	-0.003257337	0.062737353	0.958746754	-0.126222549	0.119707875	0.996747962	0.881418666	1.12716753
met-d-GlycA	Glycoprotein acetyls	19	2	QF4skc	ieu-a-1127	ER+ Breast cancer (Combined Oncoarray; iCOGS; GWAS meta analysis) || id:ieu-a-1127	exposure	Inverse variance weighted (multiplicative random effects)	69	0.026776432	0.035235333	0.447295652	-0.04228482	0.095837685	1.027138142	0.958596714	1.100580409
met-d-GlycA	Glycoprotein acetyls	19	3	QF4skc	ieu-a-1127	ER+ Breast cancer (Combined Oncoarray; iCOGS; GWAS meta analysis) || id:ieu-a-1127	exposure	Inverse variance weighted (fixed effects)	69	0.026776432	0.023134584	0.247100769	-0.018567352	0.072120217	1.027138142	0.981603959	1.074784544
met-d-GlycA	Glycoprotein acetyls	19	4	QF4skc	ieu-a-1127	ER+ Breast cancer (Combined Oncoarray; iCOGS; GWAS meta analysis) || id:ieu-a-1127	exposure	MR Egger (bootstrap)	69	-0.03696996	0.038822764	0.169	-0.113062578	0.039122657	0.963705084	0.89309477	1.039898027
met-d-GlycA	Glycoprotein acetyls	19	5	QF4skc	ieu-a-1127	ER+ Breast cancer (Combined Oncoarray; iCOGS; GWAS meta analysis) || id:ieu-a-1127	exposure	Simple mode	69	0.012948112	0.103566254	0.90087461	-0.190041745	0.215937969	1.013032302	0.826924613	1.241025395
met-d-GlycA	Glycoprotein acetyls	19	6	QF4skc	ieu-a-1127	ER+ Breast cancer (Combined Oncoarray; iCOGS; GWAS meta analysis) || id:ieu-a-1127	exposure	Weighted mode	69	0.002558465	0.052651788	0.96138674	-0.10063904	0.105755971	1.002561741	0.904259375	1.111550593
met-d-GlycA	Glycoprotein acetyls	19	7	QF4skc	ieu-a-1127	ER+ Breast cancer (Combined Oncoarray; iCOGS; GWAS meta analysis) || id:ieu-a-1127	exposure	Simple median	69	0.057048274	0.045341621	0.208323853	-0.031821304	0.145917852	1.058706917	0.968679666	1.157101131
met-d-GlycA	Glycoprotein acetyls	19	8	QF4skc	ieu-a-1127	ER+ Breast cancer (Combined Oncoarray; iCOGS; GWAS meta analysis) || id:ieu-a-1127	exposure	Weighted median	69	0.051873916	0.039682785	0.191139838	-0.025904343	0.129652175	1.053242937	0.974428296	1.138432339
met-d-GlycA	Glycoprotein acetyls	19	9	QF4skc	ieu-a-1127	ER+ Breast cancer (Combined Oncoarray; iCOGS; GWAS meta analysis) || id:ieu-a-1127	exposure	Penalised weighted median	69	0.063053306	0.044017689	0.152013988	-0.023221364	0.149327976	1.065083613	0.977046177	1.161053725
				id.exposure	id.outcome	outcome	exposure	method	nsnp	b	se	pval	lo_ci	up_ci	or	or_lci95	or_uci95
met-d-HDL_C	HDL cholesterol	20	1	PS9sSZ	ieu-a-1127	ER+ Breast cancer (Combined Oncoarray; iCOGS; GWAS meta analysis) || id:ieu-a-1127	exposure	MR Egger	105	0.042266384	0.039219273	0.283687766	-0.034603391	0.119136159	1.043172326	0.96598846	1.126523294
met-d-HDL_C	HDL cholesterol	20	2	PS9sSZ	ieu-a-1127	ER+ Breast cancer (Combined Oncoarray; iCOGS; GWAS meta analysis) || id:ieu-a-1127	exposure	Inverse variance weighted (multiplicative random effects)	105	0.089498005	0.023820721	0.00017186	0.042809392	0.136186618	1.093625151	1.04373893	1.145895718
met-d-HDL_C	HDL cholesterol	20	3	PS9sSZ	ieu-a-1127	ER+ Breast cancer (Combined Oncoarray; iCOGS; GWAS meta analysis) || id:ieu-a-1127	exposure	Inverse variance weighted (fixed effects)	105	0.089498005	0.018463572	1.25E-06	0.053309403	0.125686606	1.093625151	1.05475594	1.133926747
met-d-HDL_C	HDL cholesterol	20	4	PS9sSZ	ieu-a-1127	ER+ Breast cancer (Combined Oncoarray; iCOGS; GWAS meta analysis) || id:ieu-a-1127	exposure	MR Egger (bootstrap)	105	0.09127195	0.031931612	0.002	0.02868599	0.15385791	1.095566904	1.029101396	1.166325152
met-d-HDL_C	HDL cholesterol	20	5	PS9sSZ	ieu-a-1127	ER+ Breast cancer (Combined Oncoarray; iCOGS; GWAS meta analysis) || id:ieu-a-1127	exposure	Simple mode	105	0.06745149	0.062576997	0.283574009	-0.055199424	0.190102404	1.069778364	0.946296415	1.209373436
met-d-HDL_C	HDL cholesterol	20	6	PS9sSZ	ieu-a-1127	ER+ Breast cancer (Combined Oncoarray; iCOGS; GWAS meta analysis) || id:ieu-a-1127	exposure	Weighted mode	105	0.072263302	0.030507274	0.019696042	0.012469046	0.132057558	1.07493834	1.012547109	1.141174001
met-d-HDL_C	HDL cholesterol	20	7	PS9sSZ	ieu-a-1127	ER+ Breast cancer (Combined Oncoarray; iCOGS; GWAS meta analysis) || id:ieu-a-1127	exposure	Simple median	105	0.066985005	0.032470474	0.03911726	0.003342876	0.130627134	1.069279444	1.00334847	1.139542805
met-d-HDL_C	HDL cholesterol	20	8	PS9sSZ	ieu-a-1127	ER+ Breast cancer (Combined Oncoarray; iCOGS; GWAS meta analysis) || id:ieu-a-1127	exposure	Weighted median	105	0.076868501	0.031492442	0.014652516	0.015143315	0.138593688	1.079900062	1.015258556	1.148657292
met-d-HDL_C	HDL cholesterol	20	9	PS9sSZ	ieu-a-1127	ER+ Breast cancer (Combined Oncoarray; iCOGS; GWAS meta analysis) || id:ieu-a-1127	exposure	Penalised weighted median	105	0.075370216	0.03238501	0.019948348	0.011895596	0.138844835	1.078283275	1.01196663	1.14894581
				id.exposure	id.outcome	outcome	exposure	method	nsnp	b	se	pval	lo_ci	up_ci	or	or_lci95	or_uci95
met-d-HDL_CE	Cholesteryl esters in HDL	21	1	62wOMg	ieu-a-1127	ER+ Breast cancer (Combined Oncoarray; iCOGS; GWAS meta analysis) || id:ieu-a-1127	exposure	MR Egger	112	0.06340837	0.041148907	0.126201068	-0.017243488	0.144060229	1.065461853	0.98290433	1.154953668
met-d-HDL_CE	Cholesteryl esters in HDL	21	2	62wOMg	ieu-a-1127	ER+ Breast cancer (Combined Oncoarray; iCOGS; GWAS meta analysis) || id:ieu-a-1127	exposure	Inverse variance weighted (multiplicative random effects)	112	0.079853092	0.0245195	0.001127084	0.031794872	0.127911312	1.083127936	1.032305728	1.136452208
met-d-HDL_CE	Cholesteryl esters in HDL	21	3	62wOMg	ieu-a-1127	ER+ Breast cancer (Combined Oncoarray; iCOGS; GWAS meta analysis) || id:ieu-a-1127	exposure	Inverse variance weighted (fixed effects)	112	0.079853092	0.018349681	1.35E-05	0.043887717	0.115818467	1.083127936	1.044865028	1.122792029
met-d-HDL_CE	Cholesteryl esters in HDL	21	4	62wOMg	ieu-a-1127	ER+ Breast cancer (Combined Oncoarray; iCOGS; GWAS meta analysis) || id:ieu-a-1127	exposure	MR Egger (bootstrap)	112	0.108025067	0.03147278	0	0.046338418	0.169711716	1.114075672	1.04742882	1.184963196
met-d-HDL_CE	Cholesteryl esters in HDL	21	5	62wOMg	ieu-a-1127	ER+ Breast cancer (Combined Oncoarray; iCOGS; GWAS meta analysis) || id:ieu-a-1127	exposure	Simple mode	112	0.059783224	0.0665634	0.371055194	-0.070681041	0.190247488	1.06160639	0.931759037	1.20954891
met-d-HDL_CE	Cholesteryl esters in HDL	21	6	62wOMg	ieu-a-1127	ER+ Breast cancer (Combined Oncoarray; iCOGS; GWAS meta analysis) || id:ieu-a-1127	exposure	Weighted mode	112	0.072470709	0.029706416	0.016288447	0.014246134	0.130695284	1.075161314	1.014348094	1.139620468
met-d-HDL_CE	Cholesteryl esters in HDL	21	7	62wOMg	ieu-a-1127	ER+ Breast cancer (Combined Oncoarray; iCOGS; GWAS meta analysis) || id:ieu-a-1127	exposure	Simple median	112	0.055320068	0.033259874	0.096258894	-0.009869284	0.120509421	1.056878834	0.990179257	1.128071369
met-d-HDL_CE	Cholesteryl esters in HDL	21	8	62wOMg	ieu-a-1127	ER+ Breast cancer (Combined Oncoarray; iCOGS; GWAS meta analysis) || id:ieu-a-1127	exposure	Weighted median	112	0.075924179	0.032862229	0.020867221	0.011514211	0.140334147	1.078880769	1.011580754	1.150658224
met-d-HDL_CE	Cholesteryl esters in HDL	21	9	62wOMg	ieu-a-1127	ER+ Breast cancer (Combined Oncoarray; iCOGS; GWAS meta analysis) || id:ieu-a-1127	exposure	Penalised weighted median	112	0.074470235	0.033034492	0.0241762	0.00972263	0.139217839	1.077313276	1.009770048	1.149374452
				id.exposure	id.outcome	outcome	exposure	method	nsnp	b	se	pval	lo_ci	up_ci	or	or_lci95	or_uci95
met-d-HDL_FC	Free cholesterol in HDL	22	1	ET0XMn	ieu-a-1127	ER+ Breast cancer (Combined Oncoarray; iCOGS; GWAS meta analysis) || id:ieu-a-1127	exposure	MR Egger	97	0.032294788	0.039647506	0.417368432	-0.045414324	0.110003899	1.032821924	0.955601471	1.116282423
met-d-HDL_FC	Free cholesterol in HDL	22	2	ET0XMn	ieu-a-1127	ER+ Breast cancer (Combined Oncoarray; iCOGS; GWAS meta analysis) || id:ieu-a-1127	exposure	Inverse variance weighted (multiplicative random effects)	97	0.067253172	0.023958168	0.004998843	0.020295163	0.11421118	1.069566228	1.02050251	1.12098883
met-d-HDL_FC	Free cholesterol in HDL	22	3	ET0XMn	ieu-a-1127	ER+ Breast cancer (Combined Oncoarray; iCOGS; GWAS meta analysis) || id:ieu-a-1127	exposure	Inverse variance weighted (fixed effects)	97	0.067253172	0.018136907	0.000208834	0.031704834	0.102801509	1.069566228	1.032212786	1.108271405
met-d-HDL_FC	Free cholesterol in HDL	22	4	ET0XMn	ieu-a-1127	ER+ Breast cancer (Combined Oncoarray; iCOGS; GWAS meta analysis) || id:ieu-a-1127	exposure	MR Egger (bootstrap)	97	0.057334116	0.027708125	0.016	0.003026192	0.11164204	1.059009583	1.003030775	1.11811255
met-d-HDL_FC	Free cholesterol in HDL	22	5	ET0XMn	ieu-a-1127	ER+ Breast cancer (Combined Oncoarray; iCOGS; GWAS meta analysis) || id:ieu-a-1127	exposure	Simple mode	97	0.053111742	0.056727889	0.351491472	-0.05807492	0.164298404	1.054547476	0.943579251	1.178565952
met-d-HDL_FC	Free cholesterol in HDL	22	6	ET0XMn	ieu-a-1127	ER+ Breast cancer (Combined Oncoarray; iCOGS; GWAS meta analysis) || id:ieu-a-1127	exposure	Weighted mode	97	0.063147979	0.027365827	0.023172179	0.009510957	0.116785	1.065184452	1.00955633	1.12387777
met-d-HDL_FC	Free cholesterol in HDL	22	7	ET0XMn	ieu-a-1127	ER+ Breast cancer (Combined Oncoarray; iCOGS; GWAS meta analysis) || id:ieu-a-1127	exposure	Simple median	97	0.03934889	0.034021728	0.247443513	-0.027333696	0.106031476	1.040133313	0.973036489	1.111856873
met-d-HDL_FC	Free cholesterol in HDL	22	8	ET0XMn	ieu-a-1127	ER+ Breast cancer (Combined Oncoarray; iCOGS; GWAS meta analysis) || id:ieu-a-1127	exposure	Weighted median	97	0.074516492	0.030412038	0.014276494	0.014908897	0.134124086	1.077363111	1.015020589	1.143534708
met-d-HDL_FC	Free cholesterol in HDL	22	9	ET0XMn	ieu-a-1127	ER+ Breast cancer (Combined Oncoarray; iCOGS; GWAS meta analysis) || id:ieu-a-1127	exposure	Penalised weighted median	97	0.073974376	0.029425049	0.01193727	0.01630128	0.131647473	1.076779214	1.016434871	1.140706119
				id.exposure	id.outcome	outcome	exposure	method	nsnp	b	se	pval	lo_ci	up_ci	or	or_lci95	or_uci95
met-d-HDL_L	Total lipids in HDL	23	1	wTHwRC	ieu-a-1127	ER+ Breast cancer (Combined Oncoarray; iCOGS; GWAS meta analysis) || id:ieu-a-1127	exposure	MR Egger	91	0.045588461	0.045818334	0.322442069	-0.044215474	0.135392396	1.046643588	0.956747781	1.144985984
met-d-HDL_L	Total lipids in HDL	23	2	wTHwRC	ieu-a-1127	ER+ Breast cancer (Combined Oncoarray; iCOGS; GWAS meta analysis) || id:ieu-a-1127	exposure	Inverse variance weighted (multiplicative random effects)	91	0.062425143	0.026499343	0.018486636	0.010486432	0.114363855	1.064414777	1.010541607	1.12115999
met-d-HDL_L	Total lipids in HDL	23	3	wTHwRC	ieu-a-1127	ER+ Breast cancer (Combined Oncoarray; iCOGS; GWAS meta analysis) || id:ieu-a-1127	exposure	Inverse variance weighted (fixed effects)	91	0.062425143	0.019003751	0.001020239	0.025177791	0.099672495	1.064414777	1.025497429	1.104809029
met-d-HDL_L	Total lipids in HDL	23	4	wTHwRC	ieu-a-1127	ER+ Breast cancer (Combined Oncoarray; iCOGS; GWAS meta analysis) || id:ieu-a-1127	exposure	MR Egger (bootstrap)	91	0.05404584	0.031574812	0.042	-0.007840791	0.115932471	1.055532986	0.992189868	1.12292004
met-d-HDL_L	Total lipids in HDL	23	5	wTHwRC	ieu-a-1127	ER+ Breast cancer (Combined Oncoarray; iCOGS; GWAS meta analysis) || id:ieu-a-1127	exposure	Simple mode	91	0.057132686	0.065749838	0.387191139	-0.071736996	0.186002368	1.058796289	0.930775661	1.204425113
met-d-HDL_L	Total lipids in HDL	23	6	wTHwRC	ieu-a-1127	ER+ Breast cancer (Combined Oncoarray; iCOGS; GWAS meta analysis) || id:ieu-a-1127	exposure	Weighted mode	91	0.057132686	0.028692957	0.04949423	0.00089449	0.113370882	1.058796289	1.00089489	1.120047262
met-d-HDL_L	Total lipids in HDL	23	7	wTHwRC	ieu-a-1127	ER+ Breast cancer (Combined Oncoarray; iCOGS; GWAS meta analysis) || id:ieu-a-1127	exposure	Simple median	91	0.055508784	0.032776757	0.090352525	-0.00873366	0.119751228	1.057078303	0.991304368	1.127216397
met-d-HDL_L	Total lipids in HDL	23	8	wTHwRC	ieu-a-1127	ER+ Breast cancer (Combined Oncoarray; iCOGS; GWAS meta analysis) || id:ieu-a-1127	exposure	Weighted median	91	0.073251252	0.031505994	0.020072272	0.011499504	0.135003	1.07600085	1.011565877	1.144540218
met-d-HDL_L	Total lipids in HDL	23	9	wTHwRC	ieu-a-1127	ER+ Breast cancer (Combined Oncoarray; iCOGS; GWAS meta analysis) || id:ieu-a-1127	exposure	Penalised weighted median	91	0.072514747	0.030931674	0.019060149	0.011888665	0.133140829	1.075208662	1.011959617	1.142410872
				id.exposure	id.outcome	outcome	exposure	method	nsnp	b	se	pval	lo_ci	up_ci	or	or_lci95	or_uci95
met-d-HDL_P	Concentration of HDL particles	24	1	9nfFOv	ieu-a-1127	ER+ Breast cancer (Combined Oncoarray; iCOGS; GWAS meta analysis) || id:ieu-a-1127	exposure	MR Egger	71	0.08075963	0.057156003	0.162160148	-0.031266136	0.192785397	1.084110278	0.969217595	1.212622533
met-d-HDL_P	Concentration of HDL particles	24	2	9nfFOv	ieu-a-1127	ER+ Breast cancer (Combined Oncoarray; iCOGS; GWAS meta analysis) || id:ieu-a-1127	exposure	Inverse variance weighted (multiplicative random effects)	71	0.039778555	0.030846317	0.197199218	-0.020680227	0.100237337	1.040580317	0.979532142	1.105433247
met-d-HDL_P	Concentration of HDL particles	24	3	9nfFOv	ieu-a-1127	ER+ Breast cancer (Combined Oncoarray; iCOGS; GWAS meta analysis) || id:ieu-a-1127	exposure	Inverse variance weighted (fixed effects)	71	0.039778555	0.022127539	0.072225442	-0.003591423	0.083148532	1.040580317	0.996415019	1.086703207
met-d-HDL_P	Concentration of HDL particles	24	4	9nfFOv	ieu-a-1127	ER+ Breast cancer (Combined Oncoarray; iCOGS; GWAS meta analysis) || id:ieu-a-1127	exposure	MR Egger (bootstrap)	71	0.048071342	0.042200408	0.126	-0.034641457	0.130784142	1.049245508	0.965951689	1.139721737
met-d-HDL_P	Concentration of HDL particles	24	5	9nfFOv	ieu-a-1127	ER+ Breast cancer (Combined Oncoarray; iCOGS; GWAS meta analysis) || id:ieu-a-1127	exposure	Simple mode	71	0.082706586	0.075949964	0.279905748	-0.066155343	0.231568516	1.086223049	0.935985454	1.260575693
met-d-HDL_P	Concentration of HDL particles	24	6	9nfFOv	ieu-a-1127	ER+ Breast cancer (Combined Oncoarray; iCOGS; GWAS meta analysis) || id:ieu-a-1127	exposure	Weighted mode	71	0.082706586	0.0393081	0.038966777	0.00566271	0.159750462	1.086223049	1.005678774	1.173218072
met-d-HDL_P	Concentration of HDL particles	24	7	9nfFOv	ieu-a-1127	ER+ Breast cancer (Combined Oncoarray; iCOGS; GWAS meta analysis) || id:ieu-a-1127	exposure	Simple median	71	0.051308847	0.037315262	0.169128435	-0.021829066	0.124446759	1.05264795	0.978407464	1.132521723
met-d-HDL_P	Concentration of HDL particles	24	8	9nfFOv	ieu-a-1127	ER+ Breast cancer (Combined Oncoarray; iCOGS; GWAS meta analysis) || id:ieu-a-1127	exposure	Weighted median	71	0.078115196	0.037520973	0.037350919	0.004574088	0.151656303	1.081247207	1.004584565	1.163760187
met-d-HDL_P	Concentration of HDL particles	24	9	9nfFOv	ieu-a-1127	ER+ Breast cancer (Combined Oncoarray; iCOGS; GWAS meta analysis) || id:ieu-a-1127	exposure	Penalised weighted median	71	0.078901681	0.039769456	0.047258419	0.000953547	0.156849815	1.082097926	1.000954002	1.169819912
				id.exposure	id.outcome	outcome	exposure	method	nsnp	b	se	pval	lo_ci	up_ci	or	or_lci95	or_uci95
met-d-HDL_PL	Phospholipids in HDL	25	1	slxGp8	ieu-a-1127	ER+ Breast cancer (Combined Oncoarray; iCOGS; GWAS meta analysis) || id:ieu-a-1127	exposure	MR Egger	82	0.036784531	0.049660695	0.461033516	-0.060550431	0.134119492	1.037469454	0.9412463	1.143529455
met-d-HDL_PL	Phospholipids in HDL	25	2	slxGp8	ieu-a-1127	ER+ Breast cancer (Combined Oncoarray; iCOGS; GWAS meta analysis) || id:ieu-a-1127	exposure	Inverse variance weighted (multiplicative random effects)	82	0.064317119	0.028430132	0.023679673	0.008594061	0.120040177	1.06643053	1.008631096	1.127542152
met-d-HDL_PL	Phospholipids in HDL	25	3	slxGp8	ieu-a-1127	ER+ Breast cancer (Combined Oncoarray; iCOGS; GWAS meta analysis) || id:ieu-a-1127	exposure	Inverse variance weighted (fixed effects)	82	0.064317119	0.019710788	0.001102234	0.025683974	0.102950264	1.06643053	1.026016649	1.108436279
met-d-HDL_PL	Phospholipids in HDL	25	4	slxGp8	ieu-a-1127	ER+ Breast cancer (Combined Oncoarray; iCOGS; GWAS meta analysis) || id:ieu-a-1127	exposure	MR Egger (bootstrap)	82	0.047669484	0.032550445	0.065	-0.016129389	0.111468357	1.048823945	0.983999993	1.117918369
met-d-HDL_PL	Phospholipids in HDL	25	5	slxGp8	ieu-a-1127	ER+ Breast cancer (Combined Oncoarray; iCOGS; GWAS meta analysis) || id:ieu-a-1127	exposure	Simple mode	82	0.057887824	0.070829759	0.416165257	-0.080938503	0.196714151	1.059596128	0.922250406	1.217396
met-d-HDL_PL	Phospholipids in HDL	25	6	slxGp8	ieu-a-1127	ER+ Breast cancer (Combined Oncoarray; iCOGS; GWAS meta analysis) || id:ieu-a-1127	exposure	Weighted mode	82	0.057887824	0.029967927	0.056898657	-0.000849312	0.116624961	1.059596128	0.999151048	1.12369792
met-d-HDL_PL	Phospholipids in HDL	25	7	slxGp8	ieu-a-1127	ER+ Breast cancer (Combined Oncoarray; iCOGS; GWAS meta analysis) || id:ieu-a-1127	exposure	Simple median	82	0.065143603	0.034877944	0.061795635	-0.003217167	0.133504373	1.067312282	0.996788002	1.142826264
met-d-HDL_PL	Phospholipids in HDL	25	8	slxGp8	ieu-a-1127	ER+ Breast cancer (Combined Oncoarray; iCOGS; GWAS meta analysis) || id:ieu-a-1127	exposure	Weighted median	82	0.0769562	0.032056141	0.01636511	0.014126163	0.139786237	1.079994772	1.014226409	1.150027939
met-d-HDL_PL	Phospholipids in HDL	25	9	slxGp8	ieu-a-1127	ER+ Breast cancer (Combined Oncoarray; iCOGS; GWAS meta analysis) || id:ieu-a-1127	exposure	Penalised weighted median	82	0.076942773	0.03224176	0.017012745	0.013748924	0.140136622	1.07998027	1.013843875	1.150430962
				id.exposure	id.outcome	outcome	exposure	method	nsnp	b	se	pval	lo_ci	up_ci	or	or_lci95	or_uci95
met-d-HDL_size	Average diameter for HDL particles	26	1	HBhNr7	ieu-a-1127	ER+ Breast cancer (Combined Oncoarray; iCOGS; GWAS meta analysis) || id:ieu-a-1127	exposure	MR Egger	134	0.07817087	0.034791915	0.026312687	0.009978717	0.146363023	1.081307406	1.010028671	1.157616353
met-d-HDL_size	Average diameter for HDL particles	26	2	HBhNr7	ieu-a-1127	ER+ Breast cancer (Combined Oncoarray; iCOGS; GWAS meta analysis) || id:ieu-a-1127	exposure	Inverse variance weighted (multiplicative random effects)	134	0.06151529	0.022498558	0.006253432	0.017418115	0.105612464	1.063446756	1.017570695	1.111391089
met-d-HDL_size	Average diameter for HDL particles	26	3	HBhNr7	ieu-a-1127	ER+ Breast cancer (Combined Oncoarray; iCOGS; GWAS meta analysis) || id:ieu-a-1127	exposure	Inverse variance weighted (fixed effects)	134	0.06151529	0.016287919	0.000158892	0.029590968	0.093439611	1.063446756	1.030033131	1.097944298
met-d-HDL_size	Average diameter for HDL particles	26	4	HBhNr7	ieu-a-1127	ER+ Breast cancer (Combined Oncoarray; iCOGS; GWAS meta analysis) || id:ieu-a-1127	exposure	MR Egger (bootstrap)	134	0.069960846	0.024243738	0.003	0.022443121	0.117478572	1.072466189	1.022696862	1.12465753
met-d-HDL_size	Average diameter for HDL particles	26	5	HBhNr7	ieu-a-1127	ER+ Breast cancer (Combined Oncoarray; iCOGS; GWAS meta analysis) || id:ieu-a-1127	exposure	Simple mode	134	0.061440387	0.057063402	0.283561728	-0.050403882	0.173284655	1.063367104	0.950845318	1.18920457
met-d-HDL_size	Average diameter for HDL particles	26	6	HBhNr7	ieu-a-1127	ER+ Breast cancer (Combined Oncoarray; iCOGS; GWAS meta analysis) || id:ieu-a-1127	exposure	Weighted mode	134	0.061440387	0.021366978	0.00469944	0.01956111	0.103319664	1.063367104	1.019753682	1.10884581
met-d-HDL_size	Average diameter for HDL particles	26	7	HBhNr7	ieu-a-1127	ER+ Breast cancer (Combined Oncoarray; iCOGS; GWAS meta analysis) || id:ieu-a-1127	exposure	Simple median	134	0.022081976	0.031668745	0.485627702	-0.039988764	0.084152716	1.022327588	0.960800235	1.087795005
met-d-HDL_size	Average diameter for HDL particles	26	8	HBhNr7	ieu-a-1127	ER+ Breast cancer (Combined Oncoarray; iCOGS; GWAS meta analysis) || id:ieu-a-1127	exposure	Weighted median	134	0.074319071	0.0264498	0.004956983	0.022477463	0.12616068	1.077150439	1.022731985	1.134464439
met-d-HDL_size	Average diameter for HDL particles	26	9	HBhNr7	ieu-a-1127	ER+ Breast cancer (Combined Oncoarray; iCOGS; GWAS meta analysis) || id:ieu-a-1127	exposure	Penalised weighted median	134	0.073764049	0.026587993	0.005531436	0.021651584	0.125876515	1.076552762	1.02188768	1.134142111
				id.exposure	id.outcome	outcome	exposure	method	nsnp	b	se	pval	lo_ci	up_ci	or	or_lci95	or_uci95
met-d-HDL_TG	Triglycerides in HDL	27	1	btXzqa	ieu-a-1127	ER+ Breast cancer (Combined Oncoarray; iCOGS; GWAS meta analysis) || id:ieu-a-1127	exposure	MR Egger	84	-0.02811676	0.037316837	0.453331248	-0.10125776	0.04502424	0.972274837	0.903700065	1.046053216
met-d-HDL_TG	Triglycerides in HDL	27	2	btXzqa	ieu-a-1127	ER+ Breast cancer (Combined Oncoarray; iCOGS; GWAS meta analysis) || id:ieu-a-1127	exposure	Inverse variance weighted (multiplicative random effects)	84	-0.045815037	0.023684061	0.05306091	-0.092235798	0.000605723	0.955218626	0.911890103	1.000605906
met-d-HDL_TG	Triglycerides in HDL	27	3	btXzqa	ieu-a-1127	ER+ Breast cancer (Combined Oncoarray; iCOGS; GWAS meta analysis) || id:ieu-a-1127	exposure	Inverse variance weighted (fixed effects)	84	-0.045815037	0.017555541	0.009061649	-0.080223897	-0.011406177	0.955218626	0.922909686	0.988658626
met-d-HDL_TG	Triglycerides in HDL	27	4	btXzqa	ieu-a-1127	ER+ Breast cancer (Combined Oncoarray; iCOGS; GWAS meta analysis) || id:ieu-a-1127	exposure	MR Egger (bootstrap)	84	-0.019552535	0.024878299	0.217	-0.068314001	0.029208931	0.980637376	0.933967161	1.029639695
met-d-HDL_TG	Triglycerides in HDL	27	5	btXzqa	ieu-a-1127	ER+ Breast cancer (Combined Oncoarray; iCOGS; GWAS meta analysis) || id:ieu-a-1127	exposure	Simple mode	84	-0.065334811	0.059545091	0.275712876	-0.182043189	0.051373567	0.936753776	0.833565339	1.05271608
met-d-HDL_TG	Triglycerides in HDL	27	6	btXzqa	ieu-a-1127	ER+ Breast cancer (Combined Oncoarray; iCOGS; GWAS meta analysis) || id:ieu-a-1127	exposure	Weighted mode	84	-0.04044096	0.027317911	0.142557218	-0.093984065	0.013102146	0.960365863	0.910297268	1.013188355
met-d-HDL_TG	Triglycerides in HDL	27	7	btXzqa	ieu-a-1127	ER+ Breast cancer (Combined Oncoarray; iCOGS; GWAS meta analysis) || id:ieu-a-1127	exposure	Simple median	84	-0.052895969	0.036021243	0.1419777	-0.123497605	0.017705668	0.948478679	0.883823758	1.017863342
met-d-HDL_TG	Triglycerides in HDL	27	8	btXzqa	ieu-a-1127	ER+ Breast cancer (Combined Oncoarray; iCOGS; GWAS meta analysis) || id:ieu-a-1127	exposure	Weighted median	84	-0.024468473	0.030230904	0.418293112	-0.083721045	0.034784099	0.975828454	0.919687772	1.035396142
met-d-HDL_TG	Triglycerides in HDL	27	9	btXzqa	ieu-a-1127	ER+ Breast cancer (Combined Oncoarray; iCOGS; GWAS meta analysis) || id:ieu-a-1127	exposure	Penalised weighted median	84	-0.016152067	0.030545777	0.596956463	-0.07602179	0.043717656	0.983977678	0.926796012	1.044687352
				id.exposure	id.outcome	outcome	exposure	method	nsnp	b	se	pval	lo_ci	up_ci	or	or_lci95	or_uci95
met-d-His	Histidine	28	1	0ck19y	ieu-a-1127	ER+ Breast cancer (Combined Oncoarray; iCOGS; GWAS meta analysis) || id:ieu-a-1127	exposure	MR Egger	14	-0.099984726	0.137862779	0.482203842	-0.370195773	0.17022632	0.904851238	0.690599117	1.18557314
met-d-His	Histidine	28	2	0ck19y	ieu-a-1127	ER+ Breast cancer (Combined Oncoarray; iCOGS; GWAS meta analysis) || id:ieu-a-1127	exposure	Inverse variance weighted (multiplicative random effects)	14	0.070456185	0.064655342	0.275836738	-0.056268286	0.197180656	1.072997555	0.945285495	1.217964053
met-d-His	Histidine	28	3	0ck19y	ieu-a-1127	ER+ Breast cancer (Combined Oncoarray; iCOGS; GWAS meta analysis) || id:ieu-a-1127	exposure	Inverse variance weighted (fixed effects)	14	0.070456185	0.061001292	0.248092489	-0.049106347	0.190018717	1.072997555	0.952079873	1.209272232
met-d-His	Histidine	28	4	0ck19y	ieu-a-1127	ER+ Breast cancer (Combined Oncoarray; iCOGS; GWAS meta analysis) || id:ieu-a-1127	exposure	MR Egger (bootstrap)	14	0.047347847	0.123069239	0.35	-0.19386786	0.288563554	1.048486659	0.823766749	1.334509161
met-d-His	Histidine	28	5	0ck19y	ieu-a-1127	ER+ Breast cancer (Combined Oncoarray; iCOGS; GWAS meta analysis) || id:ieu-a-1127	exposure	Simple mode	14	0.008324991	0.152624482	0.957329852	-0.290818994	0.307468976	1.00835974	0.747650995	1.359978616
met-d-His	Histidine	28	6	0ck19y	ieu-a-1127	ER+ Breast cancer (Combined Oncoarray; iCOGS; GWAS meta analysis) || id:ieu-a-1127	exposure	Weighted mode	14	-0.003440592	0.107025438	0.974842814	-0.213210451	0.206329267	0.99656532	0.807986078	1.229157858
met-d-His	Histidine	28	7	0ck19y	ieu-a-1127	ER+ Breast cancer (Combined Oncoarray; iCOGS; GWAS meta analysis) || id:ieu-a-1127	exposure	Simple median	14	0.078489719	0.091041699	0.388616354	-0.099952011	0.256931448	1.081652234	0.904880841	1.292956489
met-d-His	Histidine	28	8	0ck19y	ieu-a-1127	ER+ Breast cancer (Combined Oncoarray; iCOGS; GWAS meta analysis) || id:ieu-a-1127	exposure	Weighted median	14	5.76E-05	0.087983027	0.999477807	-0.172389151	0.172504316	1.000057584	0.84165158	1.188276949
met-d-His	Histidine	28	9	0ck19y	ieu-a-1127	ER+ Breast cancer (Combined Oncoarray; iCOGS; GWAS meta analysis) || id:ieu-a-1127	exposure	Penalised weighted median	14	-0.000433641	0.084835334	0.995921584	-0.166710895	0.165843614	0.999566453	0.846444287	1.180388491
				id.exposure	id.outcome	outcome	exposure	method	nsnp	b	se	pval	lo_ci	up_ci	or	or_lci95	or_uci95
met-d-IDL_C	Cholesterol in IDL	29	1	ffwE5e	ieu-a-1127	ER+ Breast cancer (Combined Oncoarray; iCOGS; GWAS meta analysis) || id:ieu-a-1127	exposure	MR Egger	72	-0.005441693	0.03451856	0.875190068	-0.07309807	0.062214684	0.994573086	0.929509668	1.064190785
met-d-IDL_C	Cholesterol in IDL	29	2	ffwE5e	ieu-a-1127	ER+ Breast cancer (Combined Oncoarray; iCOGS; GWAS meta analysis) || id:ieu-a-1127	exposure	Inverse variance weighted (multiplicative random effects)	72	0.007567131	0.023895886	0.751493342	-0.039268805	0.054403068	1.007595835	0.96149222	1.05591012
met-d-IDL_C	Cholesterol in IDL	29	3	ffwE5e	ieu-a-1127	ER+ Breast cancer (Combined Oncoarray; iCOGS; GWAS meta analysis) || id:ieu-a-1127	exposure	Inverse variance weighted (fixed effects)	72	0.007567131	0.018463576	0.681922547	-0.028621477	0.04375574	1.007595835	0.971784237	1.044727139
met-d-IDL_C	Cholesterol in IDL	29	4	ffwE5e	ieu-a-1127	ER+ Breast cancer (Combined Oncoarray; iCOGS; GWAS meta analysis) || id:ieu-a-1127	exposure	MR Egger (bootstrap)	72	-0.022837489	0.035305447	0.267	-0.092036166	0.046361188	0.977421313	0.912072163	1.04745267
met-d-IDL_C	Cholesterol in IDL	29	5	ffwE5e	ieu-a-1127	ER+ Breast cancer (Combined Oncoarray; iCOGS; GWAS meta analysis) || id:ieu-a-1127	exposure	Simple mode	72	0.023695341	0.062860015	0.707332022	-0.099510288	0.14690097	1.023978306	0.905280636	1.158239257
met-d-IDL_C	Cholesterol in IDL	29	6	ffwE5e	ieu-a-1127	ER+ Breast cancer (Combined Oncoarray; iCOGS; GWAS meta analysis) || id:ieu-a-1127	exposure	Weighted mode	72	0.011346404	0.026758306	0.672823757	-0.041099875	0.063792684	1.011411019	0.959733271	1.065871404
met-d-IDL_C	Cholesterol in IDL	29	7	ffwE5e	ieu-a-1127	ER+ Breast cancer (Combined Oncoarray; iCOGS; GWAS meta analysis) || id:ieu-a-1127	exposure	Simple median	72	0.014121737	0.036566319	0.699352104	-0.057548247	0.085791721	1.01422192	0.94407634	1.089579368
met-d-IDL_C	Cholesterol in IDL	29	8	ffwE5e	ieu-a-1127	ER+ Breast cancer (Combined Oncoarray; iCOGS; GWAS meta analysis) || id:ieu-a-1127	exposure	Weighted median	72	0.002114923	0.030383582	0.944506116	-0.057436897	0.061666743	1.002117161	0.94418147	1.063607831
met-d-IDL_C	Cholesterol in IDL	29	9	ffwE5e	ieu-a-1127	ER+ Breast cancer (Combined Oncoarray; iCOGS; GWAS meta analysis) || id:ieu-a-1127	exposure	Penalised weighted median	72	0.009912399	0.030496396	0.7451545	-0.049860536	0.069685335	1.00996169	0.951362096	1.072170754
				id.exposure	id.outcome	outcome	exposure	method	nsnp	b	se	pval	lo_ci	up_ci	or	or_lci95	or_uci95
met-d-IDL_C_pct	Cholesterol to total lipids ratio in IDL	30	1	hswKen	ieu-a-1127	ER+ Breast cancer (Combined Oncoarray; iCOGS; GWAS meta analysis) || id:ieu-a-1127	exposure	MR Egger	69	0.006024029	0.033500949	0.857839237	-0.059637832	0.07168589	1.00604221	0.942105672	1.074317837
met-d-IDL_C_pct	Cholesterol to total lipids ratio in IDL	30	2	hswKen	ieu-a-1127	ER+ Breast cancer (Combined Oncoarray; iCOGS; GWAS meta analysis) || id:ieu-a-1127	exposure	Inverse variance weighted (multiplicative random effects)	69	0.000824371	0.023289673	0.971763657	-0.044823388	0.046472129	1.00082471	0.956166337	1.047568882
met-d-IDL_C_pct	Cholesterol to total lipids ratio in IDL	30	3	hswKen	ieu-a-1127	ER+ Breast cancer (Combined Oncoarray; iCOGS; GWAS meta analysis) || id:ieu-a-1127	exposure	Inverse variance weighted (fixed effects)	69	0.000824371	0.018544131	0.964542101	-0.035522127	0.037170868	1.00082471	0.96510138	1.037870344
met-d-IDL_C_pct	Cholesterol to total lipids ratio in IDL	30	4	hswKen	ieu-a-1127	ER+ Breast cancer (Combined Oncoarray; iCOGS; GWAS meta analysis) || id:ieu-a-1127	exposure	MR Egger (bootstrap)	69	-0.010931669	0.03533126	0.384	-0.080180939	0.058317601	0.989127864	0.922949334	1.060051615
met-d-IDL_C_pct	Cholesterol to total lipids ratio in IDL	30	5	hswKen	ieu-a-1127	ER+ Breast cancer (Combined Oncoarray; iCOGS; GWAS meta analysis) || id:ieu-a-1127	exposure	Simple mode	69	0.054417081	0.058673688	0.356971731	-0.060583347	0.169417509	1.055924917	0.941215319	1.184614623
met-d-IDL_C_pct	Cholesterol to total lipids ratio in IDL	30	6	hswKen	ieu-a-1127	ER+ Breast cancer (Combined Oncoarray; iCOGS; GWAS meta analysis) || id:ieu-a-1127	exposure	Weighted mode	69	0.010435131	0.02618896	0.691542952	-0.040895231	0.061765493	1.010489767	0.959929696	1.063712868
met-d-IDL_C_pct	Cholesterol to total lipids ratio in IDL	30	7	hswKen	ieu-a-1127	ER+ Breast cancer (Combined Oncoarray; iCOGS; GWAS meta analysis) || id:ieu-a-1127	exposure	Simple median	69	0.003723077	0.0384656	0.922893329	-0.071669499	0.079115654	1.003730017	0.930838488	1.08232949
met-d-IDL_C_pct	Cholesterol to total lipids ratio in IDL	30	8	hswKen	ieu-a-1127	ER+ Breast cancer (Combined Oncoarray; iCOGS; GWAS meta analysis) || id:ieu-a-1127	exposure	Weighted median	69	0.000176008	0.031916225	0.995599928	-0.062379794	0.06273181	1.000176024	0.939525993	1.064741248
met-d-IDL_C_pct	Cholesterol to total lipids ratio in IDL	30	9	hswKen	ieu-a-1127	ER+ Breast cancer (Combined Oncoarray; iCOGS; GWAS meta analysis) || id:ieu-a-1127	exposure	Penalised weighted median	69	0.002693681	0.031705246	0.932293098	-0.0594486	0.064835963	1.002697313	0.942283965	1.066983985
				id.exposure	id.outcome	outcome	exposure	method	nsnp	b	se	pval	lo_ci	up_ci	or	or_lci95	or_uci95
met-d-IDL_CE	Cholesteryl esters in IDL	31	1	xRtMnw	ieu-a-1127	ER+ Breast cancer (Combined Oncoarray; iCOGS; GWAS meta analysis) || id:ieu-a-1127	exposure	MR Egger	71	0.011691562	0.037143351	0.753887219	-0.061109406	0.08449253	1.011760175	0.940720313	1.088164715
met-d-IDL_CE	Cholesteryl esters in IDL	31	2	xRtMnw	ieu-a-1127	ER+ Breast cancer (Combined Oncoarray; iCOGS; GWAS meta analysis) || id:ieu-a-1127	exposure	Inverse variance weighted (multiplicative random effects)	71	0.020289121	0.025324847	0.423042076	-0.02934758	0.069925822	1.020496345	0.971078879	1.072428628
met-d-IDL_CE	Cholesteryl esters in IDL	31	3	xRtMnw	ieu-a-1127	ER+ Breast cancer (Combined Oncoarray; iCOGS; GWAS meta analysis) || id:ieu-a-1127	exposure	Inverse variance weighted (fixed effects)	71	0.020289121	0.017348617	0.242204235	-0.013714167	0.05429241	1.020496345	0.986379443	1.055793281
met-d-IDL_CE	Cholesteryl esters in IDL	31	4	xRtMnw	ieu-a-1127	ER+ Breast cancer (Combined Oncoarray; iCOGS; GWAS meta analysis) || id:ieu-a-1127	exposure	MR Egger (bootstrap)	71	0.028135963	0.02978438	0.157	-0.030241422	0.086513348	1.028535518	0.970211275	1.090365922
met-d-IDL_CE	Cholesteryl esters in IDL	31	5	xRtMnw	ieu-a-1127	ER+ Breast cancer (Combined Oncoarray; iCOGS; GWAS meta analysis) || id:ieu-a-1127	exposure	Simple mode	71	0.019228577	0.069071634	0.781536744	-0.116151826	0.154608981	1.019414637	0.890340036	1.167201474
met-d-IDL_CE	Cholesteryl esters in IDL	31	6	xRtMnw	ieu-a-1127	ER+ Breast cancer (Combined Oncoarray; iCOGS; GWAS meta analysis) || id:ieu-a-1127	exposure	Weighted mode	71	0.000756415	0.023035879	0.973898516	-0.044393908	0.045906738	1.000756701	0.95657708	1.046976763
met-d-IDL_CE	Cholesteryl esters in IDL	31	7	xRtMnw	ieu-a-1127	ER+ Breast cancer (Combined Oncoarray; iCOGS; GWAS meta analysis) || id:ieu-a-1127	exposure	Simple median	71	0.002754768	0.039398783	0.944257236	-0.074466847	0.079976383	1.002758566	0.928238247	1.083261484
met-d-IDL_CE	Cholesteryl esters in IDL	31	8	xRtMnw	ieu-a-1127	ER+ Breast cancer (Combined Oncoarray; iCOGS; GWAS meta analysis) || id:ieu-a-1127	exposure	Weighted median	71	0.010652472	0.030354494	0.725636678	-0.048842336	0.070147279	1.010709411	0.952331267	1.072666151
met-d-IDL_CE	Cholesteryl esters in IDL	31	9	xRtMnw	ieu-a-1127	ER+ Breast cancer (Combined Oncoarray; iCOGS; GWAS meta analysis) || id:ieu-a-1127	exposure	Penalised weighted median	71	0.006916903	0.030997031	0.823420879	-0.053837278	0.067671084	1.00694088	0.947586287	1.070013306
				id.exposure	id.outcome	outcome	exposure	method	nsnp	b	se	pval	lo_ci	up_ci	or	or_lci95	or_uci95
met-d-IDL_CE_pct	Cholesteryl esters to total lipids ratio in IDL	32	1	9XyVJg	ieu-a-1127	ER+ Breast cancer (Combined Oncoarray; iCOGS; GWAS meta analysis) || id:ieu-a-1127	exposure	MR Egger	93	0.035739249	0.035263359	0.313510808	-0.033376934	0.104855432	1.036385572	0.96717393	1.110550048
met-d-IDL_CE_pct	Cholesteryl esters to total lipids ratio in IDL	32	2	9XyVJg	ieu-a-1127	ER+ Breast cancer (Combined Oncoarray; iCOGS; GWAS meta analysis) || id:ieu-a-1127	exposure	Inverse variance weighted (multiplicative random effects)	93	0.013453786	0.02387583	0.573101434	-0.033342842	0.060250414	1.013544695	0.967206904	1.062102478
met-d-IDL_CE_pct	Cholesteryl esters to total lipids ratio in IDL	32	3	9XyVJg	ieu-a-1127	ER+ Breast cancer (Combined Oncoarray; iCOGS; GWAS meta analysis) || id:ieu-a-1127	exposure	Inverse variance weighted (fixed effects)	93	0.013453786	0.016107394	0.403573989	-0.018116706	0.045024278	1.013544695	0.982046415	1.046053256
met-d-IDL_CE_pct	Cholesteryl esters to total lipids ratio in IDL	32	4	9XyVJg	ieu-a-1127	ER+ Breast cancer (Combined Oncoarray; iCOGS; GWAS meta analysis) || id:ieu-a-1127	exposure	MR Egger (bootstrap)	93	0.022354565	0.027266078	0.194	-0.031086949	0.075796078	1.0226063	0.969391282	1.078742573
met-d-IDL_CE_pct	Cholesteryl esters to total lipids ratio in IDL	32	5	9XyVJg	ieu-a-1127	ER+ Breast cancer (Combined Oncoarray; iCOGS; GWAS meta analysis) || id:ieu-a-1127	exposure	Simple mode	93	0.028685387	0.061513599	0.642084513	-0.091881267	0.149252041	1.029100775	0.912213453	1.160965564
met-d-IDL_CE_pct	Cholesteryl esters to total lipids ratio in IDL	32	6	9XyVJg	ieu-a-1127	ER+ Breast cancer (Combined Oncoarray; iCOGS; GWAS meta analysis) || id:ieu-a-1127	exposure	Weighted mode	93	0.013936862	0.022621632	0.539359369	-0.030401537	0.058275261	1.014034433	0.970055942	1.060006734
met-d-IDL_CE_pct	Cholesteryl esters to total lipids ratio in IDL	32	7	9XyVJg	ieu-a-1127	ER+ Breast cancer (Combined Oncoarray; iCOGS; GWAS meta analysis) || id:ieu-a-1127	exposure	Simple median	93	0.002306055	0.034664657	0.946960114	-0.065636673	0.070248783	1.002308716	0.936471048	1.072775036
met-d-IDL_CE_pct	Cholesteryl esters to total lipids ratio in IDL	32	8	9XyVJg	ieu-a-1127	ER+ Breast cancer (Combined Oncoarray; iCOGS; GWAS meta analysis) || id:ieu-a-1127	exposure	Weighted median	93	0.017738461	0.029915079	0.553207564	-0.040895093	0.076372015	1.017896722	0.959929828	1.079364039
met-d-IDL_CE_pct	Cholesteryl esters to total lipids ratio in IDL	32	9	9XyVJg	ieu-a-1127	ER+ Breast cancer (Combined Oncoarray; iCOGS; GWAS meta analysis) || id:ieu-a-1127	exposure	Penalised weighted median	93	0.014068993	0.029950946	0.638544707	-0.04463486	0.072772846	1.014168427	0.956346618	1.075486208
				id.exposure	id.outcome	outcome	exposure	method	nsnp	b	se	pval	lo_ci	up_ci	or	or_lci95	or_uci95
met-d-IDL_FC	Free cholesterol in IDL	33	1	lsL8JW	ieu-a-1127	ER+ Breast cancer (Combined Oncoarray; iCOGS; GWAS meta analysis) || id:ieu-a-1127	exposure	MR Egger	71	0.000206233	0.036712277	0.995534081	-0.071749831	0.072162296	1.000206254	0.930763715	1.074829771
met-d-IDL_FC	Free cholesterol in IDL	33	2	lsL8JW	ieu-a-1127	ER+ Breast cancer (Combined Oncoarray; iCOGS; GWAS meta analysis) || id:ieu-a-1127	exposure	Inverse variance weighted (multiplicative random effects)	71	0.0111756	0.024698947	0.65092847	-0.037234336	0.059585535	1.01123828	0.963450338	1.061396544
met-d-IDL_FC	Free cholesterol in IDL	33	3	lsL8JW	ieu-a-1127	ER+ Breast cancer (Combined Oncoarray; iCOGS; GWAS meta analysis) || id:ieu-a-1127	exposure	Inverse variance weighted (fixed effects)	71	0.0111756	0.018705151	0.550199592	-0.025486497	0.047837696	1.01123828	0.974835543	1.049000384
met-d-IDL_FC	Free cholesterol in IDL	33	4	lsL8JW	ieu-a-1127	ER+ Breast cancer (Combined Oncoarray; iCOGS; GWAS meta analysis) || id:ieu-a-1127	exposure	MR Egger (bootstrap)	71	-0.004966335	0.03457937	0.454	-0.072741899	0.062809229	0.995045977	0.929840792	1.064823683
met-d-IDL_FC	Free cholesterol in IDL	33	5	lsL8JW	ieu-a-1127	ER+ Breast cancer (Combined Oncoarray; iCOGS; GWAS meta analysis) || id:ieu-a-1127	exposure	Simple mode	71	0.006035439	0.059222289	0.919118197	-0.110040247	0.122111126	1.006053689	0.895798081	1.129879654
met-d-IDL_FC	Free cholesterol in IDL	33	6	lsL8JW	ieu-a-1127	ER+ Breast cancer (Combined Oncoarray; iCOGS; GWAS meta analysis) || id:ieu-a-1127	exposure	Weighted mode	71	0.006035439	0.027771017	0.828584404	-0.048395753	0.060466632	1.006053689	0.952756656	1.062332149
met-d-IDL_FC	Free cholesterol in IDL	33	7	lsL8JW	ieu-a-1127	ER+ Breast cancer (Combined Oncoarray; iCOGS; GWAS meta analysis) || id:ieu-a-1127	exposure	Simple median	71	0.009478403	0.036345023	0.794254778	-0.061757842	0.080714649	1.009523466	0.940110514	1.084061515
met-d-IDL_FC	Free cholesterol in IDL	33	8	lsL8JW	ieu-a-1127	ER+ Breast cancer (Combined Oncoarray; iCOGS; GWAS meta analysis) || id:ieu-a-1127	exposure	Weighted median	71	-0.001179516	0.029699561	0.968320391	-0.059390656	0.057031623	0.998821179	0.942338567	1.058689289
met-d-IDL_FC	Free cholesterol in IDL	33	9	lsL8JW	ieu-a-1127	ER+ Breast cancer (Combined Oncoarray; iCOGS; GWAS meta analysis) || id:ieu-a-1127	exposure	Penalised weighted median	71	0.00050446	0.030855543	0.986955898	-0.059972404	0.060981324	1.000504587	0.941790523	1.062879063
				id.exposure	id.outcome	outcome	exposure	method	nsnp	b	se	pval	lo_ci	up_ci	or	or_lci95	or_uci95
met-d-IDL_FC_pct	Free cholesterol to total lipids ratio in IDL	34	1	bs6YZ2	ieu-a-1127	ER+ Breast cancer (Combined Oncoarray; iCOGS; GWAS meta analysis) || id:ieu-a-1127	exposure	MR Egger	54	0.151004245	0.061038603	0.016665975	0.031368583	0.270639908	1.163001596	1.031865762	1.310802976
met-d-IDL_FC_pct	Free cholesterol to total lipids ratio in IDL	34	2	bs6YZ2	ieu-a-1127	ER+ Breast cancer (Combined Oncoarray; iCOGS; GWAS meta analysis) || id:ieu-a-1127	exposure	Inverse variance weighted (multiplicative random effects)	54	0.067931073	0.034969994	0.052070168	-0.000610115	0.136472262	1.070291534	0.999390071	1.146223084
met-d-IDL_FC_pct	Free cholesterol to total lipids ratio in IDL	34	3	bs6YZ2	ieu-a-1127	ER+ Breast cancer (Combined Oncoarray; iCOGS; GWAS meta analysis) || id:ieu-a-1127	exposure	Inverse variance weighted (fixed effects)	54	0.067931073	0.025728338	0.00828275	0.017503532	0.118358615	1.070291534	1.017657616	1.125647713
met-d-IDL_FC_pct	Free cholesterol to total lipids ratio in IDL	34	4	bs6YZ2	ieu-a-1127	ER+ Breast cancer (Combined Oncoarray; iCOGS; GWAS meta analysis) || id:ieu-a-1127	exposure	MR Egger (bootstrap)	54	0.064259881	0.044312369	0.08	-0.022592363	0.151112125	1.066369492	0.977660933	1.163127067
met-d-IDL_FC_pct	Free cholesterol to total lipids ratio in IDL	34	5	bs6YZ2	ieu-a-1127	ER+ Breast cancer (Combined Oncoarray; iCOGS; GWAS meta analysis) || id:ieu-a-1127	exposure	Simple mode	54	0.037945228	0.075978416	0.619549678	-0.110972468	0.186862924	1.038674341	0.894963389	1.205462033
met-d-IDL_FC_pct	Free cholesterol to total lipids ratio in IDL	34	6	bs6YZ2	ieu-a-1127	ER+ Breast cancer (Combined Oncoarray; iCOGS; GWAS meta analysis) || id:ieu-a-1127	exposure	Weighted mode	54	0.090078519	0.037078685	0.018546642	0.017404295	0.162752742	1.0942602	1.017556632	1.176745694
met-d-IDL_FC_pct	Free cholesterol to total lipids ratio in IDL	34	7	bs6YZ2	ieu-a-1127	ER+ Breast cancer (Combined Oncoarray; iCOGS; GWAS meta analysis) || id:ieu-a-1127	exposure	Simple median	54	0.037205267	0.044865056	0.406951364	-0.050730243	0.125140777	1.037906047	0.95053505	1.133307985
met-d-IDL_FC_pct	Free cholesterol to total lipids ratio in IDL	34	8	bs6YZ2	ieu-a-1127	ER+ Breast cancer (Combined Oncoarray; iCOGS; GWAS meta analysis) || id:ieu-a-1127	exposure	Weighted median	54	0.104317186	0.040973263	0.010897084	0.02400959	0.184624782	1.109952461	1.024300141	1.202767056
met-d-IDL_FC_pct	Free cholesterol to total lipids ratio in IDL	34	9	bs6YZ2	ieu-a-1127	ER+ Breast cancer (Combined Oncoarray; iCOGS; GWAS meta analysis) || id:ieu-a-1127	exposure	Penalised weighted median	54	0.10788252	0.041221209	0.008866464	0.02708895	0.18867609	1.113916875	1.027459191	1.20764972
				id.exposure	id.outcome	outcome	exposure	method	nsnp	b	se	pval	lo_ci	up_ci	or	or_lci95	or_uci95
met-d-IDL_L	Total lipids in IDL	35	1	97EmCi	ieu-a-1127	ER+ Breast cancer (Combined Oncoarray; iCOGS; GWAS meta analysis) || id:ieu-a-1127	exposure	MR Egger	67	0.001421248	0.034879965	0.967622624	-0.066943483	0.06978598	1.001422259	0.935248057	1.072278667
met-d-IDL_L	Total lipids in IDL	35	2	97EmCi	ieu-a-1127	ER+ Breast cancer (Combined Oncoarray; iCOGS; GWAS meta analysis) || id:ieu-a-1127	exposure	Inverse variance weighted (multiplicative random effects)	67	-0.000982679	0.023976298	0.96730752	-0.047976222	0.046010865	0.999017804	0.953156451	1.047085787
met-d-IDL_L	Total lipids in IDL	35	3	97EmCi	ieu-a-1127	ER+ Breast cancer (Combined Oncoarray; iCOGS; GWAS meta analysis) || id:ieu-a-1127	exposure	Inverse variance weighted (fixed effects)	67	-0.000982679	0.018443693	0.957508874	-0.037132318	0.03516696	0.999017804	0.963548632	1.035792631
met-d-IDL_L	Total lipids in IDL	35	4	97EmCi	ieu-a-1127	ER+ Breast cancer (Combined Oncoarray; iCOGS; GWAS meta analysis) || id:ieu-a-1127	exposure	MR Egger (bootstrap)	67	-0.008202685	0.034483742	0.401	-0.075790819	0.05938545	0.991830866	0.927010099	1.061184195
met-d-IDL_L	Total lipids in IDL	35	5	97EmCi	ieu-a-1127	ER+ Breast cancer (Combined Oncoarray; iCOGS; GWAS meta analysis) || id:ieu-a-1127	exposure	Simple mode	67	0.026169102	0.054533669	0.632905958	-0.08071689	0.133055094	1.02651452	0.922454811	1.142312931
met-d-IDL_L	Total lipids in IDL	35	6	97EmCi	ieu-a-1127	ER+ Breast cancer (Combined Oncoarray; iCOGS; GWAS meta analysis) || id:ieu-a-1127	exposure	Weighted mode	67	0.007956257	0.02644111	0.764433	-0.043868319	0.059780832	1.007987992	0.957079979	1.061603852
met-d-IDL_L	Total lipids in IDL	35	7	97EmCi	ieu-a-1127	ER+ Breast cancer (Combined Oncoarray; iCOGS; GWAS meta analysis) || id:ieu-a-1127	exposure	Simple median	67	0	0.035631367	1	-0.06983748	0.06983748	1	0.932545365	1.072333891
met-d-IDL_L	Total lipids in IDL	35	8	97EmCi	ieu-a-1127	ER+ Breast cancer (Combined Oncoarray; iCOGS; GWAS meta analysis) || id:ieu-a-1127	exposure	Weighted median	67	-0.001220823	0.029617929	0.967121258	-0.059271965	0.056830318	0.998779922	0.942450421	1.058476191
met-d-IDL_L	Total lipids in IDL	35	9	97EmCi	ieu-a-1127	ER+ Breast cancer (Combined Oncoarray; iCOGS; GWAS meta analysis) || id:ieu-a-1127	exposure	Penalised weighted median	67	-0.000671584	0.031240098	0.982848802	-0.061902177	0.060559009	0.999328642	0.939974834	1.062430289
				id.exposure	id.outcome	outcome	exposure	method	nsnp	b	se	pval	lo_ci	up_ci	or	or_lci95	or_uci95
met-d-IDL_P	Concentration of IDL particles	36	1	RR1Qv4	ieu-a-1127	ER+ Breast cancer (Combined Oncoarray; iCOGS; GWAS meta analysis) || id:ieu-a-1127	exposure	MR Egger	56	-0.014182455	0.037530274	0.706990935	-0.087741791	0.059376882	0.985917643	0.915997365	1.061175103
met-d-IDL_P	Concentration of IDL particles	36	2	RR1Qv4	ieu-a-1127	ER+ Breast cancer (Combined Oncoarray; iCOGS; GWAS meta analysis) || id:ieu-a-1127	exposure	Inverse variance weighted (multiplicative random effects)	56	-0.018001571	0.025465625	0.479630568	-0.067914196	0.031911054	0.98215949	0.93434064	1.032425672
met-d-IDL_P	Concentration of IDL particles	36	3	RR1Qv4	ieu-a-1127	ER+ Breast cancer (Combined Oncoarray; iCOGS; GWAS meta analysis) || id:ieu-a-1127	exposure	Inverse variance weighted (fixed effects)	56	-0.018001571	0.018612594	0.333458301	-0.054482255	0.018479114	0.98215949	0.946975313	1.018650909
met-d-IDL_P	Concentration of IDL particles	36	4	RR1Qv4	ieu-a-1127	ER+ Breast cancer (Combined Oncoarray; iCOGS; GWAS meta analysis) || id:ieu-a-1127	exposure	MR Egger (bootstrap)	56	-0.021134698	0.035294158	0.277	-0.090311247	0.048041851	0.979087074	0.913646771	1.049214565
met-d-IDL_P	Concentration of IDL particles	36	5	RR1Qv4	ieu-a-1127	ER+ Breast cancer (Combined Oncoarray; iCOGS; GWAS meta analysis) || id:ieu-a-1127	exposure	Simple mode	56	-0.046702528	0.06375138	0.466929637	-0.171655232	0.078250177	0.954371254	0.84226951	1.081393165
met-d-IDL_P	Concentration of IDL particles	36	6	RR1Qv4	ieu-a-1127	ER+ Breast cancer (Combined Oncoarray; iCOGS; GWAS meta analysis) || id:ieu-a-1127	exposure	Weighted mode	56	-0.00506041	0.030008013	0.866702163	-0.063876115	0.053755296	0.994952372	0.938121211	1.055226352
met-d-IDL_P	Concentration of IDL particles	36	7	RR1Qv4	ieu-a-1127	ER+ Breast cancer (Combined Oncoarray; iCOGS; GWAS meta analysis) || id:ieu-a-1127	exposure	Simple median	56	-0.035813976	0.036641812	0.328367534	-0.107631927	0.036003976	0.964819757	0.89795805	1.036659968
met-d-IDL_P	Concentration of IDL particles	36	8	RR1Qv4	ieu-a-1127	ER+ Breast cancer (Combined Oncoarray; iCOGS; GWAS meta analysis) || id:ieu-a-1127	exposure	Weighted median	56	-0.006138633	0.030296918	0.839435363	-0.065520592	0.053243326	0.99388017	0.93657976	1.054686246
met-d-IDL_P	Concentration of IDL particles	36	9	RR1Qv4	ieu-a-1127	ER+ Breast cancer (Combined Oncoarray; iCOGS; GWAS meta analysis) || id:ieu-a-1127	exposure	Penalised weighted median	56	-0.004480288	0.031681489	0.887540865	-0.066576006	0.057615431	0.995529734	0.935591802	1.059307541
				id.exposure	id.outcome	outcome	exposure	method	nsnp	b	se	pval	lo_ci	up_ci	or	or_lci95	or_uci95
met-d-IDL_PL	Phospholipids in IDL	37	1	F6wCi4	ieu-a-1127	ER+ Breast cancer (Combined Oncoarray; iCOGS; GWAS meta analysis) || id:ieu-a-1127	exposure	MR Egger	69	-0.040954156	0.039498869	0.303536353	-0.118371938	0.036463627	0.959873134	0.888365574	1.037136579
met-d-IDL_PL	Phospholipids in IDL	37	2	F6wCi4	ieu-a-1127	ER+ Breast cancer (Combined Oncoarray; iCOGS; GWAS meta analysis) || id:ieu-a-1127	exposure	Inverse variance weighted (multiplicative random effects)	69	0.00243384	0.025430685	0.923754976	-0.047410302	0.052277983	1.002436805	0.953696014	1.053668604
met-d-IDL_PL	Phospholipids in IDL	37	3	F6wCi4	ieu-a-1127	ER+ Breast cancer (Combined Oncoarray; iCOGS; GWAS meta analysis) || id:ieu-a-1127	exposure	Inverse variance weighted (fixed effects)	69	0.00243384	0.019373985	0.900029449	-0.03553917	0.040406851	1.002436805	0.965084931	1.041234315
met-d-IDL_PL	Phospholipids in IDL	37	4	F6wCi4	ieu-a-1127	ER+ Breast cancer (Combined Oncoarray; iCOGS; GWAS meta analysis) || id:ieu-a-1127	exposure	MR Egger (bootstrap)	69	-0.009610698	0.031412199	0.368	-0.071178608	0.051957212	0.990435337	0.931295541	1.053330671
met-d-IDL_PL	Phospholipids in IDL	37	5	F6wCi4	ieu-a-1127	ER+ Breast cancer (Combined Oncoarray; iCOGS; GWAS meta analysis) || id:ieu-a-1127	exposure	Simple mode	69	0.012830522	0.06142653	0.835169558	-0.107565476	0.13322652	1.012913186	0.898017722	1.14250877
met-d-IDL_PL	Phospholipids in IDL	37	6	F6wCi4	ieu-a-1127	ER+ Breast cancer (Combined Oncoarray; iCOGS; GWAS meta analysis) || id:ieu-a-1127	exposure	Weighted mode	69	-0.014760821	0.028794038	0.609868184	-0.071197136	0.041675495	0.985347586	0.931278286	1.042556109
met-d-IDL_PL	Phospholipids in IDL	37	7	F6wCi4	ieu-a-1127	ER+ Breast cancer (Combined Oncoarray; iCOGS; GWAS meta analysis) || id:ieu-a-1127	exposure	Simple median	69	0.058857086	0.037431855	0.115862538	-0.01450935	0.132223522	1.060623652	0.985595403	1.14136341
met-d-IDL_PL	Phospholipids in IDL	37	8	F6wCi4	ieu-a-1127	ER+ Breast cancer (Combined Oncoarray; iCOGS; GWAS meta analysis) || id:ieu-a-1127	exposure	Weighted median	69	-0.011732291	0.031262126	0.707446526	-0.073006057	0.049541476	0.988336264	0.929595199	1.050789174
met-d-IDL_PL	Phospholipids in IDL	37	9	F6wCi4	ieu-a-1127	ER+ Breast cancer (Combined Oncoarray; iCOGS; GWAS meta analysis) || id:ieu-a-1127	exposure	Penalised weighted median	69	-0.011729701	0.032618562	0.719144763	-0.075662082	0.05220268	0.988338824	0.927129448	1.053589262
				id.exposure	id.outcome	outcome	exposure	method	nsnp	b	se	pval	lo_ci	up_ci	or	or_lci95	or_uci95
met-d-IDL_PL_pct	Phospholipids to total lipids ratio in IDL	38	1	noPIMX	ieu-a-1127	ER+ Breast cancer (Combined Oncoarray; iCOGS; GWAS meta analysis) || id:ieu-a-1127	exposure	MR Egger	62	0.012176595	0.035139901	0.730166064	-0.056697612	0.081050801	1.012251031	0.944879747	1.084425985
met-d-IDL_PL_pct	Phospholipids to total lipids ratio in IDL	38	2	noPIMX	ieu-a-1127	ER+ Breast cancer (Combined Oncoarray; iCOGS; GWAS meta analysis) || id:ieu-a-1127	exposure	Inverse variance weighted (multiplicative random effects)	62	-0.006303192	0.024015832	0.792966939	-0.053374223	0.040767839	0.993716632	0.948025174	1.041610257
met-d-IDL_PL_pct	Phospholipids to total lipids ratio in IDL	38	3	noPIMX	ieu-a-1127	ER+ Breast cancer (Combined Oncoarray; iCOGS; GWAS meta analysis) || id:ieu-a-1127	exposure	Inverse variance weighted (fixed effects)	62	-0.006303192	0.018333555	0.730991971	-0.04223696	0.029630577	0.993716632	0.958642594	1.030073931
met-d-IDL_PL_pct	Phospholipids to total lipids ratio in IDL	38	4	noPIMX	ieu-a-1127	ER+ Breast cancer (Combined Oncoarray; iCOGS; GWAS meta analysis) || id:ieu-a-1127	exposure	MR Egger (bootstrap)	62	0.008009349	0.026519827	0.393	-0.043969512	0.059988209	1.008041509	0.956983134	1.061824027
met-d-IDL_PL_pct	Phospholipids to total lipids ratio in IDL	38	5	noPIMX	ieu-a-1127	ER+ Breast cancer (Combined Oncoarray; iCOGS; GWAS meta analysis) || id:ieu-a-1127	exposure	Simple mode	62	0.087798087	0.074817044	0.245155548	-0.05884332	0.234439493	1.091767657	0.942854484	1.264199978
met-d-IDL_PL_pct	Phospholipids to total lipids ratio in IDL	38	6	noPIMX	ieu-a-1127	ER+ Breast cancer (Combined Oncoarray; iCOGS; GWAS meta analysis) || id:ieu-a-1127	exposure	Weighted mode	62	0.004442742	0.026543212	0.867626526	-0.047581955	0.056467438	1.004452625	0.953532324	1.058092161
met-d-IDL_PL_pct	Phospholipids to total lipids ratio in IDL	38	7	noPIMX	ieu-a-1127	ER+ Breast cancer (Combined Oncoarray; iCOGS; GWAS meta analysis) || id:ieu-a-1127	exposure	Simple median	62	0.029284683	0.03784468	0.439041725	-0.044890889	0.103460255	1.029717696	0.956101797	1.109001716
met-d-IDL_PL_pct	Phospholipids to total lipids ratio in IDL	38	8	noPIMX	ieu-a-1127	ER+ Breast cancer (Combined Oncoarray; iCOGS; GWAS meta analysis) || id:ieu-a-1127	exposure	Weighted median	62	-0.00536204	0.029338735	0.854983854	-0.062865962	0.052141881	0.99465231	0.939069337	1.053525208
met-d-IDL_PL_pct	Phospholipids to total lipids ratio in IDL	38	9	noPIMX	ieu-a-1127	ER+ Breast cancer (Combined Oncoarray; iCOGS; GWAS meta analysis) || id:ieu-a-1127	exposure	Penalised weighted median	62	-0.005013876	0.028025989	0.858015467	-0.059944814	0.049917061	0.994998672	0.941816507	1.051183909
				id.exposure	id.outcome	outcome	exposure	method	nsnp	b	se	pval	lo_ci	up_ci	or	or_lci95	or_uci95
met-d-IDL_TG	Triglycerides in IDL	39	1	XSY8wq	ieu-a-1127	ER+ Breast cancer (Combined Oncoarray; iCOGS; GWAS meta analysis) || id:ieu-a-1127	exposure	MR Egger	86	-0.018385668	0.035345731	0.604315738	-0.087663301	0.050891966	0.981782318	0.916069264	1.052209213
met-d-IDL_TG	Triglycerides in IDL	39	2	XSY8wq	ieu-a-1127	ER+ Breast cancer (Combined Oncoarray; iCOGS; GWAS meta analysis) || id:ieu-a-1127	exposure	Inverse variance weighted (multiplicative random effects)	86	-0.038217322	0.02266664	0.091784183	-0.082643937	0.006209292	0.962503745	0.920678909	1.00622861
met-d-IDL_TG	Triglycerides in IDL	39	3	XSY8wq	ieu-a-1127	ER+ Breast cancer (Combined Oncoarray; iCOGS; GWAS meta analysis) || id:ieu-a-1127	exposure	Inverse variance weighted (fixed effects)	86	-0.038217322	0.016900648	0.023741103	-0.071342593	-0.005092052	0.962503745	0.931142834	0.994920891
met-d-IDL_TG	Triglycerides in IDL	39	4	XSY8wq	ieu-a-1127	ER+ Breast cancer (Combined Oncoarray; iCOGS; GWAS meta analysis) || id:ieu-a-1127	exposure	MR Egger (bootstrap)	86	-0.024352782	0.023655994	0.151	-0.07071853	0.022012966	0.975941355	0.931724108	1.022257039
met-d-IDL_TG	Triglycerides in IDL	39	5	XSY8wq	ieu-a-1127	ER+ Breast cancer (Combined Oncoarray; iCOGS; GWAS meta analysis) || id:ieu-a-1127	exposure	Simple mode	86	-0.012198109	0.054528126	0.823525145	-0.119073236	0.094677018	0.987875986	0.887742784	1.099303742
met-d-IDL_TG	Triglycerides in IDL	39	6	XSY8wq	ieu-a-1127	ER+ Breast cancer (Combined Oncoarray; iCOGS; GWAS meta analysis) || id:ieu-a-1127	exposure	Weighted mode	86	-0.023622887	0.022850053	0.304151832	-0.068408991	0.021163216	0.976653949	0.933878448	1.021388745
met-d-IDL_TG	Triglycerides in IDL	39	7	XSY8wq	ieu-a-1127	ER+ Breast cancer (Combined Oncoarray; iCOGS; GWAS meta analysis) || id:ieu-a-1127	exposure	Simple median	86	-0.027948305	0.031611712	0.376635557	-0.089907261	0.03401065	0.972438635	0.914015946	1.034595625
met-d-IDL_TG	Triglycerides in IDL	39	8	XSY8wq	ieu-a-1127	ER+ Breast cancer (Combined Oncoarray; iCOGS; GWAS meta analysis) || id:ieu-a-1127	exposure	Weighted median	86	-0.010224806	0.028031418	0.715288796	-0.065166385	0.044716772	0.989827289	0.936911563	1.045731637
met-d-IDL_TG	Triglycerides in IDL	39	9	XSY8wq	ieu-a-1127	ER+ Breast cancer (Combined Oncoarray; iCOGS; GWAS meta analysis) || id:ieu-a-1127	exposure	Penalised weighted median	86	-0.009646954	0.029773232	0.745927194	-0.068002489	0.048708582	0.990399429	0.934258149	1.049914342
				id.exposure	id.outcome	outcome	exposure	method	nsnp	b	se	pval	lo_ci	up_ci	or	or_lci95	or_uci95
met-d-IDL_TG_pct	Triglycerides to total lipids ratio in IDL	40	1	eowg08	ieu-a-1127	ER+ Breast cancer (Combined Oncoarray; iCOGS; GWAS meta analysis) || id:ieu-a-1127	exposure	MR Egger	88	-0.030272095	0.032855795	0.359438712	-0.094669452	0.034125263	0.970181516	0.909673575	1.03471421
met-d-IDL_TG_pct	Triglycerides to total lipids ratio in IDL	40	2	eowg08	ieu-a-1127	ER+ Breast cancer (Combined Oncoarray; iCOGS; GWAS meta analysis) || id:ieu-a-1127	exposure	Inverse variance weighted (multiplicative random effects)	88	-0.021444176	0.021648844	0.321907312	-0.063875909	0.020987558	0.978784116	0.938121405	1.021209346
met-d-IDL_TG_pct	Triglycerides to total lipids ratio in IDL	40	3	eowg08	ieu-a-1127	ER+ Breast cancer (Combined Oncoarray; iCOGS; GWAS meta analysis) || id:ieu-a-1127	exposure	Inverse variance weighted (fixed effects)	88	-0.021444176	0.016582135	0.195938584	-0.05394516	0.011056809	0.978784116	0.947484065	1.011118161
met-d-IDL_TG_pct	Triglycerides to total lipids ratio in IDL	40	4	eowg08	ieu-a-1127	ER+ Breast cancer (Combined Oncoarray; iCOGS; GWAS meta analysis) || id:ieu-a-1127	exposure	MR Egger (bootstrap)	88	-0.023655473	0.03048855	0.215	-0.08341303	0.036102085	0.976622125	0.919971093	1.036761679
met-d-IDL_TG_pct	Triglycerides to total lipids ratio in IDL	40	5	eowg08	ieu-a-1127	ER+ Breast cancer (Combined Oncoarray; iCOGS; GWAS meta analysis) || id:ieu-a-1127	exposure	Simple mode	88	-0.053942685	0.058055854	0.355381433	-0.167732159	0.059846789	0.94748641	0.845580285	1.061673874
met-d-IDL_TG_pct	Triglycerides to total lipids ratio in IDL	40	6	eowg08	ieu-a-1127	ER+ Breast cancer (Combined Oncoarray; iCOGS; GWAS meta analysis) || id:ieu-a-1127	exposure	Weighted mode	88	-0.017603247	0.026897448	0.514543287	-0.070322244	0.03511575	0.982550785	0.93209341	1.035739589
met-d-IDL_TG_pct	Triglycerides to total lipids ratio in IDL	40	7	eowg08	ieu-a-1127	ER+ Breast cancer (Combined Oncoarray; iCOGS; GWAS meta analysis) || id:ieu-a-1127	exposure	Simple median	88	-0.01636326	0.032473527	0.614334902	-0.080011373	0.047284853	0.983769891	0.923105848	1.048420612
met-d-IDL_TG_pct	Triglycerides to total lipids ratio in IDL	40	8	eowg08	ieu-a-1127	ER+ Breast cancer (Combined Oncoarray; iCOGS; GWAS meta analysis) || id:ieu-a-1127	exposure	Weighted median	88	-0.017180285	0.031579003	0.586412993	-0.079075131	0.044714561	0.982966455	0.923970503	1.045729326
met-d-IDL_TG_pct	Triglycerides to total lipids ratio in IDL	40	9	eowg08	ieu-a-1127	ER+ Breast cancer (Combined Oncoarray; iCOGS; GWAS meta analysis) || id:ieu-a-1127	exposure	Penalised weighted median	88	-0.015760173	0.030897457	0.60999546	-0.076319188	0.044798842	0.984363369	0.926520425	1.045817465
				id.exposure	id.outcome	outcome	exposure	method	nsnp	b	se	pval	lo_ci	up_ci	or	or_lci95	or_uci95
met-d-Ile	Isoleucine	41	1	bffRi9	ieu-a-1127	ER+ Breast cancer (Combined Oncoarray; iCOGS; GWAS meta analysis) || id:ieu-a-1127	exposure	MR Egger	8	0.428273747	0.323880347	0.234230881	-0.206531733	1.063079227	1.534606117	0.813400449	2.895272477
met-d-Ile	Isoleucine	41	2	bffRi9	ieu-a-1127	ER+ Breast cancer (Combined Oncoarray; iCOGS; GWAS meta analysis) || id:ieu-a-1127	exposure	Inverse variance weighted (multiplicative random effects)	8	-0.045128758	0.128612626	0.725671612	-0.297209505	0.206951989	0.955874398	0.742888357	1.229923521
met-d-Ile	Isoleucine	41	3	bffRi9	ieu-a-1127	ER+ Breast cancer (Combined Oncoarray; iCOGS; GWAS meta analysis) || id:ieu-a-1127	exposure	Inverse variance weighted (fixed effects)	8	-0.045128758	0.066194112	0.495388234	-0.174869216	0.084611701	0.955874398	0.839566815	1.088294401
met-d-Ile	Isoleucine	41	4	bffRi9	ieu-a-1127	ER+ Breast cancer (Combined Oncoarray; iCOGS; GWAS meta analysis) || id:ieu-a-1127	exposure	MR Egger (bootstrap)	8	0.404749233	0.143644769	0.001	0.123205485	0.686292981	1.498926571	1.131116824	1.986338473
met-d-Ile	Isoleucine	41	5	bffRi9	ieu-a-1127	ER+ Breast cancer (Combined Oncoarray; iCOGS; GWAS meta analysis) || id:ieu-a-1127	exposure	Simple mode	8	-0.085785737	0.152617752	0.591586451	-0.384916531	0.213345056	0.917790858	0.680507435	1.237811691
met-d-Ile	Isoleucine	41	6	bffRi9	ieu-a-1127	ER+ Breast cancer (Combined Oncoarray; iCOGS; GWAS meta analysis) || id:ieu-a-1127	exposure	Weighted mode	8	-0.130289644	0.153960588	0.425392067	-0.432052396	0.171473108	0.877841132	0.649175361	1.18705222
met-d-Ile	Isoleucine	41	7	bffRi9	ieu-a-1127	ER+ Breast cancer (Combined Oncoarray; iCOGS; GWAS meta analysis) || id:ieu-a-1127	exposure	Simple median	8	-0.121364787	0.102766734	0.237613257	-0.322787585	0.08005801	0.885710805	0.724127653	1.083349911
met-d-Ile	Isoleucine	41	8	bffRi9	ieu-a-1127	ER+ Breast cancer (Combined Oncoarray; iCOGS; GWAS meta analysis) || id:ieu-a-1127	exposure	Weighted median	8	-0.025248141	0.103188374	0.806704144	-0.227497353	0.177001072	0.975067928	0.79652453	1.193632372
met-d-Ile	Isoleucine	41	9	bffRi9	ieu-a-1127	ER+ Breast cancer (Combined Oncoarray; iCOGS; GWAS meta analysis) || id:ieu-a-1127	exposure	Penalised weighted median	8	-0.12618738	0.105080562	0.229804268	-0.332145281	0.07977052	0.881449665	0.717383093	1.083038504
				id.exposure	id.outcome	outcome	exposure	method	nsnp	b	se	pval	lo_ci	up_ci	or	or_lci95	or_uci95
met-d-L_HDL_C	Cholesterol in large HDL	42	1	2b27mg	ieu-a-1127	ER+ Breast cancer (Combined Oncoarray; iCOGS; GWAS meta analysis) || id:ieu-a-1127	exposure	MR Egger	61	-0.147502048	0.057652751	0.013100558	-0.260501439	-0.034502657	0.862860671	0.770665047	0.966085773
met-d-L_HDL_C	Cholesterol in large HDL	42	2	2b27mg	ieu-a-1127	ER+ Breast cancer (Combined Oncoarray; iCOGS; GWAS meta analysis) || id:ieu-a-1127	exposure	Inverse variance weighted (multiplicative random effects)	61	0.000100283	0.029279614	0.997267245	-0.05728776	0.057488326	1.000100288	0.944322292	1.059172905
met-d-L_HDL_C	Cholesterol in large HDL	42	3	2b27mg	ieu-a-1127	ER+ Breast cancer (Combined Oncoarray; iCOGS; GWAS meta analysis) || id:ieu-a-1127	exposure	Inverse variance weighted (fixed effects)	61	0.000100283	0.023146287	0.996543121	-0.04526644	0.045467005	1.000100288	0.9557428	1.046516475
met-d-L_HDL_C	Cholesterol in large HDL	42	4	2b27mg	ieu-a-1127	ER+ Breast cancer (Combined Oncoarray; iCOGS; GWAS meta analysis) || id:ieu-a-1127	exposure	MR Egger (bootstrap)	61	-0.072904367	0.038387881	0.03	-0.148144614	0.00233588	0.929689735	0.862306405	1.00233861
met-d-L_HDL_C	Cholesterol in large HDL	42	5	2b27mg	ieu-a-1127	ER+ Breast cancer (Combined Oncoarray; iCOGS; GWAS meta analysis) || id:ieu-a-1127	exposure	Simple mode	61	-0.027446521	0.075043136	0.715843011	-0.174531068	0.119638026	0.972926713	0.839850762	1.127088801
met-d-L_HDL_C	Cholesterol in large HDL	42	6	2b27mg	ieu-a-1127	ER+ Breast cancer (Combined Oncoarray; iCOGS; GWAS meta analysis) || id:ieu-a-1127	exposure	Weighted mode	61	-0.060377089	0.044018655	0.175287793	-0.146653654	0.025899475	0.941409471	0.863593028	1.026237781
met-d-L_HDL_C	Cholesterol in large HDL	42	7	2b27mg	ieu-a-1127	ER+ Breast cancer (Combined Oncoarray; iCOGS; GWAS meta analysis) || id:ieu-a-1127	exposure	Simple median	61	0.102958925	0.042194093	0.014682118	0.020258504	0.185659347	1.108445879	1.0204651	1.20401204
met-d-L_HDL_C	Cholesterol in large HDL	42	8	2b27mg	ieu-a-1127	ER+ Breast cancer (Combined Oncoarray; iCOGS; GWAS meta analysis) || id:ieu-a-1127	exposure	Weighted median	61	-0.028073572	0.038127704	0.461545856	-0.102803872	0.046656728	0.972316829	0.902303923	1.04776228
met-d-L_HDL_C	Cholesterol in large HDL	42	9	2b27mg	ieu-a-1127	ER+ Breast cancer (Combined Oncoarray; iCOGS; GWAS meta analysis) || id:ieu-a-1127	exposure	Penalised weighted median	61	-0.027214989	0.038757227	0.482559847	-0.103179154	0.048749176	0.973152002	0.901965369	1.049956963
				id.exposure	id.outcome	outcome	exposure	method	nsnp	b	se	pval	lo_ci	up_ci	or	or_lci95	or_uci95
met-d-L_HDL_C_pct	Cholesterol to total lipids ratio in large HDL	43	1	A07YrD	ieu-a-1127	ER+ Breast cancer (Combined Oncoarray; iCOGS; GWAS meta analysis) || id:ieu-a-1127	exposure	MR Egger	9	-0.070774496	0.428645802	0.873523043	-0.910920268	0.769371275	0.931671964	0.402153964	2.158408782
met-d-L_HDL_C_pct	Cholesterol to total lipids ratio in large HDL	43	2	A07YrD	ieu-a-1127	ER+ Breast cancer (Combined Oncoarray; iCOGS; GWAS meta analysis) || id:ieu-a-1127	exposure	Inverse variance weighted (multiplicative random effects)	9	0.120690919	0.096820117	0.212563296	-0.069076511	0.310458349	1.12827613	0.933255273	1.364050182
met-d-L_HDL_C_pct	Cholesterol to total lipids ratio in large HDL	43	3	A07YrD	ieu-a-1127	ER+ Breast cancer (Combined Oncoarray; iCOGS; GWAS meta analysis) || id:ieu-a-1127	exposure	Inverse variance weighted (fixed effects)	9	0.120690919	0.088677728	0.173511797	-0.053117428	0.294499266	1.12827613	0.948268653	1.342453978
met-d-L_HDL_C_pct	Cholesterol to total lipids ratio in large HDL	43	4	A07YrD	ieu-a-1127	ER+ Breast cancer (Combined Oncoarray; iCOGS; GWAS meta analysis) || id:ieu-a-1127	exposure	MR Egger (bootstrap)	9	-0.315400572	0.235941903	0.08	-0.777846702	0.147045558	0.7294966	0.45939416	1.158406736
met-d-L_HDL_C_pct	Cholesterol to total lipids ratio in large HDL	43	5	A07YrD	ieu-a-1127	ER+ Breast cancer (Combined Oncoarray; iCOGS; GWAS meta analysis) || id:ieu-a-1127	exposure	Simple mode	9	0.206714922	0.220033644	0.374985039	-0.22455102	0.637980864	1.22963198	0.798874817	1.892655489
met-d-L_HDL_C_pct	Cholesterol to total lipids ratio in large HDL	43	6	A07YrD	ieu-a-1127	ER+ Breast cancer (Combined Oncoarray; iCOGS; GWAS meta analysis) || id:ieu-a-1127	exposure	Weighted mode	9	0.109963665	0.166723786	0.528065041	-0.216814955	0.436742284	1.116237511	0.805078931	1.54765717
met-d-L_HDL_C_pct	Cholesterol to total lipids ratio in large HDL	43	7	A07YrD	ieu-a-1127	ER+ Breast cancer (Combined Oncoarray; iCOGS; GWAS meta analysis) || id:ieu-a-1127	exposure	Simple median	9	0.207137362	0.126351348	0.101134987	-0.040511281	0.454786004	1.230151536	0.960298331	1.575836125
met-d-L_HDL_C_pct	Cholesterol to total lipids ratio in large HDL	43	8	A07YrD	ieu-a-1127	ER+ Breast cancer (Combined Oncoarray; iCOGS; GWAS meta analysis) || id:ieu-a-1127	exposure	Weighted median	9	0.121970454	0.1230747	0.321671989	-0.119255959	0.363196866	1.129720722	0.887580588	1.437918909
met-d-L_HDL_C_pct	Cholesterol to total lipids ratio in large HDL	43	9	A07YrD	ieu-a-1127	ER+ Breast cancer (Combined Oncoarray; iCOGS; GWAS meta analysis) || id:ieu-a-1127	exposure	Penalised weighted median	9	0.121970454	0.12348684	0.323289671	-0.120063753	0.364004661	1.129720722	0.886863894	1.439080921
				id.exposure	id.outcome	outcome	exposure	method	nsnp	b	se	pval	lo_ci	up_ci	or	or_lci95	or_uci95
met-d-L_HDL_CE	Cholesteryl esters in large HDL	44	1	RvEuKn	ieu-a-1127	ER+ Breast cancer (Combined Oncoarray; iCOGS; GWAS meta analysis) || id:ieu-a-1127	exposure	MR Egger	40	0.02621464	0.075547913	0.730510535	-0.121859268	0.174288549	1.026561266	0.885272946	1.190399004
met-d-L_HDL_CE	Cholesteryl esters in large HDL	44	2	RvEuKn	ieu-a-1127	ER+ Breast cancer (Combined Oncoarray; iCOGS; GWAS meta analysis) || id:ieu-a-1127	exposure	Inverse variance weighted (multiplicative random effects)	40	0.038798115	0.04554569	0.394297119	-0.050471437	0.128067668	1.039560591	0.950781085	1.136629913
met-d-L_HDL_CE	Cholesteryl esters in large HDL	44	3	RvEuKn	ieu-a-1127	ER+ Breast cancer (Combined Oncoarray; iCOGS; GWAS meta analysis) || id:ieu-a-1127	exposure	Inverse variance weighted (fixed effects)	40	0.038798115	0.03013165	0.197878274	-0.020259919	0.097856149	1.039560591	0.979943934	1.102804134
met-d-L_HDL_CE	Cholesteryl esters in large HDL	44	4	RvEuKn	ieu-a-1127	ER+ Breast cancer (Combined Oncoarray; iCOGS; GWAS meta analysis) || id:ieu-a-1127	exposure	MR Egger (bootstrap)	40	0.031944058	0.04324827	0.238	-0.052822551	0.116710667	1.032459746	0.948548317	1.123794232
met-d-L_HDL_CE	Cholesteryl esters in large HDL	44	5	RvEuKn	ieu-a-1127	ER+ Breast cancer (Combined Oncoarray; iCOGS; GWAS meta analysis) || id:ieu-a-1127	exposure	Simple mode	40	-0.011043953	0.150455678	0.941860333	-0.305937082	0.283849177	0.989016808	0.736432953	1.328232587
met-d-L_HDL_CE	Cholesteryl esters in large HDL	44	6	RvEuKn	ieu-a-1127	ER+ Breast cancer (Combined Oncoarray; iCOGS; GWAS meta analysis) || id:ieu-a-1127	exposure	Weighted mode	40	0.017171793	0.039883457	0.669166279	-0.060999782	0.095343369	1.017320076	0.940823444	1.100036509
met-d-L_HDL_CE	Cholesteryl esters in large HDL	44	7	RvEuKn	ieu-a-1127	ER+ Breast cancer (Combined Oncoarray; iCOGS; GWAS meta analysis) || id:ieu-a-1127	exposure	Simple median	40	0.00233168	0.061464722	0.969739308	-0.118139175	0.122802534	1.0023344	0.888572377	1.130661131
met-d-L_HDL_CE	Cholesteryl esters in large HDL	44	8	RvEuKn	ieu-a-1127	ER+ Breast cancer (Combined Oncoarray; iCOGS; GWAS meta analysis) || id:ieu-a-1127	exposure	Weighted median	40	0.001889755	0.041458179	0.963643259	-0.079368276	0.083147786	1.001891542	0.923699685	1.086702396
met-d-L_HDL_CE	Cholesteryl esters in large HDL	44	9	RvEuKn	ieu-a-1127	ER+ Breast cancer (Combined Oncoarray; iCOGS; GWAS meta analysis) || id:ieu-a-1127	exposure	Penalised weighted median	40	0.001755234	0.043719053	0.967975102	-0.08393411	0.087444578	1.001756776	0.91949184	1.091381777
				id.exposure	id.outcome	outcome	exposure	method	nsnp	b	se	pval	lo_ci	up_ci	or	or_lci95	or_uci95
met-d-L_HDL_CE_pct	Cholesteryl esters to total lipids ratio in large HDL	45	1	1t9Mpz	ieu-a-1127	ER+ Breast cancer (Combined Oncoarray; iCOGS; GWAS meta analysis) || id:ieu-a-1127	exposure	MR Egger	64	-0.02797897	0.035047755	0.427737988	-0.09667257	0.04071463	0.972408816	0.907853216	1.041554834
met-d-L_HDL_CE_pct	Cholesteryl esters to total lipids ratio in large HDL	45	2	1t9Mpz	ieu-a-1127	ER+ Breast cancer (Combined Oncoarray; iCOGS; GWAS meta analysis) || id:ieu-a-1127	exposure	Inverse variance weighted (multiplicative random effects)	64	-0.001292535	0.024669158	0.958214123	-0.049644085	0.047059014	0.9987083	0.951568041	1.048183865
met-d-L_HDL_CE_pct	Cholesteryl esters to total lipids ratio in large HDL	45	3	1t9Mpz	ieu-a-1127	ER+ Breast cancer (Combined Oncoarray; iCOGS; GWAS meta analysis) || id:ieu-a-1127	exposure	Inverse variance weighted (fixed effects)	64	-0.001292535	0.018815575	0.945232419	-0.038171062	0.035585991	0.9987083	0.962548271	1.036226751
met-d-L_HDL_CE_pct	Cholesteryl esters to total lipids ratio in large HDL	45	4	1t9Mpz	ieu-a-1127	ER+ Breast cancer (Combined Oncoarray; iCOGS; GWAS meta analysis) || id:ieu-a-1127	exposure	MR Egger (bootstrap)	64	-0.028576346	0.037914574	0.214	-0.102888912	0.045736219	0.971828096	0.902227195	1.046798249
met-d-L_HDL_CE_pct	Cholesteryl esters to total lipids ratio in large HDL	45	5	1t9Mpz	ieu-a-1127	ER+ Breast cancer (Combined Oncoarray; iCOGS; GWAS meta analysis) || id:ieu-a-1127	exposure	Simple mode	64	0.105389351	0.057132413	0.069790451	-0.006590178	0.217368881	1.111143151	0.99343149	1.242802464
met-d-L_HDL_CE_pct	Cholesteryl esters to total lipids ratio in large HDL	45	6	1t9Mpz	ieu-a-1127	ER+ Breast cancer (Combined Oncoarray; iCOGS; GWAS meta analysis) || id:ieu-a-1127	exposure	Weighted mode	64	-0.005651399	0.026582191	0.832324633	-0.057752493	0.046449695	0.99436454	0.943883537	1.047545381
met-d-L_HDL_CE_pct	Cholesteryl esters to total lipids ratio in large HDL	45	7	1t9Mpz	ieu-a-1127	ER+ Breast cancer (Combined Oncoarray; iCOGS; GWAS meta analysis) || id:ieu-a-1127	exposure	Simple median	64	0.07277979	0.038867913	0.061138805	-0.00340132	0.1489609	1.075493676	0.996604458	1.160627608
met-d-L_HDL_CE_pct	Cholesteryl esters to total lipids ratio in large HDL	45	8	1t9Mpz	ieu-a-1127	ER+ Breast cancer (Combined Oncoarray; iCOGS; GWAS meta analysis) || id:ieu-a-1127	exposure	Weighted median	64	-0.003779512	0.030824837	0.902413924	-0.064196191	0.056637168	0.996227622	0.937820989	1.058271766
met-d-L_HDL_CE_pct	Cholesteryl esters to total lipids ratio in large HDL	45	9	1t9Mpz	ieu-a-1127	ER+ Breast cancer (Combined Oncoarray; iCOGS; GWAS meta analysis) || id:ieu-a-1127	exposure	Penalised weighted median	64	-0.001829468	0.032959186	0.955734485	-0.066429473	0.062770536	0.998172204	0.935728908	1.064782482
				id.exposure	id.outcome	outcome	exposure	method	nsnp	b	se	pval	lo_ci	up_ci	or	or_lci95	or_uci95
met-d-L_HDL_FC	Free cholesterol in large HDL	46	1	7Z8XAv	ieu-a-1127	ER+ Breast cancer (Combined Oncoarray; iCOGS; GWAS meta analysis) || id:ieu-a-1127	exposure	MR Egger	60	-0.089506575	0.042272095	0.038525395	-0.17235988	-0.006653269	0.914382253	0.841676216	0.993368815
met-d-L_HDL_FC	Free cholesterol in large HDL	46	2	7Z8XAv	ieu-a-1127	ER+ Breast cancer (Combined Oncoarray; iCOGS; GWAS meta analysis) || id:ieu-a-1127	exposure	Inverse variance weighted (multiplicative random effects)	60	-0.021128416	0.027262392	0.43833832	-0.074562705	0.032305873	0.979093225	0.928149273	1.032833373
met-d-L_HDL_FC	Free cholesterol in large HDL	46	3	7Z8XAv	ieu-a-1127	ER+ Breast cancer (Combined Oncoarray; iCOGS; GWAS meta analysis) || id:ieu-a-1127	exposure	Inverse variance weighted (fixed effects)	60	-0.021128416	0.021125278	0.317238623	-0.06253396	0.020277128	0.979093225	0.939381161	1.020484106
met-d-L_HDL_FC	Free cholesterol in large HDL	46	4	7Z8XAv	ieu-a-1127	ER+ Breast cancer (Combined Oncoarray; iCOGS; GWAS meta analysis) || id:ieu-a-1127	exposure	MR Egger (bootstrap)	60	-0.046940523	0.038935305	0.106	-0.123253722	0.029372676	0.954144146	0.884039334	1.029808307
met-d-L_HDL_FC	Free cholesterol in large HDL	46	5	7Z8XAv	ieu-a-1127	ER+ Breast cancer (Combined Oncoarray; iCOGS; GWAS meta analysis) || id:ieu-a-1127	exposure	Simple mode	60	0.147802063	0.069305028	0.037126647	0.011964208	0.283639917	1.159283408	1.012036066	1.327954671
met-d-L_HDL_FC	Free cholesterol in large HDL	46	6	7Z8XAv	ieu-a-1127	ER+ Breast cancer (Combined Oncoarray; iCOGS; GWAS meta analysis) || id:ieu-a-1127	exposure	Weighted mode	60	-0.054826044	0.032269769	0.094588652	-0.118074791	0.008422704	0.946649809	0.888629588	1.008458274
met-d-L_HDL_FC	Free cholesterol in large HDL	46	7	7Z8XAv	ieu-a-1127	ER+ Breast cancer (Combined Oncoarray; iCOGS; GWAS meta analysis) || id:ieu-a-1127	exposure	Simple median	60	0.048921903	0.041629125	0.239920905	-0.032671182	0.130514988	1.050138335	0.967856756	1.139415017
met-d-L_HDL_FC	Free cholesterol in large HDL	46	8	7Z8XAv	ieu-a-1127	ER+ Breast cancer (Combined Oncoarray; iCOGS; GWAS meta analysis) || id:ieu-a-1127	exposure	Weighted median	60	-0.066066348	0.033287279	0.047174228	-0.131309414	-0.000823282	0.936068756	0.876946393	0.999177057
met-d-L_HDL_FC	Free cholesterol in large HDL	46	9	7Z8XAv	ieu-a-1127	ER+ Breast cancer (Combined Oncoarray; iCOGS; GWAS meta analysis) || id:ieu-a-1127	exposure	Penalised weighted median	60	-0.066269428	0.034541915	0.055044837	-0.133971581	0.001432725	0.935878678	0.87461492	1.001433751
				id.exposure	id.outcome	outcome	exposure	method	nsnp	b	se	pval	lo_ci	up_ci	or	or_lci95	or_uci95
met-d-L_HDL_FC_pct	Free cholesterol to total lipids ratio in large HDL	47	1	GLZ8Sx	ieu-a-1127	ER+ Breast cancer (Combined Oncoarray; iCOGS; GWAS meta analysis) || id:ieu-a-1127	exposure	MR Egger	65	-0.025640594	0.036459526	0.48448351	-0.097101265	0.045820077	0.974685335	0.907464107	1.046886036
met-d-L_HDL_FC_pct	Free cholesterol to total lipids ratio in large HDL	47	2	GLZ8Sx	ieu-a-1127	ER+ Breast cancer (Combined Oncoarray; iCOGS; GWAS meta analysis) || id:ieu-a-1127	exposure	Inverse variance weighted (multiplicative random effects)	65	0.003664639	0.025265142	0.884673573	-0.045855039	0.053184317	1.003671362	0.955180416	1.054624012
met-d-L_HDL_FC_pct	Free cholesterol to total lipids ratio in large HDL	47	3	GLZ8Sx	ieu-a-1127	ER+ Breast cancer (Combined Oncoarray; iCOGS; GWAS meta analysis) || id:ieu-a-1127	exposure	Inverse variance weighted (fixed effects)	65	0.003664639	0.019132249	0.848100573	-0.033834569	0.041163847	1.003671362	0.966731419	1.042022824
met-d-L_HDL_FC_pct	Free cholesterol to total lipids ratio in large HDL	47	4	GLZ8Sx	ieu-a-1127	ER+ Breast cancer (Combined Oncoarray; iCOGS; GWAS meta analysis) || id:ieu-a-1127	exposure	MR Egger (bootstrap)	65	-0.007979193	0.035878043	0.406	-0.078300158	0.062341772	0.992052556	0.924686832	1.064326039
met-d-L_HDL_FC_pct	Free cholesterol to total lipids ratio in large HDL	47	5	GLZ8Sx	ieu-a-1127	ER+ Breast cancer (Combined Oncoarray; iCOGS; GWAS meta analysis) || id:ieu-a-1127	exposure	Simple mode	65	-0.039241747	0.059333039	0.510742112	-0.155534503	0.077051009	0.961518237	0.855957543	1.08009717
met-d-L_HDL_FC_pct	Free cholesterol to total lipids ratio in large HDL	47	6	GLZ8Sx	ieu-a-1127	ER+ Breast cancer (Combined Oncoarray; iCOGS; GWAS meta analysis) || id:ieu-a-1127	exposure	Weighted mode	65	-0.011511768	0.024477762	0.639743074	-0.059488181	0.036464646	0.988554239	0.94224667	1.037137636
met-d-L_HDL_FC_pct	Free cholesterol to total lipids ratio in large HDL	47	7	GLZ8Sx	ieu-a-1127	ER+ Breast cancer (Combined Oncoarray; iCOGS; GWAS meta analysis) || id:ieu-a-1127	exposure	Simple median	65	0.042628632	0.036147758	0.23828335	-0.028220973	0.113478237	1.043550282	0.972173519	1.12016751
met-d-L_HDL_FC_pct	Free cholesterol to total lipids ratio in large HDL	47	8	GLZ8Sx	ieu-a-1127	ER+ Breast cancer (Combined Oncoarray; iCOGS; GWAS meta analysis) || id:ieu-a-1127	exposure	Weighted median	65	-0.002666218	0.029378953	0.927689139	-0.060248965	0.054916529	0.997337334	0.941530097	1.056452428
met-d-L_HDL_FC_pct	Free cholesterol to total lipids ratio in large HDL	47	9	GLZ8Sx	ieu-a-1127	ER+ Breast cancer (Combined Oncoarray; iCOGS; GWAS meta analysis) || id:ieu-a-1127	exposure	Penalised weighted median	65	-0.000231948	0.02975335	0.993780012	-0.058548513	0.058084618	0.999768079	0.943132485	1.05980467
				id.exposure	id.outcome	outcome	exposure	method	nsnp	b	se	pval	lo_ci	up_ci	or	or_lci95	or_uci95
met-d-L_HDL_L	Total lipids in large HDL	48	1	BDXxc6	ieu-a-1127	ER+ Breast cancer (Combined Oncoarray; iCOGS; GWAS meta analysis) || id:ieu-a-1127	exposure	MR Egger	62	-0.035082102	0.034487239	0.313119551	-0.10267709	0.032512885	0.965526141	0.902418327	1.033047204
met-d-L_HDL_L	Total lipids in large HDL	48	2	BDXxc6	ieu-a-1127	ER+ Breast cancer (Combined Oncoarray; iCOGS; GWAS meta analysis) || id:ieu-a-1127	exposure	Inverse variance weighted (multiplicative random effects)	62	-0.003376008	0.023967469	0.887982166	-0.050352248	0.043600231	0.996629684	0.950894415	1.044564687
met-d-L_HDL_L	Total lipids in large HDL	48	3	BDXxc6	ieu-a-1127	ER+ Breast cancer (Combined Oncoarray; iCOGS; GWAS meta analysis) || id:ieu-a-1127	exposure	Inverse variance weighted (fixed effects)	62	-0.003376008	0.018795547	0.857452893	-0.04021528	0.033463263	0.996629684	0.960582623	1.034029456
met-d-L_HDL_L	Total lipids in large HDL	48	4	BDXxc6	ieu-a-1127	ER+ Breast cancer (Combined Oncoarray; iCOGS; GWAS meta analysis) || id:ieu-a-1127	exposure	MR Egger (bootstrap)	62	-0.034158199	0.03637874	0.186	-0.105460528	0.037144131	0.966418607	0.899909993	1.037842595
met-d-L_HDL_L	Total lipids in large HDL	48	5	BDXxc6	ieu-a-1127	ER+ Breast cancer (Combined Oncoarray; iCOGS; GWAS meta analysis) || id:ieu-a-1127	exposure	Simple mode	62	0.116461903	0.063525449	0.071636672	-0.008047976	0.240971782	1.123514707	0.991984322	1.272485128
met-d-L_HDL_L	Total lipids in large HDL	48	6	BDXxc6	ieu-a-1127	ER+ Breast cancer (Combined Oncoarray; iCOGS; GWAS meta analysis) || id:ieu-a-1127	exposure	Weighted mode	62	-0.010597716	0.027591749	0.702247356	-0.064677544	0.043482112	0.989458242	0.937369675	1.044441311
met-d-L_HDL_L	Total lipids in large HDL	48	7	BDXxc6	ieu-a-1127	ER+ Breast cancer (Combined Oncoarray; iCOGS; GWAS meta analysis) || id:ieu-a-1127	exposure	Simple median	62	0.054869766	0.038477507	0.153862029	-0.020546147	0.130285679	1.056403026	0.979663487	1.139153769
met-d-L_HDL_L	Total lipids in large HDL	48	8	BDXxc6	ieu-a-1127	ER+ Breast cancer (Combined Oncoarray; iCOGS; GWAS meta analysis) || id:ieu-a-1127	exposure	Weighted median	62	-0.005423243	0.032761817	0.868522529	-0.069636405	0.058789919	0.994591436	0.932732895	1.060552415
met-d-L_HDL_L	Total lipids in large HDL	48	9	BDXxc6	ieu-a-1127	ER+ Breast cancer (Combined Oncoarray; iCOGS; GWAS meta analysis) || id:ieu-a-1127	exposure	Penalised weighted median	62	-0.003685061	0.034889766	0.915883769	-0.072069002	0.06469888	0.996321721	0.93046669	1.06683773
				id.exposure	id.outcome	outcome	exposure	method	nsnp	b	se	pval	lo_ci	up_ci	or	or_lci95	or_uci95
met-d-L_HDL_P	Concentration of large HDL particles	49	1	GMQWoo	ieu-a-1127	ER+ Breast cancer (Combined Oncoarray; iCOGS; GWAS meta analysis) || id:ieu-a-1127	exposure	MR Egger	68	-0.079872942	0.04178398	0.060274869	-0.161769543	0.00202366	0.923233643	0.850637217	1.002025709
met-d-L_HDL_P	Concentration of large HDL particles	49	2	GMQWoo	ieu-a-1127	ER+ Breast cancer (Combined Oncoarray; iCOGS; GWAS meta analysis) || id:ieu-a-1127	exposure	Inverse variance weighted (multiplicative random effects)	68	-0.019222274	0.02660313	0.469952177	-0.071364408	0.03291986	0.980961296	0.931122522	1.033467714
met-d-L_HDL_P	Concentration of large HDL particles	49	3	GMQWoo	ieu-a-1127	ER+ Breast cancer (Combined Oncoarray; iCOGS; GWAS meta analysis) || id:ieu-a-1127	exposure	Inverse variance weighted (fixed effects)	68	-0.019222274	0.020098891	0.338877851	-0.0586161	0.020171552	0.980961296	0.943068744	1.020376372
met-d-L_HDL_P	Concentration of large HDL particles	49	4	GMQWoo	ieu-a-1127	ER+ Breast cancer (Combined Oncoarray; iCOGS; GWAS meta analysis) || id:ieu-a-1127	exposure	MR Egger (bootstrap)	68	-0.029152694	0.037330469	0.226	-0.102320414	0.044015026	0.971268146	0.902740255	1.044998057
met-d-L_HDL_P	Concentration of large HDL particles	49	5	GMQWoo	ieu-a-1127	ER+ Breast cancer (Combined Oncoarray; iCOGS; GWAS meta analysis) || id:ieu-a-1127	exposure	Simple mode	68	0.038163559	0.066604462	0.568570905	-0.092381187	0.168708305	1.03890114	0.911757533	1.183774787
met-d-L_HDL_P	Concentration of large HDL particles	49	6	GMQWoo	ieu-a-1127	ER+ Breast cancer (Combined Oncoarray; iCOGS; GWAS meta analysis) || id:ieu-a-1127	exposure	Weighted mode	68	-0.041853859	0.031314053	0.185879732	-0.103229403	0.019521685	0.959009921	0.901920047	1.019713479
met-d-L_HDL_P	Concentration of large HDL particles	49	7	GMQWoo	ieu-a-1127	ER+ Breast cancer (Combined Oncoarray; iCOGS; GWAS meta analysis) || id:ieu-a-1127	exposure	Simple median	68	0.010964563	0.038471983	0.77564318	-0.064440523	0.08636965	1.011024895	0.937591878	1.090209249
met-d-L_HDL_P	Concentration of large HDL particles	49	8	GMQWoo	ieu-a-1127	ER+ Breast cancer (Combined Oncoarray; iCOGS; GWAS meta analysis) || id:ieu-a-1127	exposure	Weighted median	68	-0.036761549	0.033165756	0.267680965	-0.10176643	0.028243332	0.963905952	0.903240497	1.028645957
met-d-L_HDL_P	Concentration of large HDL particles	49	9	GMQWoo	ieu-a-1127	ER+ Breast cancer (Combined Oncoarray; iCOGS; GWAS meta analysis) || id:ieu-a-1127	exposure	Penalised weighted median	68	-0.037471221	0.033120313	0.257900753	-0.102387035	0.027444592	0.963222137	0.902680115	1.027824664
				id.exposure	id.outcome	outcome	exposure	method	nsnp	b	se	pval	lo_ci	up_ci	or	or_lci95	or_uci95
met-d-L_HDL_PL	Phospholipids in large HDL	50	1	5f92eB	ieu-a-1127	ER+ Breast cancer (Combined Oncoarray; iCOGS; GWAS meta analysis) || id:ieu-a-1127	exposure	MR Egger	60	-0.031236499	0.033208196	0.350797674	-0.096324563	0.033851566	0.96924632	0.90816921	1.03443105
met-d-L_HDL_PL	Phospholipids in large HDL	50	2	5f92eB	ieu-a-1127	ER+ Breast cancer (Combined Oncoarray; iCOGS; GWAS meta analysis) || id:ieu-a-1127	exposure	Inverse variance weighted (multiplicative random effects)	60	-0.004492423	0.023847438	0.850577358	-0.051233401	0.042248554	0.995517652	0.9500569	1.043153727
met-d-L_HDL_PL	Phospholipids in large HDL	50	3	5f92eB	ieu-a-1127	ER+ Breast cancer (Combined Oncoarray; iCOGS; GWAS meta analysis) || id:ieu-a-1127	exposure	Inverse variance weighted (fixed effects)	60	-0.004492423	0.018323638	0.806324086	-0.040406755	0.031421908	0.995517652	0.960398713	1.031920788
met-d-L_HDL_PL	Phospholipids in large HDL	50	4	5f92eB	ieu-a-1127	ER+ Breast cancer (Combined Oncoarray; iCOGS; GWAS meta analysis) || id:ieu-a-1127	exposure	MR Egger (bootstrap)	60	-0.033956149	0.036328695	0.182	-0.105160391	0.037248093	0.966613891	0.90018013	1.037950497
met-d-L_HDL_PL	Phospholipids in large HDL	50	5	5f92eB	ieu-a-1127	ER+ Breast cancer (Combined Oncoarray; iCOGS; GWAS meta analysis) || id:ieu-a-1127	exposure	Simple mode	60	0.085168569	0.059348732	0.15655211	-0.031154945	0.201492083	1.088900607	0.96932537	1.223226553
met-d-L_HDL_PL	Phospholipids in large HDL	50	6	5f92eB	ieu-a-1127	ER+ Breast cancer (Combined Oncoarray; iCOGS; GWAS meta analysis) || id:ieu-a-1127	exposure	Weighted mode	60	-0.011404737	0.02513241	0.651647654	-0.06066426	0.037854786	0.98866005	0.941139164	1.038580405
met-d-L_HDL_PL	Phospholipids in large HDL	50	7	5f92eB	ieu-a-1127	ER+ Breast cancer (Combined Oncoarray; iCOGS; GWAS meta analysis) || id:ieu-a-1127	exposure	Simple median	60	0.040117398	0.037148215	0.280174232	-0.032693103	0.1129279	1.040932971	0.96783554	1.11955121
met-d-L_HDL_PL	Phospholipids in large HDL	50	8	5f92eB	ieu-a-1127	ER+ Breast cancer (Combined Oncoarray; iCOGS; GWAS meta analysis) || id:ieu-a-1127	exposure	Weighted median	60	-0.005858602	0.031860248	0.854104145	-0.068304688	0.056587483	0.994158526	0.933975859	1.058219187
met-d-L_HDL_PL	Phospholipids in large HDL	50	9	5f92eB	ieu-a-1127	ER+ Breast cancer (Combined Oncoarray; iCOGS; GWAS meta analysis) || id:ieu-a-1127	exposure	Penalised weighted median	60	-0.004291045	0.031877386	0.89291949	-0.066770721	0.058188631	0.995718148	0.935409647	1.05991491
				id.exposure	id.outcome	outcome	exposure	method	nsnp	b	se	pval	lo_ci	up_ci	or	or_lci95	or_uci95
met-d-L_HDL_PL_pct	Phospholipids to total lipids ratio in large HDL	51	1	sbDro9	ieu-a-1127	ER+ Breast cancer (Combined Oncoarray; iCOGS; GWAS meta analysis) || id:ieu-a-1127	exposure	MR Egger	35	0.035366317	0.082455177	0.670771722	-0.126245829	0.196978463	1.035999143	0.881398147	1.217717814
met-d-L_HDL_PL_pct	Phospholipids to total lipids ratio in large HDL	51	2	sbDro9	ieu-a-1127	ER+ Breast cancer (Combined Oncoarray; iCOGS; GWAS meta analysis) || id:ieu-a-1127	exposure	Inverse variance weighted (multiplicative random effects)	35	0.030935599	0.045564471	0.497175095	-0.058370765	0.120241962	1.031419077	0.94330014	1.127769696
met-d-L_HDL_PL_pct	Phospholipids to total lipids ratio in large HDL	51	3	sbDro9	ieu-a-1127	ER+ Breast cancer (Combined Oncoarray; iCOGS; GWAS meta analysis) || id:ieu-a-1127	exposure	Inverse variance weighted (fixed effects)	35	0.030935599	0.032999965	0.348530533	-0.033744332	0.095615529	1.031419077	0.966818657	1.100335936
met-d-L_HDL_PL_pct	Phospholipids to total lipids ratio in large HDL	51	4	sbDro9	ieu-a-1127	ER+ Breast cancer (Combined Oncoarray; iCOGS; GWAS meta analysis) || id:ieu-a-1127	exposure	MR Egger (bootstrap)	35	0.130640993	0.063552567	0.016	0.006077963	0.255204024	1.139558599	1.006096471	1.290724933
met-d-L_HDL_PL_pct	Phospholipids to total lipids ratio in large HDL	51	5	sbDro9	ieu-a-1127	ER+ Breast cancer (Combined Oncoarray; iCOGS; GWAS meta analysis) || id:ieu-a-1127	exposure	Simple mode	35	0.063099691	0.102067148	0.54055158	-0.136951918	0.263151301	1.065133018	0.872012153	1.30102355
met-d-L_HDL_PL_pct	Phospholipids to total lipids ratio in large HDL	51	6	sbDro9	ieu-a-1127	ER+ Breast cancer (Combined Oncoarray; iCOGS; GWAS meta analysis) || id:ieu-a-1127	exposure	Weighted mode	35	0.044355277	0.054211733	0.418948508	-0.06189972	0.150610275	1.045353679	0.939977143	1.162543497
met-d-L_HDL_PL_pct	Phospholipids to total lipids ratio in large HDL	51	7	sbDro9	ieu-a-1127	ER+ Breast cancer (Combined Oncoarray; iCOGS; GWAS meta analysis) || id:ieu-a-1127	exposure	Simple median	35	0.011601359	0.056312336	0.836776798	-0.098770821	0.121973538	1.011668916	0.905950309	1.129724207
met-d-L_HDL_PL_pct	Phospholipids to total lipids ratio in large HDL	51	8	sbDro9	ieu-a-1127	ER+ Breast cancer (Combined Oncoarray; iCOGS; GWAS meta analysis) || id:ieu-a-1127	exposure	Weighted median	35	0.015891709	0.054665527	0.771274608	-0.091252724	0.123036143	1.016018654	0.912786998	1.130925295
met-d-L_HDL_PL_pct	Phospholipids to total lipids ratio in large HDL	51	9	sbDro9	ieu-a-1127	ER+ Breast cancer (Combined Oncoarray; iCOGS; GWAS meta analysis) || id:ieu-a-1127	exposure	Penalised weighted median	35	0.016115514	0.054917058	0.769176769	-0.091521919	0.123752948	1.01624607	0.912541314	1.131736239
				id.exposure	id.outcome	outcome	exposure	method	nsnp	b	se	pval	lo_ci	up_ci	or	or_lci95	or_uci95
met-d-L_HDL_TG	Triglycerides in large HDL	52	1	0gkH5B	ieu-a-1127	ER+ Breast cancer (Combined Oncoarray; iCOGS; GWAS meta analysis) || id:ieu-a-1127	exposure	MR Egger	95	-0.033715115	0.037646902	0.372799167	-0.107503044	0.040072813	0.966846905	0.898073789	1.040886562
met-d-L_HDL_TG	Triglycerides in large HDL	52	2	0gkH5B	ieu-a-1127	ER+ Breast cancer (Combined Oncoarray; iCOGS; GWAS meta analysis) || id:ieu-a-1127	exposure	Inverse variance weighted (multiplicative random effects)	95	-0.04051726	0.023165577	0.080286052	-0.085921792	0.004887271	0.960292589	0.917665997	1.004899233
met-d-L_HDL_TG	Triglycerides in large HDL	52	3	0gkH5B	ieu-a-1127	ER+ Breast cancer (Combined Oncoarray; iCOGS; GWAS meta analysis) || id:ieu-a-1127	exposure	Inverse variance weighted (fixed effects)	95	-0.04051726	0.017385223	0.019776708	-0.074592297	-0.006442224	0.960292589	0.928121807	0.993578483
met-d-L_HDL_TG	Triglycerides in large HDL	52	4	0gkH5B	ieu-a-1127	ER+ Breast cancer (Combined Oncoarray; iCOGS; GWAS meta analysis) || id:ieu-a-1127	exposure	MR Egger (bootstrap)	95	-0.031656597	0.024608109	0.096	-0.07988849	0.016575296	0.968839227	0.923219289	1.016713428
met-d-L_HDL_TG	Triglycerides in large HDL	52	5	0gkH5B	ieu-a-1127	ER+ Breast cancer (Combined Oncoarray; iCOGS; GWAS meta analysis) || id:ieu-a-1127	exposure	Simple mode	95	-0.032405419	0.061818971	0.601374299	-0.153570601	0.088759763	0.968114011	0.857640212	1.09281809
met-d-L_HDL_TG	Triglycerides in large HDL	52	6	0gkH5B	ieu-a-1127	ER+ Breast cancer (Combined Oncoarray; iCOGS; GWAS meta analysis) || id:ieu-a-1127	exposure	Weighted mode	95	-0.027203247	0.027904882	0.332133679	-0.081896817	0.027490322	0.973163429	0.921367023	1.027871668
met-d-L_HDL_TG	Triglycerides in large HDL	52	7	0gkH5B	ieu-a-1127	ER+ Breast cancer (Combined Oncoarray; iCOGS; GWAS meta analysis) || id:ieu-a-1127	exposure	Simple median	95	-0.011464603	0.033932503	0.735464971	-0.077972309	0.055043103	0.988600865	0.92499004	1.056586156
met-d-L_HDL_TG	Triglycerides in large HDL	52	8	0gkH5B	ieu-a-1127	ER+ Breast cancer (Combined Oncoarray; iCOGS; GWAS meta analysis) || id:ieu-a-1127	exposure	Weighted median	95	-0.016241714	0.03225773	0.614613935	-0.079466864	0.046983436	0.983889471	0.923608624	1.048104649
met-d-L_HDL_TG	Triglycerides in large HDL	52	9	0gkH5B	ieu-a-1127	ER+ Breast cancer (Combined Oncoarray; iCOGS; GWAS meta analysis) || id:ieu-a-1127	exposure	Penalised weighted median	95	-0.014102815	0.03350126	0.673781573	-0.079765285	0.051559655	0.985996164	0.923333041	1.052911996
				id.exposure	id.outcome	outcome	exposure	method	nsnp	b	se	pval	lo_ci	up_ci	or	or_lci95	or_uci95
met-d-L_HDL_TG_pct	Triglycerides to total lipids ratio in large HDL	53	1	CAsnQ9	ieu-a-1127	ER+ Breast cancer (Combined Oncoarray; iCOGS; GWAS meta analysis) || id:ieu-a-1127	exposure	MR Egger	15	0.196021293	0.202887041	0.351594999	-0.201637308	0.593679893	1.216552809	0.817391336	1.81063913
met-d-L_HDL_TG_pct	Triglycerides to total lipids ratio in large HDL	53	2	CAsnQ9	ieu-a-1127	ER+ Breast cancer (Combined Oncoarray; iCOGS; GWAS meta analysis) || id:ieu-a-1127	exposure	Inverse variance weighted (multiplicative random effects)	15	-0.018700126	0.095313095	0.844456119	-0.205513791	0.16811354	0.981473637	0.814228865	1.183070929
met-d-L_HDL_TG_pct	Triglycerides to total lipids ratio in large HDL	53	3	CAsnQ9	ieu-a-1127	ER+ Breast cancer (Combined Oncoarray; iCOGS; GWAS meta analysis) || id:ieu-a-1127	exposure	Inverse variance weighted (fixed effects)	15	-0.018700126	0.053666913	0.727503797	-0.123887275	0.086487023	0.981473637	0.883479425	1.090337219
met-d-L_HDL_TG_pct	Triglycerides to total lipids ratio in large HDL	53	4	CAsnQ9	ieu-a-1127	ER+ Breast cancer (Combined Oncoarray; iCOGS; GWAS meta analysis) || id:ieu-a-1127	exposure	MR Egger (bootstrap)	15	0.166233036	0.087994677	0.035	-0.006236532	0.338702603	1.18084825	0.993782875	1.403125998
met-d-L_HDL_TG_pct	Triglycerides to total lipids ratio in large HDL	53	5	CAsnQ9	ieu-a-1127	ER+ Breast cancer (Combined Oncoarray; iCOGS; GWAS meta analysis) || id:ieu-a-1127	exposure	Simple mode	15	-0.265890293	0.160249044	0.119294747	-0.579978419	0.048197833	0.766523216	0.55991045	1.049378237
met-d-L_HDL_TG_pct	Triglycerides to total lipids ratio in large HDL	53	6	CAsnQ9	ieu-a-1127	ER+ Breast cancer (Combined Oncoarray; iCOGS; GWAS meta analysis) || id:ieu-a-1127	exposure	Weighted mode	15	0.166280375	0.091562116	0.090835077	-0.013181373	0.345742124	1.180904152	0.986905121	1.41303818
met-d-L_HDL_TG_pct	Triglycerides to total lipids ratio in large HDL	53	7	CAsnQ9	ieu-a-1127	ER+ Breast cancer (Combined Oncoarray; iCOGS; GWAS meta analysis) || id:ieu-a-1127	exposure	Simple median	15	-0.206117569	0.10859036	0.057680233	-0.418954675	0.006719536	0.8137374	0.657734007	1.006742162
met-d-L_HDL_TG_pct	Triglycerides to total lipids ratio in large HDL	53	8	CAsnQ9	ieu-a-1127	ER+ Breast cancer (Combined Oncoarray; iCOGS; GWAS meta analysis) || id:ieu-a-1127	exposure	Weighted median	15	0.14534829	0.08606616	0.091258301	-0.023341384	0.314037964	1.156442278	0.976928919	1.368941706
met-d-L_HDL_TG_pct	Triglycerides to total lipids ratio in large HDL	53	9	CAsnQ9	ieu-a-1127	ER+ Breast cancer (Combined Oncoarray; iCOGS; GWAS meta analysis) || id:ieu-a-1127	exposure	Penalised weighted median	15	0.171417957	0.082763606	0.038342392	0.009201291	0.333634624	1.186986755	1.009243753	1.396032974
				id.exposure	id.outcome	outcome	exposure	method	nsnp	b	se	pval	lo_ci	up_ci	or	or_lci95	or_uci95
met-d-L_LDL_C	Cholesterol in large LDL	54	1	muiZEx	ieu-a-1127	ER+ Breast cancer (Combined Oncoarray; iCOGS; GWAS meta analysis) || id:ieu-a-1127	exposure	MR Egger	129	0.098253769	0.035635751	0.006690333	0.028407698	0.168099841	1.103242718	1.028815044	1.183054722
met-d-L_LDL_C	Cholesterol in large LDL	54	2	muiZEx	ieu-a-1127	ER+ Breast cancer (Combined Oncoarray; iCOGS; GWAS meta analysis) || id:ieu-a-1127	exposure	Inverse variance weighted (multiplicative random effects)	129	0.074354197	0.022887329	0.001159313	0.029495033	0.119213361	1.077188275	1.029934319	1.126610268
met-d-L_LDL_C	Cholesterol in large LDL	54	3	muiZEx	ieu-a-1127	ER+ Breast cancer (Combined Oncoarray; iCOGS; GWAS meta analysis) || id:ieu-a-1127	exposure	Inverse variance weighted (fixed effects)	129	0.074354197	0.016586414	7.37E-06	0.041844825	0.106863569	1.077188275	1.04273266	1.112782426
met-d-L_LDL_C	Cholesterol in large LDL	54	4	muiZEx	ieu-a-1127	ER+ Breast cancer (Combined Oncoarray; iCOGS; GWAS meta analysis) || id:ieu-a-1127	exposure	MR Egger (bootstrap)	129	0.094155764	0.024769162	0	0.045608208	0.142703321	1.098730876	1.046664256	1.153387565
met-d-L_LDL_C	Cholesterol in large LDL	54	5	muiZEx	ieu-a-1127	ER+ Breast cancer (Combined Oncoarray; iCOGS; GWAS meta analysis) || id:ieu-a-1127	exposure	Simple mode	129	0.097603387	0.055686495	0.082042682	-0.011542142	0.206748917	1.102525423	0.988524213	1.229673783
met-d-L_LDL_C	Cholesterol in large LDL	54	6	muiZEx	ieu-a-1127	ER+ Breast cancer (Combined Oncoarray; iCOGS; GWAS meta analysis) || id:ieu-a-1127	exposure	Weighted mode	129	0.085076514	0.024581994	0.000732091	0.036895805	0.133257223	1.088800372	1.037584904	1.142543849
met-d-L_LDL_C	Cholesterol in large LDL	54	7	muiZEx	ieu-a-1127	ER+ Breast cancer (Combined Oncoarray; iCOGS; GWAS meta analysis) || id:ieu-a-1127	exposure	Simple median	129	0.057223851	0.031248942	0.067066936	-0.004024076	0.118471778	1.058892818	0.99598401	1.125775102
met-d-L_LDL_C	Cholesterol in large LDL	54	8	muiZEx	ieu-a-1127	ER+ Breast cancer (Combined Oncoarray; iCOGS; GWAS meta analysis) || id:ieu-a-1127	exposure	Weighted median	129	0.079380659	0.02744752	0.0038269	0.025583521	0.133177797	1.082616351	1.025913588	1.142453105
met-d-L_LDL_C	Cholesterol in large LDL	54	9	muiZEx	ieu-a-1127	ER+ Breast cancer (Combined Oncoarray; iCOGS; GWAS meta analysis) || id:ieu-a-1127	exposure	Penalised weighted median	129	0.078637042	0.029348036	0.007373986	0.021114892	0.136159193	1.081811599	1.021339388	1.145864293
				id.exposure	id.outcome	outcome	exposure	method	nsnp	b	se	pval	lo_ci	up_ci	or	or_lci95	or_uci95
met-d-L_LDL_C_pct	Cholesterol to total lipids ratio in large LDL	55	1	Lw9log	ieu-a-1127	ER+ Breast cancer (Combined Oncoarray; iCOGS; GWAS meta analysis) || id:ieu-a-1127	exposure	MR Egger	133	0.099631794	0.036202914	0.006762659	0.028674084	0.170589505	1.104764063	1.029089143	1.186003801
met-d-L_LDL_C_pct	Cholesterol to total lipids ratio in large LDL	55	2	Lw9log	ieu-a-1127	ER+ Breast cancer (Combined Oncoarray; iCOGS; GWAS meta analysis) || id:ieu-a-1127	exposure	Inverse variance weighted (multiplicative random effects)	133	0.076744952	0.022953604	0.000827342	0.031755888	0.121734016	1.079766649	1.032265486	1.129453646
met-d-L_LDL_C_pct	Cholesterol to total lipids ratio in large LDL	55	3	Lw9log	ieu-a-1127	ER+ Breast cancer (Combined Oncoarray; iCOGS; GWAS meta analysis) || id:ieu-a-1127	exposure	Inverse variance weighted (fixed effects)	133	0.076744952	0.016533586	3.45E-06	0.044339124	0.109150781	1.079766649	1.045336793	1.115330508
met-d-L_LDL_C_pct	Cholesterol to total lipids ratio in large LDL	55	4	Lw9log	ieu-a-1127	ER+ Breast cancer (Combined Oncoarray; iCOGS; GWAS meta analysis) || id:ieu-a-1127	exposure	MR Egger (bootstrap)	133	0.098147126	0.025407749	0	0.048347939	0.147946313	1.103125072	1.049535766	1.159450647
met-d-L_LDL_C_pct	Cholesterol to total lipids ratio in large LDL	55	5	Lw9log	ieu-a-1127	ER+ Breast cancer (Combined Oncoarray; iCOGS; GWAS meta analysis) || id:ieu-a-1127	exposure	Simple mode	133	0.095430129	0.058606861	0.105843668	-0.019439319	0.210299577	1.100131952	0.980748407	1.234047696
met-d-L_LDL_C_pct	Cholesterol to total lipids ratio in large LDL	55	6	Lw9log	ieu-a-1127	ER+ Breast cancer (Combined Oncoarray; iCOGS; GWAS meta analysis) || id:ieu-a-1127	exposure	Weighted mode	133	0.082743835	0.023100326	0.000478294	0.037467197	0.128020473	1.08626351	1.038177941	1.136576271
met-d-L_LDL_C_pct	Cholesterol to total lipids ratio in large LDL	55	7	Lw9log	ieu-a-1127	ER+ Breast cancer (Combined Oncoarray; iCOGS; GWAS meta analysis) || id:ieu-a-1127	exposure	Simple median	133	0.059603382	0.031932651	0.061966677	-0.002984614	0.122191378	1.061415487	0.997019836	1.129970332
met-d-L_LDL_C_pct	Cholesterol to total lipids ratio in large LDL	55	8	Lw9log	ieu-a-1127	ER+ Breast cancer (Combined Oncoarray; iCOGS; GWAS meta analysis) || id:ieu-a-1127	exposure	Weighted median	133	0.079035407	0.029302731	0.006992467	0.021602055	0.136468759	1.082242641	1.021837069	1.146219068
met-d-L_LDL_C_pct	Cholesterol to total lipids ratio in large LDL	55	9	Lw9log	ieu-a-1127	ER+ Breast cancer (Combined Oncoarray; iCOGS; GWAS meta analysis) || id:ieu-a-1127	exposure	Penalised weighted median	133	0.07823136	0.0284942	0.006041531	0.022382729	0.134079992	1.081372817	1.022635101	1.143484286
				id.exposure	id.outcome	outcome	exposure	method	nsnp	b	se	pval	lo_ci	up_ci	or	or_lci95	or_uci95
met-d-L_LDL_CE	Cholesteryl esters in large LDL	56	1	WCtfa0	ieu-a-1127	ER+ Breast cancer (Combined Oncoarray; iCOGS; GWAS meta analysis) || id:ieu-a-1127	exposure	MR Egger	127	0.049240998	0.031702638	0.122900153	-0.012896173	0.111378168	1.050473482	0.987186626	1.11781755
met-d-L_LDL_CE	Cholesteryl esters in large LDL	56	2	WCtfa0	ieu-a-1127	ER+ Breast cancer (Combined Oncoarray; iCOGS; GWAS meta analysis) || id:ieu-a-1127	exposure	Inverse variance weighted (multiplicative random effects)	127	0.052824917	0.020423058	0.009694685	0.012795723	0.092854112	1.054245049	1.012877938	1.09730164
met-d-L_LDL_CE	Cholesteryl esters in large LDL	56	3	WCtfa0	ieu-a-1127	ER+ Breast cancer (Combined Oncoarray; iCOGS; GWAS meta analysis) || id:ieu-a-1127	exposure	Inverse variance weighted (fixed effects)	127	0.052824917	0.015416476	0.000611361	0.022608624	0.083041211	1.054245049	1.022866136	1.086586587
met-d-L_LDL_CE	Cholesteryl esters in large LDL	56	4	WCtfa0	ieu-a-1127	ER+ Breast cancer (Combined Oncoarray; iCOGS; GWAS meta analysis) || id:ieu-a-1127	exposure	MR Egger (bootstrap)	127	0.0507249	0.024413294	0.01	0.002874845	0.098574956	1.052033439	1.002878981	1.103597123
met-d-L_LDL_CE	Cholesteryl esters in large LDL	56	5	WCtfa0	ieu-a-1127	ER+ Breast cancer (Combined Oncoarray; iCOGS; GWAS meta analysis) || id:ieu-a-1127	exposure	Simple mode	127	0.064059858	0.058559404	0.276072808	-0.050716573	0.17883629	1.066156215	0.950548043	1.19582496
met-d-L_LDL_CE	Cholesteryl esters in large LDL	56	6	WCtfa0	ieu-a-1127	ER+ Breast cancer (Combined Oncoarray; iCOGS; GWAS meta analysis) || id:ieu-a-1127	exposure	Weighted mode	127	0.042610464	0.022846878	0.064501243	-0.002169417	0.087390345	1.043531323	0.997832935	1.091322589
met-d-L_LDL_CE	Cholesteryl esters in large LDL	56	7	WCtfa0	ieu-a-1127	ER+ Breast cancer (Combined Oncoarray; iCOGS; GWAS meta analysis) || id:ieu-a-1127	exposure	Simple median	127	0.045667875	0.029831866	0.125808427	-0.012802581	0.104138332	1.046726709	0.987279023	1.109753958
met-d-L_LDL_CE	Cholesteryl esters in large LDL	56	8	WCtfa0	ieu-a-1127	ER+ Breast cancer (Combined Oncoarray; iCOGS; GWAS meta analysis) || id:ieu-a-1127	exposure	Weighted median	127	0.029248558	0.027141263	0.281193669	-0.023948318	0.082445433	1.029680498	0.976336168	1.085939415
met-d-L_LDL_CE	Cholesteryl esters in large LDL	56	9	WCtfa0	ieu-a-1127	ER+ Breast cancer (Combined Oncoarray; iCOGS; GWAS meta analysis) || id:ieu-a-1127	exposure	Penalised weighted median	127	0.016806563	0.026539457	0.526559287	-0.035210773	0.068823899	1.016948588	0.965401914	1.071247544
				id.exposure	id.outcome	outcome	exposure	method	nsnp	b	se	pval	lo_ci	up_ci	or	or_lci95	or_uci95
met-d-L_LDL_CE_pct	Cholesteryl esters to total lipids ratio in large LDL	57	1	Avf3hl	ieu-a-1127	ER+ Breast cancer (Combined Oncoarray; iCOGS; GWAS meta analysis) || id:ieu-a-1127	exposure	MR Egger	98	0.126033557	0.044479619	0.005611881	0.038853504	0.21321361	1.134320232	1.039618173	1.237648997
met-d-L_LDL_CE_pct	Cholesteryl esters to total lipids ratio in large LDL	57	2	Avf3hl	ieu-a-1127	ER+ Breast cancer (Combined Oncoarray; iCOGS; GWAS meta analysis) || id:ieu-a-1127	exposure	Inverse variance weighted (multiplicative random effects)	98	0.073230505	0.027272193	0.007249267	0.019777008	0.126684003	1.075978527	1.019973868	1.135058286
met-d-L_LDL_CE_pct	Cholesteryl esters to total lipids ratio in large LDL	57	3	Avf3hl	ieu-a-1127	ER+ Breast cancer (Combined Oncoarray; iCOGS; GWAS meta analysis) || id:ieu-a-1127	exposure	Inverse variance weighted (fixed effects)	98	0.073230505	0.019654135	0.000194574	0.034708401	0.111752609	1.075978527	1.035317768	1.118236185
met-d-L_LDL_CE_pct	Cholesteryl esters to total lipids ratio in large LDL	57	4	Avf3hl	ieu-a-1127	ER+ Breast cancer (Combined Oncoarray; iCOGS; GWAS meta analysis) || id:ieu-a-1127	exposure	MR Egger (bootstrap)	98	0.132990437	0.033216084	0	0.067886912	0.198093962	1.142239075	1.07024427	1.219076935
met-d-L_LDL_CE_pct	Cholesteryl esters to total lipids ratio in large LDL	57	5	Avf3hl	ieu-a-1127	ER+ Breast cancer (Combined Oncoarray; iCOGS; GWAS meta analysis) || id:ieu-a-1127	exposure	Simple mode	98	0.030520938	0.066900391	0.64925546	-0.100603829	0.161645705	1.030991477	0.904291216	1.175443714
met-d-L_LDL_CE_pct	Cholesteryl esters to total lipids ratio in large LDL	57	6	Avf3hl	ieu-a-1127	ER+ Breast cancer (Combined Oncoarray; iCOGS; GWAS meta analysis) || id:ieu-a-1127	exposure	Weighted mode	98	0.103388206	0.027205248	0.000252323	0.05006592	0.156710493	1.108921816	1.051340398	1.169656941
met-d-L_LDL_CE_pct	Cholesteryl esters to total lipids ratio in large LDL	57	7	Avf3hl	ieu-a-1127	ER+ Breast cancer (Combined Oncoarray; iCOGS; GWAS meta analysis) || id:ieu-a-1127	exposure	Simple median	98	0.004134673	0.039879114	0.917423171	-0.074028391	0.082297737	1.004143233	0.928645328	1.085779038
met-d-L_LDL_CE_pct	Cholesteryl esters to total lipids ratio in large LDL	57	8	Avf3hl	ieu-a-1127	ER+ Breast cancer (Combined Oncoarray; iCOGS; GWAS meta analysis) || id:ieu-a-1127	exposure	Weighted median	98	0.092312861	0.031808569	0.003706251	0.029968066	0.154657655	1.096707885	1.030421628	1.167258288
met-d-L_LDL_CE_pct	Cholesteryl esters to total lipids ratio in large LDL	57	9	Avf3hl	ieu-a-1127	ER+ Breast cancer (Combined Oncoarray; iCOGS; GWAS meta analysis) || id:ieu-a-1127	exposure	Penalised weighted median	98	0.092300467	0.03307738	0.005263634	0.027468802	0.157132131	1.096694293	1.027849548	1.170150217
				id.exposure	id.outcome	outcome	exposure	method	nsnp	b	se	pval	lo_ci	up_ci	or	or_lci95	or_uci95
met-d-L_LDL_FC	Free cholesterol in large LDL	58	1	Lit3lO	ieu-a-1127	ER+ Breast cancer (Combined Oncoarray; iCOGS; GWAS meta analysis) || id:ieu-a-1127	exposure	MR Egger	126	0.075314809	0.034178402	0.029400775	0.008325142	0.142304477	1.078223532	1.008359892	1.152927635
met-d-L_LDL_FC	Free cholesterol in large LDL	58	2	Lit3lO	ieu-a-1127	ER+ Breast cancer (Combined Oncoarray; iCOGS; GWAS meta analysis) || id:ieu-a-1127	exposure	Inverse variance weighted (multiplicative random effects)	126	0.072522787	0.022076577	0.001019622	0.029252696	0.115792878	1.075217306	1.029684759	1.122763299
met-d-L_LDL_FC	Free cholesterol in large LDL	58	3	Lit3lO	ieu-a-1127	ER+ Breast cancer (Combined Oncoarray; iCOGS; GWAS meta analysis) || id:ieu-a-1127	exposure	Inverse variance weighted (fixed effects)	126	0.072522787	0.016426841	1.01E-05	0.040326179	0.104719395	1.075217306	1.04115032	1.110398983
met-d-L_LDL_FC	Free cholesterol in large LDL	58	4	Lit3lO	ieu-a-1127	ER+ Breast cancer (Combined Oncoarray; iCOGS; GWAS meta analysis) || id:ieu-a-1127	exposure	MR Egger (bootstrap)	126	0.079098277	0.02460338	0.002	0.030875653	0.127320902	1.082310683	1.031357249	1.135781433
met-d-L_LDL_FC	Free cholesterol in large LDL	58	5	Lit3lO	ieu-a-1127	ER+ Breast cancer (Combined Oncoarray; iCOGS; GWAS meta analysis) || id:ieu-a-1127	exposure	Simple mode	126	0.071382682	0.054482693	0.192534067	-0.035403397	0.17816876	1.073992144	0.965215972	1.195026977
met-d-L_LDL_FC	Free cholesterol in large LDL	58	6	Lit3lO	ieu-a-1127	ER+ Breast cancer (Combined Oncoarray; iCOGS; GWAS meta analysis) || id:ieu-a-1127	exposure	Weighted mode	126	0.071382682	0.023123431	0.002490568	0.026060758	0.116704605	1.073992144	1.026403309	1.12378742
met-d-L_LDL_FC	Free cholesterol in large LDL	58	7	Lit3lO	ieu-a-1127	ER+ Breast cancer (Combined Oncoarray; iCOGS; GWAS meta analysis) || id:ieu-a-1127	exposure	Simple median	126	0.051694757	0.03170917	0.103042796	-0.010455217	0.113844731	1.053054256	0.989599249	1.12057812
met-d-L_LDL_FC	Free cholesterol in large LDL	58	8	Lit3lO	ieu-a-1127	ER+ Breast cancer (Combined Oncoarray; iCOGS; GWAS meta analysis) || id:ieu-a-1127	exposure	Weighted median	126	0.080164394	0.02832073	0.004646214	0.024655764	0.135673025	1.083465169	1.024962231	1.145307345
met-d-L_LDL_FC	Free cholesterol in large LDL	58	9	Lit3lO	ieu-a-1127	ER+ Breast cancer (Combined Oncoarray; iCOGS; GWAS meta analysis) || id:ieu-a-1127	exposure	Penalised weighted median	126	0.080116017	0.02654489	0.00254337	0.028088033	0.132144	1.083412754	1.028486221	1.141272651
				id.exposure	id.outcome	outcome	exposure	method	nsnp	b	se	pval	lo_ci	up_ci	or	or_lci95	or_uci95
met-d-L_LDL_FC_pct	Free cholesterol to total lipids ratio in large LDL	59	1	rqqJ8d	ieu-a-1127	ER+ Breast cancer (Combined Oncoarray; iCOGS; GWAS meta analysis) || id:ieu-a-1127	exposure	MR Egger	93	0.034975311	0.036485628	0.34029769	-0.03653652	0.106487141	1.03559414	0.964122883	1.112363623
met-d-L_LDL_FC_pct	Free cholesterol to total lipids ratio in large LDL	59	2	rqqJ8d	ieu-a-1127	ER+ Breast cancer (Combined Oncoarray; iCOGS; GWAS meta analysis) || id:ieu-a-1127	exposure	Inverse variance weighted (multiplicative random effects)	93	0.039758683	0.024282066	0.101553566	-0.007834168	0.087351533	1.040559639	0.992196439	1.091280233
met-d-L_LDL_FC_pct	Free cholesterol to total lipids ratio in large LDL	59	3	rqqJ8d	ieu-a-1127	ER+ Breast cancer (Combined Oncoarray; iCOGS; GWAS meta analysis) || id:ieu-a-1127	exposure	Inverse variance weighted (fixed effects)	93	0.039758683	0.01604538	0.0132162	0.008309737	0.071207628	1.040559639	1.008344359	1.073804155
met-d-L_LDL_FC_pct	Free cholesterol to total lipids ratio in large LDL	59	4	rqqJ8d	ieu-a-1127	ER+ Breast cancer (Combined Oncoarray; iCOGS; GWAS meta analysis) || id:ieu-a-1127	exposure	MR Egger (bootstrap)	93	0.044589619	0.024381371	0.029	-0.003197868	0.092377107	1.045598678	0.99680724	1.096778347
met-d-L_LDL_FC_pct	Free cholesterol to total lipids ratio in large LDL	59	5	rqqJ8d	ieu-a-1127	ER+ Breast cancer (Combined Oncoarray; iCOGS; GWAS meta analysis) || id:ieu-a-1127	exposure	Simple mode	93	0.09739431	0.051802864	0.0632593	-0.004139303	0.198927923	1.102294934	0.995869252	1.220094022
met-d-L_LDL_FC_pct	Free cholesterol to total lipids ratio in large LDL	59	6	rqqJ8d	ieu-a-1127	ER+ Breast cancer (Combined Oncoarray; iCOGS; GWAS meta analysis) || id:ieu-a-1127	exposure	Weighted mode	93	0.049371245	0.023221903	0.036175917	0.003856316	0.094886175	1.050610313	1.003863761	1.099533694
met-d-L_LDL_FC_pct	Free cholesterol to total lipids ratio in large LDL	59	7	rqqJ8d	ieu-a-1127	ER+ Breast cancer (Combined Oncoarray; iCOGS; GWAS meta analysis) || id:ieu-a-1127	exposure	Simple median	93	0.050383987	0.033272798	0.129957474	-0.014830697	0.115598672	1.051674848	0.985278736	1.122545272
met-d-L_LDL_FC_pct	Free cholesterol to total lipids ratio in large LDL	59	8	rqqJ8d	ieu-a-1127	ER+ Breast cancer (Combined Oncoarray; iCOGS; GWAS meta analysis) || id:ieu-a-1127	exposure	Weighted median	93	0.070846434	0.02750769	0.01000913	0.016931361	0.124761507	1.073416373	1.017075509	1.132878238
met-d-L_LDL_FC_pct	Free cholesterol to total lipids ratio in large LDL	59	9	rqqJ8d	ieu-a-1127	ER+ Breast cancer (Combined Oncoarray; iCOGS; GWAS meta analysis) || id:ieu-a-1127	exposure	Penalised weighted median	93	0.077824788	0.026221985	0.002998211	0.026429697	0.129219879	1.08093325	1.026782059	1.137940306
				id.exposure	id.outcome	outcome	exposure	method	nsnp	b	se	pval	lo_ci	up_ci	or	or_lci95	or_uci95
met-d-L_LDL_L	Total lipids in large LDL	60	1	Jv6foV	ieu-a-1127	ER+ Breast cancer (Combined Oncoarray; iCOGS; GWAS meta analysis) || id:ieu-a-1127	exposure	MR Egger	130	0.085152108	0.034907097	0.016082167	0.016734199	0.153570017	1.088882682	1.016875	1.165989424
met-d-L_LDL_L	Total lipids in large LDL	60	2	Jv6foV	ieu-a-1127	ER+ Breast cancer (Combined Oncoarray; iCOGS; GWAS meta analysis) || id:ieu-a-1127	exposure	Inverse variance weighted (multiplicative random effects)	130	0.069626403	0.022417141	0.001896721	0.025688808	0.113563999	1.07210757	1.026021609	1.120263582
met-d-L_LDL_L	Total lipids in large LDL	60	3	Jv6foV	ieu-a-1127	ER+ Breast cancer (Combined Oncoarray; iCOGS; GWAS meta analysis) || id:ieu-a-1127	exposure	Inverse variance weighted (fixed effects)	130	0.069626403	0.016436997	2.28E-05	0.037409889	0.101842918	1.07210757	1.038118447	1.107209535
met-d-L_LDL_L	Total lipids in large LDL	60	4	Jv6foV	ieu-a-1127	ER+ Breast cancer (Combined Oncoarray; iCOGS; GWAS meta analysis) || id:ieu-a-1127	exposure	MR Egger (bootstrap)	130	0.085813495	0.025574845	0.001	0.035686798	0.135940191	1.089603093	1.036331215	1.145613374
met-d-L_LDL_L	Total lipids in large LDL	60	5	Jv6foV	ieu-a-1127	ER+ Breast cancer (Combined Oncoarray; iCOGS; GWAS meta analysis) || id:ieu-a-1127	exposure	Simple mode	130	0.078989283	0.056153605	0.161931428	-0.031071782	0.189050349	1.082192725	0.969405985	1.208101777
met-d-L_LDL_L	Total lipids in large LDL	60	6	Jv6foV	ieu-a-1127	ER+ Breast cancer (Combined Oncoarray; iCOGS; GWAS meta analysis) || id:ieu-a-1127	exposure	Weighted mode	130	0.072402192	0.024410427	0.003595407	0.024557756	0.120246628	1.075087649	1.024861782	1.127774959
met-d-L_LDL_L	Total lipids in large LDL	60	7	Jv6foV	ieu-a-1127	ER+ Breast cancer (Combined Oncoarray; iCOGS; GWAS meta analysis) || id:ieu-a-1127	exposure	Simple median	130	0.04686726	0.030991385	0.13046586	-0.013875855	0.107610375	1.047982891	0.986219971	1.113613769
met-d-L_LDL_L	Total lipids in large LDL	60	8	Jv6foV	ieu-a-1127	ER+ Breast cancer (Combined Oncoarray; iCOGS; GWAS meta analysis) || id:ieu-a-1127	exposure	Weighted median	130	0.078565516	0.027874126	0.004823626	0.023932229	0.133198804	1.081734224	1.024220903	1.142477104
met-d-L_LDL_L	Total lipids in large LDL	60	9	Jv6foV	ieu-a-1127	ER+ Breast cancer (Combined Oncoarray; iCOGS; GWAS meta analysis) || id:ieu-a-1127	exposure	Penalised weighted median	130	0.078361588	0.026718023	0.003358	0.025994262	0.130728914	1.081513651	1.02633506	1.139658794
				id.exposure	id.outcome	outcome	exposure	method	nsnp	b	se	pval	lo_ci	up_ci	or	or_lci95	or_uci95
met-d-L_LDL_P	Concentration of large LDL particles	61	1	SULclm	ieu-a-1127	ER+ Breast cancer (Combined Oncoarray; iCOGS; GWAS meta analysis) || id:ieu-a-1127	exposure	MR Egger	131	0.072352831	0.035106375	0.041316123	0.003544336	0.141161325	1.075034582	1.003550625	1.151610417
met-d-L_LDL_P	Concentration of large LDL particles	61	2	SULclm	ieu-a-1127	ER+ Breast cancer (Combined Oncoarray; iCOGS; GWAS meta analysis) || id:ieu-a-1127	exposure	Inverse variance weighted (multiplicative random effects)	131	0.072197558	0.022643658	0.001430512	0.027815988	0.116579128	1.074867672	1.028206465	1.123646419
met-d-L_LDL_P	Concentration of large LDL particles	61	3	SULclm	ieu-a-1127	ER+ Breast cancer (Combined Oncoarray; iCOGS; GWAS meta analysis) || id:ieu-a-1127	exposure	Inverse variance weighted (fixed effects)	131	0.072197558	0.016350897	1.01E-05	0.040149799	0.104245317	1.074867672	1.040966698	1.109872692
met-d-L_LDL_P	Concentration of large LDL particles	61	4	SULclm	ieu-a-1127	ER+ Breast cancer (Combined Oncoarray; iCOGS; GWAS meta analysis) || id:ieu-a-1127	exposure	MR Egger (bootstrap)	131	0.081578684	0.024162391	0.001	0.034220398	0.12893697	1.084998586	1.034812653	1.137618418
met-d-L_LDL_P	Concentration of large LDL particles	61	5	SULclm	ieu-a-1127	ER+ Breast cancer (Combined Oncoarray; iCOGS; GWAS meta analysis) || id:ieu-a-1127	exposure	Simple mode	131	0.086505479	0.056216466	0.126285471	-0.023678795	0.196689753	1.090357342	0.976599348	1.217366297
met-d-L_LDL_P	Concentration of large LDL particles	61	6	SULclm	ieu-a-1127	ER+ Breast cancer (Combined Oncoarray; iCOGS; GWAS meta analysis) || id:ieu-a-1127	exposure	Weighted mode	131	0.065117143	0.022954024	0.005286803	0.020127256	0.11010703	1.067284042	1.020331175	1.116397552
met-d-L_LDL_P	Concentration of large LDL particles	61	7	SULclm	ieu-a-1127	ER+ Breast cancer (Combined Oncoarray; iCOGS; GWAS meta analysis) || id:ieu-a-1127	exposure	Simple median	131	0.055739744	0.030129085	0.064309069	-0.003313263	0.114792752	1.057322474	0.99669222	1.121640955
met-d-L_LDL_P	Concentration of large LDL particles	61	8	SULclm	ieu-a-1127	ER+ Breast cancer (Combined Oncoarray; iCOGS; GWAS meta analysis) || id:ieu-a-1127	exposure	Weighted median	131	0.0774456	0.027467973	0.004810044	0.023608373	0.131282826	1.08052345	1.023889257	1.14029024
met-d-L_LDL_P	Concentration of large LDL particles	61	9	SULclm	ieu-a-1127	ER+ Breast cancer (Combined Oncoarray; iCOGS; GWAS meta analysis) || id:ieu-a-1127	exposure	Penalised weighted median	131	0.076938051	0.02693734	0.00428764	0.024140865	0.129735237	1.079975171	1.024434614	1.138526903
				id.exposure	id.outcome	outcome	exposure	method	nsnp	b	se	pval	lo_ci	up_ci	or	or_lci95	or_uci95
met-d-L_LDL_PL	Phospholipids in large LDL	62	1	fFkiS5	ieu-a-1127	ER+ Breast cancer (Combined Oncoarray; iCOGS; GWAS meta analysis) || id:ieu-a-1127	exposure	MR Egger	115	0.072147853	0.038143611	0.061120522	-0.002613624	0.146909331	1.074814247	0.997389788	1.158248941
met-d-L_LDL_PL	Phospholipids in large LDL	62	2	fFkiS5	ieu-a-1127	ER+ Breast cancer (Combined Oncoarray; iCOGS; GWAS meta analysis) || id:ieu-a-1127	exposure	Inverse variance weighted (multiplicative random effects)	115	0.082069318	0.024323245	0.000740546	0.034395759	0.129742878	1.085531055	1.034994134	1.138535603
met-d-L_LDL_PL	Phospholipids in large LDL	62	3	fFkiS5	ieu-a-1127	ER+ Breast cancer (Combined Oncoarray; iCOGS; GWAS meta analysis) || id:ieu-a-1127	exposure	Inverse variance weighted (fixed effects)	115	0.082069318	0.016954495	1.29E-06	0.048838508	0.115300129	1.085531055	1.050050762	1.122210195
met-d-L_LDL_PL	Phospholipids in large LDL	62	4	fFkiS5	ieu-a-1127	ER+ Breast cancer (Combined Oncoarray; iCOGS; GWAS meta analysis) || id:ieu-a-1127	exposure	MR Egger (bootstrap)	115	0.075700501	0.025459007	0	0.025800847	0.125600155	1.078639474	1.02613657	1.133828722
met-d-L_LDL_PL	Phospholipids in large LDL	62	5	fFkiS5	ieu-a-1127	ER+ Breast cancer (Combined Oncoarray; iCOGS; GWAS meta analysis) || id:ieu-a-1127	exposure	Simple mode	115	0.074927145	0.060178999	0.215658825	-0.043023694	0.192877984	1.077805625	0.957888694	1.212734812
met-d-L_LDL_PL	Phospholipids in large LDL	62	6	fFkiS5	ieu-a-1127	ER+ Breast cancer (Combined Oncoarray; iCOGS; GWAS meta analysis) || id:ieu-a-1127	exposure	Weighted mode	115	0.066964164	0.022763836	0.003954575	0.022347046	0.111581283	1.06925716	1.022598612	1.118044618
met-d-L_LDL_PL	Phospholipids in large LDL	62	7	fFkiS5	ieu-a-1127	ER+ Breast cancer (Combined Oncoarray; iCOGS; GWAS meta analysis) || id:ieu-a-1127	exposure	Simple median	115	0.06212062	0.031529352	0.048810032	0.000323091	0.12391815	1.064090688	1.000323144	1.131923219
met-d-L_LDL_PL	Phospholipids in large LDL	62	8	fFkiS5	ieu-a-1127	ER+ Breast cancer (Combined Oncoarray; iCOGS; GWAS meta analysis) || id:ieu-a-1127	exposure	Weighted median	115	0.07904987	0.028008358	0.004767056	0.024153488	0.133946251	1.082258293	1.024447547	1.143331365
met-d-L_LDL_PL	Phospholipids in large LDL	62	9	fFkiS5	ieu-a-1127	ER+ Breast cancer (Combined Oncoarray; iCOGS; GWAS meta analysis) || id:ieu-a-1127	exposure	Penalised weighted median	115	0.079048218	0.02868931	0.005863483	0.02281717	0.135279267	1.082256505	1.023079473	1.14485646
				id.exposure	id.outcome	outcome	exposure	method	nsnp	b	se	pval	lo_ci	up_ci	or	or_lci95	or_uci95
met-d-L_LDL_PL_pct	Phospholipids to total lipids ratio in large LDL	63	1	tVRaQ2	ieu-a-1127	ER+ Breast cancer (Combined Oncoarray; iCOGS; GWAS meta analysis) || id:ieu-a-1127	exposure	MR Egger	80	-0.061877749	0.061067429	0.314064459	-0.18156991	0.057814412	0.939997796	0.833959941	1.059518344
met-d-L_LDL_PL_pct	Phospholipids to total lipids ratio in large LDL	63	2	tVRaQ2	ieu-a-1127	ER+ Breast cancer (Combined Oncoarray; iCOGS; GWAS meta analysis) || id:ieu-a-1127	exposure	Inverse variance weighted (multiplicative random effects)	80	-0.064694124	0.03275543	0.0482607	-0.128894767	-0.000493481	0.937354134	0.879066467	0.99950664
met-d-L_LDL_PL_pct	Phospholipids to total lipids ratio in large LDL	63	3	tVRaQ2	ieu-a-1127	ER+ Breast cancer (Combined Oncoarray; iCOGS; GWAS meta analysis) || id:ieu-a-1127	exposure	Inverse variance weighted (fixed effects)	80	-0.064694124	0.021615161	0.00276252	-0.107059841	-0.022328408	0.937354134	0.898471906	0.977919026
met-d-L_LDL_PL_pct	Phospholipids to total lipids ratio in large LDL	63	4	tVRaQ2	ieu-a-1127	ER+ Breast cancer (Combined Oncoarray; iCOGS; GWAS meta analysis) || id:ieu-a-1127	exposure	MR Egger (bootstrap)	80	-0.120568528	0.03480177	0	-0.188779997	-0.052357059	0.886416341	0.827968643	0.948989961
met-d-L_LDL_PL_pct	Phospholipids to total lipids ratio in large LDL	63	5	tVRaQ2	ieu-a-1127	ER+ Breast cancer (Combined Oncoarray; iCOGS; GWAS meta analysis) || id:ieu-a-1127	exposure	Simple mode	80	-0.091732768	0.070440143	0.196604792	-0.229795449	0.046329913	0.912348926	0.794696142	1.047419911
met-d-L_LDL_PL_pct	Phospholipids to total lipids ratio in large LDL	63	6	tVRaQ2	ieu-a-1127	ER+ Breast cancer (Combined Oncoarray; iCOGS; GWAS meta analysis) || id:ieu-a-1127	exposure	Weighted mode	80	-0.106495404	0.037570432	0.005823979	-0.180133452	-0.032857357	0.89897918	0.835158751	0.967676582
met-d-L_LDL_PL_pct	Phospholipids to total lipids ratio in large LDL	63	7	tVRaQ2	ieu-a-1127	ER+ Breast cancer (Combined Oncoarray; iCOGS; GWAS meta analysis) || id:ieu-a-1127	exposure	Simple median	80	-0.048402796	0.039196494	0.216876782	-0.125227924	0.028422332	0.952749946	0.882295783	1.0288301
met-d-L_LDL_PL_pct	Phospholipids to total lipids ratio in large LDL	63	8	tVRaQ2	ieu-a-1127	ER+ Breast cancer (Combined Oncoarray; iCOGS; GWAS meta analysis) || id:ieu-a-1127	exposure	Weighted median	80	-0.111050277	0.035689213	0.001860814	-0.181001135	-0.041099419	0.894893755	0.834434411	0.959733709
met-d-L_LDL_PL_pct	Phospholipids to total lipids ratio in large LDL	63	9	tVRaQ2	ieu-a-1127	ER+ Breast cancer (Combined Oncoarray; iCOGS; GWAS meta analysis) || id:ieu-a-1127	exposure	Penalised weighted median	80	-0.112091714	0.035731124	0.001706344	-0.182124717	-0.042058711	0.893962265	0.833497382	0.958813486
				id.exposure	id.outcome	outcome	exposure	method	nsnp	b	se	pval	lo_ci	up_ci	or	or_lci95	or_uci95
met-d-L_LDL_TG	Triglycerides in large LDL	64	1	9tI5NS	ieu-a-1127	ER+ Breast cancer (Combined Oncoarray; iCOGS; GWAS meta analysis) || id:ieu-a-1127	exposure	MR Egger	66	0.01824184	0.03613281	0.615394507	-0.052578468	0.089062147	1.018409238	0.948779869	1.09314859
met-d-L_LDL_TG	Triglycerides in large LDL	64	2	9tI5NS	ieu-a-1127	ER+ Breast cancer (Combined Oncoarray; iCOGS; GWAS meta analysis) || id:ieu-a-1127	exposure	Inverse variance weighted (multiplicative random effects)	66	0.018863335	0.022839548	0.408857038	-0.025902179	0.063628848	1.019042371	0.974430405	1.06569679
met-d-L_LDL_TG	Triglycerides in large LDL	64	3	9tI5NS	ieu-a-1127	ER+ Breast cancer (Combined Oncoarray; iCOGS; GWAS meta analysis) || id:ieu-a-1127	exposure	Inverse variance weighted (fixed effects)	66	0.018863335	0.018640019	0.311547409	-0.017671103	0.055397772	1.019042371	0.982484115	1.056960961
met-d-L_LDL_TG	Triglycerides in large LDL	64	4	9tI5NS	ieu-a-1127	ER+ Breast cancer (Combined Oncoarray; iCOGS; GWAS meta analysis) || id:ieu-a-1127	exposure	MR Egger (bootstrap)	66	0.02526956	0.026773564	0.178	-0.027206625	0.077745745	1.025591542	0.973160142	1.080847813
met-d-L_LDL_TG	Triglycerides in large LDL	64	5	9tI5NS	ieu-a-1127	ER+ Breast cancer (Combined Oncoarray; iCOGS; GWAS meta analysis) || id:ieu-a-1127	exposure	Simple mode	66	0.03172885	0.067039641	0.637595579	-0.099668847	0.163126547	1.032237576	0.905137107	1.17718565
met-d-L_LDL_TG	Triglycerides in large LDL	64	6	9tI5NS	ieu-a-1127	ER+ Breast cancer (Combined Oncoarray; iCOGS; GWAS meta analysis) || id:ieu-a-1127	exposure	Weighted mode	66	0.03172885	0.027604883	0.254605852	-0.022376722	0.085834421	1.032237576	0.97787178	1.089625895
met-d-L_LDL_TG	Triglycerides in large LDL	64	7	9tI5NS	ieu-a-1127	ER+ Breast cancer (Combined Oncoarray; iCOGS; GWAS meta analysis) || id:ieu-a-1127	exposure	Simple median	66	0.054282027	0.035950879	0.131070398	-0.016181696	0.12474575	1.055782319	0.983948525	1.132860386
met-d-L_LDL_TG	Triglycerides in large LDL	64	8	9tI5NS	ieu-a-1127	ER+ Breast cancer (Combined Oncoarray; iCOGS; GWAS meta analysis) || id:ieu-a-1127	exposure	Weighted median	66	0.042055573	0.031025192	0.175248806	-0.018753802	0.102864948	1.042952437	0.981420956	1.108341716
met-d-L_LDL_TG	Triglycerides in large LDL	64	9	9tI5NS	ieu-a-1127	ER+ Breast cancer (Combined Oncoarray; iCOGS; GWAS meta analysis) || id:ieu-a-1127	exposure	Penalised weighted median	66	0.044220556	0.028477411	0.120463937	-0.011595169	0.100036281	1.045212857	0.988471796	1.105211016
				id.exposure	id.outcome	outcome	exposure	method	nsnp	b	se	pval	lo_ci	up_ci	or	or_lci95	or_uci95
met-d-L_LDL_TG_pct	Triglycerides to total lipids ratio in large LDL	65	1	FGlais	ieu-a-1127	ER+ Breast cancer (Combined Oncoarray; iCOGS; GWAS meta analysis) || id:ieu-a-1127	exposure	MR Egger	98	-0.084014348	0.041769191	0.047087228	-0.165881962	-0.002146733	0.919418065	0.847146224	0.99785557
met-d-L_LDL_TG_pct	Triglycerides to total lipids ratio in large LDL	65	2	FGlais	ieu-a-1127	ER+ Breast cancer (Combined Oncoarray; iCOGS; GWAS meta analysis) || id:ieu-a-1127	exposure	Inverse variance weighted (multiplicative random effects)	98	-0.07942129	0.026190039	0.002425372	-0.130753765	-0.028088814	0.923650718	0.877433802	0.972302009
met-d-L_LDL_TG_pct	Triglycerides to total lipids ratio in large LDL	65	3	FGlais	ieu-a-1127	ER+ Breast cancer (Combined Oncoarray; iCOGS; GWAS meta analysis) || id:ieu-a-1127	exposure	Inverse variance weighted (fixed effects)	98	-0.07942129	0.017690246	7.14E-06	-0.114094173	-0.044748407	0.923650718	0.892173933	0.956238034
met-d-L_LDL_TG_pct	Triglycerides to total lipids ratio in large LDL	65	4	FGlais	ieu-a-1127	ER+ Breast cancer (Combined Oncoarray; iCOGS; GWAS meta analysis) || id:ieu-a-1127	exposure	MR Egger (bootstrap)	98	-0.087911652	0.028797819	0.001	-0.144355378	-0.031467926	0.915841786	0.865580086	0.969022037
met-d-L_LDL_TG_pct	Triglycerides to total lipids ratio in large LDL	65	5	FGlais	ieu-a-1127	ER+ Breast cancer (Combined Oncoarray; iCOGS; GWAS meta analysis) || id:ieu-a-1127	exposure	Simple mode	98	-0.074634026	0.058151422	0.202394684	-0.188610812	0.03934276	0.928083079	0.828108734	1.040126937
met-d-L_LDL_TG_pct	Triglycerides to total lipids ratio in large LDL	65	6	FGlais	ieu-a-1127	ER+ Breast cancer (Combined Oncoarray; iCOGS; GWAS meta analysis) || id:ieu-a-1127	exposure	Weighted mode	98	-0.082581957	0.026599452	0.002497255	-0.134716884	-0.030447031	0.920735974	0.87396331	0.970011811
met-d-L_LDL_TG_pct	Triglycerides to total lipids ratio in large LDL	65	7	FGlais	ieu-a-1127	ER+ Breast cancer (Combined Oncoarray; iCOGS; GWAS meta analysis) || id:ieu-a-1127	exposure	Simple median	98	-0.074389977	0.031812892	0.01936861	-0.136743247	-0.012036708	0.928309604	0.872194136	0.988035443
met-d-L_LDL_TG_pct	Triglycerides to total lipids ratio in large LDL	65	8	FGlais	ieu-a-1127	ER+ Breast cancer (Combined Oncoarray; iCOGS; GWAS meta analysis) || id:ieu-a-1127	exposure	Weighted median	98	-0.086470729	0.029265635	0.003129886	-0.143831374	-0.029110084	0.917162394	0.866033771	0.971309532
met-d-L_LDL_TG_pct	Triglycerides to total lipids ratio in large LDL	65	9	FGlais	ieu-a-1127	ER+ Breast cancer (Combined Oncoarray; iCOGS; GWAS meta analysis) || id:ieu-a-1127	exposure	Penalised weighted median	98	-0.085993304	0.030057148	0.004223157	-0.144905313	-0.027081294	0.917600376	0.865104203	0.973282116
				id.exposure	id.outcome	outcome	exposure	method	nsnp	b	se	pval	lo_ci	up_ci	or	or_lci95	or_uci95
met-d-L_VLDL_C	Cholesterol in large VLDL	66	1	jiMtqD	ieu-a-1127	ER+ Breast cancer (Combined Oncoarray; iCOGS; GWAS meta analysis) || id:ieu-a-1127	exposure	MR Egger	63	-0.021597412	0.035642851	0.54680311	-0.0914574	0.048262576	0.978634142	0.912600192	1.049446178
met-d-L_VLDL_C	Cholesterol in large VLDL	66	2	jiMtqD	ieu-a-1127	ER+ Breast cancer (Combined Oncoarray; iCOGS; GWAS meta analysis) || id:ieu-a-1127	exposure	Inverse variance weighted (multiplicative random effects)	63	0.005635507	0.024928956	0.82115267	-0.043225247	0.054496261	1.005651416	0.957695647	1.056008527
met-d-L_VLDL_C	Cholesterol in large VLDL	66	3	jiMtqD	ieu-a-1127	ER+ Breast cancer (Combined Oncoarray; iCOGS; GWAS meta analysis) || id:ieu-a-1127	exposure	Inverse variance weighted (fixed effects)	63	0.005635507	0.018828526	0.764705932	-0.031268404	0.042539417	1.005651416	0.969215397	1.043457186
met-d-L_VLDL_C	Cholesterol in large VLDL	66	4	jiMtqD	ieu-a-1127	ER+ Breast cancer (Combined Oncoarray; iCOGS; GWAS meta analysis) || id:ieu-a-1127	exposure	MR Egger (bootstrap)	63	-0.017728597	0.03513102	0.301	-0.086585396	0.051128201	0.98242763	0.917057233	1.052457811
met-d-L_VLDL_C	Cholesterol in large VLDL	66	5	jiMtqD	ieu-a-1127	ER+ Breast cancer (Combined Oncoarray; iCOGS; GWAS meta analysis) || id:ieu-a-1127	exposure	Simple mode	63	0.059024294	0.062195016	0.346295243	-0.062877937	0.180926526	1.060801012	0.939058091	1.19832713
met-d-L_VLDL_C	Cholesterol in large VLDL	66	6	jiMtqD	ieu-a-1127	ER+ Breast cancer (Combined Oncoarray; iCOGS; GWAS meta analysis) || id:ieu-a-1127	exposure	Weighted mode	63	-0.002162384	0.026209824	0.934512659	-0.053533639	0.04920887	0.997839952	0.947874055	1.050439733
met-d-L_VLDL_C	Cholesterol in large VLDL	66	7	jiMtqD	ieu-a-1127	ER+ Breast cancer (Combined Oncoarray; iCOGS; GWAS meta analysis) || id:ieu-a-1127	exposure	Simple median	63	0.068040931	0.038348249	0.07601512	-0.007121636	0.143203498	1.07040912	0.992903663	1.153964607
met-d-L_VLDL_C	Cholesterol in large VLDL	66	8	jiMtqD	ieu-a-1127	ER+ Breast cancer (Combined Oncoarray; iCOGS; GWAS meta analysis) || id:ieu-a-1127	exposure	Weighted median	63	-0.002271952	0.032155562	0.943672325	-0.065296853	0.06075295	0.997730627	0.936789333	1.062636357
met-d-L_VLDL_C	Cholesterol in large VLDL	66	9	jiMtqD	ieu-a-1127	ER+ Breast cancer (Combined Oncoarray; iCOGS; GWAS meta analysis) || id:ieu-a-1127	exposure	Penalised weighted median	63	0.00154538	0.032295368	0.96183464	-0.061753541	0.0648443	1.001546575	0.940114558	1.066992881
				id.exposure	id.outcome	outcome	exposure	method	nsnp	b	se	pval	lo_ci	up_ci	or	or_lci95	or_uci95
met-d-L_VLDL_C_pct	Cholesterol to total lipids ratio in large VLDL	67	1	TM5oCy	ieu-a-1127	ER+ Breast cancer (Combined Oncoarray; iCOGS; GWAS meta analysis) || id:ieu-a-1127	exposure	MR Egger	61	-0.023599707	0.035159395	0.504699587	-0.092512121	0.045312708	0.976676588	0.911638161	1.046355012
met-d-L_VLDL_C_pct	Cholesterol to total lipids ratio in large VLDL	67	2	TM5oCy	ieu-a-1127	ER+ Breast cancer (Combined Oncoarray; iCOGS; GWAS meta analysis) || id:ieu-a-1127	exposure	Inverse variance weighted (multiplicative random effects)	61	0.000446427	0.024113872	0.985229375	-0.046816762	0.047709616	1.000446527	0.954262239	1.048866037
met-d-L_VLDL_C_pct	Cholesterol to total lipids ratio in large VLDL	67	3	TM5oCy	ieu-a-1127	ER+ Breast cancer (Combined Oncoarray; iCOGS; GWAS meta analysis) || id:ieu-a-1127	exposure	Inverse variance weighted (fixed effects)	61	0.000446427	0.018929554	0.98118475	-0.036655499	0.037548354	1.000446527	0.964008179	1.0382622
met-d-L_VLDL_C_pct	Cholesterol to total lipids ratio in large VLDL	67	4	TM5oCy	ieu-a-1127	ER+ Breast cancer (Combined Oncoarray; iCOGS; GWAS meta analysis) || id:ieu-a-1127	exposure	MR Egger (bootstrap)	61	-0.020721529	0.035063626	0.283	-0.089446236	0.048003179	0.979491687	0.914437428	1.04917399
met-d-L_VLDL_C_pct	Cholesterol to total lipids ratio in large VLDL	67	5	TM5oCy	ieu-a-1127	ER+ Breast cancer (Combined Oncoarray; iCOGS; GWAS meta analysis) || id:ieu-a-1127	exposure	Simple mode	61	0.07027877	0.06043684	0.249495924	-0.048177437	0.188734977	1.072807206	0.952964681	1.207720836
met-d-L_VLDL_C_pct	Cholesterol to total lipids ratio in large VLDL	67	6	TM5oCy	ieu-a-1127	ER+ Breast cancer (Combined Oncoarray; iCOGS; GWAS meta analysis) || id:ieu-a-1127	exposure	Weighted mode	61	-0.005387181	0.026712699	0.840856004	-0.05774407	0.046969709	0.994627304	0.943891486	1.048090261
met-d-L_VLDL_C_pct	Cholesterol to total lipids ratio in large VLDL	67	7	TM5oCy	ieu-a-1127	ER+ Breast cancer (Combined Oncoarray; iCOGS; GWAS meta analysis) || id:ieu-a-1127	exposure	Simple median	61	0.029466116	0.03754318	0.432536034	-0.044118517	0.103050749	1.029904538	0.956840549	1.108547665
met-d-L_VLDL_C_pct	Cholesterol to total lipids ratio in large VLDL	67	8	TM5oCy	ieu-a-1127	ER+ Breast cancer (Combined Oncoarray; iCOGS; GWAS meta analysis) || id:ieu-a-1127	exposure	Weighted median	61	-0.003146268	0.032910734	0.923838209	-0.067651306	0.061358769	0.996858676	0.934586301	1.063280318
met-d-L_VLDL_C_pct	Cholesterol to total lipids ratio in large VLDL	67	9	TM5oCy	ieu-a-1127	ER+ Breast cancer (Combined Oncoarray; iCOGS; GWAS meta analysis) || id:ieu-a-1127	exposure	Penalised weighted median	61	-0.000803365	0.031036766	0.979349617	-0.061635426	0.060028696	0.999196957	0.940225606	1.061867018
				id.exposure	id.outcome	outcome	exposure	method	nsnp	b	se	pval	lo_ci	up_ci	or	or_lci95	or_uci95
met-d-L_VLDL_CE	Cholesteryl esters in large VLDL	68	1	nV7817	ieu-a-1127	ER+ Breast cancer (Combined Oncoarray; iCOGS; GWAS meta analysis) || id:ieu-a-1127	exposure	MR Egger	46	-0.013291708	0.073004246	0.856365906	-0.156380031	0.129796615	0.986796237	0.855234113	1.138596786
met-d-L_VLDL_CE	Cholesteryl esters in large VLDL	68	2	nV7817	ieu-a-1127	ER+ Breast cancer (Combined Oncoarray; iCOGS; GWAS meta analysis) || id:ieu-a-1127	exposure	Inverse variance weighted (multiplicative random effects)	46	-0.037170429	0.033846145	0.272109529	-0.103508873	0.029168016	0.963511911	0.901668022	1.029597569
met-d-L_VLDL_CE	Cholesteryl esters in large VLDL	68	3	nV7817	ieu-a-1127	ER+ Breast cancer (Combined Oncoarray; iCOGS; GWAS meta analysis) || id:ieu-a-1127	exposure	Inverse variance weighted (fixed effects)	46	-0.037170429	0.026980384	0.168301046	-0.090051982	0.015711125	0.963511911	0.913883679	1.015835193
met-d-L_VLDL_CE	Cholesteryl esters in large VLDL	68	4	nV7817	ieu-a-1127	ER+ Breast cancer (Combined Oncoarray; iCOGS; GWAS meta analysis) || id:ieu-a-1127	exposure	MR Egger (bootstrap)	46	0.011252197	0.04694505	0.395	-0.080760101	0.103264495	1.011315741	0.922414952	1.108784638
met-d-L_VLDL_CE	Cholesteryl esters in large VLDL	68	5	nV7817	ieu-a-1127	ER+ Breast cancer (Combined Oncoarray; iCOGS; GWAS meta analysis) || id:ieu-a-1127	exposure	Simple mode	46	0.131258366	0.104730438	0.216570511	-0.074013294	0.336530025	1.140262348	0.928659348	1.400080906
met-d-L_VLDL_CE	Cholesteryl esters in large VLDL	68	6	nV7817	ieu-a-1127	ER+ Breast cancer (Combined Oncoarray; iCOGS; GWAS meta analysis) || id:ieu-a-1127	exposure	Weighted mode	46	0.065660871	0.058866747	0.270593835	-0.049717953	0.181039695	1.067864512	0.951497754	1.198462752
met-d-L_VLDL_CE	Cholesteryl esters in large VLDL	68	7	nV7817	ieu-a-1127	ER+ Breast cancer (Combined Oncoarray; iCOGS; GWAS meta analysis) || id:ieu-a-1127	exposure	Simple median	46	-0.015165076	0.048426939	0.754163882	-0.110081877	0.079751725	0.984949335	0.89576079	1.083018148
met-d-L_VLDL_CE	Cholesteryl esters in large VLDL	68	8	nV7817	ieu-a-1127	ER+ Breast cancer (Combined Oncoarray; iCOGS; GWAS meta analysis) || id:ieu-a-1127	exposure	Weighted median	46	0.017070257	0.047256179	0.717928979	-0.075551854	0.109692368	1.017216787	0.927231649	1.11593472
met-d-L_VLDL_CE	Cholesteryl esters in large VLDL	68	9	nV7817	ieu-a-1127	ER+ Breast cancer (Combined Oncoarray; iCOGS; GWAS meta analysis) || id:ieu-a-1127	exposure	Penalised weighted median	46	0.036898508	0.044698368	0.409087707	-0.050710292	0.124507309	1.037587709	0.950554014	1.132590299
				id.exposure	id.outcome	outcome	exposure	method	nsnp	b	se	pval	lo_ci	up_ci	or	or_lci95	or_uci95
met-d-L_VLDL_CE_pct	Cholesteryl esters to total lipids ratio in large VLDL	69	1	bGnVsa	ieu-a-1127	ER+ Breast cancer (Combined Oncoarray; iCOGS; GWAS meta analysis) || id:ieu-a-1127	exposure	MR Egger	67	-0.007411759	0.050463239	0.883685754	-0.106319707	0.09149619	0.992615641	0.899137141	1.095812602
met-d-L_VLDL_CE_pct	Cholesteryl esters to total lipids ratio in large VLDL	69	2	bGnVsa	ieu-a-1127	ER+ Breast cancer (Combined Oncoarray; iCOGS; GWAS meta analysis) || id:ieu-a-1127	exposure	Inverse variance weighted (multiplicative random effects)	67	0.026284216	0.028851873	0.362292443	-0.030265454	0.082833887	1.026632693	0.970187959	1.086361335
met-d-L_VLDL_CE_pct	Cholesteryl esters to total lipids ratio in large VLDL	69	3	bGnVsa	ieu-a-1127	ER+ Breast cancer (Combined Oncoarray; iCOGS; GWAS meta analysis) || id:ieu-a-1127	exposure	Inverse variance weighted (fixed effects)	67	0.026284216	0.021676082	0.225286328	-0.016200904	0.068769337	1.026632693	0.983929625	1.071189097
met-d-L_VLDL_CE_pct	Cholesteryl esters to total lipids ratio in large VLDL	69	4	bGnVsa	ieu-a-1127	ER+ Breast cancer (Combined Oncoarray; iCOGS; GWAS meta analysis) || id:ieu-a-1127	exposure	MR Egger (bootstrap)	67	0.029400694	0.043828532	0.249	-0.056503229	0.115304618	1.029837162	0.945063433	1.122215233
met-d-L_VLDL_CE_pct	Cholesteryl esters to total lipids ratio in large VLDL	69	5	bGnVsa	ieu-a-1127	ER+ Breast cancer (Combined Oncoarray; iCOGS; GWAS meta analysis) || id:ieu-a-1127	exposure	Simple mode	67	0.035811457	0.09069723	0.694229556	-0.141955114	0.213578027	1.03646041	0.867660201	1.2381001
met-d-L_VLDL_CE_pct	Cholesteryl esters to total lipids ratio in large VLDL	69	6	bGnVsa	ieu-a-1127	ER+ Breast cancer (Combined Oncoarray; iCOGS; GWAS meta analysis) || id:ieu-a-1127	exposure	Weighted mode	67	-0.032261429	0.039256278	0.414140739	-0.109203734	0.044680877	0.96825342	0.896547741	1.045694102
met-d-L_VLDL_CE_pct	Cholesteryl esters to total lipids ratio in large VLDL	69	7	bGnVsa	ieu-a-1127	ER+ Breast cancer (Combined Oncoarray; iCOGS; GWAS meta analysis) || id:ieu-a-1127	exposure	Simple median	67	0.026626697	0.042201761	0.528081025	-0.056088754	0.109342148	1.026984355	0.945455219	1.115543966
met-d-L_VLDL_CE_pct	Cholesteryl esters to total lipids ratio in large VLDL	69	8	bGnVsa	ieu-a-1127	ER+ Breast cancer (Combined Oncoarray; iCOGS; GWAS meta analysis) || id:ieu-a-1127	exposure	Weighted median	67	-0.000215996	0.037184915	0.995365348	-0.073098429	0.072666436	0.999784027	0.929509335	1.075371772
met-d-L_VLDL_CE_pct	Cholesteryl esters to total lipids ratio in large VLDL	69	9	bGnVsa	ieu-a-1127	ER+ Breast cancer (Combined Oncoarray; iCOGS; GWAS meta analysis) || id:ieu-a-1127	exposure	Penalised weighted median	67	-0.013416635	0.038409271	0.726858688	-0.088698807	0.061865536	0.986672967	0.91512116	1.06381929
				id.exposure	id.outcome	outcome	exposure	method	nsnp	b	se	pval	lo_ci	up_ci	or	or_lci95	or_uci95
met-d-L_VLDL_FC	Free cholesterol in large VLDL	70	1	HqMbDJ	ieu-a-1127	ER+ Breast cancer (Combined Oncoarray; iCOGS; GWAS meta analysis) || id:ieu-a-1127	exposure	MR Egger	70	-0.013584647	0.033640103	0.687610064	-0.079519249	0.052349956	0.986507208	0.923560242	1.053744442
met-d-L_VLDL_FC	Free cholesterol in large VLDL	70	2	HqMbDJ	ieu-a-1127	ER+ Breast cancer (Combined Oncoarray; iCOGS; GWAS meta analysis) || id:ieu-a-1127	exposure	Inverse variance weighted (multiplicative random effects)	70	0.010553933	0.023962547	0.659622419	-0.036412659	0.057520525	1.010609822	0.964242309	1.05920701
met-d-L_VLDL_FC	Free cholesterol in large VLDL	70	3	HqMbDJ	ieu-a-1127	ER+ Breast cancer (Combined Oncoarray; iCOGS; GWAS meta analysis) || id:ieu-a-1127	exposure	Inverse variance weighted (fixed effects)	70	0.010553933	0.018291904	0.563957757	-0.025298199	0.046406065	1.010609822	0.975019119	1.047499677
met-d-L_VLDL_FC	Free cholesterol in large VLDL	70	4	HqMbDJ	ieu-a-1127	ER+ Breast cancer (Combined Oncoarray; iCOGS; GWAS meta analysis) || id:ieu-a-1127	exposure	MR Egger (bootstrap)	70	-0.008137934	0.034243819	0.416	-0.07525582	0.058979951	0.991895089	0.927506182	1.060753974
met-d-L_VLDL_FC	Free cholesterol in large VLDL	70	5	HqMbDJ	ieu-a-1127	ER+ Breast cancer (Combined Oncoarray; iCOGS; GWAS meta analysis) || id:ieu-a-1127	exposure	Simple mode	70	0.08411017	0.062735164	0.184409393	-0.038850751	0.20707109	1.087748724	0.96189426	1.230070015
met-d-L_VLDL_FC	Free cholesterol in large VLDL	70	6	HqMbDJ	ieu-a-1127	ER+ Breast cancer (Combined Oncoarray; iCOGS; GWAS meta analysis) || id:ieu-a-1127	exposure	Weighted mode	70	-0.00026945	0.023591854	0.99092027	-0.046509484	0.045970584	0.999730586	0.954555508	1.047043611
met-d-L_VLDL_FC	Free cholesterol in large VLDL	70	7	HqMbDJ	ieu-a-1127	ER+ Breast cancer (Combined Oncoarray; iCOGS; GWAS meta analysis) || id:ieu-a-1127	exposure	Simple median	70	0.069150047	0.037069786	0.062125096	-0.003506733	0.141806827	1.071596987	0.996499409	1.152354024
met-d-L_VLDL_FC	Free cholesterol in large VLDL	70	8	HqMbDJ	ieu-a-1127	ER+ Breast cancer (Combined Oncoarray; iCOGS; GWAS meta analysis) || id:ieu-a-1127	exposure	Weighted median	70	0.002438676	0.031380282	0.938055831	-0.059066676	0.063944029	1.002441652	0.942643915	1.066032731
met-d-L_VLDL_FC	Free cholesterol in large VLDL	70	9	HqMbDJ	ieu-a-1127	ER+ Breast cancer (Combined Oncoarray; iCOGS; GWAS meta analysis) || id:ieu-a-1127	exposure	Penalised weighted median	70	0.0107788	0.031237641	0.730050725	-0.050446977	0.072004577	1.0108371	0.950804342	1.074660263
				id.exposure	id.outcome	outcome	exposure	method	nsnp	b	se	pval	lo_ci	up_ci	or	or_lci95	or_uci95
met-d-L_VLDL_FC_pct	Free cholesterol to total lipids ratio in large VLDL	71	1	WzOywZ	ieu-a-1127	ER+ Breast cancer (Combined Oncoarray; iCOGS; GWAS meta analysis) || id:ieu-a-1127	exposure	MR Egger	104	0.058515688	0.038922594	0.135829468	-0.017772597	0.134803973	1.060261619	0.982384404	1.144312447
met-d-L_VLDL_FC_pct	Free cholesterol to total lipids ratio in large VLDL	71	2	WzOywZ	ieu-a-1127	ER+ Breast cancer (Combined Oncoarray; iCOGS; GWAS meta analysis) || id:ieu-a-1127	exposure	Inverse variance weighted (multiplicative random effects)	104	0.027168493	0.025985976	0.295789171	-0.023764019	0.078101006	1.027540922	0.976516122	1.081231864
met-d-L_VLDL_FC_pct	Free cholesterol to total lipids ratio in large VLDL	71	3	WzOywZ	ieu-a-1127	ER+ Breast cancer (Combined Oncoarray; iCOGS; GWAS meta analysis) || id:ieu-a-1127	exposure	Inverse variance weighted (fixed effects)	104	0.027168493	0.0169188	0.108314175	-0.005992355	0.060329342	1.027540922	0.994025563	1.062186312
met-d-L_VLDL_FC_pct	Free cholesterol to total lipids ratio in large VLDL	71	4	WzOywZ	ieu-a-1127	ER+ Breast cancer (Combined Oncoarray; iCOGS; GWAS meta analysis) || id:ieu-a-1127	exposure	MR Egger (bootstrap)	104	0.02645689	0.030273956	0.196	-0.032880064	0.085793844	1.02680998	0.967654609	1.089581681
met-d-L_VLDL_FC_pct	Free cholesterol to total lipids ratio in large VLDL	71	5	WzOywZ	ieu-a-1127	ER+ Breast cancer (Combined Oncoarray; iCOGS; GWAS meta analysis) || id:ieu-a-1127	exposure	Simple mode	104	0.029754615	0.061773004	0.631057496	-0.091320472	0.150829702	1.030201707	0.912725161	1.162798619
met-d-L_VLDL_FC_pct	Free cholesterol to total lipids ratio in large VLDL	71	6	WzOywZ	ieu-a-1127	ER+ Breast cancer (Combined Oncoarray; iCOGS; GWAS meta analysis) || id:ieu-a-1127	exposure	Weighted mode	104	0.037705704	0.025725339	0.1457754	-0.01271596	0.088127368	1.038425583	0.987364546	1.092127215
met-d-L_VLDL_FC_pct	Free cholesterol to total lipids ratio in large VLDL	71	7	WzOywZ	ieu-a-1127	ER+ Breast cancer (Combined Oncoarray; iCOGS; GWAS meta analysis) || id:ieu-a-1127	exposure	Simple median	104	0.007820568	0.033627014	0.816096865	-0.05808838	0.073729516	1.007851229	0.943566552	1.076515586
met-d-L_VLDL_FC_pct	Free cholesterol to total lipids ratio in large VLDL	71	8	WzOywZ	ieu-a-1127	ER+ Breast cancer (Combined Oncoarray; iCOGS; GWAS meta analysis) || id:ieu-a-1127	exposure	Weighted median	104	0.007908121	0.029493352	0.788597472	-0.04989885	0.065715091	1.007939473	0.951325647	1.067922413
met-d-L_VLDL_FC_pct	Free cholesterol to total lipids ratio in large VLDL	71	9	WzOywZ	ieu-a-1127	ER+ Breast cancer (Combined Oncoarray; iCOGS; GWAS meta analysis) || id:ieu-a-1127	exposure	Penalised weighted median	104	0.006924687	0.033165467	0.834610546	-0.058079629	0.071929003	1.006948718	0.943574809	1.07457905
				id.exposure	id.outcome	outcome	exposure	method	nsnp	b	se	pval	lo_ci	up_ci	or	or_lci95	or_uci95
met-d-L_VLDL_L	Total lipids in large VLDL	72	1	nxJBkO	ieu-a-1127	ER+ Breast cancer (Combined Oncoarray; iCOGS; GWAS meta analysis) || id:ieu-a-1127	exposure	MR Egger	62	-0.020756614	0.03526284	0.558321899	-0.08987178	0.048358553	0.979457322	0.914048377	1.049546906
met-d-L_VLDL_L	Total lipids in large VLDL	72	2	nxJBkO	ieu-a-1127	ER+ Breast cancer (Combined Oncoarray; iCOGS; GWAS meta analysis) || id:ieu-a-1127	exposure	Inverse variance weighted (multiplicative random effects)	62	0.001484751	0.024381183	0.951440896	-0.046302368	0.04927187	1.001485854	0.954753232	1.050505913
met-d-L_VLDL_L	Total lipids in large VLDL	72	3	nxJBkO	ieu-a-1127	ER+ Breast cancer (Combined Oncoarray; iCOGS; GWAS meta analysis) || id:ieu-a-1127	exposure	Inverse variance weighted (fixed effects)	62	0.001484751	0.018759035	0.936914425	-0.035282957	0.03825246	1.001485854	0.96533223	1.038993504
met-d-L_VLDL_L	Total lipids in large VLDL	72	4	nxJBkO	ieu-a-1127	ER+ Breast cancer (Combined Oncoarray; iCOGS; GWAS meta analysis) || id:ieu-a-1127	exposure	MR Egger (bootstrap)	62	-0.013648023	0.036544642	0.357	-0.08527552	0.057979475	0.986444689	0.918259251	1.059693245
met-d-L_VLDL_L	Total lipids in large VLDL	72	5	nxJBkO	ieu-a-1127	ER+ Breast cancer (Combined Oncoarray; iCOGS; GWAS meta analysis) || id:ieu-a-1127	exposure	Simple mode	62	0.034287345	0.059524057	0.566717527	-0.082379806	0.150954496	1.034881932	0.920922121	1.162943738
met-d-L_VLDL_L	Total lipids in large VLDL	72	6	nxJBkO	ieu-a-1127	ER+ Breast cancer (Combined Oncoarray; iCOGS; GWAS meta analysis) || id:ieu-a-1127	exposure	Weighted mode	62	-0.005226271	0.028250379	0.853844111	-0.060597013	0.050144471	0.994787362	0.941202456	1.051422985
met-d-L_VLDL_L	Total lipids in large VLDL	72	7	nxJBkO	ieu-a-1127	ER+ Breast cancer (Combined Oncoarray; iCOGS; GWAS meta analysis) || id:ieu-a-1127	exposure	Simple median	62	0.020510876	0.035811589	0.566817971	-0.049679838	0.09070159	1.02072267	0.951534021	1.094942215
met-d-L_VLDL_L	Total lipids in large VLDL	72	8	nxJBkO	ieu-a-1127	ER+ Breast cancer (Combined Oncoarray; iCOGS; GWAS meta analysis) || id:ieu-a-1127	exposure	Weighted median	62	-0.002223138	0.032189098	0.944937923	-0.065313771	0.060867495	0.997779331	0.936773485	1.062758084
met-d-L_VLDL_L	Total lipids in large VLDL	72	9	nxJBkO	ieu-a-1127	ER+ Breast cancer (Combined Oncoarray; iCOGS; GWAS meta analysis) || id:ieu-a-1127	exposure	Penalised weighted median	62	0.001698025	0.032493165	0.958323194	-0.061988579	0.065384628	1.001699467	0.939893622	1.067569563
				id.exposure	id.outcome	outcome	exposure	method	nsnp	b	se	pval	lo_ci	up_ci	or	or_lci95	or_uci95
met-d-L_VLDL_P	Concentration of large VLDL particles	73	1	rrkhlc	ieu-a-1127	ER+ Breast cancer (Combined Oncoarray; iCOGS; GWAS meta analysis) || id:ieu-a-1127	exposure	MR Egger	65	-0.082114035	0.039475612	0.041588098	-0.159486234	-0.004741836	0.921166907	0.852581704	0.995269388
met-d-L_VLDL_P	Concentration of large VLDL particles	73	2	rrkhlc	ieu-a-1127	ER+ Breast cancer (Combined Oncoarray; iCOGS; GWAS meta analysis) || id:ieu-a-1127	exposure	Inverse variance weighted (multiplicative random effects)	65	-0.014852246	0.025873855	0.565950701	-0.065565001	0.035860509	0.985257504	0.936538168	1.036511252
met-d-L_VLDL_P	Concentration of large VLDL particles	73	3	rrkhlc	ieu-a-1127	ER+ Breast cancer (Combined Oncoarray; iCOGS; GWAS meta analysis) || id:ieu-a-1127	exposure	Inverse variance weighted (fixed effects)	65	-0.014852246	0.019604428	0.448692554	-0.053276924	0.023572432	0.985257504	0.948117419	1.023852457
met-d-L_VLDL_P	Concentration of large VLDL particles	73	4	rrkhlc	ieu-a-1127	ER+ Breast cancer (Combined Oncoarray; iCOGS; GWAS meta analysis) || id:ieu-a-1127	exposure	MR Egger (bootstrap)	65	-0.027182851	0.036660078	0.223	-0.099036603	0.044670902	0.973183278	0.905709556	1.045683671
met-d-L_VLDL_P	Concentration of large VLDL particles	73	5	rrkhlc	ieu-a-1127	ER+ Breast cancer (Combined Oncoarray; iCOGS; GWAS meta analysis) || id:ieu-a-1127	exposure	Simple mode	65	0.018059202	0.064084665	0.779004377	-0.107546742	0.143665146	1.018223256	0.898034546	1.154497456
met-d-L_VLDL_P	Concentration of large VLDL particles	73	6	rrkhlc	ieu-a-1127	ER+ Breast cancer (Combined Oncoarray; iCOGS; GWAS meta analysis) || id:ieu-a-1127	exposure	Weighted mode	65	-0.030235729	0.029686973	0.312282419	-0.088422196	0.027950739	0.970216799	0.915374327	1.028345026
met-d-L_VLDL_P	Concentration of large VLDL particles	73	7	rrkhlc	ieu-a-1127	ER+ Breast cancer (Combined Oncoarray; iCOGS; GWAS meta analysis) || id:ieu-a-1127	exposure	Simple median	65	0.026792412	0.036756773	0.466056174	-0.045250864	0.098835688	1.027154556	0.955757687	1.103884903
met-d-L_VLDL_P	Concentration of large VLDL particles	73	8	rrkhlc	ieu-a-1127	ER+ Breast cancer (Combined Oncoarray; iCOGS; GWAS meta analysis) || id:ieu-a-1127	exposure	Weighted median	65	-0.023319495	0.031785029	0.463154246	-0.08561815	0.038979161	0.976950304	0.917944681	1.039748816
met-d-L_VLDL_P	Concentration of large VLDL particles	73	9	rrkhlc	ieu-a-1127	ER+ Breast cancer (Combined Oncoarray; iCOGS; GWAS meta analysis) || id:ieu-a-1127	exposure	Penalised weighted median	65	-0.022606276	0.032826415	0.491036544	-0.08694605	0.041733498	0.977647331	0.916726551	1.042616582
				id.exposure	id.outcome	outcome	exposure	method	nsnp	b	se	pval	lo_ci	up_ci	or	or_lci95	or_uci95
met-d-L_VLDL_PL	Phospholipids in large VLDL	74	1	W3slhC	ieu-a-1127	ER+ Breast cancer (Combined Oncoarray; iCOGS; GWAS meta analysis) || id:ieu-a-1127	exposure	MR Egger	58	-0.014303953	0.035649526	0.689771715	-0.084177023	0.055569117	0.985797862	0.91926851	1.057142081
met-d-L_VLDL_PL	Phospholipids in large VLDL	74	2	W3slhC	ieu-a-1127	ER+ Breast cancer (Combined Oncoarray; iCOGS; GWAS meta analysis) || id:ieu-a-1127	exposure	Inverse variance weighted (multiplicative random effects)	58	-0.003114535	0.024923864	0.900553667	-0.051965309	0.045736239	0.99689031	0.949361801	1.04679827
met-d-L_VLDL_PL	Phospholipids in large VLDL	74	3	W3slhC	ieu-a-1127	ER+ Breast cancer (Combined Oncoarray; iCOGS; GWAS meta analysis) || id:ieu-a-1127	exposure	Inverse variance weighted (fixed effects)	58	-0.003114535	0.019114271	0.870563386	-0.040578506	0.034349436	0.99689031	0.960233778	1.034946191
met-d-L_VLDL_PL	Phospholipids in large VLDL	74	4	W3slhC	ieu-a-1127	ER+ Breast cancer (Combined Oncoarray; iCOGS; GWAS meta analysis) || id:ieu-a-1127	exposure	MR Egger (bootstrap)	58	-0.011628978	0.039686772	0.388	-0.089415051	0.066157095	0.988438377	0.914465945	1.068394544
met-d-L_VLDL_PL	Phospholipids in large VLDL	74	5	W3slhC	ieu-a-1127	ER+ Breast cancer (Combined Oncoarray; iCOGS; GWAS meta analysis) || id:ieu-a-1127	exposure	Simple mode	58	-0.028324158	0.058849646	0.632148	-0.143669464	0.087021148	0.97207321	0.866174002	1.09091975
met-d-L_VLDL_PL	Phospholipids in large VLDL	74	6	W3slhC	ieu-a-1127	ER+ Breast cancer (Combined Oncoarray; iCOGS; GWAS meta analysis) || id:ieu-a-1127	exposure	Weighted mode	58	-0.008564703	0.027218314	0.754163526	-0.061912598	0.044783192	0.991471869	0.939965038	1.045801097
met-d-L_VLDL_PL	Phospholipids in large VLDL	74	7	W3slhC	ieu-a-1127	ER+ Breast cancer (Combined Oncoarray; iCOGS; GWAS meta analysis) || id:ieu-a-1127	exposure	Simple median	58	0.003086957	0.038630528	0.936309012	-0.072628879	0.078802793	1.003091727	0.929945889	1.081990925
met-d-L_VLDL_PL	Phospholipids in large VLDL	74	8	W3slhC	ieu-a-1127	ER+ Breast cancer (Combined Oncoarray; iCOGS; GWAS meta analysis) || id:ieu-a-1127	exposure	Weighted median	58	-0.0041354	0.033815191	0.902666064	-0.070413175	0.062142375	0.995873139	0.932008658	1.064113837
met-d-L_VLDL_PL	Phospholipids in large VLDL	74	9	W3slhC	ieu-a-1127	ER+ Breast cancer (Combined Oncoarray; iCOGS; GWAS meta analysis) || id:ieu-a-1127	exposure	Penalised weighted median	58	-0.003074354	0.032031545	0.923537297	-0.065856182	0.059707474	0.996930367	0.936265507	1.061525977
				id.exposure	id.outcome	outcome	exposure	method	nsnp	b	se	pval	lo_ci	up_ci	or	or_lci95	or_uci95
met-d-L_VLDL_PL_pct	Phospholipids to total lipids ratio in large VLDL	75	1	TjB5p7	ieu-a-1127	ER+ Breast cancer (Combined Oncoarray; iCOGS; GWAS meta analysis) || id:ieu-a-1127	exposure	MR Egger	60	-0.048379344	0.038047736	0.208610799	-0.122952906	0.026194217	0.95277229	0.884305307	1.026540301
met-d-L_VLDL_PL_pct	Phospholipids to total lipids ratio in large VLDL	75	2	TjB5p7	ieu-a-1127	ER+ Breast cancer (Combined Oncoarray; iCOGS; GWAS meta analysis) || id:ieu-a-1127	exposure	Inverse variance weighted (multiplicative random effects)	60	0.007435101	0.023339554	0.750058474	-0.038310425	0.053180627	1.00746281	0.962414137	1.054620121
met-d-L_VLDL_PL_pct	Phospholipids to total lipids ratio in large VLDL	75	3	TjB5p7	ieu-a-1127	ER+ Breast cancer (Combined Oncoarray; iCOGS; GWAS meta analysis) || id:ieu-a-1127	exposure	Inverse variance weighted (fixed effects)	60	0.007435101	0.019502366	0.70302445	-0.030789537	0.045659739	1.00746281	0.969679633	1.046718193
met-d-L_VLDL_PL_pct	Phospholipids to total lipids ratio in large VLDL	75	4	TjB5p7	ieu-a-1127	ER+ Breast cancer (Combined Oncoarray; iCOGS; GWAS meta analysis) || id:ieu-a-1127	exposure	MR Egger (bootstrap)	60	-0.025939451	0.027042869	0.165	-0.078943474	0.027064572	0.974394086	0.924092158	1.027434144
met-d-L_VLDL_PL_pct	Phospholipids to total lipids ratio in large VLDL	75	5	TjB5p7	ieu-a-1127	ER+ Breast cancer (Combined Oncoarray; iCOGS; GWAS meta analysis) || id:ieu-a-1127	exposure	Simple mode	60	-0.012529205	0.076531447	0.870516489	-0.16253084	0.137472431	0.987548959	0.849989876	1.147370074
met-d-L_VLDL_PL_pct	Phospholipids to total lipids ratio in large VLDL	75	6	TjB5p7	ieu-a-1127	ER+ Breast cancer (Combined Oncoarray; iCOGS; GWAS meta analysis) || id:ieu-a-1127	exposure	Weighted mode	60	-0.03793198	0.028555613	0.189176499	-0.093900981	0.018037021	0.962778427	0.910372902	1.018200671
met-d-L_VLDL_PL_pct	Phospholipids to total lipids ratio in large VLDL	75	7	TjB5p7	ieu-a-1127	ER+ Breast cancer (Combined Oncoarray; iCOGS; GWAS meta analysis) || id:ieu-a-1127	exposure	Simple median	60	0.029464834	0.041859397	0.481494991	-0.052579585	0.111509253	1.029903217	0.94877881	1.117964088
met-d-L_VLDL_PL_pct	Phospholipids to total lipids ratio in large VLDL	75	8	TjB5p7	ieu-a-1127	ER+ Breast cancer (Combined Oncoarray; iCOGS; GWAS meta analysis) || id:ieu-a-1127	exposure	Weighted median	60	-0.003868713	0.030577633	0.899319509	-0.063800875	0.056063448	0.99613876	0.938191798	1.057664788
met-d-L_VLDL_PL_pct	Phospholipids to total lipids ratio in large VLDL	75	9	TjB5p7	ieu-a-1127	ER+ Breast cancer (Combined Oncoarray; iCOGS; GWAS meta analysis) || id:ieu-a-1127	exposure	Penalised weighted median	60	-0.063370705	0.029018906	0.028978926	-0.12024776	-0.00649365	0.938595467	0.88670072	0.993527388
				id.exposure	id.outcome	outcome	exposure	method	nsnp	b	se	pval	lo_ci	up_ci	or	or_lci95	or_uci95
met-d-L_VLDL_TG	Triglycerides in large VLDL	76	1	khbcM2	ieu-a-1127	ER+ Breast cancer (Combined Oncoarray; iCOGS; GWAS meta analysis) || id:ieu-a-1127	exposure	MR Egger	92	-0.016632342	0.036105652	0.646155476	-0.08739942	0.054134736	0.983505212	0.91631103	1.055626823
met-d-L_VLDL_TG	Triglycerides in large VLDL	76	2	khbcM2	ieu-a-1127	ER+ Breast cancer (Combined Oncoarray; iCOGS; GWAS meta analysis) || id:ieu-a-1127	exposure	Inverse variance weighted (multiplicative random effects)	92	-0.036098454	0.022875775	0.114560769	-0.080934972	0.008738064	0.964545325	0.922253662	1.008776352
met-d-L_VLDL_TG	Triglycerides in large VLDL	76	3	khbcM2	ieu-a-1127	ER+ Breast cancer (Combined Oncoarray; iCOGS; GWAS meta analysis) || id:ieu-a-1127	exposure	Inverse variance weighted (fixed effects)	92	-0.036098454	0.016915147	0.032835379	-0.069252143	-0.002944765	0.964545325	0.933091378	0.997059566
met-d-L_VLDL_TG	Triglycerides in large VLDL	76	4	khbcM2	ieu-a-1127	ER+ Breast cancer (Combined Oncoarray; iCOGS; GWAS meta analysis) || id:ieu-a-1127	exposure	MR Egger (bootstrap)	92	-0.01687697	0.024486741	0.254	-0.064870983	0.031117043	0.983264648	0.937188369	1.031606239
met-d-L_VLDL_TG	Triglycerides in large VLDL	76	5	khbcM2	ieu-a-1127	ER+ Breast cancer (Combined Oncoarray; iCOGS; GWAS meta analysis) || id:ieu-a-1127	exposure	Simple mode	92	-0.007298173	0.063702009	0.909040438	-0.13215411	0.117557765	0.992728394	0.876205952	1.124746599
met-d-L_VLDL_TG	Triglycerides in large VLDL	76	6	khbcM2	ieu-a-1127	ER+ Breast cancer (Combined Oncoarray; iCOGS; GWAS meta analysis) || id:ieu-a-1127	exposure	Weighted mode	92	-0.012728195	0.025102477	0.613346713	-0.061929049	0.036472659	0.987352466	0.939949575	1.037145947
met-d-L_VLDL_TG	Triglycerides in large VLDL	76	7	khbcM2	ieu-a-1127	ER+ Breast cancer (Combined Oncoarray; iCOGS; GWAS meta analysis) || id:ieu-a-1127	exposure	Simple median	92	-0.018285599	0.034313811	0.59410746	-0.085540668	0.04896947	0.981880568	0.918015809	1.050188288
met-d-L_VLDL_TG	Triglycerides in large VLDL	76	8	khbcM2	ieu-a-1127	ER+ Breast cancer (Combined Oncoarray; iCOGS; GWAS meta analysis) || id:ieu-a-1127	exposure	Weighted median	92	-0.010624609	0.031392509	0.735028566	-0.072153926	0.050904709	0.989431633	0.930387674	1.052222621
met-d-L_VLDL_TG	Triglycerides in large VLDL	76	9	khbcM2	ieu-a-1127	ER+ Breast cancer (Combined Oncoarray; iCOGS; GWAS meta analysis) || id:ieu-a-1127	exposure	Penalised weighted median	92	-0.010071087	0.03042556	0.740638848	-0.069705185	0.04956301	0.989979456	0.932668744	1.050811802
				id.exposure	id.outcome	outcome	exposure	method	nsnp	b	se	pval	lo_ci	up_ci	or	or_lci95	or_uci95
met-d-L_VLDL_TG_pct	Triglycerides to total lipids ratio in large VLDL	77	1	Mqdv3f	ieu-a-1127	ER+ Breast cancer (Combined Oncoarray; iCOGS; GWAS meta analysis) || id:ieu-a-1127	exposure	MR Egger	83	-0.025186593	0.033067864	0.448472722	-0.089999607	0.03962642	0.975127943	0.913931545	1.040422021
met-d-L_VLDL_TG_pct	Triglycerides to total lipids ratio in large VLDL	77	2	Mqdv3f	ieu-a-1127	ER+ Breast cancer (Combined Oncoarray; iCOGS; GWAS meta analysis) || id:ieu-a-1127	exposure	Inverse variance weighted (multiplicative random effects)	83	-0.02445248	0.022764513	0.282755877	-0.069070925	0.020165965	0.97584406	0.933260486	1.020370672
met-d-L_VLDL_TG_pct	Triglycerides to total lipids ratio in large VLDL	77	3	Mqdv3f	ieu-a-1127	ER+ Breast cancer (Combined Oncoarray; iCOGS; GWAS meta analysis) || id:ieu-a-1127	exposure	Inverse variance weighted (fixed effects)	83	-0.02445248	0.017163028	0.154238633	-0.058092014	0.009187054	0.97584406	0.943563122	1.009229384
met-d-L_VLDL_TG_pct	Triglycerides to total lipids ratio in large VLDL	77	4	Mqdv3f	ieu-a-1127	ER+ Breast cancer (Combined Oncoarray; iCOGS; GWAS meta analysis) || id:ieu-a-1127	exposure	MR Egger (bootstrap)	83	-0.014086122	0.029260489	0.316	-0.07143668	0.043264436	0.986012623	0.93105523	1.044213986
met-d-L_VLDL_TG_pct	Triglycerides to total lipids ratio in large VLDL	77	5	Mqdv3f	ieu-a-1127	ER+ Breast cancer (Combined Oncoarray; iCOGS; GWAS meta analysis) || id:ieu-a-1127	exposure	Simple mode	83	-0.081998037	0.068773828	0.236588271	-0.21679474	0.052798666	0.921273767	0.805095206	1.054217374
met-d-L_VLDL_TG_pct	Triglycerides to total lipids ratio in large VLDL	77	6	Mqdv3f	ieu-a-1127	ER+ Breast cancer (Combined Oncoarray; iCOGS; GWAS meta analysis) || id:ieu-a-1127	exposure	Weighted mode	83	-0.009124869	0.023532145	0.699197	-0.055247872	0.036998135	0.990916636	0.94625057	1.037691085
met-d-L_VLDL_TG_pct	Triglycerides to total lipids ratio in large VLDL	77	7	Mqdv3f	ieu-a-1127	ER+ Breast cancer (Combined Oncoarray; iCOGS; GWAS meta analysis) || id:ieu-a-1127	exposure	Simple median	83	-0.033980196	0.036338408	0.349734631	-0.105203476	0.037243084	0.966590647	0.900141347	1.037945298
met-d-L_VLDL_TG_pct	Triglycerides to total lipids ratio in large VLDL	77	8	Mqdv3f	ieu-a-1127	ER+ Breast cancer (Combined Oncoarray; iCOGS; GWAS meta analysis) || id:ieu-a-1127	exposure	Weighted median	83	-0.014439731	0.031175214	0.643235455	-0.075543151	0.046663688	0.985664022	0.927239719	1.047769573
met-d-L_VLDL_TG_pct	Triglycerides to total lipids ratio in large VLDL	77	9	Mqdv3f	ieu-a-1127	ER+ Breast cancer (Combined Oncoarray; iCOGS; GWAS meta analysis) || id:ieu-a-1127	exposure	Penalised weighted median	83	-0.012692659	0.030170613	0.673977018	-0.071827059	0.046441742	0.987387553	0.930691836	1.04753705
				id.exposure	id.outcome	outcome	exposure	method	nsnp	b	se	pval	lo_ci	up_ci	or	or_lci95	or_uci95
met-d-LA	Linoleic acid	78	1	ROHux4	ieu-a-1127	ER+ Breast cancer (Combined Oncoarray; iCOGS; GWAS meta analysis) || id:ieu-a-1127	exposure	MR Egger	81	-0.076388593	0.043293339	0.08152293	-0.161243537	0.00846635	0.926456122	0.851084775	1.008502291
met-d-LA	Linoleic acid	78	2	ROHux4	ieu-a-1127	ER+ Breast cancer (Combined Oncoarray; iCOGS; GWAS meta analysis) || id:ieu-a-1127	exposure	Inverse variance weighted (multiplicative random effects)	81	-0.094201445	0.024953462	0.000159953	-0.143110231	-0.045292658	0.910099409	0.866658531	0.955717742
met-d-LA	Linoleic acid	78	3	ROHux4	ieu-a-1127	ER+ Breast cancer (Combined Oncoarray; iCOGS; GWAS meta analysis) || id:ieu-a-1127	exposure	Inverse variance weighted (fixed effects)	81	-0.094201445	0.019248772	9.89E-07	-0.131929037	-0.056473852	0.910099409	0.876403185	0.945091196
met-d-LA	Linoleic acid	78	4	ROHux4	ieu-a-1127	ER+ Breast cancer (Combined Oncoarray; iCOGS; GWAS meta analysis) || id:ieu-a-1127	exposure	MR Egger (bootstrap)	81	-0.095139258	0.032601367	0.003	-0.159037937	-0.031240579	0.909246306	0.852964	0.969242366
met-d-LA	Linoleic acid	78	5	ROHux4	ieu-a-1127	ER+ Breast cancer (Combined Oncoarray; iCOGS; GWAS meta analysis) || id:ieu-a-1127	exposure	Simple mode	81	-0.058424898	0.056265243	0.302219895	-0.168704774	0.051854978	0.943249078	0.844758262	1.053222991
met-d-LA	Linoleic acid	78	6	ROHux4	ieu-a-1127	ER+ Breast cancer (Combined Oncoarray; iCOGS; GWAS meta analysis) || id:ieu-a-1127	exposure	Weighted mode	81	-0.0890216	0.029131055	0.003048897	-0.146118468	-0.031924732	0.914825813	0.864055334	0.968579482
met-d-LA	Linoleic acid	78	7	ROHux4	ieu-a-1127	ER+ Breast cancer (Combined Oncoarray; iCOGS; GWAS meta analysis) || id:ieu-a-1127	exposure	Simple median	81	-0.063282286	0.033424493	0.058319202	-0.128794291	0.00222972	0.938678461	0.879154797	1.002232207
met-d-LA	Linoleic acid	78	8	ROHux4	ieu-a-1127	ER+ Breast cancer (Combined Oncoarray; iCOGS; GWAS meta analysis) || id:ieu-a-1127	exposure	Weighted median	81	-0.0903337	0.030043796	0.002640708	-0.14921954	-0.03144786	0.913626257	0.861379987	0.969041481
met-d-LA	Linoleic acid	78	9	ROHux4	ieu-a-1127	ER+ Breast cancer (Combined Oncoarray; iCOGS; GWAS meta analysis) || id:ieu-a-1127	exposure	Penalised weighted median	81	-0.089247657	0.030783399	0.003740996	-0.149583118	-0.028912195	0.914619034	0.861066865	0.971501763
				id.exposure	id.outcome	outcome	exposure	method	nsnp	b	se	pval	lo_ci	up_ci	or	or_lci95	or_uci95
met-d-LA_pct	Ratio of linoleic acid to total fatty acids	79	1	bRWEAB	ieu-a-1127	ER+ Breast cancer (Combined Oncoarray; iCOGS; GWAS meta analysis) || id:ieu-a-1127	exposure	MR Egger	84	-0.102581101	0.051749322	0.050798381	-0.204009772	-0.001152431	0.902504953	0.815454403	0.998848233
met-d-LA_pct	Ratio of linoleic acid to total fatty acids	79	2	bRWEAB	ieu-a-1127	ER+ Breast cancer (Combined Oncoarray; iCOGS; GWAS meta analysis) || id:ieu-a-1127	exposure	Inverse variance weighted (multiplicative random effects)	84	-0.061721414	0.030082019	0.040191926	-0.120682172	-0.002760656	0.940144762	0.886315611	0.997243151
met-d-LA_pct	Ratio of linoleic acid to total fatty acids	79	3	bRWEAB	ieu-a-1127	ER+ Breast cancer (Combined Oncoarray; iCOGS; GWAS meta analysis) || id:ieu-a-1127	exposure	Inverse variance weighted (fixed effects)	84	-0.061721414	0.019742331	0.001769915	-0.100416384	-0.023026444	0.940144762	0.904460737	0.977236641
met-d-LA_pct	Ratio of linoleic acid to total fatty acids	79	4	bRWEAB	ieu-a-1127	ER+ Breast cancer (Combined Oncoarray; iCOGS; GWAS meta analysis) || id:ieu-a-1127	exposure	MR Egger (bootstrap)	84	-0.086200346	0.033783739	0.006	-0.152416476	-0.019984217	0.917410413	0.858630607	0.980214144
met-d-LA_pct	Ratio of linoleic acid to total fatty acids	79	5	bRWEAB	ieu-a-1127	ER+ Breast cancer (Combined Oncoarray; iCOGS; GWAS meta analysis) || id:ieu-a-1127	exposure	Simple mode	84	-0.021650888	0.062613179	0.730376941	-0.144372718	0.101070942	0.97858181	0.865565076	1.106355126
met-d-LA_pct	Ratio of linoleic acid to total fatty acids	79	6	bRWEAB	ieu-a-1127	ER+ Breast cancer (Combined Oncoarray; iCOGS; GWAS meta analysis) || id:ieu-a-1127	exposure	Weighted mode	84	-0.07944248	0.031103983	0.012473786	-0.140406287	-0.018478674	0.923631145	0.869005099	0.98169101
met-d-LA_pct	Ratio of linoleic acid to total fatty acids	79	7	bRWEAB	ieu-a-1127	ER+ Breast cancer (Combined Oncoarray; iCOGS; GWAS meta analysis) || id:ieu-a-1127	exposure	Simple median	84	-0.015909435	0.037376055	0.670356722	-0.089166502	0.057347633	0.984216452	0.914693263	1.059023898
met-d-LA_pct	Ratio of linoleic acid to total fatty acids	79	8	bRWEAB	ieu-a-1127	ER+ Breast cancer (Combined Oncoarray; iCOGS; GWAS meta analysis) || id:ieu-a-1127	exposure	Weighted median	84	-0.090475732	0.032687423	0.005641763	-0.154543082	-0.026408383	0.913496502	0.856806579	0.973937269
met-d-LA_pct	Ratio of linoleic acid to total fatty acids	79	9	bRWEAB	ieu-a-1127	ER+ Breast cancer (Combined Oncoarray; iCOGS; GWAS meta analysis) || id:ieu-a-1127	exposure	Penalised weighted median	84	-0.090205935	0.03211171	0.004967574	-0.153144886	-0.027266983	0.913742995	0.8580054	0.973101405
				id.exposure	id.outcome	outcome	exposure	method	nsnp	b	se	pval	lo_ci	up_ci	or	or_lci95	or_uci95
met-d-Lactate	Lactate	80	1	F7kUrN	ieu-a-1127	ER+ Breast cancer (Combined Oncoarray; iCOGS; GWAS meta analysis) || id:ieu-a-1127	exposure	MR Egger	81	-0.010468754	0.047657425	0.826697269	-0.103877308	0.082939799	0.989585852	0.901335878	1.0864764
met-d-Lactate	Lactate	80	2	F7kUrN	ieu-a-1127	ER+ Breast cancer (Combined Oncoarray; iCOGS; GWAS meta analysis) || id:ieu-a-1127	exposure	Inverse variance weighted (multiplicative random effects)	81	0.031074018	0.027736651	0.26257599	-0.023289818	0.085437854	1.031561855	0.976979297	1.08919387
met-d-Lactate	Lactate	80	3	F7kUrN	ieu-a-1127	ER+ Breast cancer (Combined Oncoarray; iCOGS; GWAS meta analysis) || id:ieu-a-1127	exposure	Inverse variance weighted (fixed effects)	81	0.031074018	0.020096345	0.122043664	-0.008314818	0.070462854	1.031561855	0.991719655	1.07300471
met-d-Lactate	Lactate	80	4	F7kUrN	ieu-a-1127	ER+ Breast cancer (Combined Oncoarray; iCOGS; GWAS meta analysis) || id:ieu-a-1127	exposure	MR Egger (bootstrap)	81	0.050396233	0.035905088	0.081	-0.019977739	0.120770205	1.051687727	0.980220494	1.12836559
met-d-Lactate	Lactate	80	5	F7kUrN	ieu-a-1127	ER+ Breast cancer (Combined Oncoarray; iCOGS; GWAS meta analysis) || id:ieu-a-1127	exposure	Simple mode	81	0.002339337	0.066453172	0.972005722	-0.127908879	0.132587554	1.002342076	0.879933556	1.141778979
met-d-Lactate	Lactate	80	6	F7kUrN	ieu-a-1127	ER+ Breast cancer (Combined Oncoarray; iCOGS; GWAS meta analysis) || id:ieu-a-1127	exposure	Weighted mode	81	0.021834974	0.036830339	0.554951819	-0.050352491	0.094022439	1.022075102	0.950894184	1.098584397
met-d-Lactate	Lactate	80	7	F7kUrN	ieu-a-1127	ER+ Breast cancer (Combined Oncoarray; iCOGS; GWAS meta analysis) || id:ieu-a-1127	exposure	Simple median	81	-0.011283784	0.037670479	0.764528684	-0.085117924	0.062550355	0.988779639	0.918403977	1.064548063
met-d-Lactate	Lactate	80	8	F7kUrN	ieu-a-1127	ER+ Breast cancer (Combined Oncoarray; iCOGS; GWAS meta analysis) || id:ieu-a-1127	exposure	Weighted median	81	0.037430724	0.033330445	0.261429415	-0.027896948	0.102758395	1.038140076	0.972488578	1.108223625
met-d-Lactate	Lactate	80	9	F7kUrN	ieu-a-1127	ER+ Breast cancer (Combined Oncoarray; iCOGS; GWAS meta analysis) || id:ieu-a-1127	exposure	Penalised weighted median	81	0.037540108	0.034259311	0.273182213	-0.029608141	0.104688356	1.038253638	0.970825886	1.110364518
				id.exposure	id.outcome	outcome	exposure	method	nsnp	b	se	pval	lo_ci	up_ci	or	or_lci95	or_uci95
met-d-LDL_C	LDL cholesterol	81	1	86KhAO	ieu-a-1127	ER+ Breast cancer (Combined Oncoarray; iCOGS; GWAS meta analysis) || id:ieu-a-1127	exposure	MR Egger	72	-0.012615101	0.0479934	0.793437719	-0.106682165	0.081451963	0.987464136	0.898811301	1.084861103
met-d-LDL_C	LDL cholesterol	81	2	86KhAO	ieu-a-1127	ER+ Breast cancer (Combined Oncoarray; iCOGS; GWAS meta analysis) || id:ieu-a-1127	exposure	Inverse variance weighted (multiplicative random effects)	72	0.004078664	0.028102323	0.884603351	-0.051001889	0.059159217	1.004086993	0.950276875	1.060944148
met-d-LDL_C	LDL cholesterol	81	3	86KhAO	ieu-a-1127	ER+ Breast cancer (Combined Oncoarray; iCOGS; GWAS meta analysis) || id:ieu-a-1127	exposure	Inverse variance weighted (fixed effects)	72	0.004078664	0.02016372	0.839699906	-0.035442228	0.043599556	1.004086993	0.965178493	1.044563981
met-d-LDL_C	LDL cholesterol	81	4	86KhAO	ieu-a-1127	ER+ Breast cancer (Combined Oncoarray; iCOGS; GWAS meta analysis) || id:ieu-a-1127	exposure	MR Egger (bootstrap)	72	0.022362493	0.032835007	0.253	-0.04199412	0.086719107	1.022614408	0.958875418	1.090590297
met-d-LDL_C	LDL cholesterol	81	5	86KhAO	ieu-a-1127	ER+ Breast cancer (Combined Oncoarray; iCOGS; GWAS meta analysis) || id:ieu-a-1127	exposure	Simple mode	72	-0.045704004	0.059283511	0.443300787	-0.161899684	0.070491677	0.955324693	0.850526521	1.073035638
met-d-LDL_C	LDL cholesterol	81	6	86KhAO	ieu-a-1127	ER+ Breast cancer (Combined Oncoarray; iCOGS; GWAS meta analysis) || id:ieu-a-1127	exposure	Weighted mode	72	-0.004885257	0.03007968	0.871443914	-0.06384143	0.054070916	0.995126656	0.938153751	1.055559455
met-d-LDL_C	LDL cholesterol	81	7	86KhAO	ieu-a-1127	ER+ Breast cancer (Combined Oncoarray; iCOGS; GWAS meta analysis) || id:ieu-a-1127	exposure	Simple median	72	-0.036957786	0.037156172	0.319901286	-0.109783883	0.035868311	0.963716817	0.896027761	1.036519339
met-d-LDL_C	LDL cholesterol	81	8	86KhAO	ieu-a-1127	ER+ Breast cancer (Combined Oncoarray; iCOGS; GWAS meta analysis) || id:ieu-a-1127	exposure	Weighted median	72	-0.009911782	0.034693557	0.775111592	-0.077911154	0.05808759	0.990137178	0.925046609	1.05980782
met-d-LDL_C	LDL cholesterol	81	9	86KhAO	ieu-a-1127	ER+ Breast cancer (Combined Oncoarray; iCOGS; GWAS meta analysis) || id:ieu-a-1127	exposure	Penalised weighted median	72	-0.011228512	0.035769604	0.753587797	-0.081336937	0.058879913	0.988834293	0.921883023	1.060647863
				id.exposure	id.outcome	outcome	exposure	method	nsnp	b	se	pval	lo_ci	up_ci	or	or_lci95	or_uci95
met-d-LDL_CE	Cholesteryl esters in LDL	82	1	DX6Fcd	ieu-a-1127	ER+ Breast cancer (Combined Oncoarray; iCOGS; GWAS meta analysis) || id:ieu-a-1127	exposure	MR Egger	86	-0.109188807	0.044126392	0.015355701	-0.195676534	-0.022701079	0.896561125	0.82227817	0.977554652
met-d-LDL_CE	Cholesteryl esters in LDL	82	2	DX6Fcd	ieu-a-1127	ER+ Breast cancer (Combined Oncoarray; iCOGS; GWAS meta analysis) || id:ieu-a-1127	exposure	Inverse variance weighted (multiplicative random effects)	86	-0.08753413	0.025399512	0.000568336	-0.137317173	-0.037751088	0.916187601	0.871693705	0.962952602
met-d-LDL_CE	Cholesteryl esters in LDL	82	3	DX6Fcd	ieu-a-1127	ER+ Breast cancer (Combined Oncoarray; iCOGS; GWAS meta analysis) || id:ieu-a-1127	exposure	Inverse variance weighted (fixed effects)	86	-0.08753413	0.019127527	4.73E-06	-0.125024083	-0.050044178	0.916187601	0.88247565	0.951187402
met-d-LDL_CE	Cholesteryl esters in LDL	82	4	DX6Fcd	ieu-a-1127	ER+ Breast cancer (Combined Oncoarray; iCOGS; GWAS meta analysis) || id:ieu-a-1127	exposure	MR Egger (bootstrap)	86	-0.121145897	0.03361152	0	-0.187024476	-0.055267317	0.8859047	0.829423435	0.94623217
met-d-LDL_CE	Cholesteryl esters in LDL	82	5	DX6Fcd	ieu-a-1127	ER+ Breast cancer (Combined Oncoarray; iCOGS; GWAS meta analysis) || id:ieu-a-1127	exposure	Simple mode	86	-0.046096187	0.058865273	0.435756844	-0.161472122	0.069279748	0.954950104	0.850890252	1.071735984
met-d-LDL_CE	Cholesteryl esters in LDL	82	6	DX6Fcd	ieu-a-1127	ER+ Breast cancer (Combined Oncoarray; iCOGS; GWAS meta analysis) || id:ieu-a-1127	exposure	Weighted mode	86	-0.098323214	0.032621875	0.003397341	-0.162262089	-0.03438434	0.906355909	0.850218343	0.966200084
met-d-LDL_CE	Cholesteryl esters in LDL	82	7	DX6Fcd	ieu-a-1127	ER+ Breast cancer (Combined Oncoarray; iCOGS; GWAS meta analysis) || id:ieu-a-1127	exposure	Simple median	86	-0.048302161	0.032242956	0.134115422	-0.111498355	0.014894033	0.952845831	0.894492863	1.015005502
met-d-LDL_CE	Cholesteryl esters in LDL	82	8	DX6Fcd	ieu-a-1127	ER+ Breast cancer (Combined Oncoarray; iCOGS; GWAS meta analysis) || id:ieu-a-1127	exposure	Weighted median	86	-0.10555892	0.030105938	0.000454469	-0.164566558	-0.046551283	0.899821454	0.848261297	0.954515609
met-d-LDL_CE	Cholesteryl esters in LDL	82	9	DX6Fcd	ieu-a-1127	ER+ Breast cancer (Combined Oncoarray; iCOGS; GWAS meta analysis) || id:ieu-a-1127	exposure	Penalised weighted median	86	-0.104351395	0.031241956	0.000837469	-0.165585629	-0.043117161	0.900908667	0.847397299	0.957799167
				id.exposure	id.outcome	outcome	exposure	method	nsnp	b	se	pval	lo_ci	up_ci	or	or_lci95	or_uci95
met-d-LDL_FC	Free cholesterol in LDL	83	1	bjbKgg	ieu-a-1127	ER+ Breast cancer (Combined Oncoarray; iCOGS; GWAS meta analysis) || id:ieu-a-1127	exposure	MR Egger	66	-0.064233864	0.046623315	0.173088447	-0.155615562	0.027147833	0.937785659	0.855888163	1.027519693
met-d-LDL_FC	Free cholesterol in LDL	83	2	bjbKgg	ieu-a-1127	ER+ Breast cancer (Combined Oncoarray; iCOGS; GWAS meta analysis) || id:ieu-a-1127	exposure	Inverse variance weighted (multiplicative random effects)	66	-0.045154858	0.027347752	0.098710809	-0.098756453	0.008446736	0.955849449	0.905963326	1.008482511
met-d-LDL_FC	Free cholesterol in LDL	83	3	bjbKgg	ieu-a-1127	ER+ Breast cancer (Combined Oncoarray; iCOGS; GWAS meta analysis) || id:ieu-a-1127	exposure	Inverse variance weighted (fixed effects)	66	-0.045154858	0.021543099	0.036080038	-0.087379332	-0.002930384	0.955849449	0.916329437	0.997073905
met-d-LDL_FC	Free cholesterol in LDL	83	4	bjbKgg	ieu-a-1127	ER+ Breast cancer (Combined Oncoarray; iCOGS; GWAS meta analysis) || id:ieu-a-1127	exposure	MR Egger (bootstrap)	66	-0.049384484	0.03364162	0.071	-0.115322059	0.01655309	0.951815101	0.891079118	1.016690852
met-d-LDL_FC	Free cholesterol in LDL	83	5	bjbKgg	ieu-a-1127	ER+ Breast cancer (Combined Oncoarray; iCOGS; GWAS meta analysis) || id:ieu-a-1127	exposure	Simple mode	66	0.014203526	0.074754172	0.849898819	-0.132314651	0.160721702	1.014304875	0.876065297	1.174358102
met-d-LDL_FC	Free cholesterol in LDL	83	6	bjbKgg	ieu-a-1127	ER+ Breast cancer (Combined Oncoarray; iCOGS; GWAS meta analysis) || id:ieu-a-1127	exposure	Weighted mode	66	-0.06522525	0.036385139	0.077684647	-0.136540123	0.006089623	0.936856413	0.872371317	1.006108203
met-d-LDL_FC	Free cholesterol in LDL	83	7	bjbKgg	ieu-a-1127	ER+ Breast cancer (Combined Oncoarray; iCOGS; GWAS meta analysis) || id:ieu-a-1127	exposure	Simple median	66	-0.01404606	0.038616764	0.716059937	-0.089734919	0.061642798	0.986052125	0.914173483	1.063582363
met-d-LDL_FC	Free cholesterol in LDL	83	8	bjbKgg	ieu-a-1127	ER+ Breast cancer (Combined Oncoarray; iCOGS; GWAS meta analysis) || id:ieu-a-1127	exposure	Weighted median	66	-0.068647137	0.036934001	0.063077697	-0.141037778	0.003743504	0.933656074	0.868456502	1.003750519
met-d-LDL_FC	Free cholesterol in LDL	83	9	bjbKgg	ieu-a-1127	ER+ Breast cancer (Combined Oncoarray; iCOGS; GWAS meta analysis) || id:ieu-a-1127	exposure	Penalised weighted median	66	-0.068919015	0.038143687	0.070789373	-0.143680642	0.005842611	0.933402268	0.86616432	1.005859713
				id.exposure	id.outcome	outcome	exposure	method	nsnp	b	se	pval	lo_ci	up_ci	or	or_lci95	or_uci95
met-d-LDL_L	Total lipids in LDL	84	1	uLReBT	ieu-a-1127	ER+ Breast cancer (Combined Oncoarray; iCOGS; GWAS meta analysis) || id:ieu-a-1127	exposure	MR Egger	84	-0.098609716	0.044760877	0.030398199	-0.186341034	-0.010878397	0.906096274	0.829990492	0.989180558
met-d-LDL_L	Total lipids in LDL	84	2	uLReBT	ieu-a-1127	ER+ Breast cancer (Combined Oncoarray; iCOGS; GWAS meta analysis) || id:ieu-a-1127	exposure	Inverse variance weighted (multiplicative random effects)	84	-0.090285615	0.026945343	0.000806092	-0.143098488	-0.037472743	0.91367019	0.866668708	0.963220672
met-d-LDL_L	Total lipids in LDL	84	3	uLReBT	ieu-a-1127	ER+ Breast cancer (Combined Oncoarray; iCOGS; GWAS meta analysis) || id:ieu-a-1127	exposure	Inverse variance weighted (fixed effects)	84	-0.090285615	0.019656618	4.37E-06	-0.128812586	-0.051758645	0.91367019	0.879138713	0.94955802
met-d-LDL_L	Total lipids in LDL	84	4	uLReBT	ieu-a-1127	ER+ Breast cancer (Combined Oncoarray; iCOGS; GWAS meta analysis) || id:ieu-a-1127	exposure	MR Egger (bootstrap)	84	-0.126477464	0.034981776	0	-0.195041746	-0.057913183	0.881194008	0.822800309	0.943731876
met-d-LDL_L	Total lipids in LDL	84	5	uLReBT	ieu-a-1127	ER+ Breast cancer (Combined Oncoarray; iCOGS; GWAS meta analysis) || id:ieu-a-1127	exposure	Simple mode	84	-0.054948832	0.05998916	0.362331416	-0.172527585	0.062629921	0.946533579	0.841535075	1.064632768
met-d-LDL_L	Total lipids in LDL	84	6	uLReBT	ieu-a-1127	ER+ Breast cancer (Combined Oncoarray; iCOGS; GWAS meta analysis) || id:ieu-a-1127	exposure	Weighted mode	84	-0.09702614	0.033675589	0.005040627	-0.163030294	-0.031021986	0.907532283	0.849565451	0.969454259
met-d-LDL_L	Total lipids in LDL	84	7	uLReBT	ieu-a-1127	ER+ Breast cancer (Combined Oncoarray; iCOGS; GWAS meta analysis) || id:ieu-a-1127	exposure	Simple median	84	-0.072335346	0.033074393	0.028738884	-0.137161156	-0.007509536	0.930218898	0.871829714	0.99251859
met-d-LDL_L	Total lipids in LDL	84	8	uLReBT	ieu-a-1127	ER+ Breast cancer (Combined Oncoarray; iCOGS; GWAS meta analysis) || id:ieu-a-1127	exposure	Weighted median	84	-0.108128191	0.032001072	0.000727784	-0.170850292	-0.04540609	0.897512536	0.84294776	0.95560934
met-d-LDL_L	Total lipids in LDL	84	9	uLReBT	ieu-a-1127	ER+ Breast cancer (Combined Oncoarray; iCOGS; GWAS meta analysis) || id:ieu-a-1127	exposure	Penalised weighted median	84	-0.108317677	0.032443902	0.000841974	-0.171907725	-0.044727629	0.897342486	0.842056871	0.956257903
				id.exposure	id.outcome	outcome	exposure	method	nsnp	b	se	pval	lo_ci	up_ci	or	or_lci95	or_uci95
met-d-LDL_P	Concentration of LDL particles	85	1	ADhUjL	ieu-a-1127	ER+ Breast cancer (Combined Oncoarray; iCOGS; GWAS meta analysis) || id:ieu-a-1127	exposure	MR Egger	81	-0.111376385	0.04386752	0.013083391	-0.197356724	-0.025396046	0.894601971	0.820897747	0.974923721
met-d-LDL_P	Concentration of LDL particles	85	2	ADhUjL	ieu-a-1127	ER+ Breast cancer (Combined Oncoarray; iCOGS; GWAS meta analysis) || id:ieu-a-1127	exposure	Inverse variance weighted (multiplicative random effects)	81	-0.085752061	0.025758844	0.000871478	-0.136239395	-0.035264728	0.917821766	0.872633703	0.965349827
met-d-LDL_P	Concentration of LDL particles	85	3	ADhUjL	ieu-a-1127	ER+ Breast cancer (Combined Oncoarray; iCOGS; GWAS meta analysis) || id:ieu-a-1127	exposure	Inverse variance weighted (fixed effects)	81	-0.085752061	0.01929756	8.84E-06	-0.123575279	-0.047928844	0.917821766	0.88375511	0.953201611
met-d-LDL_P	Concentration of LDL particles	85	4	ADhUjL	ieu-a-1127	ER+ Breast cancer (Combined Oncoarray; iCOGS; GWAS meta analysis) || id:ieu-a-1127	exposure	MR Egger (bootstrap)	81	-0.12312434	0.034424562	0	-0.190596482	-0.055652199	0.88415372	0.826466015	0.945868053
met-d-LDL_P	Concentration of LDL particles	85	5	ADhUjL	ieu-a-1127	ER+ Breast cancer (Combined Oncoarray; iCOGS; GWAS meta analysis) || id:ieu-a-1127	exposure	Simple mode	81	-0.046601451	0.06253124	0.45830413	-0.169162681	0.075959779	0.954467724	0.844371529	1.078919178
met-d-LDL_P	Concentration of LDL particles	85	6	ADhUjL	ieu-a-1127	ER+ Breast cancer (Combined Oncoarray; iCOGS; GWAS meta analysis) || id:ieu-a-1127	exposure	Weighted mode	81	-0.098799344	0.03181169	0.002625648	-0.161150255	-0.036448432	0.905924469	0.851164169	0.964207815
met-d-LDL_P	Concentration of LDL particles	85	7	ADhUjL	ieu-a-1127	ER+ Breast cancer (Combined Oncoarray; iCOGS; GWAS meta analysis) || id:ieu-a-1127	exposure	Simple median	81	-0.053851907	0.033741011	0.110480496	-0.119984289	0.012280474	0.947572425	0.886934372	1.012356189
met-d-LDL_P	Concentration of LDL particles	85	8	ADhUjL	ieu-a-1127	ER+ Breast cancer (Combined Oncoarray; iCOGS; GWAS meta analysis) || id:ieu-a-1127	exposure	Weighted median	81	-0.101793923	0.031466533	0.001216469	-0.163468327	-0.040119518	0.903215665	0.849193395	0.960674614
met-d-LDL_P	Concentration of LDL particles	85	9	ADhUjL	ieu-a-1127	ER+ Breast cancer (Combined Oncoarray; iCOGS; GWAS meta analysis) || id:ieu-a-1127	exposure	Penalised weighted median	81	-0.100010742	0.031268888	0.001381874	-0.161297762	-0.038723722	0.904827698	0.851038626	0.962016456
				id.exposure	id.outcome	outcome	exposure	method	nsnp	b	se	pval	lo_ci	up_ci	or	or_lci95	or_uci95
met-d-LDL_PL	Phospholipids in LDL	86	1	wiXD9M	ieu-a-1127	ER+ Breast cancer (Combined Oncoarray; iCOGS; GWAS meta analysis) || id:ieu-a-1127	exposure	MR Egger	86	-0.120534623	0.043054232	0.006346368	-0.204920918	-0.036148328	0.886446396	0.814711743	0.964497221
met-d-LDL_PL	Phospholipids in LDL	86	2	wiXD9M	ieu-a-1127	ER+ Breast cancer (Combined Oncoarray; iCOGS; GWAS meta analysis) || id:ieu-a-1127	exposure	Inverse variance weighted (multiplicative random effects)	86	-0.083183498	0.025208372	0.000967413	-0.132591907	-0.03377509	0.92018228	0.875822436	0.966788921
met-d-LDL_PL	Phospholipids in LDL	86	3	wiXD9M	ieu-a-1127	ER+ Breast cancer (Combined Oncoarray; iCOGS; GWAS meta analysis) || id:ieu-a-1127	exposure	Inverse variance weighted (fixed effects)	86	-0.083183498	0.018914092	1.09E-05	-0.120255119	-0.046111878	0.92018228	0.886694195	0.95493512
met-d-LDL_PL	Phospholipids in LDL	86	4	wiXD9M	ieu-a-1127	ER+ Breast cancer (Combined Oncoarray; iCOGS; GWAS meta analysis) || id:ieu-a-1127	exposure	MR Egger (bootstrap)	86	-0.12514542	0.032876702	0	-0.189583755	-0.060707085	0.882368579	0.827303423	0.941098861
met-d-LDL_PL	Phospholipids in LDL	86	5	wiXD9M	ieu-a-1127	ER+ Breast cancer (Combined Oncoarray; iCOGS; GWAS meta analysis) || id:ieu-a-1127	exposure	Simple mode	86	-0.054637183	0.060678366	0.370430637	-0.17356678	0.064292413	0.946828611	0.84066101	1.066404184
met-d-LDL_PL	Phospholipids in LDL	86	6	wiXD9M	ieu-a-1127	ER+ Breast cancer (Combined Oncoarray; iCOGS; GWAS meta analysis) || id:ieu-a-1127	exposure	Weighted mode	86	-0.096913482	0.030311079	0.001948823	-0.156323198	-0.037503767	0.907634529	0.85528272	0.96319079
met-d-LDL_PL	Phospholipids in LDL	86	7	wiXD9M	ieu-a-1127	ER+ Breast cancer (Combined Oncoarray; iCOGS; GWAS meta analysis) || id:ieu-a-1127	exposure	Simple median	86	-0.046900747	0.0330401	0.15575043	-0.111659342	0.017857849	0.954182099	0.894348873	1.018018254
met-d-LDL_PL	Phospholipids in LDL	86	8	wiXD9M	ieu-a-1127	ER+ Breast cancer (Combined Oncoarray; iCOGS; GWAS meta analysis) || id:ieu-a-1127	exposure	Weighted median	86	-0.100470459	0.030177587	0.000870623	-0.15961853	-0.041322389	0.904411829	0.852468918	0.959519742
met-d-LDL_PL	Phospholipids in LDL	86	9	wiXD9M	ieu-a-1127	ER+ Breast cancer (Combined Oncoarray; iCOGS; GWAS meta analysis) || id:ieu-a-1127	exposure	Penalised weighted median	86	-0.09784534	0.030702339	0.001438056	-0.158021923	-0.037668756	0.906789137	0.853831063	0.963031886
				id.exposure	id.outcome	outcome	exposure	method	nsnp	b	se	pval	lo_ci	up_ci	or	or_lci95	or_uci95
met-d-LDL_size	Average diameter for LDL particles	87	1	GYY1i4	ieu-a-1127	ER+ Breast cancer (Combined Oncoarray; iCOGS; GWAS meta analysis) || id:ieu-a-1127	exposure	MR Egger	95	-0.086137562	0.042978632	0.047957882	-0.170375681	-0.001899444	0.917468013	0.843347927	0.998102359
met-d-LDL_size	Average diameter for LDL particles	87	2	GYY1i4	ieu-a-1127	ER+ Breast cancer (Combined Oncoarray; iCOGS; GWAS meta analysis) || id:ieu-a-1127	exposure	Inverse variance weighted (multiplicative random effects)	95	-0.053737408	0.025959612	0.038448694	-0.104618247	-0.002856569	0.947680927	0.90066829	0.997147507
met-d-LDL_size	Average diameter for LDL particles	87	3	GYY1i4	ieu-a-1127	ER+ Breast cancer (Combined Oncoarray; iCOGS; GWAS meta analysis) || id:ieu-a-1127	exposure	Inverse variance weighted (fixed effects)	95	-0.053737408	0.017355488	0.001959668	-0.087754164	-0.019720652	0.947680927	0.915986031	0.980472528
met-d-LDL_size	Average diameter for LDL particles	87	4	GYY1i4	ieu-a-1127	ER+ Breast cancer (Combined Oncoarray; iCOGS; GWAS meta analysis) || id:ieu-a-1127	exposure	MR Egger (bootstrap)	95	-0.061995394	0.027042657	0.013	-0.114999003	-0.008991786	0.939887215	0.891367033	0.991048519
met-d-LDL_size	Average diameter for LDL particles	87	5	GYY1i4	ieu-a-1127	ER+ Breast cancer (Combined Oncoarray; iCOGS; GWAS meta analysis) || id:ieu-a-1127	exposure	Simple mode	95	-0.042778868	0.056629262	0.451885851	-0.153772222	0.068214486	0.958123238	0.857467311	1.070594911
met-d-LDL_size	Average diameter for LDL particles	87	6	GYY1i4	ieu-a-1127	ER+ Breast cancer (Combined Oncoarray; iCOGS; GWAS meta analysis) || id:ieu-a-1127	exposure	Weighted mode	95	-0.057371501	0.027593534	0.040325597	-0.111454828	-0.003288174	0.944243217	0.894531798	0.996717226
met-d-LDL_size	Average diameter for LDL particles	87	7	GYY1i4	ieu-a-1127	ER+ Breast cancer (Combined Oncoarray; iCOGS; GWAS meta analysis) || id:ieu-a-1127	exposure	Simple median	95	-0.033666539	0.033197409	0.310520011	-0.098733461	0.031400384	0.966893873	0.905984156	1.031898577
met-d-LDL_size	Average diameter for LDL particles	87	8	GYY1i4	ieu-a-1127	ER+ Breast cancer (Combined Oncoarray; iCOGS; GWAS meta analysis) || id:ieu-a-1127	exposure	Weighted median	95	-0.068553249	0.030966695	0.026844363	-0.129247971	-0.007858527	0.933743738	0.878756033	0.992172271
met-d-LDL_size	Average diameter for LDL particles	87	9	GYY1i4	ieu-a-1127	ER+ Breast cancer (Combined Oncoarray; iCOGS; GWAS meta analysis) || id:ieu-a-1127	exposure	Penalised weighted median	95	-0.068653514	0.031180626	0.027679415	-0.129767541	-0.007539486	0.933650121	0.878299576	0.992488864
				id.exposure	id.outcome	outcome	exposure	method	nsnp	b	se	pval	lo_ci	up_ci	or	or_lci95	or_uci95
met-d-LDL_TG	Triglycerides in LDL	88	1	yVWVFE	ieu-a-1127	ER+ Breast cancer (Combined Oncoarray; iCOGS; GWAS meta analysis) || id:ieu-a-1127	exposure	MR Egger	88	-0.078286678	0.04521419	0.086955162	-0.166906491	0.010333134	0.924699297	0.846278742	1.010386705
met-d-LDL_TG	Triglycerides in LDL	88	2	yVWVFE	ieu-a-1127	ER+ Breast cancer (Combined Oncoarray; iCOGS; GWAS meta analysis) || id:ieu-a-1127	exposure	Inverse variance weighted (multiplicative random effects)	88	-0.077055947	0.027919179	0.005780761	-0.131777537	-0.022334357	0.925838054	0.87653597	0.977913208
met-d-LDL_TG	Triglycerides in LDL	88	3	yVWVFE	ieu-a-1127	ER+ Breast cancer (Combined Oncoarray; iCOGS; GWAS meta analysis) || id:ieu-a-1127	exposure	Inverse variance weighted (fixed effects)	88	-0.077055947	0.019763262	9.66E-05	-0.11579194	-0.038319954	0.925838054	0.890660515	0.962404967
met-d-LDL_TG	Triglycerides in LDL	88	4	yVWVFE	ieu-a-1127	ER+ Breast cancer (Combined Oncoarray; iCOGS; GWAS meta analysis) || id:ieu-a-1127	exposure	MR Egger (bootstrap)	88	-0.125961397	0.034323113	0	-0.193234698	-0.058688096	0.88164888	0.824288493	0.943000849
met-d-LDL_TG	Triglycerides in LDL	88	5	yVWVFE	ieu-a-1127	ER+ Breast cancer (Combined Oncoarray; iCOGS; GWAS meta analysis) || id:ieu-a-1127	exposure	Simple mode	88	-0.045315033	0.064707145	0.485602581	-0.172141037	0.08151097	0.955696358	0.841860432	1.084925119
met-d-LDL_TG	Triglycerides in LDL	88	6	yVWVFE	ieu-a-1127	ER+ Breast cancer (Combined Oncoarray; iCOGS; GWAS meta analysis) || id:ieu-a-1127	exposure	Weighted mode	88	-0.090761108	0.031333343	0.004770139	-0.152174459	-0.029347756	0.91323585	0.858838435	0.971078707
met-d-LDL_TG	Triglycerides in LDL	88	7	yVWVFE	ieu-a-1127	ER+ Breast cancer (Combined Oncoarray; iCOGS; GWAS meta analysis) || id:ieu-a-1127	exposure	Simple median	88	-0.04507627	0.035036653	0.198252529	-0.11374811	0.023595569	0.95592457	0.892482735	1.023876147
met-d-LDL_TG	Triglycerides in LDL	88	8	yVWVFE	ieu-a-1127	ER+ Breast cancer (Combined Oncoarray; iCOGS; GWAS meta analysis) || id:ieu-a-1127	exposure	Weighted median	88	-0.090710653	0.032036353	0.00463315	-0.153501905	-0.027919401	0.913281928	0.857699131	0.972466744
met-d-LDL_TG	Triglycerides in LDL	88	9	yVWVFE	ieu-a-1127	ER+ Breast cancer (Combined Oncoarray; iCOGS; GWAS meta analysis) || id:ieu-a-1127	exposure	Penalised weighted median	88	-0.090039827	0.031605477	0.00438751	-0.151986562	-0.028093092	0.913894787	0.858999824	0.972297849
				id.exposure	id.outcome	outcome	exposure	method	nsnp	b	se	pval	lo_ci	up_ci	or	or_lci95	or_uci95
met-d-Leu	Leucine	89	1	n54qcU	ieu-a-1127	ER+ Breast cancer (Combined Oncoarray; iCOGS; GWAS meta analysis) || id:ieu-a-1127	exposure	MR Egger	76	0.020983202	0.037973389	0.582218764	-0.053444641	0.095411045	1.021204897	0.947958417	1.100110957
met-d-Leu	Leucine	89	2	n54qcU	ieu-a-1127	ER+ Breast cancer (Combined Oncoarray; iCOGS; GWAS meta analysis) || id:ieu-a-1127	exposure	Inverse variance weighted (multiplicative random effects)	76	0.01213288	0.023457574	0.604998002	-0.033843964	0.058109725	1.012206782	0.966722337	1.059831279
met-d-Leu	Leucine	89	3	n54qcU	ieu-a-1127	ER+ Breast cancer (Combined Oncoarray; iCOGS; GWAS meta analysis) || id:ieu-a-1127	exposure	Inverse variance weighted (fixed effects)	76	0.01213288	0.019093333	0.525134209	-0.025290052	0.049555813	1.012206782	0.975027063	1.050804239
met-d-Leu	Leucine	89	4	n54qcU	ieu-a-1127	ER+ Breast cancer (Combined Oncoarray; iCOGS; GWAS meta analysis) || id:ieu-a-1127	exposure	MR Egger (bootstrap)	76	0.008503698	0.029018723	0.395	-0.048373	0.065380396	1.008539957	0.952778335	1.067565045
met-d-Leu	Leucine	89	5	n54qcU	ieu-a-1127	ER+ Breast cancer (Combined Oncoarray; iCOGS; GWAS meta analysis) || id:ieu-a-1127	exposure	Simple mode	76	-0.03658456	0.061121981	0.5512765	-0.156383643	0.083214522	0.964076568	0.855231024	1.086774921
met-d-Leu	Leucine	89	6	n54qcU	ieu-a-1127	ER+ Breast cancer (Combined Oncoarray; iCOGS; GWAS meta analysis) || id:ieu-a-1127	exposure	Weighted mode	76	0.012600739	0.029047961	0.665685614	-0.044333266	0.069534743	1.012680463	0.956635091	1.072009306
met-d-Leu	Leucine	89	7	n54qcU	ieu-a-1127	ER+ Breast cancer (Combined Oncoarray; iCOGS; GWAS meta analysis) || id:ieu-a-1127	exposure	Simple median	76	-0.00504328	0.037235345	0.892261358	-0.078024556	0.067937996	0.994969416	0.924941714	1.070298944
met-d-Leu	Leucine	89	8	n54qcU	ieu-a-1127	ER+ Breast cancer (Combined Oncoarray; iCOGS; GWAS meta analysis) || id:ieu-a-1127	exposure	Weighted median	76	0.013703038	0.033472791	0.68226197	-0.051903631	0.079309708	1.013797355	0.949420357	1.082539541
met-d-Leu	Leucine	89	9	n54qcU	ieu-a-1127	ER+ Breast cancer (Combined Oncoarray; iCOGS; GWAS meta analysis) || id:ieu-a-1127	exposure	Penalised weighted median	76	0.012843226	0.033281577	0.699573731	-0.052388665	0.078075116	1.012926054	0.948959968	1.081203871
				id.exposure	id.outcome	outcome	exposure	method	nsnp	b	se	pval	lo_ci	up_ci	or	or_lci95	or_uci95
met-d-M_HDL_C	Cholesterol in medium HDL	90	1	hHxuzC	ieu-a-1127	ER+ Breast cancer (Combined Oncoarray; iCOGS; GWAS meta analysis) || id:ieu-a-1127	exposure	MR Egger	79	-0.102399621	0.045353594	0.026790442	-0.191292664	-0.013506578	0.902668754	0.825890844	0.986584227
met-d-M_HDL_C	Cholesterol in medium HDL	90	2	hHxuzC	ieu-a-1127	ER+ Breast cancer (Combined Oncoarray; iCOGS; GWAS meta analysis) || id:ieu-a-1127	exposure	Inverse variance weighted (multiplicative random effects)	79	-0.069626457	0.0269895	0.009886875	-0.122525877	-0.016727036	0.932742174	0.884683012	0.983412084
met-d-M_HDL_C	Cholesterol in medium HDL	90	3	hHxuzC	ieu-a-1127	ER+ Breast cancer (Combined Oncoarray; iCOGS; GWAS meta analysis) || id:ieu-a-1127	exposure	Inverse variance weighted (fixed effects)	79	-0.069626457	0.0202671	0.000591587	-0.109349973	-0.02990294	0.932742174	0.896416641	0.97053973
met-d-M_HDL_C	Cholesterol in medium HDL	90	4	hHxuzC	ieu-a-1127	ER+ Breast cancer (Combined Oncoarray; iCOGS; GWAS meta analysis) || id:ieu-a-1127	exposure	MR Egger (bootstrap)	79	-0.066853398	0.036888497	0.032	-0.139154852	0.005448055	0.935332313	0.870093282	1.005462923
met-d-M_HDL_C	Cholesterol in medium HDL	90	5	hHxuzC	ieu-a-1127	ER+ Breast cancer (Combined Oncoarray; iCOGS; GWAS meta analysis) || id:ieu-a-1127	exposure	Simple mode	79	-0.066297475	0.062528793	0.29229342	-0.188853909	0.056258959	0.93585243	0.827907447	1.057871594
met-d-M_HDL_C	Cholesterol in medium HDL	90	6	hHxuzC	ieu-a-1127	ER+ Breast cancer (Combined Oncoarray; iCOGS; GWAS meta analysis) || id:ieu-a-1127	exposure	Weighted mode	79	-0.093852263	0.03163504	0.003994101	-0.155856941	-0.031847584	0.910417255	0.855681594	0.968654209
met-d-M_HDL_C	Cholesterol in medium HDL	90	7	hHxuzC	ieu-a-1127	ER+ Breast cancer (Combined Oncoarray; iCOGS; GWAS meta analysis) || id:ieu-a-1127	exposure	Simple median	79	-0.046937339	0.035964743	0.191861138	-0.117428234	0.023553557	0.954147184	0.889204324	1.023833133
met-d-M_HDL_C	Cholesterol in medium HDL	90	8	hHxuzC	ieu-a-1127	ER+ Breast cancer (Combined Oncoarray; iCOGS; GWAS meta analysis) || id:ieu-a-1127	exposure	Weighted median	79	-0.09303473	0.031691524	0.003328663	-0.155150117	-0.030919344	0.911161855	0.856286625	0.969553771
met-d-M_HDL_C	Cholesterol in medium HDL	90	9	hHxuzC	ieu-a-1127	ER+ Breast cancer (Combined Oncoarray; iCOGS; GWAS meta analysis) || id:ieu-a-1127	exposure	Penalised weighted median	79	-0.09378761	0.031475713	0.002885479	-0.155480007	-0.032095213	0.910476118	0.856004191	0.968414372
				id.exposure	id.outcome	outcome	exposure	method	nsnp	b	se	pval	lo_ci	up_ci	or	or_lci95	or_uci95
met-d-M_HDL_C_pct	Cholesterol to total lipids ratio in medium HDL	91	1	2F7mV4	ieu-a-1127	ER+ Breast cancer (Combined Oncoarray; iCOGS; GWAS meta analysis) || id:ieu-a-1127	exposure	MR Egger	81	-0.068120211	0.042987587	0.11704139	-0.152375881	0.016135459	0.934148172	0.858665464	1.016266338
met-d-M_HDL_C_pct	Cholesterol to total lipids ratio in medium HDL	91	2	2F7mV4	ieu-a-1127	ER+ Breast cancer (Combined Oncoarray; iCOGS; GWAS meta analysis) || id:ieu-a-1127	exposure	Inverse variance weighted (multiplicative random effects)	81	-0.048949615	0.026938898	0.069207805	-0.101749855	0.003850625	0.952229106	0.903255468	1.003858048
met-d-M_HDL_C_pct	Cholesterol to total lipids ratio in medium HDL	91	3	2F7mV4	ieu-a-1127	ER+ Breast cancer (Combined Oncoarray; iCOGS; GWAS meta analysis) || id:ieu-a-1127	exposure	Inverse variance weighted (fixed effects)	81	-0.048949615	0.01927987	0.011120237	-0.08673816	-0.01116107	0.952229106	0.916917149	0.988900984
met-d-M_HDL_C_pct	Cholesterol to total lipids ratio in medium HDL	91	4	2F7mV4	ieu-a-1127	ER+ Breast cancer (Combined Oncoarray; iCOGS; GWAS meta analysis) || id:ieu-a-1127	exposure	MR Egger (bootstrap)	81	-0.027532929	0.030748631	0.183	-0.087800246	0.032734389	0.972842648	0.915943822	1.033276053
met-d-M_HDL_C_pct	Cholesterol to total lipids ratio in medium HDL	91	5	2F7mV4	ieu-a-1127	ER+ Breast cancer (Combined Oncoarray; iCOGS; GWAS meta analysis) || id:ieu-a-1127	exposure	Simple mode	81	-0.052241881	0.070039217	0.45791717	-0.189518747	0.085034985	0.94909927	0.827357206	1.088755157
met-d-M_HDL_C_pct	Cholesterol to total lipids ratio in medium HDL	91	6	2F7mV4	ieu-a-1127	ER+ Breast cancer (Combined Oncoarray; iCOGS; GWAS meta analysis) || id:ieu-a-1127	exposure	Weighted mode	81	-0.057089789	0.028612394	0.049416444	-0.11317008	-0.001009497	0.944509259	0.892998766	0.998991012
met-d-M_HDL_C_pct	Cholesterol to total lipids ratio in medium HDL	91	7	2F7mV4	ieu-a-1127	ER+ Breast cancer (Combined Oncoarray; iCOGS; GWAS meta analysis) || id:ieu-a-1127	exposure	Simple median	81	-0.053314523	0.037683915	0.157132438	-0.127174997	0.020545951	0.948081772	0.880579561	1.020758472
met-d-M_HDL_C_pct	Cholesterol to total lipids ratio in medium HDL	91	8	2F7mV4	ieu-a-1127	ER+ Breast cancer (Combined Oncoarray; iCOGS; GWAS meta analysis) || id:ieu-a-1127	exposure	Weighted median	81	-0.061888255	0.033586936	0.065383225	-0.127718649	0.003942139	0.93998792	0.880100962	1.003949919
met-d-M_HDL_C_pct	Cholesterol to total lipids ratio in medium HDL	91	9	2F7mV4	ieu-a-1127	ER+ Breast cancer (Combined Oncoarray; iCOGS; GWAS meta analysis) || id:ieu-a-1127	exposure	Penalised weighted median	81	-0.06210849	0.031956289	0.051950326	-0.124742816	0.000525836	0.939780924	0.882723896	1.000525974
				id.exposure	id.outcome	outcome	exposure	method	nsnp	b	se	pval	lo_ci	up_ci	or	or_lci95	or_uci95
met-d-M_HDL_CE	Cholesteryl esters in medium HDL	92	1	x98yfH	ieu-a-1127	ER+ Breast cancer (Combined Oncoarray; iCOGS; GWAS meta analysis) || id:ieu-a-1127	exposure	MR Egger	97	0.043744553	0.048501637	0.369380859	-0.051318656	0.138807762	1.044715451	0.949975907	1.148903216
met-d-M_HDL_CE	Cholesteryl esters in medium HDL	92	2	x98yfH	ieu-a-1127	ER+ Breast cancer (Combined Oncoarray; iCOGS; GWAS meta analysis) || id:ieu-a-1127	exposure	Inverse variance weighted (multiplicative random effects)	97	0.067167693	0.027374062	0.014139552	0.013514531	0.120820855	1.069474806	1.013606265	1.128422743
met-d-M_HDL_CE	Cholesteryl esters in medium HDL	92	3	x98yfH	ieu-a-1127	ER+ Breast cancer (Combined Oncoarray; iCOGS; GWAS meta analysis) || id:ieu-a-1127	exposure	Inverse variance weighted (fixed effects)	97	0.067167693	0.019851163	0.000715514	0.028259412	0.106075973	1.069474806	1.028662498	1.111906348
met-d-M_HDL_CE	Cholesteryl esters in medium HDL	92	4	x98yfH	ieu-a-1127	ER+ Breast cancer (Combined Oncoarray; iCOGS; GWAS meta analysis) || id:ieu-a-1127	exposure	MR Egger (bootstrap)	97	0.057538808	0.038742616	0.071	-0.018396719	0.133474335	1.059226376	0.981771468	1.142791936
met-d-M_HDL_CE	Cholesteryl esters in medium HDL	92	5	x98yfH	ieu-a-1127	ER+ Breast cancer (Combined Oncoarray; iCOGS; GWAS meta analysis) || id:ieu-a-1127	exposure	Simple mode	97	0.062808237	0.06888704	0.364180556	-0.072210362	0.197826836	1.064822626	0.930335168	1.218751332
met-d-M_HDL_CE	Cholesteryl esters in medium HDL	92	6	x98yfH	ieu-a-1127	ER+ Breast cancer (Combined Oncoarray; iCOGS; GWAS meta analysis) || id:ieu-a-1127	exposure	Weighted mode	97	0.0748027	0.033179393	0.026438108	0.00977109	0.13983431	1.077671505	1.009818983	1.150083226
met-d-M_HDL_CE	Cholesteryl esters in medium HDL	92	7	x98yfH	ieu-a-1127	ER+ Breast cancer (Combined Oncoarray; iCOGS; GWAS meta analysis) || id:ieu-a-1127	exposure	Simple median	97	0.064388023	0.034354354	0.060898481	-0.002946511	0.131722557	1.066506147	0.997057826	1.14079177
met-d-M_HDL_CE	Cholesteryl esters in medium HDL	92	8	x98yfH	ieu-a-1127	ER+ Breast cancer (Combined Oncoarray; iCOGS; GWAS meta analysis) || id:ieu-a-1127	exposure	Weighted median	97	0.079880749	0.034634256	0.021087805	0.011997608	0.14776389	1.083157892	1.012069868	1.159239156
met-d-M_HDL_CE	Cholesteryl esters in medium HDL	92	9	x98yfH	ieu-a-1127	ER+ Breast cancer (Combined Oncoarray; iCOGS; GWAS meta analysis) || id:ieu-a-1127	exposure	Penalised weighted median	97	0.081165766	0.033991489	0.016948358	0.014542447	0.147789085	1.084550663	1.014648703	1.159268363
				id.exposure	id.outcome	outcome	exposure	method	nsnp	b	se	pval	lo_ci	up_ci	or	or_lci95	or_uci95
met-d-M_HDL_CE_pct	Cholesteryl esters to total lipids ratio in medium HDL	93	1	7GJ8Cd	ieu-a-1127	ER+ Breast cancer (Combined Oncoarray; iCOGS; GWAS meta analysis) || id:ieu-a-1127	exposure	MR Egger	97	0.046894398	0.048904183	0.340041399	-0.0489578	0.142746597	1.048011332	0.952221313	1.15343748
met-d-M_HDL_CE_pct	Cholesteryl esters to total lipids ratio in medium HDL	93	2	7GJ8Cd	ieu-a-1127	ER+ Breast cancer (Combined Oncoarray; iCOGS; GWAS meta analysis) || id:ieu-a-1127	exposure	Inverse variance weighted (multiplicative random effects)	97	0.066423078	0.027668966	0.016366668	0.012191905	0.120654251	1.068678756	1.012266529	1.128234759
met-d-M_HDL_CE_pct	Cholesteryl esters to total lipids ratio in medium HDL	93	3	7GJ8Cd	ieu-a-1127	ER+ Breast cancer (Combined Oncoarray; iCOGS; GWAS meta analysis) || id:ieu-a-1127	exposure	Inverse variance weighted (fixed effects)	97	0.066423078	0.019942775	0.00086633	0.027335238	0.105510918	1.068678756	1.027712274	1.111278237
met-d-M_HDL_CE_pct	Cholesteryl esters to total lipids ratio in medium HDL	93	4	7GJ8Cd	ieu-a-1127	ER+ Breast cancer (Combined Oncoarray; iCOGS; GWAS meta analysis) || id:ieu-a-1127	exposure	MR Egger (bootstrap)	97	0.068334947	0.035729374	0.03	-0.001694626	0.138364521	1.070723884	0.998306809	1.148394087
met-d-M_HDL_CE_pct	Cholesteryl esters to total lipids ratio in medium HDL	93	5	7GJ8Cd	ieu-a-1127	ER+ Breast cancer (Combined Oncoarray; iCOGS; GWAS meta analysis) || id:ieu-a-1127	exposure	Simple mode	97	0.060962993	0.075081879	0.418827096	-0.086197489	0.208123475	1.06285958	0.917413034	1.231365203
met-d-M_HDL_CE_pct	Cholesteryl esters to total lipids ratio in medium HDL	93	6	7GJ8Cd	ieu-a-1127	ER+ Breast cancer (Combined Oncoarray; iCOGS; GWAS meta analysis) || id:ieu-a-1127	exposure	Weighted mode	97	0.072910114	0.034194021	0.035538424	0.005889832	0.139930396	1.075633848	1.005907211	1.150193738
met-d-M_HDL_CE_pct	Cholesteryl esters to total lipids ratio in medium HDL	93	7	7GJ8Cd	ieu-a-1127	ER+ Breast cancer (Combined Oncoarray; iCOGS; GWAS meta analysis) || id:ieu-a-1127	exposure	Simple median	97	0.051516886	0.033764359	0.127065385	-0.014661258	0.11769503	1.052866965	0.985445695	1.124900998
met-d-M_HDL_CE_pct	Cholesteryl esters to total lipids ratio in medium HDL	93	8	7GJ8Cd	ieu-a-1127	ER+ Breast cancer (Combined Oncoarray; iCOGS; GWAS meta analysis) || id:ieu-a-1127	exposure	Weighted median	97	0.075783438	0.035458072	0.032576118	0.006285617	0.145281259	1.078728937	1.006305413	1.156364762
met-d-M_HDL_CE_pct	Cholesteryl esters to total lipids ratio in medium HDL	93	9	7GJ8Cd	ieu-a-1127	ER+ Breast cancer (Combined Oncoarray; iCOGS; GWAS meta analysis) || id:ieu-a-1127	exposure	Penalised weighted median	97	0.076560335	0.034351326	0.025830898	0.009231736	0.143888934	1.079567324	1.00927448	1.154755847
				id.exposure	id.outcome	outcome	exposure	method	nsnp	b	se	pval	lo_ci	up_ci	or	or_lci95	or_uci95
met-d-M_HDL_FC	Free cholesterol in medium HDL	94	1	JuhItf	ieu-a-1127	ER+ Breast cancer (Combined Oncoarray; iCOGS; GWAS meta analysis) || id:ieu-a-1127	exposure	MR Egger	87	0.080683702	0.047035284	0.089917672	-0.011505455	0.172872859	1.084027966	0.988560479	1.188714961
met-d-M_HDL_FC	Free cholesterol in medium HDL	94	2	JuhItf	ieu-a-1127	ER+ Breast cancer (Combined Oncoarray; iCOGS; GWAS meta analysis) || id:ieu-a-1127	exposure	Inverse variance weighted (multiplicative random effects)	87	0.062459483	0.028760656	0.029878384	0.006088598	0.118830368	1.06445133	1.006107171	1.126178866
met-d-M_HDL_FC	Free cholesterol in medium HDL	94	3	JuhItf	ieu-a-1127	ER+ Breast cancer (Combined Oncoarray; iCOGS; GWAS meta analysis) || id:ieu-a-1127	exposure	Inverse variance weighted (fixed effects)	87	0.062459483	0.018641609	0.000806537	0.02592193	0.098997037	1.06445133	1.026260825	1.104063028
met-d-M_HDL_FC	Free cholesterol in medium HDL	94	4	JuhItf	ieu-a-1127	ER+ Breast cancer (Combined Oncoarray; iCOGS; GWAS meta analysis) || id:ieu-a-1127	exposure	MR Egger (bootstrap)	87	0.067644035	0.030329717	0.009	0.008197791	0.12709028	1.069984364	1.008231485	1.135519528
met-d-M_HDL_FC	Free cholesterol in medium HDL	94	5	JuhItf	ieu-a-1127	ER+ Breast cancer (Combined Oncoarray; iCOGS; GWAS meta analysis) || id:ieu-a-1127	exposure	Simple mode	87	0.066005065	0.060492367	0.278263065	-0.052559975	0.184570104	1.068232127	0.948797416	1.202701292
met-d-M_HDL_FC	Free cholesterol in medium HDL	94	6	JuhItf	ieu-a-1127	ER+ Breast cancer (Combined Oncoarray; iCOGS; GWAS meta analysis) || id:ieu-a-1127	exposure	Weighted mode	87	0.066005065	0.029770976	0.02925438	0.007653951	0.124356178	1.068232127	1.007683317	1.132419142
met-d-M_HDL_FC	Free cholesterol in medium HDL	94	7	JuhItf	ieu-a-1127	ER+ Breast cancer (Combined Oncoarray; iCOGS; GWAS meta analysis) || id:ieu-a-1127	exposure	Simple median	87	0.062540309	0.035114737	0.074907971	-0.006284575	0.131365193	1.064537369	0.993735132	1.140384166
met-d-M_HDL_FC	Free cholesterol in medium HDL	94	8	JuhItf	ieu-a-1127	ER+ Breast cancer (Combined Oncoarray; iCOGS; GWAS meta analysis) || id:ieu-a-1127	exposure	Weighted median	87	0.079695945	0.030126395	0.008159777	0.02064821	0.13874368	1.082957739	1.020862859	1.148829594
met-d-M_HDL_FC	Free cholesterol in medium HDL	94	9	JuhItf	ieu-a-1127	ER+ Breast cancer (Combined Oncoarray; iCOGS; GWAS meta analysis) || id:ieu-a-1127	exposure	Penalised weighted median	87	0.080296002	0.030693073	0.008894176	0.020137578	0.140454426	1.08360777	1.020341707	1.150796632
				id.exposure	id.outcome	outcome	exposure	method	nsnp	b	se	pval	lo_ci	up_ci	or	or_lci95	or_uci95
met-d-M_HDL_FC_pct	Free cholesterol to total lipids ratio in medium HDL	95	1	nljYKp	ieu-a-1127	ER+ Breast cancer (Combined Oncoarray; iCOGS; GWAS meta analysis) || id:ieu-a-1127	exposure	MR Egger	105	0.102835197	0.04495512	0.024210388	0.014723161	0.190947233	1.108308741	1.014832081	1.210395581
met-d-M_HDL_FC_pct	Free cholesterol to total lipids ratio in medium HDL	95	2	nljYKp	ieu-a-1127	ER+ Breast cancer (Combined Oncoarray; iCOGS; GWAS meta analysis) || id:ieu-a-1127	exposure	Inverse variance weighted (multiplicative random effects)	105	0.059349816	0.02733784	0.02993293	0.005767649	0.112931983	1.061146382	1.005784314	1.119555782
met-d-M_HDL_FC_pct	Free cholesterol to total lipids ratio in medium HDL	95	3	nljYKp	ieu-a-1127	ER+ Breast cancer (Combined Oncoarray; iCOGS; GWAS meta analysis) || id:ieu-a-1127	exposure	Inverse variance weighted (fixed effects)	105	0.059349816	0.01829647	0.001179527	0.023488735	0.095210897	1.061146382	1.023766767	1.099890795
met-d-M_HDL_FC_pct	Free cholesterol to total lipids ratio in medium HDL	95	4	nljYKp	ieu-a-1127	ER+ Breast cancer (Combined Oncoarray; iCOGS; GWAS meta analysis) || id:ieu-a-1127	exposure	MR Egger (bootstrap)	105	0.095442612	0.03136713	0.002	0.033963037	0.156922187	1.100145685	1.034546366	1.169904577
met-d-M_HDL_FC_pct	Free cholesterol to total lipids ratio in medium HDL	95	5	nljYKp	ieu-a-1127	ER+ Breast cancer (Combined Oncoarray; iCOGS; GWAS meta analysis) || id:ieu-a-1127	exposure	Simple mode	105	0.057581339	0.063610054	0.367439118	-0.067094367	0.182257045	1.059271427	0.935106954	1.199922588
met-d-M_HDL_FC_pct	Free cholesterol to total lipids ratio in medium HDL	95	6	nljYKp	ieu-a-1127	ER+ Breast cancer (Combined Oncoarray; iCOGS; GWAS meta analysis) || id:ieu-a-1127	exposure	Weighted mode	105	0.071817971	0.028359179	0.012821352	0.016233981	0.127401962	1.074459744	1.016366468	1.135873503
met-d-M_HDL_FC_pct	Free cholesterol to total lipids ratio in medium HDL	95	7	nljYKp	ieu-a-1127	ER+ Breast cancer (Combined Oncoarray; iCOGS; GWAS meta analysis) || id:ieu-a-1127	exposure	Simple median	105	0.045237269	0.033552715	0.177579702	-0.020526052	0.111000591	1.04627608	0.979683173	1.117395568
met-d-M_HDL_FC_pct	Free cholesterol to total lipids ratio in medium HDL	95	8	nljYKp	ieu-a-1127	ER+ Breast cancer (Combined Oncoarray; iCOGS; GWAS meta analysis) || id:ieu-a-1127	exposure	Weighted median	105	0.078567612	0.029162516	0.007057262	0.02140908	0.135726143	1.081736491	1.021639899	1.145368183
met-d-M_HDL_FC_pct	Free cholesterol to total lipids ratio in medium HDL	95	9	nljYKp	ieu-a-1127	ER+ Breast cancer (Combined Oncoarray; iCOGS; GWAS meta analysis) || id:ieu-a-1127	exposure	Penalised weighted median	105	0.077854855	0.029087726	0.007438369	0.020842912	0.134866799	1.080965751	1.021061642	1.144384341
				id.exposure	id.outcome	outcome	exposure	method	nsnp	b	se	pval	lo_ci	up_ci	or	or_lci95	or_uci95
met-d-M_HDL_L	Total lipids in medium HDL	96	1	1Tmye7	ieu-a-1127	ER+ Breast cancer (Combined Oncoarray; iCOGS; GWAS meta analysis) || id:ieu-a-1127	exposure	MR Egger	87	0.033035667	0.049196921	0.503723799	-0.063390297	0.129461632	1.033587404	0.938577078	1.138215439
met-d-M_HDL_L	Total lipids in medium HDL	96	2	1Tmye7	ieu-a-1127	ER+ Breast cancer (Combined Oncoarray; iCOGS; GWAS meta analysis) || id:ieu-a-1127	exposure	Inverse variance weighted (multiplicative random effects)	87	0.06190438	0.028363777	0.029071517	0.006311377	0.117497383	1.063860614	1.006331336	1.124678687
met-d-M_HDL_L	Total lipids in medium HDL	96	3	1Tmye7	ieu-a-1127	ER+ Breast cancer (Combined Oncoarray; iCOGS; GWAS meta analysis) || id:ieu-a-1127	exposure	Inverse variance weighted (fixed effects)	87	0.06190438	0.0197542	0.001725981	0.023186148	0.100622612	1.063860614	1.023457037	1.105859225
met-d-M_HDL_L	Total lipids in medium HDL	96	4	1Tmye7	ieu-a-1127	ER+ Breast cancer (Combined Oncoarray; iCOGS; GWAS meta analysis) || id:ieu-a-1127	exposure	MR Egger (bootstrap)	87	0.042762595	0.034012423	0.108	-0.023901753	0.109426943	1.043690088	0.976381631	1.115638563
met-d-M_HDL_L	Total lipids in medium HDL	96	5	1Tmye7	ieu-a-1127	ER+ Breast cancer (Combined Oncoarray; iCOGS; GWAS meta analysis) || id:ieu-a-1127	exposure	Simple mode	87	0.042179042	0.061804682	0.49678413	-0.078958135	0.163316219	1.043081217	0.92407861	1.177408949
met-d-M_HDL_L	Total lipids in medium HDL	96	6	1Tmye7	ieu-a-1127	ER+ Breast cancer (Combined Oncoarray; iCOGS; GWAS meta analysis) || id:ieu-a-1127	exposure	Weighted mode	87	0.058530418	0.027528019	0.036351653	0.0045755	0.112485337	1.060277237	1.004585984	1.119055848
met-d-M_HDL_L	Total lipids in medium HDL	96	7	1Tmye7	ieu-a-1127	ER+ Breast cancer (Combined Oncoarray; iCOGS; GWAS meta analysis) || id:ieu-a-1127	exposure	Simple median	87	0.03988626	0.034796741	0.251685836	-0.028315353	0.108087872	1.040692399	0.97208177	1.114145644
met-d-M_HDL_L	Total lipids in medium HDL	96	8	1Tmye7	ieu-a-1127	ER+ Breast cancer (Combined Oncoarray; iCOGS; GWAS meta analysis) || id:ieu-a-1127	exposure	Weighted median	87	0.075664887	0.031657098	0.016841963	0.013616976	0.137712798	1.07860106	1.013710109	1.147645897
met-d-M_HDL_L	Total lipids in medium HDL	96	9	1Tmye7	ieu-a-1127	ER+ Breast cancer (Combined Oncoarray; iCOGS; GWAS meta analysis) || id:ieu-a-1127	exposure	Penalised weighted median	87	0.075962505	0.030450069	0.012607863	0.016280369	0.13564464	1.078922119	1.016413617	1.145274836
				id.exposure	id.outcome	outcome	exposure	method	nsnp	b	se	pval	lo_ci	up_ci	or	or_lci95	or_uci95
met-d-M_HDL_P	Concentration of medium HDL particles	97	1	YFLTNf	ieu-a-1127	ER+ Breast cancer (Combined Oncoarray; iCOGS; GWAS meta analysis) || id:ieu-a-1127	exposure	MR Egger	116	0.034477657	0.037364293	0.358089765	-0.038756358	0.107711671	1.035078901	0.96198506	1.11372658
met-d-M_HDL_P	Concentration of medium HDL particles	97	2	YFLTNf	ieu-a-1127	ER+ Breast cancer (Combined Oncoarray; iCOGS; GWAS meta analysis) || id:ieu-a-1127	exposure	Inverse variance weighted (multiplicative random effects)	116	0.077608893	0.023290058	0.000861389	0.03196038	0.123257406	1.080699907	1.032476598	1.131175555
met-d-M_HDL_P	Concentration of medium HDL particles	97	3	YFLTNf	ieu-a-1127	ER+ Breast cancer (Combined Oncoarray; iCOGS; GWAS meta analysis) || id:ieu-a-1127	exposure	Inverse variance weighted (fixed effects)	116	0.077608893	0.017654628	1.10E-05	0.043005823	0.112211964	1.080699907	1.043943973	1.11874997
met-d-M_HDL_P	Concentration of medium HDL particles	97	4	YFLTNf	ieu-a-1127	ER+ Breast cancer (Combined Oncoarray; iCOGS; GWAS meta analysis) || id:ieu-a-1127	exposure	MR Egger (bootstrap)	116	0.058372177	0.026989246	0.023	0.005473255	0.111271099	1.060109471	1.005488261	1.117697872
met-d-M_HDL_P	Concentration of medium HDL particles	97	5	YFLTNf	ieu-a-1127	ER+ Breast cancer (Combined Oncoarray; iCOGS; GWAS meta analysis) || id:ieu-a-1127	exposure	Simple mode	116	0.074257142	0.062176267	0.234818025	-0.047608341	0.196122624	1.077083733	0.953507164	1.21667609
met-d-M_HDL_P	Concentration of medium HDL particles	97	6	YFLTNf	ieu-a-1127	ER+ Breast cancer (Combined Oncoarray; iCOGS; GWAS meta analysis) || id:ieu-a-1127	exposure	Weighted mode	116	0.061648117	0.026006172	0.019426891	0.010676019	0.112620215	1.063588021	1.010733211	1.119206794
met-d-M_HDL_P	Concentration of medium HDL particles	97	7	YFLTNf	ieu-a-1127	ER+ Breast cancer (Combined Oncoarray; iCOGS; GWAS meta analysis) || id:ieu-a-1127	exposure	Simple median	116	0.076519767	0.032252208	0.017666082	0.013305439	0.139734095	1.079523529	1.01339435	1.149967977
met-d-M_HDL_P	Concentration of medium HDL particles	97	8	YFLTNf	ieu-a-1127	ER+ Breast cancer (Combined Oncoarray; iCOGS; GWAS meta analysis) || id:ieu-a-1127	exposure	Weighted median	116	0.074024434	0.029508629	0.012122128	0.016187521	0.131861348	1.076833117	1.016319248	1.140950113
met-d-M_HDL_P	Concentration of medium HDL particles	97	9	YFLTNf	ieu-a-1127	ER+ Breast cancer (Combined Oncoarray; iCOGS; GWAS meta analysis) || id:ieu-a-1127	exposure	Penalised weighted median	116	0.073651839	0.030735958	0.016562612	0.013409362	0.133894317	1.076431969	1.013499671	1.143271989
				id.exposure	id.outcome	outcome	exposure	method	nsnp	b	se	pval	lo_ci	up_ci	or	or_lci95	or_uci95
met-d-M_HDL_PL	Phospholipids in medium HDL	98	1	vt96f7	ieu-a-1127	ER+ Breast cancer (Combined Oncoarray; iCOGS; GWAS meta analysis) || id:ieu-a-1127	exposure	MR Egger	75	0.092441656	0.052155545	0.080496709	-0.009783213	0.194666525	1.096849145	0.990264487	1.214905778
met-d-M_HDL_PL	Phospholipids in medium HDL	98	2	vt96f7	ieu-a-1127	ER+ Breast cancer (Combined Oncoarray; iCOGS; GWAS meta analysis) || id:ieu-a-1127	exposure	Inverse variance weighted (multiplicative random effects)	75	0.033787302	0.028816029	0.240989293	-0.022692114	0.090266719	1.034364576	0.977563415	1.094466159
met-d-M_HDL_PL	Phospholipids in medium HDL	98	3	vt96f7	ieu-a-1127	ER+ Breast cancer (Combined Oncoarray; iCOGS; GWAS meta analysis) || id:ieu-a-1127	exposure	Inverse variance weighted (fixed effects)	75	0.033787302	0.020593699	0.100867567	-0.006576348	0.074150952	1.034364576	0.993445229	1.076969364
met-d-M_HDL_PL	Phospholipids in medium HDL	98	4	vt96f7	ieu-a-1127	ER+ Breast cancer (Combined Oncoarray; iCOGS; GWAS meta analysis) || id:ieu-a-1127	exposure	MR Egger (bootstrap)	75	0.054627337	0.037822673	0.072	-0.019505102	0.128759775	1.056146954	0.980683892	1.137416856
met-d-M_HDL_PL	Phospholipids in medium HDL	98	5	vt96f7	ieu-a-1127	ER+ Breast cancer (Combined Oncoarray; iCOGS; GWAS meta analysis) || id:ieu-a-1127	exposure	Simple mode	75	0.049624754	0.062878333	0.432505639	-0.073616779	0.172866287	1.050876685	0.929027648	1.188707149
met-d-M_HDL_PL	Phospholipids in medium HDL	98	6	vt96f7	ieu-a-1127	ER+ Breast cancer (Combined Oncoarray; iCOGS; GWAS meta analysis) || id:ieu-a-1127	exposure	Weighted mode	75	0.05569991	0.031956082	0.085484856	-0.00693401	0.118333831	1.057280357	0.993089975	1.125619815
met-d-M_HDL_PL	Phospholipids in medium HDL	98	7	vt96f7	ieu-a-1127	ER+ Breast cancer (Combined Oncoarray; iCOGS; GWAS meta analysis) || id:ieu-a-1127	exposure	Simple median	75	0.019809747	0.036666474	0.589011757	-0.052056541	0.091676036	1.020007262	0.949275192	1.096009696
met-d-M_HDL_PL	Phospholipids in medium HDL	98	8	vt96f7	ieu-a-1127	ER+ Breast cancer (Combined Oncoarray; iCOGS; GWAS meta analysis) || id:ieu-a-1127	exposure	Weighted median	75	0.063829897	0.033640564	0.057774027	-0.002105609	0.129765403	1.065911069	0.997896606	1.138561249
met-d-M_HDL_PL	Phospholipids in medium HDL	98	9	vt96f7	ieu-a-1127	ER+ Breast cancer (Combined Oncoarray; iCOGS; GWAS meta analysis) || id:ieu-a-1127	exposure	Penalised weighted median	75	0.064467098	0.035640596	0.070480388	-0.00538847	0.134322665	1.066590484	0.994626022	1.143761812
				id.exposure	id.outcome	outcome	exposure	method	nsnp	b	se	pval	lo_ci	up_ci	or	or_lci95	or_uci95
met-d-M_HDL_PL_pct	Phospholipids to total lipids ratio in medium HDL	99	1	UnXGcl	ieu-a-1127	ER+ Breast cancer (Combined Oncoarray; iCOGS; GWAS meta analysis) || id:ieu-a-1127	exposure	MR Egger	82	0.044212175	0.052176241	0.399321203	-0.058053256	0.146477607	1.045204098	0.943599694	1.157749005
met-d-M_HDL_PL_pct	Phospholipids to total lipids ratio in medium HDL	99	2	UnXGcl	ieu-a-1127	ER+ Breast cancer (Combined Oncoarray; iCOGS; GWAS meta analysis) || id:ieu-a-1127	exposure	Inverse variance weighted (multiplicative random effects)	82	0.05056065	0.029422248	0.085714637	-0.007106955	0.108228256	1.051860657	0.992918239	1.114302063
met-d-M_HDL_PL_pct	Phospholipids to total lipids ratio in medium HDL	99	3	UnXGcl	ieu-a-1127	ER+ Breast cancer (Combined Oncoarray; iCOGS; GWAS meta analysis) || id:ieu-a-1127	exposure	Inverse variance weighted (fixed effects)	82	0.05056065	0.020054581	0.011697125	0.011253672	0.089867629	1.051860657	1.011317233	1.094029456
met-d-M_HDL_PL_pct	Phospholipids to total lipids ratio in medium HDL	99	4	UnXGcl	ieu-a-1127	ER+ Breast cancer (Combined Oncoarray; iCOGS; GWAS meta analysis) || id:ieu-a-1127	exposure	MR Egger (bootstrap)	82	0.038554964	0.0353707	0.132	-0.030771608	0.107881535	1.039307851	0.969697019	1.113915778
met-d-M_HDL_PL_pct	Phospholipids to total lipids ratio in medium HDL	99	5	UnXGcl	ieu-a-1127	ER+ Breast cancer (Combined Oncoarray; iCOGS; GWAS meta analysis) || id:ieu-a-1127	exposure	Simple mode	82	0.059303645	0.068821923	0.391398099	-0.075587324	0.194194614	1.061097389	0.92719876	1.214332586
met-d-M_HDL_PL_pct	Phospholipids to total lipids ratio in medium HDL	99	6	UnXGcl	ieu-a-1127	ER+ Breast cancer (Combined Oncoarray; iCOGS; GWAS meta analysis) || id:ieu-a-1127	exposure	Weighted mode	82	0.053231845	0.032042577	0.100522297	-0.009571605	0.116035295	1.054674138	0.990474057	1.123035509
met-d-M_HDL_PL_pct	Phospholipids to total lipids ratio in medium HDL	99	7	UnXGcl	ieu-a-1127	ER+ Breast cancer (Combined Oncoarray; iCOGS; GWAS meta analysis) || id:ieu-a-1127	exposure	Simple median	82	0.048799056	0.034426966	0.15634671	-0.018677797	0.116275909	1.050009336	0.981495552	1.123305759
met-d-M_HDL_PL_pct	Phospholipids to total lipids ratio in medium HDL	99	8	UnXGcl	ieu-a-1127	ER+ Breast cancer (Combined Oncoarray; iCOGS; GWAS meta analysis) || id:ieu-a-1127	exposure	Weighted median	82	0.066911589	0.034113043	0.049824635	5.00E-05	0.133773153	1.069200945	1.000050026	1.143133473
met-d-M_HDL_PL_pct	Phospholipids to total lipids ratio in medium HDL	99	9	UnXGcl	ieu-a-1127	ER+ Breast cancer (Combined Oncoarray; iCOGS; GWAS meta analysis) || id:ieu-a-1127	exposure	Penalised weighted median	82	0.067534338	0.032935847	0.040317485	0.002980079	0.132088597	1.069866996	1.002984524	1.141209423
				id.exposure	id.outcome	outcome	exposure	method	nsnp	b	se	pval	lo_ci	up_ci	or	or_lci95	or_uci95
met-d-M_HDL_TG	Triglycerides in medium HDL	100	1	mj3VPG	ieu-a-1127	ER+ Breast cancer (Combined Oncoarray; iCOGS; GWAS meta analysis) || id:ieu-a-1127	exposure	MR Egger	72	0.118858657	0.055478672	0.035639315	0.010120459	0.227596855	1.126210725	1.010171845	1.255579042
met-d-M_HDL_TG	Triglycerides in medium HDL	100	2	mj3VPG	ieu-a-1127	ER+ Breast cancer (Combined Oncoarray; iCOGS; GWAS meta analysis) || id:ieu-a-1127	exposure	Inverse variance weighted (multiplicative random effects)	72	0.030340019	0.031093061	0.329172983	-0.03060238	0.091282419	1.030804968	0.969861132	1.095578373
met-d-M_HDL_TG	Triglycerides in medium HDL	100	3	mj3VPG	ieu-a-1127	ER+ Breast cancer (Combined Oncoarray; iCOGS; GWAS meta analysis) || id:ieu-a-1127	exposure	Inverse variance weighted (fixed effects)	72	0.030340019	0.020880399	0.146213119	-0.010585562	0.071265601	1.030804968	0.989470267	1.073866408
met-d-M_HDL_TG	Triglycerides in medium HDL	100	4	mj3VPG	ieu-a-1127	ER+ Breast cancer (Combined Oncoarray; iCOGS; GWAS meta analysis) || id:ieu-a-1127	exposure	MR Egger (bootstrap)	72	0.056701441	0.038171966	0.064	-0.018115612	0.131518494	1.058339786	0.982047489	1.140559001
met-d-M_HDL_TG	Triglycerides in medium HDL	100	5	mj3VPG	ieu-a-1127	ER+ Breast cancer (Combined Oncoarray; iCOGS; GWAS meta analysis) || id:ieu-a-1127	exposure	Simple mode	72	0.059223628	0.06867618	0.391392589	-0.075381685	0.193828941	1.061012486	0.927389448	1.213888619
met-d-M_HDL_TG	Triglycerides in medium HDL	100	6	mj3VPG	ieu-a-1127	ER+ Breast cancer (Combined Oncoarray; iCOGS; GWAS meta analysis) || id:ieu-a-1127	exposure	Weighted mode	72	0.059223628	0.033142645	0.078217034	-0.005735956	0.124183213	1.061012486	0.994280463	1.13222329
met-d-M_HDL_TG	Triglycerides in medium HDL	100	7	mj3VPG	ieu-a-1127	ER+ Breast cancer (Combined Oncoarray; iCOGS; GWAS meta analysis) || id:ieu-a-1127	exposure	Simple median	72	0.029078696	0.038499581	0.450069581	-0.046380483	0.104537875	1.029505609	0.954678655	1.110197442
met-d-M_HDL_TG	Triglycerides in medium HDL	100	8	mj3VPG	ieu-a-1127	ER+ Breast cancer (Combined Oncoarray; iCOGS; GWAS meta analysis) || id:ieu-a-1127	exposure	Weighted median	72	0.063196908	0.034267255	0.065148744	-0.003966912	0.130360728	1.065236572	0.996040946	1.139239264
met-d-M_HDL_TG	Triglycerides in medium HDL	100	9	mj3VPG	ieu-a-1127	ER+ Breast cancer (Combined Oncoarray; iCOGS; GWAS meta analysis) || id:ieu-a-1127	exposure	Penalised weighted median	72	0.066478824	0.034384753	0.053189296	-0.000915292	0.13387294	1.068738332	0.999085126	1.14324755
				id.exposure	id.outcome	outcome	exposure	method	nsnp	b	se	pval	lo_ci	up_ci	or	or_lci95	or_uci95
met-d-M_HDL_TG_pct	Triglycerides to total lipids ratio in medium HDL	101	1	gWGOkh	ieu-a-1127	ER+ Breast cancer (Combined Oncoarray; iCOGS; GWAS meta analysis) || id:ieu-a-1127	exposure	MR Egger	93	-0.093348932	0.059218401	0.11841538	-0.209416999	0.022719134	0.910875611	0.811056955	1.022979179
met-d-M_HDL_TG_pct	Triglycerides to total lipids ratio in medium HDL	101	2	gWGOkh	ieu-a-1127	ER+ Breast cancer (Combined Oncoarray; iCOGS; GWAS meta analysis) || id:ieu-a-1127	exposure	Inverse variance weighted (multiplicative random effects)	93	-0.061096513	0.033028884	0.064343761	-0.125833126	0.003640099	0.940732442	0.881761978	1.003646732
met-d-M_HDL_TG_pct	Triglycerides to total lipids ratio in medium HDL	101	3	gWGOkh	ieu-a-1127	ER+ Breast cancer (Combined Oncoarray; iCOGS; GWAS meta analysis) || id:ieu-a-1127	exposure	Inverse variance weighted (fixed effects)	93	-0.061096513	0.021430972	0.004360237	-0.103101219	-0.019091807	0.940732442	0.902035665	0.981089287
met-d-M_HDL_TG_pct	Triglycerides to total lipids ratio in medium HDL	101	4	gWGOkh	ieu-a-1127	ER+ Breast cancer (Combined Oncoarray; iCOGS; GWAS meta analysis) || id:ieu-a-1127	exposure	MR Egger (bootstrap)	93	-0.1081659	0.040042281	0.004	-0.18664877	-0.02968303	0.897478693	0.829735113	0.970753185
met-d-M_HDL_TG_pct	Triglycerides to total lipids ratio in medium HDL	101	5	gWGOkh	ieu-a-1127	ER+ Breast cancer (Combined Oncoarray; iCOGS; GWAS meta analysis) || id:ieu-a-1127	exposure	Simple mode	93	-0.038263793	0.071428032	0.593460594	-0.178262736	0.10173515	0.962459018	0.836722558	1.10709022
met-d-M_HDL_TG_pct	Triglycerides to total lipids ratio in medium HDL	101	6	gWGOkh	ieu-a-1127	ER+ Breast cancer (Combined Oncoarray; iCOGS; GWAS meta analysis) || id:ieu-a-1127	exposure	Weighted mode	93	-0.08025429	0.039314665	0.044082063	-0.157311033	-0.003197547	0.922881637	0.854438259	0.99680756
met-d-M_HDL_TG_pct	Triglycerides to total lipids ratio in medium HDL	101	7	gWGOkh	ieu-a-1127	ER+ Breast cancer (Combined Oncoarray; iCOGS; GWAS meta analysis) || id:ieu-a-1127	exposure	Simple median	93	-0.048489551	0.037173828	0.192097154	-0.121350254	0.024371153	0.952667294	0.885723677	1.024670557
met-d-M_HDL_TG_pct	Triglycerides to total lipids ratio in medium HDL	101	8	gWGOkh	ieu-a-1127	ER+ Breast cancer (Combined Oncoarray; iCOGS; GWAS meta analysis) || id:ieu-a-1127	exposure	Weighted median	93	-0.082078753	0.038822965	0.034499859	-0.158171764	-0.005985742	0.921199408	0.853703134	0.994032137
met-d-M_HDL_TG_pct	Triglycerides to total lipids ratio in medium HDL	101	9	gWGOkh	ieu-a-1127	ER+ Breast cancer (Combined Oncoarray; iCOGS; GWAS meta analysis) || id:ieu-a-1127	exposure	Penalised weighted median	93	-0.081992413	0.04008094	0.04078876	-0.160551056	-0.00343377	0.921278948	0.851674339	0.996572118
				id.exposure	id.outcome	outcome	exposure	method	nsnp	b	se	pval	lo_ci	up_ci	or	or_lci95	or_uci95
met-d-M_LDL_C	Cholesterol in medium LDL	102	1	fpceak	ieu-a-1127	ER+ Breast cancer (Combined Oncoarray; iCOGS; GWAS meta analysis) || id:ieu-a-1127	exposure	MR Egger	78	-0.040598773	0.036477631	0.269226117	-0.11209493	0.030897383	0.960214316	0.89395939	1.031379661
met-d-M_LDL_C	Cholesterol in medium LDL	102	2	fpceak	ieu-a-1127	ER+ Breast cancer (Combined Oncoarray; iCOGS; GWAS meta analysis) || id:ieu-a-1127	exposure	Inverse variance weighted (multiplicative random effects)	78	-0.037517263	0.02353541	0.110918721	-0.083646667	0.008612141	0.96317779	0.919756179	1.008649332
met-d-M_LDL_C	Cholesterol in medium LDL	102	3	fpceak	ieu-a-1127	ER+ Breast cancer (Combined Oncoarray; iCOGS; GWAS meta analysis) || id:ieu-a-1127	exposure	Inverse variance weighted (fixed effects)	78	-0.037517263	0.0172691	0.029817348	-0.0713647	-0.003669826	0.96317779	0.93112225	0.996336899
met-d-M_LDL_C	Cholesterol in medium LDL	102	4	fpceak	ieu-a-1127	ER+ Breast cancer (Combined Oncoarray; iCOGS; GWAS meta analysis) || id:ieu-a-1127	exposure	MR Egger (bootstrap)	78	-0.021557146	0.024472276	0.185	-0.069522806	0.026408514	0.978673549	0.932838858	1.026760309
met-d-M_LDL_C	Cholesterol in medium LDL	102	5	fpceak	ieu-a-1127	ER+ Breast cancer (Combined Oncoarray; iCOGS; GWAS meta analysis) || id:ieu-a-1127	exposure	Simple mode	78	-0.043114906	0.059750639	0.472737803	-0.160226159	0.073996347	0.957801326	0.851951091	1.076802872
met-d-M_LDL_C	Cholesterol in medium LDL	102	6	fpceak	ieu-a-1127	ER+ Breast cancer (Combined Oncoarray; iCOGS; GWAS meta analysis) || id:ieu-a-1127	exposure	Weighted mode	78	-0.028242642	0.025234738	0.266535326	-0.077702728	0.021217444	0.972152453	0.925239433	1.021444135
met-d-M_LDL_C	Cholesterol in medium LDL	102	7	fpceak	ieu-a-1127	ER+ Breast cancer (Combined Oncoarray; iCOGS; GWAS meta analysis) || id:ieu-a-1127	exposure	Simple median	78	-0.022187688	0.035557801	0.532634603	-0.091880979	0.047505603	0.978056648	0.912213716	1.048652076
met-d-M_LDL_C	Cholesterol in medium LDL	102	8	fpceak	ieu-a-1127	ER+ Breast cancer (Combined Oncoarray; iCOGS; GWAS meta analysis) || id:ieu-a-1127	exposure	Weighted median	78	-0.012408563	0.030268448	0.681842324	-0.071734721	0.046917596	0.987668106	0.930777779	1.048035643
met-d-M_LDL_C	Cholesterol in medium LDL	102	9	fpceak	ieu-a-1127	ER+ Breast cancer (Combined Oncoarray; iCOGS; GWAS meta analysis) || id:ieu-a-1127	exposure	Penalised weighted median	78	-0.010744862	0.029991443	0.720145554	-0.069528091	0.048038366	0.989312657	0.932833929	1.049210908
				id.exposure	id.outcome	outcome	exposure	method	nsnp	b	se	pval	lo_ci	up_ci	or	or_lci95	or_uci95
met-d-M_LDL_C_pct	Cholesterol to total lipids ratio in medium LDL	103	1	rCxiGi	ieu-a-1127	ER+ Breast cancer (Combined Oncoarray; iCOGS; GWAS meta analysis) || id:ieu-a-1127	exposure	MR Egger	99	-0.085299919	0.04133619	0.041729785	-0.166318853	-0.004280986	0.918236846	0.846776194	0.995728164
met-d-M_LDL_C_pct	Cholesterol to total lipids ratio in medium LDL	103	2	rCxiGi	ieu-a-1127	ER+ Breast cancer (Combined Oncoarray; iCOGS; GWAS meta analysis) || id:ieu-a-1127	exposure	Inverse variance weighted (multiplicative random effects)	99	-0.060366199	0.025775205	0.019179382	-0.110885602	-0.009846797	0.941419723	0.895041134	0.990201524
met-d-M_LDL_C_pct	Cholesterol to total lipids ratio in medium LDL	103	3	rCxiGi	ieu-a-1127	ER+ Breast cancer (Combined Oncoarray; iCOGS; GWAS meta analysis) || id:ieu-a-1127	exposure	Inverse variance weighted (fixed effects)	99	-0.060366199	0.016777532	0.000320627	-0.093250161	-0.027482237	0.941419723	0.910965583	0.972891964
met-d-M_LDL_C_pct	Cholesterol to total lipids ratio in medium LDL	103	4	rCxiGi	ieu-a-1127	ER+ Breast cancer (Combined Oncoarray; iCOGS; GWAS meta analysis) || id:ieu-a-1127	exposure	MR Egger (bootstrap)	99	-0.066923376	0.025928819	0.002	-0.11774386	-0.016102892	0.935266863	0.888923712	0.984026067
met-d-M_LDL_C_pct	Cholesterol to total lipids ratio in medium LDL	103	5	rCxiGi	ieu-a-1127	ER+ Breast cancer (Combined Oncoarray; iCOGS; GWAS meta analysis) || id:ieu-a-1127	exposure	Simple mode	99	-0.089009871	0.051278793	0.085741753	-0.189516304	0.011496563	0.914836543	0.827359227	1.011562902
met-d-M_LDL_C_pct	Cholesterol to total lipids ratio in medium LDL	103	6	rCxiGi	ieu-a-1127	ER+ Breast cancer (Combined Oncoarray; iCOGS; GWAS meta analysis) || id:ieu-a-1127	exposure	Weighted mode	99	-0.066803025	0.024962756	0.008731197	-0.115730027	-0.017876023	0.935379429	0.89071566	0.982282805
met-d-M_LDL_C_pct	Cholesterol to total lipids ratio in medium LDL	103	7	rCxiGi	ieu-a-1127	ER+ Breast cancer (Combined Oncoarray; iCOGS; GWAS meta analysis) || id:ieu-a-1127	exposure	Simple median	99	-0.07155531	0.03052532	0.019071537	-0.131384937	-0.011725683	0.930944786	0.876880166	0.988342795
met-d-M_LDL_C_pct	Cholesterol to total lipids ratio in medium LDL	103	8	rCxiGi	ieu-a-1127	ER+ Breast cancer (Combined Oncoarray; iCOGS; GWAS meta analysis) || id:ieu-a-1127	exposure	Weighted median	99	-0.071648086	0.026762597	0.007424643	-0.124102777	-0.019193396	0.93085842	0.883289054	0.980989625
met-d-M_LDL_C_pct	Cholesterol to total lipids ratio in medium LDL	103	9	rCxiGi	ieu-a-1127	ER+ Breast cancer (Combined Oncoarray; iCOGS; GWAS meta analysis) || id:ieu-a-1127	exposure	Penalised weighted median	99	-0.071665334	0.02675784	0.007399848	-0.124110701	-0.019219967	0.930842365	0.883282055	0.980963559
				id.exposure	id.outcome	outcome	exposure	method	nsnp	b	se	pval	lo_ci	up_ci	or	or_lci95	or_uci95
met-d-M_LDL_CE	Cholesteryl esters in medium LDL	104	1	jIkJ22	ieu-a-1127	ER+ Breast cancer (Combined Oncoarray; iCOGS; GWAS meta analysis) || id:ieu-a-1127	exposure	MR Egger	56	-0.0957846	0.047070416	0.046780381	-0.188042616	-0.003526584	0.90865972	0.828579396	0.996479627
met-d-M_LDL_CE	Cholesteryl esters in medium LDL	104	2	jIkJ22	ieu-a-1127	ER+ Breast cancer (Combined Oncoarray; iCOGS; GWAS meta analysis) || id:ieu-a-1127	exposure	Inverse variance weighted (multiplicative random effects)	56	-0.048422075	0.028638189	0.09087084	-0.104552926	0.007708776	0.952731578	0.900727124	1.007738565
met-d-M_LDL_CE	Cholesteryl esters in medium LDL	104	3	jIkJ22	ieu-a-1127	ER+ Breast cancer (Combined Oncoarray; iCOGS; GWAS meta analysis) || id:ieu-a-1127	exposure	Inverse variance weighted (fixed effects)	56	-0.048422075	0.021732847	0.025876554	-0.091018456	-0.005825694	0.952731578	0.91300086	0.994191242
met-d-M_LDL_CE	Cholesteryl esters in medium LDL	104	4	jIkJ22	ieu-a-1127	ER+ Breast cancer (Combined Oncoarray; iCOGS; GWAS meta analysis) || id:ieu-a-1127	exposure	MR Egger (bootstrap)	56	-0.057598241	0.038506102	0.066	-0.1330702	0.017873718	0.944029144	0.875403636	1.018034409
met-d-M_LDL_CE	Cholesteryl esters in medium LDL	104	5	jIkJ22	ieu-a-1127	ER+ Breast cancer (Combined Oncoarray; iCOGS; GWAS meta analysis) || id:ieu-a-1127	exposure	Simple mode	56	0.000797691	0.07951303	0.992031894	-0.155047849	0.156643231	1.000798009	0.8563742	1.16957827
met-d-M_LDL_CE	Cholesteryl esters in medium LDL	104	6	jIkJ22	ieu-a-1127	ER+ Breast cancer (Combined Oncoarray; iCOGS; GWAS meta analysis) || id:ieu-a-1127	exposure	Weighted mode	56	-0.059562306	0.03453998	0.090244086	-0.127260667	0.008136056	0.942176829	0.880504124	1.008169244
met-d-M_LDL_CE	Cholesteryl esters in medium LDL	104	7	jIkJ22	ieu-a-1127	ER+ Breast cancer (Combined Oncoarray; iCOGS; GWAS meta analysis) || id:ieu-a-1127	exposure	Simple median	56	-0.006798981	0.041702068	0.870489277	-0.088535035	0.074937072	0.993224079	0.915271044	1.077816324
met-d-M_LDL_CE	Cholesteryl esters in medium LDL	104	8	jIkJ22	ieu-a-1127	ER+ Breast cancer (Combined Oncoarray; iCOGS; GWAS meta analysis) || id:ieu-a-1127	exposure	Weighted median	56	-0.065578856	0.037363361	0.079231123	-0.138811044	0.007653331	0.936525193	0.870392479	1.007682693
met-d-M_LDL_CE	Cholesteryl esters in medium LDL	104	9	jIkJ22	ieu-a-1127	ER+ Breast cancer (Combined Oncoarray; iCOGS; GWAS meta analysis) || id:ieu-a-1127	exposure	Penalised weighted median	56	-0.065645326	0.037183906	0.077492686	-0.138525782	0.00723513	0.936462944	0.870640804	1.007261366
				id.exposure	id.outcome	outcome	exposure	method	nsnp	b	se	pval	lo_ci	up_ci	or	or_lci95	or_uci95
met-d-M_LDL_CE_pct	Cholesteryl esters to total lipids ratio in medium LDL	105	1	Qf3PAn	ieu-a-1127	ER+ Breast cancer (Combined Oncoarray; iCOGS; GWAS meta analysis) || id:ieu-a-1127	exposure	MR Egger	61	-0.118901438	0.051933834	0.02564598	-0.220691754	-0.017111123	0.887895309	0.801963844	0.983034441
met-d-M_LDL_CE_pct	Cholesteryl esters to total lipids ratio in medium LDL	105	2	Qf3PAn	ieu-a-1127	ER+ Breast cancer (Combined Oncoarray; iCOGS; GWAS meta analysis) || id:ieu-a-1127	exposure	Inverse variance weighted (multiplicative random effects)	61	-0.058076028	0.031223866	0.062887173	-0.119274806	0.00312275	0.943578206	0.887563859	1.003127631
met-d-M_LDL_CE_pct	Cholesteryl esters to total lipids ratio in medium LDL	105	3	Qf3PAn	ieu-a-1127	ER+ Breast cancer (Combined Oncoarray; iCOGS; GWAS meta analysis) || id:ieu-a-1127	exposure	Inverse variance weighted (fixed effects)	61	-0.058076028	0.02173539	0.00754103	-0.100677392	-0.015474664	0.943578206	0.904224696	0.984644453
met-d-M_LDL_CE_pct	Cholesteryl esters to total lipids ratio in medium LDL	105	4	Qf3PAn	ieu-a-1127	ER+ Breast cancer (Combined Oncoarray; iCOGS; GWAS meta analysis) || id:ieu-a-1127	exposure	MR Egger (bootstrap)	61	-0.053213236	0.038596645	0.082	-0.128862661	0.022436189	0.948177805	0.879094691	1.022689773
met-d-M_LDL_CE_pct	Cholesteryl esters to total lipids ratio in medium LDL	105	5	Qf3PAn	ieu-a-1127	ER+ Breast cancer (Combined Oncoarray; iCOGS; GWAS meta analysis) || id:ieu-a-1127	exposure	Simple mode	61	-0.026815872	0.073625176	0.716973065	-0.171121217	0.117489473	0.973540481	0.842719415	1.124669791
met-d-M_LDL_CE_pct	Cholesteryl esters to total lipids ratio in medium LDL	105	6	Qf3PAn	ieu-a-1127	ER+ Breast cancer (Combined Oncoarray; iCOGS; GWAS meta analysis) || id:ieu-a-1127	exposure	Weighted mode	61	-0.077421054	0.03451586	0.028598337	-0.145072139	-0.009769968	0.925500086	0.864959894	0.990277603
met-d-M_LDL_CE_pct	Cholesteryl esters to total lipids ratio in medium LDL	105	7	Qf3PAn	ieu-a-1127	ER+ Breast cancer (Combined Oncoarray; iCOGS; GWAS meta analysis) || id:ieu-a-1127	exposure	Simple median	61	-0.030005176	0.040615854	0.46005562	-0.109612249	0.049601898	0.970440511	0.896181563	1.050852666
met-d-M_LDL_CE_pct	Cholesteryl esters to total lipids ratio in medium LDL	105	8	Qf3PAn	ieu-a-1127	ER+ Breast cancer (Combined Oncoarray; iCOGS; GWAS meta analysis) || id:ieu-a-1127	exposure	Weighted median	61	-0.076414286	0.037692082	0.042628685	-0.150290768	-0.002537805	0.926432319	0.860457747	0.997465413
met-d-M_LDL_CE_pct	Cholesteryl esters to total lipids ratio in medium LDL	105	9	Qf3PAn	ieu-a-1127	ER+ Breast cancer (Combined Oncoarray; iCOGS; GWAS meta analysis) || id:ieu-a-1127	exposure	Penalised weighted median	61	-0.078619721	0.035884762	0.028459439	-0.148953854	-0.008285589	0.924391384	0.861608874	0.991748642
				id.exposure	id.outcome	outcome	exposure	method	nsnp	b	se	pval	lo_ci	up_ci	or	or_lci95	or_uci95
met-d-M_LDL_FC	Free cholesterol in medium LDL	106	1	bYlWbT	ieu-a-1127	ER+ Breast cancer (Combined Oncoarray; iCOGS; GWAS meta analysis) || id:ieu-a-1127	exposure	MR Egger	48	-0.062480179	0.048583828	0.204869041	-0.157704482	0.032744124	0.939431683	0.854102147	1.033286112
met-d-M_LDL_FC	Free cholesterol in medium LDL	106	2	bYlWbT	ieu-a-1127	ER+ Breast cancer (Combined Oncoarray; iCOGS; GWAS meta analysis) || id:ieu-a-1127	exposure	Inverse variance weighted (multiplicative random effects)	48	-0.045370889	0.028172332	0.107293786	-0.100588659	0.009846881	0.955642978	0.904304934	1.009895521
met-d-M_LDL_FC	Free cholesterol in medium LDL	106	3	bYlWbT	ieu-a-1127	ER+ Breast cancer (Combined Oncoarray; iCOGS; GWAS meta analysis) || id:ieu-a-1127	exposure	Inverse variance weighted (fixed effects)	48	-0.045370889	0.023558857	0.054122762	-0.091546248	0.00080447	0.955642978	0.912519113	1.000804794
met-d-M_LDL_FC	Free cholesterol in medium LDL	106	4	bYlWbT	ieu-a-1127	ER+ Breast cancer (Combined Oncoarray; iCOGS; GWAS meta analysis) || id:ieu-a-1127	exposure	MR Egger (bootstrap)	48	-0.05681608	0.040516237	0.08	-0.136227904	0.022595744	0.944767815	0.872643731	1.022852962
met-d-M_LDL_FC	Free cholesterol in medium LDL	106	5	bYlWbT	ieu-a-1127	ER+ Breast cancer (Combined Oncoarray; iCOGS; GWAS meta analysis) || id:ieu-a-1127	exposure	Simple mode	48	-0.057464201	0.069987325	0.41575411	-0.194639357	0.079710955	0.94415569	0.823131461	1.082973995
met-d-M_LDL_FC	Free cholesterol in medium LDL	106	6	bYlWbT	ieu-a-1127	ER+ Breast cancer (Combined Oncoarray; iCOGS; GWAS meta analysis) || id:ieu-a-1127	exposure	Weighted mode	48	-0.033878724	0.048018195	0.483957061	-0.127994387	0.060236939	0.966688734	0.879858318	1.062088167
met-d-M_LDL_FC	Free cholesterol in medium LDL	106	7	bYlWbT	ieu-a-1127	ER+ Breast cancer (Combined Oncoarray; iCOGS; GWAS meta analysis) || id:ieu-a-1127	exposure	Simple median	48	-0.038555027	0.041045656	0.347566211	-0.119004513	0.041894459	0.962178758	0.887803794	1.042784417
met-d-M_LDL_FC	Free cholesterol in medium LDL	106	8	bYlWbT	ieu-a-1127	ER+ Breast cancer (Combined Oncoarray; iCOGS; GWAS meta analysis) || id:ieu-a-1127	exposure	Weighted median	48	-0.039214857	0.036803146	0.28663615	-0.111349022	0.032919309	0.961544093	0.89462645	1.033467145
met-d-M_LDL_FC	Free cholesterol in medium LDL	106	9	bYlWbT	ieu-a-1127	ER+ Breast cancer (Combined Oncoarray; iCOGS; GWAS meta analysis) || id:ieu-a-1127	exposure	Penalised weighted median	48	-0.039976699	0.035816044	0.264350497	-0.110176145	0.030222746	0.960811826	0.895676352	1.030684089
				id.exposure	id.outcome	outcome	exposure	method	nsnp	b	se	pval	lo_ci	up_ci	or	or_lci95	or_uci95
met-d-M_LDL_FC_pct	Free cholesterol to total lipids ratio in medium LDL	107	1	LgtZW5	ieu-a-1127	ER+ Breast cancer (Combined Oncoarray; iCOGS; GWAS meta analysis) || id:ieu-a-1127	exposure	MR Egger	38	0.052419052	0.092494994	0.574418988	-0.128871136	0.233709241	1.053817255	0.879087241	1.263277129
met-d-M_LDL_FC_pct	Free cholesterol to total lipids ratio in medium LDL	107	2	LgtZW5	ieu-a-1127	ER+ Breast cancer (Combined Oncoarray; iCOGS; GWAS meta analysis) || id:ieu-a-1127	exposure	Inverse variance weighted (multiplicative random effects)	38	0.044400558	0.046594633	0.340634957	-0.046924923	0.135726038	1.045401014	0.95415903	1.145368063
met-d-M_LDL_FC_pct	Free cholesterol to total lipids ratio in medium LDL	107	3	LgtZW5	ieu-a-1127	ER+ Breast cancer (Combined Oncoarray; iCOGS; GWAS meta analysis) || id:ieu-a-1127	exposure	Inverse variance weighted (fixed effects)	38	0.044400558	0.030804513	0.149481502	-0.015976289	0.104777404	1.045401014	0.984150655	1.110463398
met-d-M_LDL_FC_pct	Free cholesterol to total lipids ratio in medium LDL	107	4	LgtZW5	ieu-a-1127	ER+ Breast cancer (Combined Oncoarray; iCOGS; GWAS meta analysis) || id:ieu-a-1127	exposure	MR Egger (bootstrap)	38	-0.004706313	0.050341292	0.471	-0.103375246	0.09396262	0.995304745	0.901788518	1.098518682
met-d-M_LDL_FC_pct	Free cholesterol to total lipids ratio in medium LDL	107	5	LgtZW5	ieu-a-1127	ER+ Breast cancer (Combined Oncoarray; iCOGS; GWAS meta analysis) || id:ieu-a-1127	exposure	Simple mode	38	0.019045721	0.105344379	0.857515304	-0.187429262	0.225520703	1.019228247	0.829087764	1.252974974
met-d-M_LDL_FC_pct	Free cholesterol to total lipids ratio in medium LDL	107	6	LgtZW5	ieu-a-1127	ER+ Breast cancer (Combined Oncoarray; iCOGS; GWAS meta analysis) || id:ieu-a-1127	exposure	Weighted mode	38	0.000605536	0.04839195	0.99008344	-0.094242686	0.095453757	1.000605719	0.910061876	1.100157947
met-d-M_LDL_FC_pct	Free cholesterol to total lipids ratio in medium LDL	107	7	LgtZW5	ieu-a-1127	ER+ Breast cancer (Combined Oncoarray; iCOGS; GWAS meta analysis) || id:ieu-a-1127	exposure	Simple median	38	0.007042396	0.056829699	0.901377791	-0.104343815	0.118428607	1.007067252	0.900915496	1.125726502
met-d-M_LDL_FC_pct	Free cholesterol to total lipids ratio in medium LDL	107	8	LgtZW5	ieu-a-1127	ER+ Breast cancer (Combined Oncoarray; iCOGS; GWAS meta analysis) || id:ieu-a-1127	exposure	Weighted median	38	0.018110718	0.047067986	0.700402013	-0.074142535	0.110363972	1.018275712	0.928539335	1.116684438
met-d-M_LDL_FC_pct	Free cholesterol to total lipids ratio in medium LDL	107	9	LgtZW5	ieu-a-1127	ER+ Breast cancer (Combined Oncoarray; iCOGS; GWAS meta analysis) || id:ieu-a-1127	exposure	Penalised weighted median	38	0.011663515	0.046505549	0.801970011	-0.079487361	0.102814392	1.011731799	0.923589693	1.108285684
				id.exposure	id.outcome	outcome	exposure	method	nsnp	b	se	pval	lo_ci	up_ci	or	or_lci95	or_uci95
met-d-M_LDL_L	Total lipids in medium LDL	108	1	cQMORl	ieu-a-1127	ER+ Breast cancer (Combined Oncoarray; iCOGS; GWAS meta analysis) || id:ieu-a-1127	exposure	MR Egger	60	-0.02718308	0.031637286	0.393761839	-0.089192161	0.034826	0.973183054	0.914669793	1.035439526
met-d-M_LDL_L	Total lipids in medium LDL	108	2	cQMORl	ieu-a-1127	ER+ Breast cancer (Combined Oncoarray; iCOGS; GWAS meta analysis) || id:ieu-a-1127	exposure	Inverse variance weighted (multiplicative random effects)	60	0.004294401	0.02321873	0.853264966	-0.041214309	0.049803112	1.004303636	0.959623452	1.051064134
met-d-M_LDL_L	Total lipids in medium LDL	108	3	cQMORl	ieu-a-1127	ER+ Breast cancer (Combined Oncoarray; iCOGS; GWAS meta analysis) || id:ieu-a-1127	exposure	Inverse variance weighted (fixed effects)	60	0.004294401	0.018095366	0.812408154	-0.031172516	0.039761319	1.004303636	0.969308338	1.040562382
met-d-M_LDL_L	Total lipids in medium LDL	108	4	cQMORl	ieu-a-1127	ER+ Breast cancer (Combined Oncoarray; iCOGS; GWAS meta analysis) || id:ieu-a-1127	exposure	MR Egger (bootstrap)	60	-0.021692195	0.035526128	0.285	-0.091323406	0.047939016	0.978541389	0.912722483	1.049106675
met-d-M_LDL_L	Total lipids in medium LDL	108	5	cQMORl	ieu-a-1127	ER+ Breast cancer (Combined Oncoarray; iCOGS; GWAS meta analysis) || id:ieu-a-1127	exposure	Simple mode	60	0.088438848	0.059451785	0.142188961	-0.02808665	0.204964345	1.092467443	0.972304113	1.227481299
met-d-M_LDL_L	Total lipids in medium LDL	108	6	cQMORl	ieu-a-1127	ER+ Breast cancer (Combined Oncoarray; iCOGS; GWAS meta analysis) || id:ieu-a-1127	exposure	Weighted mode	60	-0.002835729	0.023612342	0.904815765	-0.049115919	0.043444462	0.997168288	0.95207076	1.044401988
met-d-M_LDL_L	Total lipids in medium LDL	108	7	cQMORl	ieu-a-1127	ER+ Breast cancer (Combined Oncoarray; iCOGS; GWAS meta analysis) || id:ieu-a-1127	exposure	Simple median	60	0.069151794	0.037329159	0.063955874	-0.004013357	0.142316946	1.071598859	0.995994685	1.152942011
met-d-M_LDL_L	Total lipids in medium LDL	108	8	cQMORl	ieu-a-1127	ER+ Breast cancer (Combined Oncoarray; iCOGS; GWAS meta analysis) || id:ieu-a-1127	exposure	Weighted median	60	-0.000117428	0.032192376	0.997089572	-0.063214486	0.06297963	0.999882579	0.938742105	1.065005145
met-d-M_LDL_L	Total lipids in medium LDL	108	9	cQMORl	ieu-a-1127	ER+ Breast cancer (Combined Oncoarray; iCOGS; GWAS meta analysis) || id:ieu-a-1127	exposure	Penalised weighted median	60	0.007844643	0.032520907	0.809385802	-0.055896335	0.071585622	1.007875493	0.94563716	1.074210123
				id.exposure	id.outcome	outcome	exposure	method	nsnp	b	se	pval	lo_ci	up_ci	or	or_lci95	or_uci95
met-d-M_LDL_P	Concentration of medium LDL particles	109	1	0Bc3Zd	ieu-a-1127	ER+ Breast cancer (Combined Oncoarray; iCOGS; GWAS meta analysis) || id:ieu-a-1127	exposure	MR Egger	102	0.056506451	0.03740701	0.134047863	-0.016811288	0.12982419	1.058133441	0.983329233	1.138628183
met-d-M_LDL_P	Concentration of medium LDL particles	109	2	0Bc3Zd	ieu-a-1127	ER+ Breast cancer (Combined Oncoarray; iCOGS; GWAS meta analysis) || id:ieu-a-1127	exposure	Inverse variance weighted (multiplicative random effects)	102	0.030783692	0.02504428	0.219007857	-0.018303097	0.07987048	1.031262409	0.981863388	1.08314677
met-d-M_LDL_P	Concentration of medium LDL particles	109	3	0Bc3Zd	ieu-a-1127	ER+ Breast cancer (Combined Oncoarray; iCOGS; GWAS meta analysis) || id:ieu-a-1127	exposure	Inverse variance weighted (fixed effects)	102	0.030783692	0.016487783	0.061893103	-0.001532362	0.063099746	1.031262409	0.998468811	1.065133077
met-d-M_LDL_P	Concentration of medium LDL particles	109	4	0Bc3Zd	ieu-a-1127	ER+ Breast cancer (Combined Oncoarray; iCOGS; GWAS meta analysis) || id:ieu-a-1127	exposure	MR Egger (bootstrap)	102	0.059331064	0.028591101	0.023	0.003292507	0.115369621	1.061126483	1.003297933	1.122288182
met-d-M_LDL_P	Concentration of medium LDL particles	109	5	0Bc3Zd	ieu-a-1127	ER+ Breast cancer (Combined Oncoarray; iCOGS; GWAS meta analysis) || id:ieu-a-1127	exposure	Simple mode	102	0.051248061	0.058862678	0.386016701	-0.064122787	0.166618909	1.052583966	0.937889831	1.181303995
met-d-M_LDL_P	Concentration of medium LDL particles	109	6	0Bc3Zd	ieu-a-1127	ER+ Breast cancer (Combined Oncoarray; iCOGS; GWAS meta analysis) || id:ieu-a-1127	exposure	Weighted mode	102	0.04370001	0.024211915	0.074070578	-0.003755343	0.091155363	1.044668918	0.9962517	1.095439183
met-d-M_LDL_P	Concentration of medium LDL particles	109	7	0Bc3Zd	ieu-a-1127	ER+ Breast cancer (Combined Oncoarray; iCOGS; GWAS meta analysis) || id:ieu-a-1127	exposure	Simple median	102	0.012988943	0.032736294	0.691533383	-0.051174192	0.077152078	1.013073666	0.950113154	1.08020634
met-d-M_LDL_P	Concentration of medium LDL particles	109	8	0Bc3Zd	ieu-a-1127	ER+ Breast cancer (Combined Oncoarray; iCOGS; GWAS meta analysis) || id:ieu-a-1127	exposure	Weighted median	102	0.018297104	0.026366274	0.487708143	-0.033380793	0.069975	1.018465521	0.967170198	1.072481369
met-d-M_LDL_P	Concentration of medium LDL particles	109	9	0Bc3Zd	ieu-a-1127	ER+ Breast cancer (Combined Oncoarray; iCOGS; GWAS meta analysis) || id:ieu-a-1127	exposure	Penalised weighted median	102	0.015038147	0.028087626	0.5923725	-0.0400136	0.070089895	1.015151789	0.960776372	1.072604598
				id.exposure	id.outcome	outcome	exposure	method	nsnp	b	se	pval	lo_ci	up_ci	or	or_lci95	or_uci95
met-d-M_LDL_PL	Phospholipids in medium LDL	110	1	ndoZGj	ieu-a-1127	ER+ Breast cancer (Combined Oncoarray; iCOGS; GWAS meta analysis) || id:ieu-a-1127	exposure	MR Egger	56	-0.091638112	0.045512048	0.049058077	-0.180841726	-0.002434498	0.912435289	0.834567439	0.997568463
met-d-M_LDL_PL	Phospholipids in medium LDL	110	2	ndoZGj	ieu-a-1127	ER+ Breast cancer (Combined Oncoarray; iCOGS; GWAS meta analysis) || id:ieu-a-1127	exposure	Inverse variance weighted (multiplicative random effects)	56	-0.050089171	0.027889565	0.072497294	-0.104752718	0.004574376	0.951144606	0.900547184	1.004584854
met-d-M_LDL_PL	Phospholipids in medium LDL	110	3	ndoZGj	ieu-a-1127	ER+ Breast cancer (Combined Oncoarray; iCOGS; GWAS meta analysis) || id:ieu-a-1127	exposure	Inverse variance weighted (fixed effects)	56	-0.050089171	0.021390803	0.019200156	-0.092015144	-0.008163198	0.951144606	0.912091336	0.99187003
met-d-M_LDL_PL	Phospholipids in medium LDL	110	4	ndoZGj	ieu-a-1127	ER+ Breast cancer (Combined Oncoarray; iCOGS; GWAS meta analysis) || id:ieu-a-1127	exposure	MR Egger (bootstrap)	56	-0.060636149	0.037934022	0.049	-0.134986833	0.013714535	0.941165622	0.873727416	1.013809011
met-d-M_LDL_PL	Phospholipids in medium LDL	110	5	ndoZGj	ieu-a-1127	ER+ Breast cancer (Combined Oncoarray; iCOGS; GWAS meta analysis) || id:ieu-a-1127	exposure	Simple mode	56	-0.027354626	0.076727241	0.722816943	-0.177740019	0.123030767	0.973016123	0.837160041	1.130919215
met-d-M_LDL_PL	Phospholipids in medium LDL	110	6	ndoZGj	ieu-a-1127	ER+ Breast cancer (Combined Oncoarray; iCOGS; GWAS meta analysis) || id:ieu-a-1127	exposure	Weighted mode	56	-0.064081057	0.035307241	0.074985062	-0.133283249	0.005121135	0.937928971	0.875217153	1.00513427
met-d-M_LDL_PL	Phospholipids in medium LDL	110	7	ndoZGj	ieu-a-1127	ER+ Breast cancer (Combined Oncoarray; iCOGS; GWAS meta analysis) || id:ieu-a-1127	exposure	Simple median	56	-0.022215869	0.041569627	0.593047179	-0.103692337	0.0592606	0.978029086	0.901502614	1.061051715
met-d-M_LDL_PL	Phospholipids in medium LDL	110	8	ndoZGj	ieu-a-1127	ER+ Breast cancer (Combined Oncoarray; iCOGS; GWAS meta analysis) || id:ieu-a-1127	exposure	Weighted median	56	-0.066934486	0.035802431	0.061546135	-0.137107251	0.003238279	0.935256471	0.871876711	1.003243528
met-d-M_LDL_PL	Phospholipids in medium LDL	110	9	ndoZGj	ieu-a-1127	ER+ Breast cancer (Combined Oncoarray; iCOGS; GWAS meta analysis) || id:ieu-a-1127	exposure	Penalised weighted median	56	-0.067271535	0.036042914	0.061981387	-0.137915646	0.003372576	0.934941298	0.871172176	1.00337827
				id.exposure	id.outcome	outcome	exposure	method	nsnp	b	se	pval	lo_ci	up_ci	or	or_lci95	or_uci95
met-d-M_LDL_PL_pct	Phospholipids to total lipids ratio in medium LDL	111	1	Qgdxqa	ieu-a-1127	ER+ Breast cancer (Combined Oncoarray; iCOGS; GWAS meta analysis) || id:ieu-a-1127	exposure	MR Egger	60	-0.064297892	0.0421704	0.132764556	-0.146951875	0.018356092	0.937725617	0.863335524	1.0185256
met-d-M_LDL_PL_pct	Phospholipids to total lipids ratio in medium LDL	111	2	Qgdxqa	ieu-a-1127	ER+ Breast cancer (Combined Oncoarray; iCOGS; GWAS meta analysis) || id:ieu-a-1127	exposure	Inverse variance weighted (multiplicative random effects)	60	-0.010545904	0.028022246	0.706663835	-0.065469506	0.044377698	0.989509509	0.936627608	1.045377118
met-d-M_LDL_PL_pct	Phospholipids to total lipids ratio in medium LDL	111	3	Qgdxqa	ieu-a-1127	ER+ Breast cancer (Combined Oncoarray; iCOGS; GWAS meta analysis) || id:ieu-a-1127	exposure	Inverse variance weighted (fixed effects)	60	-0.010545904	0.020001056	0.598007941	-0.049747973	0.028656165	0.989509509	0.95146919	1.029070704
met-d-M_LDL_PL_pct	Phospholipids to total lipids ratio in medium LDL	111	4	Qgdxqa	ieu-a-1127	ER+ Breast cancer (Combined Oncoarray; iCOGS; GWAS meta analysis) || id:ieu-a-1127	exposure	MR Egger (bootstrap)	60	-0.033109672	0.032229139	0.148	-0.096278785	0.03005944	0.967432453	0.908210786	1.030515786
met-d-M_LDL_PL_pct	Phospholipids to total lipids ratio in medium LDL	111	5	Qgdxqa	ieu-a-1127	ER+ Breast cancer (Combined Oncoarray; iCOGS; GWAS meta analysis) || id:ieu-a-1127	exposure	Simple mode	60	-0.02841455	0.07156618	0.692771494	-0.168684262	0.111855162	0.971985347	0.844775589	1.118350869
met-d-M_LDL_PL_pct	Phospholipids to total lipids ratio in medium LDL	111	6	Qgdxqa	ieu-a-1127	ER+ Breast cancer (Combined Oncoarray; iCOGS; GWAS meta analysis) || id:ieu-a-1127	exposure	Weighted mode	60	-0.008164892	0.030955013	0.792879027	-0.068836718	0.052506933	0.99186835	0.933479088	1.053909869
met-d-M_LDL_PL_pct	Phospholipids to total lipids ratio in medium LDL	111	7	Qgdxqa	ieu-a-1127	ER+ Breast cancer (Combined Oncoarray; iCOGS; GWAS meta analysis) || id:ieu-a-1127	exposure	Simple median	60	0.002112745	0.037977797	0.955635732	-0.072323738	0.076549227	1.002114978	0.930229696	1.079555333
met-d-M_LDL_PL_pct	Phospholipids to total lipids ratio in medium LDL	111	8	Qgdxqa	ieu-a-1127	ER+ Breast cancer (Combined Oncoarray; iCOGS; GWAS meta analysis) || id:ieu-a-1127	exposure	Weighted median	60	0.002113461	0.031661446	0.946779222	-0.059942973	0.064169896	1.002115696	0.941818241	1.066273539
met-d-M_LDL_PL_pct	Phospholipids to total lipids ratio in medium LDL	111	9	Qgdxqa	ieu-a-1127	ER+ Breast cancer (Combined Oncoarray; iCOGS; GWAS meta analysis) || id:ieu-a-1127	exposure	Penalised weighted median	60	0.00316298	0.031519064	0.920065405	-0.058614385	0.064940345	1.003167988	0.943070361	1.067095365
				id.exposure	id.outcome	outcome	exposure	method	nsnp	b	se	pval	lo_ci	up_ci	or	or_lci95	or_uci95
met-d-M_LDL_TG	Triglycerides in medium LDL	112	1	79Lsf4	ieu-a-1127	ER+ Breast cancer (Combined Oncoarray; iCOGS; GWAS meta analysis) || id:ieu-a-1127	exposure	MR Egger	57	-0.03583183	0.036823505	0.334779041	-0.1080059	0.036342239	0.96480253	0.897622301	1.037010691
met-d-M_LDL_TG	Triglycerides in medium LDL	112	2	79Lsf4	ieu-a-1127	ER+ Breast cancer (Combined Oncoarray; iCOGS; GWAS meta analysis) || id:ieu-a-1127	exposure	Inverse variance weighted (multiplicative random effects)	57	-0.02965927	0.024940629	0.234362965	-0.078542904	0.019224363	0.970776249	0.924462396	1.019410341
met-d-M_LDL_TG	Triglycerides in medium LDL	112	3	79Lsf4	ieu-a-1127	ER+ Breast cancer (Combined Oncoarray; iCOGS; GWAS meta analysis) || id:ieu-a-1127	exposure	Inverse variance weighted (fixed effects)	57	-0.02965927	0.018558369	0.110007051	-0.066033674	0.006715133	0.970776249	0.936099341	1.00673773
met-d-M_LDL_TG	Triglycerides in medium LDL	112	4	79Lsf4	ieu-a-1127	ER+ Breast cancer (Combined Oncoarray; iCOGS; GWAS meta analysis) || id:ieu-a-1127	exposure	MR Egger (bootstrap)	57	-0.039673212	0.035801182	0.125	-0.109843528	0.030497104	0.961103464	0.895974319	1.030966904
met-d-M_LDL_TG	Triglycerides in medium LDL	112	5	79Lsf4	ieu-a-1127	ER+ Breast cancer (Combined Oncoarray; iCOGS; GWAS meta analysis) || id:ieu-a-1127	exposure	Simple mode	57	-0.064396993	0.062514673	0.307387025	-0.186925753	0.058131766	0.937632692	0.829505323	1.059854639
met-d-M_LDL_TG	Triglycerides in medium LDL	112	6	79Lsf4	ieu-a-1127	ER+ Breast cancer (Combined Oncoarray; iCOGS; GWAS meta analysis) || id:ieu-a-1127	exposure	Weighted mode	57	-0.019635558	0.027852167	0.483737162	-0.074225806	0.034954689	0.980555964	0.928462018	1.035572785
met-d-M_LDL_TG	Triglycerides in medium LDL	112	7	79Lsf4	ieu-a-1127	ER+ Breast cancer (Combined Oncoarray; iCOGS; GWAS meta analysis) || id:ieu-a-1127	exposure	Simple median	57	-0.044252238	0.040897969	0.279245624	-0.124412257	0.035907781	0.956712608	0.883015737	1.036560252
met-d-M_LDL_TG	Triglycerides in medium LDL	112	8	79Lsf4	ieu-a-1127	ER+ Breast cancer (Combined Oncoarray; iCOGS; GWAS meta analysis) || id:ieu-a-1127	exposure	Weighted median	57	-0.038537243	0.031044633	0.214476636	-0.099384724	0.022310239	0.962195869	0.905394314	1.022560973
met-d-M_LDL_TG	Triglycerides in medium LDL	112	9	79Lsf4	ieu-a-1127	ER+ Breast cancer (Combined Oncoarray; iCOGS; GWAS meta analysis) || id:ieu-a-1127	exposure	Penalised weighted median	57	-0.061977939	0.03323249	0.062184169	-0.127113621	0.003157742	0.939903622	0.880633609	1.003162733
				id.exposure	id.outcome	outcome	exposure	method	nsnp	b	se	pval	lo_ci	up_ci	or	or_lci95	or_uci95
met-d-M_LDL_TG_pct	Triglycerides to total lipids ratio in medium LDL	113	1	VOf99n	ieu-a-1127	ER+ Breast cancer (Combined Oncoarray; iCOGS; GWAS meta analysis) || id:ieu-a-1127	exposure	MR Egger	45	0.008069286	0.042974407	0.851940563	-0.076160551	0.092299124	1.008101931	0.926667417	1.09669282
met-d-M_LDL_TG_pct	Triglycerides to total lipids ratio in medium LDL	113	2	VOf99n	ieu-a-1127	ER+ Breast cancer (Combined Oncoarray; iCOGS; GWAS meta analysis) || id:ieu-a-1127	exposure	Inverse variance weighted (multiplicative random effects)	45	-0.015841487	0.027466716	0.564106926	-0.069676251	0.037993278	0.98428333	0.932695731	1.03872425
met-d-M_LDL_TG_pct	Triglycerides to total lipids ratio in medium LDL	113	3	VOf99n	ieu-a-1127	ER+ Breast cancer (Combined Oncoarray; iCOGS; GWAS meta analysis) || id:ieu-a-1127	exposure	Inverse variance weighted (fixed effects)	45	-0.015841487	0.021504483	0.461329311	-0.057990274	0.026307301	0.98428333	0.943659125	1.026656392
met-d-M_LDL_TG_pct	Triglycerides to total lipids ratio in medium LDL	113	4	VOf99n	ieu-a-1127	ER+ Breast cancer (Combined Oncoarray; iCOGS; GWAS meta analysis) || id:ieu-a-1127	exposure	MR Egger (bootstrap)	45	0.002752226	0.036412091	0.474	-0.068615474	0.074119925	1.002756016	0.933685638	1.076935949
met-d-M_LDL_TG_pct	Triglycerides to total lipids ratio in medium LDL	113	5	VOf99n	ieu-a-1127	ER+ Breast cancer (Combined Oncoarray; iCOGS; GWAS meta analysis) || id:ieu-a-1127	exposure	Simple mode	45	0.005415886	0.064008746	0.932953948	-0.120041257	0.130873029	1.005430579	0.886883846	1.139823048
met-d-M_LDL_TG_pct	Triglycerides to total lipids ratio in medium LDL	113	6	VOf99n	ieu-a-1127	ER+ Breast cancer (Combined Oncoarray; iCOGS; GWAS meta analysis) || id:ieu-a-1127	exposure	Weighted mode	45	-0.010197313	0.031996078	0.751458149	-0.072909626	0.052514999	0.989854503	0.929684846	1.053918369
met-d-M_LDL_TG_pct	Triglycerides to total lipids ratio in medium LDL	113	7	VOf99n	ieu-a-1127	ER+ Breast cancer (Combined Oncoarray; iCOGS; GWAS meta analysis) || id:ieu-a-1127	exposure	Simple median	45	-0.008669117	0.041746437	0.83549348	-0.090492134	0.0731539	0.991368351	0.913481519	1.075896104
met-d-M_LDL_TG_pct	Triglycerides to total lipids ratio in medium LDL	113	8	VOf99n	ieu-a-1127	ER+ Breast cancer (Combined Oncoarray; iCOGS; GWAS meta analysis) || id:ieu-a-1127	exposure	Weighted median	45	0.004973397	0.035211523	0.887677616	-0.064041188	0.073987983	1.004985785	0.937966366	1.076793865
met-d-M_LDL_TG_pct	Triglycerides to total lipids ratio in medium LDL	113	9	VOf99n	ieu-a-1127	ER+ Breast cancer (Combined Oncoarray; iCOGS; GWAS meta analysis) || id:ieu-a-1127	exposure	Penalised weighted median	45	0.004728524	0.033259227	0.886944305	-0.06045956	0.069916609	1.004739721	0.941331836	1.072418747
				id.exposure	id.outcome	outcome	exposure	method	nsnp	b	se	pval	lo_ci	up_ci	or	or_lci95	or_uci95
met-d-M_VLDL_C	Cholesterol in medium VLDL	114	1	ywSf3G	ieu-a-1127	ER+ Breast cancer (Combined Oncoarray; iCOGS; GWAS meta analysis) || id:ieu-a-1127	exposure	MR Egger	89	-0.05175668	0.039606059	0.194728844	-0.129384555	0.025871195	0.949559886	0.878636017	1.026208759
met-d-M_VLDL_C	Cholesterol in medium VLDL	114	2	ywSf3G	ieu-a-1127	ER+ Breast cancer (Combined Oncoarray; iCOGS; GWAS meta analysis) || id:ieu-a-1127	exposure	Inverse variance weighted (multiplicative random effects)	89	-0.054693491	0.02412568	0.023388774	-0.101979824	-0.007407157	0.946775299	0.903047771	0.992620208
met-d-M_VLDL_C	Cholesterol in medium VLDL	114	3	ywSf3G	ieu-a-1127	ER+ Breast cancer (Combined Oncoarray; iCOGS; GWAS meta analysis) || id:ieu-a-1127	exposure	Inverse variance weighted (fixed effects)	89	-0.054693491	0.018071432	0.002473892	-0.090113498	-0.019273483	0.946775299	0.913827461	0.980911063
met-d-M_VLDL_C	Cholesterol in medium VLDL	114	4	ywSf3G	ieu-a-1127	ER+ Breast cancer (Combined Oncoarray; iCOGS; GWAS meta analysis) || id:ieu-a-1127	exposure	MR Egger (bootstrap)	89	-0.043225892	0.028530106	0.072	-0.099144901	0.012693116	0.95769503	0.905611475	1.012774015
met-d-M_VLDL_C	Cholesterol in medium VLDL	114	5	ywSf3G	ieu-a-1127	ER+ Breast cancer (Combined Oncoarray; iCOGS; GWAS meta analysis) || id:ieu-a-1127	exposure	Simple mode	89	-0.024683199	0.067282786	0.714605937	-0.156557459	0.107191062	0.97561894	0.855082384	1.113146914
met-d-M_VLDL_C	Cholesterol in medium VLDL	114	6	ywSf3G	ieu-a-1127	ER+ Breast cancer (Combined Oncoarray; iCOGS; GWAS meta analysis) || id:ieu-a-1127	exposure	Weighted mode	89	-0.040307068	0.031109967	0.198490572	-0.101282604	0.020668468	0.960494457	0.903677614	1.02088354
met-d-M_VLDL_C	Cholesterol in medium VLDL	114	7	ywSf3G	ieu-a-1127	ER+ Breast cancer (Combined Oncoarray; iCOGS; GWAS meta analysis) || id:ieu-a-1127	exposure	Simple median	89	-0.010061805	0.036389989	0.782164635	-0.081386183	0.061262573	0.989988646	0.921837625	1.06317804
met-d-M_VLDL_C	Cholesterol in medium VLDL	114	8	ywSf3G	ieu-a-1127	ER+ Breast cancer (Combined Oncoarray; iCOGS; GWAS meta analysis) || id:ieu-a-1127	exposure	Weighted median	89	-0.026825514	0.031529995	0.394884096	-0.088624305	0.034973277	0.973531094	0.915189341	1.035592034
met-d-M_VLDL_C	Cholesterol in medium VLDL	114	9	ywSf3G	ieu-a-1127	ER+ Breast cancer (Combined Oncoarray; iCOGS; GWAS meta analysis) || id:ieu-a-1127	exposure	Penalised weighted median	89	-0.016802156	0.031469454	0.593397207	-0.078482285	0.044877973	0.983338213	0.924518438	1.045900224
				id.exposure	id.outcome	outcome	exposure	method	nsnp	b	se	pval	lo_ci	up_ci	or	or_lci95	or_uci95
met-d-M_VLDL_C_pct	Cholesterol to total lipids ratio in medium VLDL	115	1	s6wU7F	ieu-a-1127	ER+ Breast cancer (Combined Oncoarray; iCOGS; GWAS meta analysis) || id:ieu-a-1127	exposure	MR Egger	78	-0.015672571	0.031021087	0.614864139	-0.076473902	0.045128759	0.984449604	0.926377091	1.046162554
met-d-M_VLDL_C_pct	Cholesterol to total lipids ratio in medium VLDL	115	2	s6wU7F	ieu-a-1127	ER+ Breast cancer (Combined Oncoarray; iCOGS; GWAS meta analysis) || id:ieu-a-1127	exposure	Inverse variance weighted (multiplicative random effects)	78	-0.014139753	0.0214549	0.509866603	-0.056191357	0.02791185	0.985959743	0.945358218	1.028305036
met-d-M_VLDL_C_pct	Cholesterol to total lipids ratio in medium VLDL	115	3	s6wU7F	ieu-a-1127	ER+ Breast cancer (Combined Oncoarray; iCOGS; GWAS meta analysis) || id:ieu-a-1127	exposure	Inverse variance weighted (fixed effects)	78	-0.014139753	0.016742956	0.398379152	-0.046955947	0.01867644	0.985959743	0.954129429	1.018851936
met-d-M_VLDL_C_pct	Cholesterol to total lipids ratio in medium VLDL	115	4	s6wU7F	ieu-a-1127	ER+ Breast cancer (Combined Oncoarray; iCOGS; GWAS meta analysis) || id:ieu-a-1127	exposure	MR Egger (bootstrap)	78	0.000207689	0.026045805	0.492	-0.050842089	0.051257467	1.00020771	0.950428742	1.052593866
met-d-M_VLDL_C_pct	Cholesterol to total lipids ratio in medium VLDL	115	5	s6wU7F	ieu-a-1127	ER+ Breast cancer (Combined Oncoarray; iCOGS; GWAS meta analysis) || id:ieu-a-1127	exposure	Simple mode	78	-0.069723313	0.062322289	0.266723106	-0.191875	0.052428375	0.932651837	0.825410039	1.053827078
met-d-M_VLDL_C_pct	Cholesterol to total lipids ratio in medium VLDL	115	6	s6wU7F	ieu-a-1127	ER+ Breast cancer (Combined Oncoarray; iCOGS; GWAS meta analysis) || id:ieu-a-1127	exposure	Weighted mode	78	-0.004050704	0.023548407	0.863876212	-0.050205582	0.042104174	0.995957489	0.951033889	1.043003127
met-d-M_VLDL_C_pct	Cholesterol to total lipids ratio in medium VLDL	115	7	s6wU7F	ieu-a-1127	ER+ Breast cancer (Combined Oncoarray; iCOGS; GWAS meta analysis) || id:ieu-a-1127	exposure	Simple median	78	-0.02662505	0.035643953	0.455080199	-0.096487198	0.043237098	0.973726271	0.908021522	1.044185439
met-d-M_VLDL_C_pct	Cholesterol to total lipids ratio in medium VLDL	115	8	s6wU7F	ieu-a-1127	ER+ Breast cancer (Combined Oncoarray; iCOGS; GWAS meta analysis) || id:ieu-a-1127	exposure	Weighted median	78	-0.012252042	0.031542506	0.69769817	-0.074075353	0.04957127	0.987822709	0.928601718	1.050820481
met-d-M_VLDL_C_pct	Cholesterol to total lipids ratio in medium VLDL	115	9	s6wU7F	ieu-a-1127	ER+ Breast cancer (Combined Oncoarray; iCOGS; GWAS meta analysis) || id:ieu-a-1127	exposure	Penalised weighted median	78	-0.011159961	0.031715638	0.724931507	-0.073322613	0.05100269	0.98890208	0.929300978	1.052325724
				id.exposure	id.outcome	outcome	exposure	method	nsnp	b	se	pval	lo_ci	up_ci	or	or_lci95	or_uci95
met-d-M_VLDL_CE	Cholesteryl esters in medium VLDL	116	1	AZQJ1X	ieu-a-1127	ER+ Breast cancer (Combined Oncoarray; iCOGS; GWAS meta analysis) || id:ieu-a-1127	exposure	MR Egger	63	-0.130862507	0.043068454	0.003497834	-0.215276676	-0.046448339	0.877338394	0.80631832	0.954613876
met-d-M_VLDL_CE	Cholesteryl esters in medium VLDL	116	2	AZQJ1X	ieu-a-1127	ER+ Breast cancer (Combined Oncoarray; iCOGS; GWAS meta analysis) || id:ieu-a-1127	exposure	Inverse variance weighted (multiplicative random effects)	63	-0.022841073	0.027427907	0.404975799	-0.07659977	0.030917624	0.97741781	0.926260497	1.031400538
met-d-M_VLDL_CE	Cholesteryl esters in medium VLDL	116	3	AZQJ1X	ieu-a-1127	ER+ Breast cancer (Combined Oncoarray; iCOGS; GWAS meta analysis) || id:ieu-a-1127	exposure	Inverse variance weighted (fixed effects)	63	-0.022841073	0.021058698	0.27808183	-0.06411612	0.018433975	0.97741781	0.937896085	1.018604929
met-d-M_VLDL_CE	Cholesteryl esters in medium VLDL	116	4	AZQJ1X	ieu-a-1127	ER+ Breast cancer (Combined Oncoarray; iCOGS; GWAS meta analysis) || id:ieu-a-1127	exposure	MR Egger (bootstrap)	63	-0.065377324	0.039598805	0.053	-0.142990981	0.012236334	0.936713952	0.866761886	1.012311504
met-d-M_VLDL_CE	Cholesteryl esters in medium VLDL	116	5	AZQJ1X	ieu-a-1127	ER+ Breast cancer (Combined Oncoarray; iCOGS; GWAS meta analysis) || id:ieu-a-1127	exposure	Simple mode	63	-0.014205396	0.065427696	0.828830876	-0.14244368	0.114032887	0.985895024	0.867236396	1.120788984
met-d-M_VLDL_CE	Cholesteryl esters in medium VLDL	116	6	AZQJ1X	ieu-a-1127	ER+ Breast cancer (Combined Oncoarray; iCOGS; GWAS meta analysis) || id:ieu-a-1127	exposure	Weighted mode	63	-0.050935097	0.034874758	0.149197909	-0.119289624	0.017419429	0.950340348	0.887550708	1.017572032
met-d-M_VLDL_CE	Cholesteryl esters in medium VLDL	116	7	AZQJ1X	ieu-a-1127	ER+ Breast cancer (Combined Oncoarray; iCOGS; GWAS meta analysis) || id:ieu-a-1127	exposure	Simple median	63	-0.001866507	0.039280834	0.962101181	-0.078856942	0.075123927	0.998135233	0.924172125	1.078017738
met-d-M_VLDL_CE	Cholesteryl esters in medium VLDL	116	8	AZQJ1X	ieu-a-1127	ER+ Breast cancer (Combined Oncoarray; iCOGS; GWAS meta analysis) || id:ieu-a-1127	exposure	Weighted median	63	-0.028165067	0.032650173	0.388340112	-0.092159407	0.035829272	0.97222787	0.911959765	1.036478875
met-d-M_VLDL_CE	Cholesteryl esters in medium VLDL	116	9	AZQJ1X	ieu-a-1127	ER+ Breast cancer (Combined Oncoarray; iCOGS; GWAS meta analysis) || id:ieu-a-1127	exposure	Penalised weighted median	63	-0.02811029	0.032958641	0.393717046	-0.092709227	0.036488648	0.972281128	0.911458489	1.03716253
				id.exposure	id.outcome	outcome	exposure	method	nsnp	b	se	pval	lo_ci	up_ci	or	or_lci95	or_uci95
met-d-M_VLDL_CE_pct	Cholesteryl esters to total lipids ratio in medium VLDL	117	1	rS83mT	ieu-a-1127	ER+ Breast cancer (Combined Oncoarray; iCOGS; GWAS meta analysis) || id:ieu-a-1127	exposure	MR Egger	58	-0.0944719	0.044190444	0.03690889	-0.181085169	-0.00785863	0.909853302	0.834364294	0.992172168
met-d-M_VLDL_CE_pct	Cholesteryl esters to total lipids ratio in medium VLDL	117	2	rS83mT	ieu-a-1127	ER+ Breast cancer (Combined Oncoarray; iCOGS; GWAS meta analysis) || id:ieu-a-1127	exposure	Inverse variance weighted (multiplicative random effects)	58	-0.002190211	0.028684448	0.939136402	-0.058411729	0.054031308	0.997812186	0.943261499	1.055517647
met-d-M_VLDL_CE_pct	Cholesteryl esters to total lipids ratio in medium VLDL	117	3	rS83mT	ieu-a-1127	ER+ Breast cancer (Combined Oncoarray; iCOGS; GWAS meta analysis) || id:ieu-a-1127	exposure	Inverse variance weighted (fixed effects)	58	-0.002190211	0.021620307	0.919309615	-0.044566013	0.040185592	0.997812186	0.956412462	1.041003958
met-d-M_VLDL_CE_pct	Cholesteryl esters to total lipids ratio in medium VLDL	117	4	rS83mT	ieu-a-1127	ER+ Breast cancer (Combined Oncoarray; iCOGS; GWAS meta analysis) || id:ieu-a-1127	exposure	MR Egger (bootstrap)	58	-0.054938381	0.042760853	0.094	-0.138749652	0.02887289	0.946543471	0.870445915	1.029293753
met-d-M_VLDL_CE_pct	Cholesteryl esters to total lipids ratio in medium VLDL	117	5	rS83mT	ieu-a-1127	ER+ Breast cancer (Combined Oncoarray; iCOGS; GWAS meta analysis) || id:ieu-a-1127	exposure	Simple mode	58	-0.027275889	0.06844778	0.691756421	-0.161433538	0.106881759	0.973092739	0.850923084	1.112802668
met-d-M_VLDL_CE_pct	Cholesteryl esters to total lipids ratio in medium VLDL	117	6	rS83mT	ieu-a-1127	ER+ Breast cancer (Combined Oncoarray; iCOGS; GWAS meta analysis) || id:ieu-a-1127	exposure	Weighted mode	58	-0.036808061	0.033954376	0.2829091	-0.103358639	0.029742516	0.96386112	0.901803493	1.030189243
met-d-M_VLDL_CE_pct	Cholesteryl esters to total lipids ratio in medium VLDL	117	7	rS83mT	ieu-a-1127	ER+ Breast cancer (Combined Oncoarray; iCOGS; GWAS meta analysis) || id:ieu-a-1127	exposure	Simple median	58	0.037518111	0.041932263	0.370930703	-0.044669124	0.119705347	1.038230801	0.95631385	1.12716468
met-d-M_VLDL_CE_pct	Cholesteryl esters to total lipids ratio in medium VLDL	117	8	rS83mT	ieu-a-1127	ER+ Breast cancer (Combined Oncoarray; iCOGS; GWAS meta analysis) || id:ieu-a-1127	exposure	Weighted median	58	-0.019098099	0.033747813	0.571457497	-0.085243813	0.047047615	0.981083114	0.918288367	1.048171916
met-d-M_VLDL_CE_pct	Cholesteryl esters to total lipids ratio in medium VLDL	117	9	rS83mT	ieu-a-1127	ER+ Breast cancer (Combined Oncoarray; iCOGS; GWAS meta analysis) || id:ieu-a-1127	exposure	Penalised weighted median	58	-0.018125817	0.036121509	0.615807357	-0.088923976	0.052672341	0.982037467	0.914915127	1.054084208
				id.exposure	id.outcome	outcome	exposure	method	nsnp	b	se	pval	lo_ci	up_ci	or	or_lci95	or_uci95
met-d-M_VLDL_FC	Free cholesterol in medium VLDL	118	1	SpwaTR	ieu-a-1127	ER+ Breast cancer (Combined Oncoarray; iCOGS; GWAS meta analysis) || id:ieu-a-1127	exposure	MR Egger	104	0.047458939	0.037574499	0.209446365	-0.026187078	0.121104957	1.048603144	0.97415283	1.128743376
met-d-M_VLDL_FC	Free cholesterol in medium VLDL	118	2	SpwaTR	ieu-a-1127	ER+ Breast cancer (Combined Oncoarray; iCOGS; GWAS meta analysis) || id:ieu-a-1127	exposure	Inverse variance weighted (multiplicative random effects)	104	0.069352382	0.025380887	0.006286238	0.019605843	0.119098921	1.07181383	1.0197993	1.126481345
met-d-M_VLDL_FC	Free cholesterol in medium VLDL	118	3	SpwaTR	ieu-a-1127	ER+ Breast cancer (Combined Oncoarray; iCOGS; GWAS meta analysis) || id:ieu-a-1127	exposure	Inverse variance weighted (fixed effects)	104	0.069352382	0.017344149	6.37E-05	0.03535785	0.103346914	1.07181383	1.035990371	1.108876027
met-d-M_VLDL_FC	Free cholesterol in medium VLDL	118	4	SpwaTR	ieu-a-1127	ER+ Breast cancer (Combined Oncoarray; iCOGS; GWAS meta analysis) || id:ieu-a-1127	exposure	MR Egger (bootstrap)	104	0.079262976	0.030282239	0.004	0.019909788	0.138616164	1.082488954	1.02010931	1.14868311
met-d-M_VLDL_FC	Free cholesterol in medium VLDL	118	5	SpwaTR	ieu-a-1127	ER+ Breast cancer (Combined Oncoarray; iCOGS; GWAS meta analysis) || id:ieu-a-1127	exposure	Simple mode	104	0.079380842	0.06215253	0.204405312	-0.042438116	0.2011998	1.08261655	0.958449777	1.222869077
met-d-M_VLDL_FC	Free cholesterol in medium VLDL	118	6	SpwaTR	ieu-a-1127	ER+ Breast cancer (Combined Oncoarray; iCOGS; GWAS meta analysis) || id:ieu-a-1127	exposure	Weighted mode	104	0.05395142	0.026882225	0.047374561	0.001262259	0.106640581	1.055433328	1.001263056	1.112534316
met-d-M_VLDL_FC	Free cholesterol in medium VLDL	118	7	SpwaTR	ieu-a-1127	ER+ Breast cancer (Combined Oncoarray; iCOGS; GWAS meta analysis) || id:ieu-a-1127	exposure	Simple median	104	0.071372582	0.034129189	0.03650588	0.004479372	0.138265792	1.073981298	1.004489419	1.148280714
met-d-M_VLDL_FC	Free cholesterol in medium VLDL	118	8	SpwaTR	ieu-a-1127	ER+ Breast cancer (Combined Oncoarray; iCOGS; GWAS meta analysis) || id:ieu-a-1127	exposure	Weighted median	104	0.029704703	0.028317613	0.294185805	-0.025797818	0.085207224	1.030150289	0.974532102	1.088942699
met-d-M_VLDL_FC	Free cholesterol in medium VLDL	118	9	SpwaTR	ieu-a-1127	ER+ Breast cancer (Combined Oncoarray; iCOGS; GWAS meta analysis) || id:ieu-a-1127	exposure	Penalised weighted median	104	0.02361136	0.028016429	0.399358007	-0.031300841	0.078523561	1.023892315	0.969183959	1.081688841
				id.exposure	id.outcome	outcome	exposure	method	nsnp	b	se	pval	lo_ci	up_ci	or	or_lci95	or_uci95
met-d-M_VLDL_FC_pct	Free cholesterol to total lipids ratio in medium VLDL	119	1	a8B1F2	ieu-a-1127	ER+ Breast cancer (Combined Oncoarray; iCOGS; GWAS meta analysis) || id:ieu-a-1127	exposure	MR Egger	99	-0.000324938	0.043766761	0.994091568	-0.086107789	0.085457914	0.999675115	0.91749533	1.08921572
met-d-M_VLDL_FC_pct	Free cholesterol to total lipids ratio in medium VLDL	119	2	a8B1F2	ieu-a-1127	ER+ Breast cancer (Combined Oncoarray; iCOGS; GWAS meta analysis) || id:ieu-a-1127	exposure	Inverse variance weighted (multiplicative random effects)	99	0.081115566	0.027537647	0.003223035	0.027141778	0.135089355	1.084496221	1.027513471	1.144639059
met-d-M_VLDL_FC_pct	Free cholesterol to total lipids ratio in medium VLDL	119	3	a8B1F2	ieu-a-1127	ER+ Breast cancer (Combined Oncoarray; iCOGS; GWAS meta analysis) || id:ieu-a-1127	exposure	Inverse variance weighted (fixed effects)	99	0.081115566	0.019389021	2.87E-05	0.043113085	0.119118048	1.084496221	1.044055955	1.126502892
met-d-M_VLDL_FC_pct	Free cholesterol to total lipids ratio in medium VLDL	119	4	a8B1F2	ieu-a-1127	ER+ Breast cancer (Combined Oncoarray; iCOGS; GWAS meta analysis) || id:ieu-a-1127	exposure	MR Egger (bootstrap)	99	0.101450468	0.039373933	0.008	0.02427756	0.178623377	1.106775097	1.024574659	1.19557038
met-d-M_VLDL_FC_pct	Free cholesterol to total lipids ratio in medium VLDL	119	5	a8B1F2	ieu-a-1127	ER+ Breast cancer (Combined Oncoarray; iCOGS; GWAS meta analysis) || id:ieu-a-1127	exposure	Simple mode	99	0.03737157	0.078025504	0.63302975	-0.115558418	0.190301558	1.038078668	0.890868528	1.209614311
met-d-M_VLDL_FC_pct	Free cholesterol to total lipids ratio in medium VLDL	119	6	a8B1F2	ieu-a-1127	ER+ Breast cancer (Combined Oncoarray; iCOGS; GWAS meta analysis) || id:ieu-a-1127	exposure	Weighted mode	99	0.04233292	0.042251494	0.318846287	-0.040480009	0.125145849	1.043241737	0.960328362	1.133313733
met-d-M_VLDL_FC_pct	Free cholesterol to total lipids ratio in medium VLDL	119	7	a8B1F2	ieu-a-1127	ER+ Breast cancer (Combined Oncoarray; iCOGS; GWAS meta analysis) || id:ieu-a-1127	exposure	Simple median	99	0.074346306	0.034434325	0.030844315	0.006855028	0.141837584	1.077179775	1.006878578	1.152389467
met-d-M_VLDL_FC_pct	Free cholesterol to total lipids ratio in medium VLDL	119	8	a8B1F2	ieu-a-1127	ER+ Breast cancer (Combined Oncoarray; iCOGS; GWAS meta analysis) || id:ieu-a-1127	exposure	Weighted median	99	0.056392126	0.033292332	0.090294312	-0.008860846	0.121645097	1.058012476	0.991178296	1.129353219
met-d-M_VLDL_FC_pct	Free cholesterol to total lipids ratio in medium VLDL	119	9	a8B1F2	ieu-a-1127	ER+ Breast cancer (Combined Oncoarray; iCOGS; GWAS meta analysis) || id:ieu-a-1127	exposure	Penalised weighted median	99	0.09493489	0.034935531	0.006579091	0.026461248	0.163408531	1.099587258	1.026814455	1.177517644
				id.exposure	id.outcome	outcome	exposure	method	nsnp	b	se	pval	lo_ci	up_ci	or	or_lci95	or_uci95
met-d-M_VLDL_L	Total lipids in medium VLDL	120	1	IltyR8	ieu-a-1127	ER+ Breast cancer (Combined Oncoarray; iCOGS; GWAS meta analysis) || id:ieu-a-1127	exposure	MR Egger	68	-0.098669232	0.041333454	0.019852408	-0.179682801	-0.017655663	0.906042348	0.835535201	0.982499285
met-d-M_VLDL_L	Total lipids in medium VLDL	120	2	IltyR8	ieu-a-1127	ER+ Breast cancer (Combined Oncoarray; iCOGS; GWAS meta analysis) || id:ieu-a-1127	exposure	Inverse variance weighted (multiplicative random effects)	68	-0.017106265	0.02611397	0.512427943	-0.068289647	0.034077116	0.983039216	0.933989907	1.034664393
met-d-M_VLDL_L	Total lipids in medium VLDL	120	3	IltyR8	ieu-a-1127	ER+ Breast cancer (Combined Oncoarray; iCOGS; GWAS meta analysis) || id:ieu-a-1127	exposure	Inverse variance weighted (fixed effects)	68	-0.017106265	0.020067886	0.393981086	-0.056439322	0.022226792	0.983039216	0.945123831	1.022475647
met-d-M_VLDL_L	Total lipids in medium VLDL	120	4	IltyR8	ieu-a-1127	ER+ Breast cancer (Combined Oncoarray; iCOGS; GWAS meta analysis) || id:ieu-a-1127	exposure	MR Egger (bootstrap)	68	-0.05566013	0.034624902	0.059	-0.123524938	0.012204678	0.945860551	0.8837996	1.012279459
met-d-M_VLDL_L	Total lipids in medium VLDL	120	5	IltyR8	ieu-a-1127	ER+ Breast cancer (Combined Oncoarray; iCOGS; GWAS meta analysis) || id:ieu-a-1127	exposure	Simple mode	68	0.022570296	0.062298336	0.71827283	-0.099534443	0.144675034	1.022826932	0.90525877	1.155663958
met-d-M_VLDL_L	Total lipids in medium VLDL	120	6	IltyR8	ieu-a-1127	ER+ Breast cancer (Combined Oncoarray; iCOGS; GWAS meta analysis) || id:ieu-a-1127	exposure	Weighted mode	68	-0.010812368	0.034039794	0.751746586	-0.077530364	0.055905628	0.989245876	0.925398925	1.057497881
met-d-M_VLDL_L	Total lipids in medium VLDL	120	7	IltyR8	ieu-a-1127	ER+ Breast cancer (Combined Oncoarray; iCOGS; GWAS meta analysis) || id:ieu-a-1127	exposure	Simple median	68	0.016659743	0.038442281	0.664745769	-0.058687127	0.092006613	1.01679929	0.943001763	1.096372072
met-d-M_VLDL_L	Total lipids in medium VLDL	120	8	IltyR8	ieu-a-1127	ER+ Breast cancer (Combined Oncoarray; iCOGS; GWAS meta analysis) || id:ieu-a-1127	exposure	Weighted median	68	-0.000198399	0.031821802	0.995025464	-0.062569131	0.062172333	0.99980162	0.939348122	1.064145716
met-d-M_VLDL_L	Total lipids in medium VLDL	120	9	IltyR8	ieu-a-1127	ER+ Breast cancer (Combined Oncoarray; iCOGS; GWAS meta analysis) || id:ieu-a-1127	exposure	Penalised weighted median	68	0.00216557	0.033479941	0.948426707	-0.063455115	0.067786255	1.002167917	0.938516244	1.070136548
				id.exposure	id.outcome	outcome	exposure	method	nsnp	b	se	pval	lo_ci	up_ci	or	or_lci95	or_uci95
met-d-M_VLDL_P	Concentration of medium VLDL particles	121	1	Xwd2HC	ieu-a-1127	ER+ Breast cancer (Combined Oncoarray; iCOGS; GWAS meta analysis) || id:ieu-a-1127	exposure	MR Egger	84	-0.000893694	0.04528173	0.984301683	-0.089645884	0.087858497	0.999106706	0.914254881	1.091833613
met-d-M_VLDL_P	Concentration of medium VLDL particles	121	2	Xwd2HC	ieu-a-1127	ER+ Breast cancer (Combined Oncoarray; iCOGS; GWAS meta analysis) || id:ieu-a-1127	exposure	Inverse variance weighted (multiplicative random effects)	84	0.066330997	0.027647062	0.016430666	0.012142757	0.120519238	1.068580356	1.012216779	1.128082443
met-d-M_VLDL_P	Concentration of medium VLDL particles	121	3	Xwd2HC	ieu-a-1127	ER+ Breast cancer (Combined Oncoarray; iCOGS; GWAS meta analysis) || id:ieu-a-1127	exposure	Inverse variance weighted (fixed effects)	84	0.066330997	0.019758346	0.00078761	0.027604639	0.105057355	1.068580356	1.027989177	1.110774317
met-d-M_VLDL_P	Concentration of medium VLDL particles	121	4	Xwd2HC	ieu-a-1127	ER+ Breast cancer (Combined Oncoarray; iCOGS; GWAS meta analysis) || id:ieu-a-1127	exposure	MR Egger (bootstrap)	84	0.08694131	0.039736396	0.011	0.009057974	0.164824647	1.090832657	1.009099121	1.179186327
met-d-M_VLDL_P	Concentration of medium VLDL particles	121	5	Xwd2HC	ieu-a-1127	ER+ Breast cancer (Combined Oncoarray; iCOGS; GWAS meta analysis) || id:ieu-a-1127	exposure	Simple mode	84	0.063175301	0.077235367	0.415723097	-0.088206019	0.214556621	1.065213556	0.915572232	1.23931229
met-d-M_VLDL_P	Concentration of medium VLDL particles	121	6	Xwd2HC	ieu-a-1127	ER+ Breast cancer (Combined Oncoarray; iCOGS; GWAS meta analysis) || id:ieu-a-1127	exposure	Weighted mode	84	0.036281051	0.044515223	0.417390142	-0.050968787	0.123530888	1.03694724	0.950308332	1.131484954
met-d-M_VLDL_P	Concentration of medium VLDL particles	121	7	Xwd2HC	ieu-a-1127	ER+ Breast cancer (Combined Oncoarray; iCOGS; GWAS meta analysis) || id:ieu-a-1127	exposure	Simple median	84	0.057867541	0.037481362	0.12261213	-0.015595928	0.131331011	1.059574636	0.984525059	1.140345185
met-d-M_VLDL_P	Concentration of medium VLDL particles	121	8	Xwd2HC	ieu-a-1127	ER+ Breast cancer (Combined Oncoarray; iCOGS; GWAS meta analysis) || id:ieu-a-1127	exposure	Weighted median	84	0.025415329	0.036621075	0.487677019	-0.046361977	0.097192635	1.025741052	0.954696321	1.102072651
met-d-M_VLDL_P	Concentration of medium VLDL particles	121	9	Xwd2HC	ieu-a-1127	ER+ Breast cancer (Combined Oncoarray; iCOGS; GWAS meta analysis) || id:ieu-a-1127	exposure	Penalised weighted median	84	0.023682625	0.036194943	0.512913683	-0.047259464	0.094624713	1.023965285	0.953839878	1.099246245
				id.exposure	id.outcome	outcome	exposure	method	nsnp	b	se	pval	lo_ci	up_ci	or	or_lci95	or_uci95
met-d-M_VLDL_PL	Phospholipids in medium VLDL	122	1	XIvXmH	ieu-a-1127	ER+ Breast cancer (Combined Oncoarray; iCOGS; GWAS meta analysis) || id:ieu-a-1127	exposure	MR Egger	77	-0.088085939	0.055925063	0.11944922	-0.197699062	0.021527184	0.91568218	0.820616771	1.021760566
met-d-M_VLDL_PL	Phospholipids in medium VLDL	122	2	XIvXmH	ieu-a-1127	ER+ Breast cancer (Combined Oncoarray; iCOGS; GWAS meta analysis) || id:ieu-a-1127	exposure	Inverse variance weighted (multiplicative random effects)	77	-0.061311049	0.030931741	0.047463549	-0.121937262	-0.000684836	0.940530643	0.885203903	0.999315399
met-d-M_VLDL_PL	Phospholipids in medium VLDL	122	3	XIvXmH	ieu-a-1127	ER+ Breast cancer (Combined Oncoarray; iCOGS; GWAS meta analysis) || id:ieu-a-1127	exposure	Inverse variance weighted (fixed effects)	77	-0.061311049	0.020615475	0.002939159	-0.101717379	-0.020904718	0.940530643	0.903284803	0.979312271
met-d-M_VLDL_PL	Phospholipids in medium VLDL	122	4	XIvXmH	ieu-a-1127	ER+ Breast cancer (Combined Oncoarray; iCOGS; GWAS meta analysis) || id:ieu-a-1127	exposure	MR Egger (bootstrap)	77	-0.075501339	0.033253651	0.012	-0.140678496	-0.010324182	0.927278489	0.868768579	0.989728929
met-d-M_VLDL_PL	Phospholipids in medium VLDL	122	5	XIvXmH	ieu-a-1127	ER+ Breast cancer (Combined Oncoarray; iCOGS; GWAS meta analysis) || id:ieu-a-1127	exposure	Simple mode	77	-0.058836903	0.060401926	0.333102191	-0.177224677	0.059550872	0.942860535	0.837591576	1.061359753
met-d-M_VLDL_PL	Phospholipids in medium VLDL	122	6	XIvXmH	ieu-a-1127	ER+ Breast cancer (Combined Oncoarray; iCOGS; GWAS meta analysis) || id:ieu-a-1127	exposure	Weighted mode	77	-0.087737528	0.035782233	0.01650211	-0.157870705	-0.017604351	0.91600127	0.853960187	0.9825497
met-d-M_VLDL_PL	Phospholipids in medium VLDL	122	7	XIvXmH	ieu-a-1127	ER+ Breast cancer (Combined Oncoarray; iCOGS; GWAS meta analysis) || id:ieu-a-1127	exposure	Simple median	77	-0.048640202	0.036748723	0.185639608	-0.120667699	0.023387295	0.952523784	0.886328438	1.023662922
met-d-M_VLDL_PL	Phospholipids in medium VLDL	122	8	XIvXmH	ieu-a-1127	ER+ Breast cancer (Combined Oncoarray; iCOGS; GWAS meta analysis) || id:ieu-a-1127	exposure	Weighted median	77	-0.07605486	0.031510674	0.015794833	-0.13781578	-0.014293939	0.926765363	0.87125918	0.985807734
met-d-M_VLDL_PL	Phospholipids in medium VLDL	122	9	XIvXmH	ieu-a-1127	ER+ Breast cancer (Combined Oncoarray; iCOGS; GWAS meta analysis) || id:ieu-a-1127	exposure	Penalised weighted median	77	-0.075548733	0.033012344	0.022108451	-0.140252928	-0.010844537	0.927234543	0.869138378	0.989214053
				id.exposure	id.outcome	outcome	exposure	method	nsnp	b	se	pval	lo_ci	up_ci	or	or_lci95	or_uci95
met-d-M_VLDL_PL_pct	Phospholipids to total lipids ratio in medium VLDL	123	1	ZDpMZS	ieu-a-1127	ER+ Breast cancer (Combined Oncoarray; iCOGS; GWAS meta analysis) || id:ieu-a-1127	exposure	MR Egger	76	-0.12478227	0.055318737	0.027045375	-0.233206995	-0.016357546	0.882689069	0.791989619	0.983775512
met-d-M_VLDL_PL_pct	Phospholipids to total lipids ratio in medium VLDL	123	2	ZDpMZS	ieu-a-1127	ER+ Breast cancer (Combined Oncoarray; iCOGS; GWAS meta analysis) || id:ieu-a-1127	exposure	Inverse variance weighted (multiplicative random effects)	76	-0.037376841	0.030073089	0.213916957	-0.096320095	0.021566413	0.963313051	0.908173268	1.021800649
met-d-M_VLDL_PL_pct	Phospholipids to total lipids ratio in medium VLDL	123	3	ZDpMZS	ieu-a-1127	ER+ Breast cancer (Combined Oncoarray; iCOGS; GWAS meta analysis) || id:ieu-a-1127	exposure	Inverse variance weighted (fixed effects)	76	-0.037376841	0.021274957	0.078943924	-0.079075757	0.004322075	0.963313051	0.923969924	1.004331429
met-d-M_VLDL_PL_pct	Phospholipids to total lipids ratio in medium VLDL	123	4	ZDpMZS	ieu-a-1127	ER+ Breast cancer (Combined Oncoarray; iCOGS; GWAS meta analysis) || id:ieu-a-1127	exposure	MR Egger (bootstrap)	76	-0.077611755	0.038538328	0.023	-0.153146879	-0.002076632	0.925323609	0.85800369	0.997925523
met-d-M_VLDL_PL_pct	Phospholipids to total lipids ratio in medium VLDL	123	5	ZDpMZS	ieu-a-1127	ER+ Breast cancer (Combined Oncoarray; iCOGS; GWAS meta analysis) || id:ieu-a-1127	exposure	Simple mode	76	-0.066793583	0.063946053	0.299595158	-0.192127846	0.05854068	0.935388261	0.825201363	1.060288117
met-d-M_VLDL_PL_pct	Phospholipids to total lipids ratio in medium VLDL	123	6	ZDpMZS	ieu-a-1127	ER+ Breast cancer (Combined Oncoarray; iCOGS; GWAS meta analysis) || id:ieu-a-1127	exposure	Weighted mode	76	-0.09551533	0.038282454	0.014794728	-0.170548939	-0.02048172	0.908904428	0.843201823	0.979726606
met-d-M_VLDL_PL_pct	Phospholipids to total lipids ratio in medium VLDL	123	7	ZDpMZS	ieu-a-1127	ER+ Breast cancer (Combined Oncoarray; iCOGS; GWAS meta analysis) || id:ieu-a-1127	exposure	Simple median	76	-0.023048103	0.03868597	0.551326075	-0.098872603	0.052776397	0.977215476	0.905858104	1.054193898
met-d-M_VLDL_PL_pct	Phospholipids to total lipids ratio in medium VLDL	123	8	ZDpMZS	ieu-a-1127	ER+ Breast cancer (Combined Oncoarray; iCOGS; GWAS meta analysis) || id:ieu-a-1127	exposure	Weighted median	76	-0.051503255	0.034617646	0.136810344	-0.119353842	0.016347331	0.949800558	0.887493713	1.01648168
met-d-M_VLDL_PL_pct	Phospholipids to total lipids ratio in medium VLDL	123	9	ZDpMZS	ieu-a-1127	ER+ Breast cancer (Combined Oncoarray; iCOGS; GWAS meta analysis) || id:ieu-a-1127	exposure	Penalised weighted median	76	-0.051871247	0.03441095	0.131706807	-0.119316708	0.015574214	0.949451104	0.887526669	1.015696124
				id.exposure	id.outcome	outcome	exposure	method	nsnp	b	se	pval	lo_ci	up_ci	or	or_lci95	or_uci95
met-d-M_VLDL_TG	Triglycerides in medium VLDL	124	1	tGeLE0	ieu-a-1127	ER+ Breast cancer (Combined Oncoarray; iCOGS; GWAS meta analysis) || id:ieu-a-1127	exposure	MR Egger	79	-0.120139424	0.050268974	0.019296918	-0.218666612	-0.021612235	0.886796788	0.80358958	0.978619636
met-d-M_VLDL_TG	Triglycerides in medium VLDL	124	2	tGeLE0	ieu-a-1127	ER+ Breast cancer (Combined Oncoarray; iCOGS; GWAS meta analysis) || id:ieu-a-1127	exposure	Inverse variance weighted (multiplicative random effects)	79	-0.041645959	0.027420245	0.128812019	-0.09538964	0.012097722	0.95920932	0.909018676	1.012171196
met-d-M_VLDL_TG	Triglycerides in medium VLDL	124	3	tGeLE0	ieu-a-1127	ER+ Breast cancer (Combined Oncoarray; iCOGS; GWAS meta analysis) || id:ieu-a-1127	exposure	Inverse variance weighted (fixed effects)	79	-0.041645959	0.021148254	0.0489257	-0.083096537	-0.00019538	0.95920932	0.920262303	0.999804639
met-d-M_VLDL_TG	Triglycerides in medium VLDL	124	4	tGeLE0	ieu-a-1127	ER+ Breast cancer (Combined Oncoarray; iCOGS; GWAS meta analysis) || id:ieu-a-1127	exposure	MR Egger (bootstrap)	79	-0.074740051	0.036753852	0.018	-0.146777601	-0.002702501	0.927984684	0.863485995	0.997301147
met-d-M_VLDL_TG	Triglycerides in medium VLDL	124	5	tGeLE0	ieu-a-1127	ER+ Breast cancer (Combined Oncoarray; iCOGS; GWAS meta analysis) || id:ieu-a-1127	exposure	Simple mode	79	-0.062015765	0.067466749	0.360822342	-0.194250592	0.070219063	0.93986807	0.823451528	1.072743153
met-d-M_VLDL_TG	Triglycerides in medium VLDL	124	6	tGeLE0	ieu-a-1127	ER+ Breast cancer (Combined Oncoarray; iCOGS; GWAS meta analysis) || id:ieu-a-1127	exposure	Weighted mode	79	-0.08610662	0.039130763	0.030731263	-0.162802915	-0.009410325	0.917496403	0.849758647	0.990633814
met-d-M_VLDL_TG	Triglycerides in medium VLDL	124	7	tGeLE0	ieu-a-1127	ER+ Breast cancer (Combined Oncoarray; iCOGS; GWAS meta analysis) || id:ieu-a-1127	exposure	Simple median	79	-0.019949687	0.038766779	0.606827114	-0.095932574	0.0560332	0.980247991	0.908525272	1.057632797
met-d-M_VLDL_TG	Triglycerides in medium VLDL	124	8	tGeLE0	ieu-a-1127	ER+ Breast cancer (Combined Oncoarray; iCOGS; GWAS meta analysis) || id:ieu-a-1127	exposure	Weighted median	79	-0.051279585	0.03428023	0.134681317	-0.118468835	0.015909665	0.950013024	0.888279499	1.016036898
met-d-M_VLDL_TG	Triglycerides in medium VLDL	124	9	tGeLE0	ieu-a-1127	ER+ Breast cancer (Combined Oncoarray; iCOGS; GWAS meta analysis) || id:ieu-a-1127	exposure	Penalised weighted median	79	-0.051887978	0.034052649	0.127569307	-0.118631169	0.014855214	0.949435219	0.888135312	1.014966101
				id.exposure	id.outcome	outcome	exposure	method	nsnp	b	se	pval	lo_ci	up_ci	or	or_lci95	or_uci95
met-d-M_VLDL_TG_pct	Triglycerides to total lipids ratio in medium VLDL	125	1	wC38F7	ieu-a-1127	ER+ Breast cancer (Combined Oncoarray; iCOGS; GWAS meta analysis) || id:ieu-a-1127	exposure	MR Egger	73	-0.003781685	0.04928795	0.939057042	-0.100386067	0.092822698	0.996225457	0.904488157	1.09726717
met-d-M_VLDL_TG_pct	Triglycerides to total lipids ratio in medium VLDL	125	2	wC38F7	ieu-a-1127	ER+ Breast cancer (Combined Oncoarray; iCOGS; GWAS meta analysis) || id:ieu-a-1127	exposure	Inverse variance weighted (multiplicative random effects)	73	0.028472082	0.0300065	0.34268987	-0.030340657	0.087284822	1.028881286	0.970115001	1.091207435
met-d-M_VLDL_TG_pct	Triglycerides to total lipids ratio in medium VLDL	125	3	wC38F7	ieu-a-1127	ER+ Breast cancer (Combined Oncoarray; iCOGS; GWAS meta analysis) || id:ieu-a-1127	exposure	Inverse variance weighted (fixed effects)	73	0.028472082	0.019821741	0.15088664	-0.01037853	0.067322695	1.028881286	0.989675141	1.06964059
met-d-M_VLDL_TG_pct	Triglycerides to total lipids ratio in medium VLDL	125	4	wC38F7	ieu-a-1127	ER+ Breast cancer (Combined Oncoarray; iCOGS; GWAS meta analysis) || id:ieu-a-1127	exposure	MR Egger (bootstrap)	73	0.025927212	0.038686347	0.244	-0.049898029	0.101752453	1.026266246	0.951326427	1.107109376
met-d-M_VLDL_TG_pct	Triglycerides to total lipids ratio in medium VLDL	125	5	wC38F7	ieu-a-1127	ER+ Breast cancer (Combined Oncoarray; iCOGS; GWAS meta analysis) || id:ieu-a-1127	exposure	Simple mode	73	-0.005701048	0.068453034	0.933856781	-0.139868994	0.128466899	0.994315173	0.869472134	1.137083782
met-d-M_VLDL_TG_pct	Triglycerides to total lipids ratio in medium VLDL	125	6	wC38F7	ieu-a-1127	ER+ Breast cancer (Combined Oncoarray; iCOGS; GWAS meta analysis) || id:ieu-a-1127	exposure	Weighted mode	73	-0.016916803	0.032050093	0.599244567	-0.079734985	0.04590138	0.983225483	0.923361018	1.046971153
met-d-M_VLDL_TG_pct	Triglycerides to total lipids ratio in medium VLDL	125	7	wC38F7	ieu-a-1127	ER+ Breast cancer (Combined Oncoarray; iCOGS; GWAS meta analysis) || id:ieu-a-1127	exposure	Simple median	73	0.042485425	0.041158226	0.30195677	-0.038184698	0.123155548	1.043400848	0.962535146	1.131060341
met-d-M_VLDL_TG_pct	Triglycerides to total lipids ratio in medium VLDL	125	8	wC38F7	ieu-a-1127	ER+ Breast cancer (Combined Oncoarray; iCOGS; GWAS meta analysis) || id:ieu-a-1127	exposure	Weighted median	73	-0.001966306	0.033769521	0.953567624	-0.068154568	0.064221956	0.998035626	0.934116078	1.066329051
met-d-M_VLDL_TG_pct	Triglycerides to total lipids ratio in medium VLDL	125	9	wC38F7	ieu-a-1127	ER+ Breast cancer (Combined Oncoarray; iCOGS; GWAS meta analysis) || id:ieu-a-1127	exposure	Penalised weighted median	73	-0.006962651	0.033370261	0.834722747	-0.072368361	0.05844306	0.993061533	0.930188187	1.060184617
				id.exposure	id.outcome	outcome	exposure	method	nsnp	b	se	pval	lo_ci	up_ci	or	or_lci95	or_uci95
met-d-MUFA	Monounsaturated fatty acids	126	1	g5IQH5	ieu-a-1127	ER+ Breast cancer (Combined Oncoarray; iCOGS; GWAS meta analysis) || id:ieu-a-1127	exposure	MR Egger	82	-0.067823937	0.041142659	0.103170792	-0.148463549	0.012815674	0.934424976	0.862031428	1.012898147
met-d-MUFA	Monounsaturated fatty acids	126	2	g5IQH5	ieu-a-1127	ER+ Breast cancer (Combined Oncoarray; iCOGS; GWAS meta analysis) || id:ieu-a-1127	exposure	Inverse variance weighted (multiplicative random effects)	82	-0.091926978	0.025142729	0.000255976	-0.141206726	-0.042647229	0.912171756	0.868309791	0.958249373
met-d-MUFA	Monounsaturated fatty acids	126	3	g5IQH5	ieu-a-1127	ER+ Breast cancer (Combined Oncoarray; iCOGS; GWAS meta analysis) || id:ieu-a-1127	exposure	Inverse variance weighted (fixed effects)	82	-0.091926978	0.019309858	1.93E-06	-0.129774299	-0.054079656	0.912171756	0.87829364	0.947356641
met-d-MUFA	Monounsaturated fatty acids	126	4	g5IQH5	ieu-a-1127	ER+ Breast cancer (Combined Oncoarray; iCOGS; GWAS meta analysis) || id:ieu-a-1127	exposure	MR Egger (bootstrap)	82	-0.098109007	0.031961157	0.001	-0.160752875	-0.035465139	0.906550078	0.851502473	0.96515638
met-d-MUFA	Monounsaturated fatty acids	126	5	g5IQH5	ieu-a-1127	ER+ Breast cancer (Combined Oncoarray; iCOGS; GWAS meta analysis) || id:ieu-a-1127	exposure	Simple mode	82	-0.071490221	0.054504883	0.193350696	-0.178319792	0.03533935	0.931005382	0.836674818	1.035971206
met-d-MUFA	Monounsaturated fatty acids	126	6	g5IQH5	ieu-a-1127	ER+ Breast cancer (Combined Oncoarray; iCOGS; GWAS meta analysis) || id:ieu-a-1127	exposure	Weighted mode	82	-0.090969132	0.032045246	0.005722734	-0.153777815	-0.028160449	0.913045894	0.857462515	0.97223236
met-d-MUFA	Monounsaturated fatty acids	126	7	g5IQH5	ieu-a-1127	ER+ Breast cancer (Combined Oncoarray; iCOGS; GWAS meta analysis) || id:ieu-a-1127	exposure	Simple median	82	-0.08068202	0.035433491	0.022786289	-0.150131662	-0.011232379	0.922486977	0.860594661	0.988830469
met-d-MUFA	Monounsaturated fatty acids	126	8	g5IQH5	ieu-a-1127	ER+ Breast cancer (Combined Oncoarray; iCOGS; GWAS meta analysis) || id:ieu-a-1127	exposure	Weighted median	82	-0.098334914	0.030555008	0.001289568	-0.158222729	-0.038447099	0.906345305	0.853659626	0.962282609
met-d-MUFA	Monounsaturated fatty acids	126	9	g5IQH5	ieu-a-1127	ER+ Breast cancer (Combined Oncoarray; iCOGS; GWAS meta analysis) || id:ieu-a-1127	exposure	Penalised weighted median	82	-0.093153353	0.031613497	0.003212549	-0.155115808	-0.031190898	0.911053777	0.856316004	0.96929052
				id.exposure	id.outcome	outcome	exposure	method	nsnp	b	se	pval	lo_ci	up_ci	or	or_lci95	or_uci95
met-d-MUFA_pct	Ratio of monounsaturated fatty acids to total fatty acids	127	1	QWP8EY	ieu-a-1127	ER+ Breast cancer (Combined Oncoarray; iCOGS; GWAS meta analysis) || id:ieu-a-1127	exposure	MR Egger	93	0.011595685	0.043451849	0.790178567	-0.073569939	0.096761308	1.011663175	0.929071165	1.1015974
met-d-MUFA_pct	Ratio of monounsaturated fatty acids to total fatty acids	127	2	QWP8EY	ieu-a-1127	ER+ Breast cancer (Combined Oncoarray; iCOGS; GWAS meta analysis) || id:ieu-a-1127	exposure	Inverse variance weighted (multiplicative random effects)	93	-0.075101061	0.027449832	0.006220258	-0.128902732	-0.021299391	0.927649732	0.879059466	0.978925839
met-d-MUFA_pct	Ratio of monounsaturated fatty acids to total fatty acids	127	3	QWP8EY	ieu-a-1127	ER+ Breast cancer (Combined Oncoarray; iCOGS; GWAS meta analysis) || id:ieu-a-1127	exposure	Inverse variance weighted (fixed effects)	93	-0.075101061	0.019612244	0.000128511	-0.113541059	-0.036661064	0.927649732	0.892667543	0.964002815
met-d-MUFA_pct	Ratio of monounsaturated fatty acids to total fatty acids	127	4	QWP8EY	ieu-a-1127	ER+ Breast cancer (Combined Oncoarray; iCOGS; GWAS meta analysis) || id:ieu-a-1127	exposure	MR Egger (bootstrap)	93	-0.08533368	0.038066619	0.017	-0.159944253	-0.010723107	0.918205846	0.852191295	0.98933418
met-d-MUFA_pct	Ratio of monounsaturated fatty acids to total fatty acids	127	5	QWP8EY	ieu-a-1127	ER+ Breast cancer (Combined Oncoarray; iCOGS; GWAS meta analysis) || id:ieu-a-1127	exposure	Simple mode	93	-0.031603033	0.077364461	0.683859198	-0.183237376	0.12003131	0.968891124	0.8325705	1.127532154
met-d-MUFA_pct	Ratio of monounsaturated fatty acids to total fatty acids	127	6	QWP8EY	ieu-a-1127	ER+ Breast cancer (Combined Oncoarray; iCOGS; GWAS meta analysis) || id:ieu-a-1127	exposure	Weighted mode	93	-0.031603033	0.043634351	0.470738084	-0.11712636	0.053920295	0.968891124	0.889472792	1.055400478
met-d-MUFA_pct	Ratio of monounsaturated fatty acids to total fatty acids	127	7	QWP8EY	ieu-a-1127	ER+ Breast cancer (Combined Oncoarray; iCOGS; GWAS meta analysis) || id:ieu-a-1127	exposure	Simple median	93	-0.061523475	0.038078163	0.106155856	-0.136156674	0.013109724	0.940330871	0.872705891	1.013196034
met-d-MUFA_pct	Ratio of monounsaturated fatty acids to total fatty acids	127	8	QWP8EY	ieu-a-1127	ER+ Breast cancer (Combined Oncoarray; iCOGS; GWAS meta analysis) || id:ieu-a-1127	exposure	Weighted median	93	-0.041339544	0.034220563	0.22703485	-0.108411848	0.025732759	0.959503281	0.897257986	1.026066705
met-d-MUFA_pct	Ratio of monounsaturated fatty acids to total fatty acids	127	9	QWP8EY	ieu-a-1127	ER+ Breast cancer (Combined Oncoarray; iCOGS; GWAS meta analysis) || id:ieu-a-1127	exposure	Penalised weighted median	93	-0.07854875	0.035690681	0.027748797	-0.148502484	-0.008595015	0.924456992	0.861997866	0.991441816
				id.exposure	id.outcome	outcome	exposure	method	nsnp	b	se	pval	lo_ci	up_ci	or	or_lci95	or_uci95
met-d-non_HDL_C	Total cholesterol minus HDL-C	128	1	v9ZBoV	ieu-a-1127	ER+ Breast cancer (Combined Oncoarray; iCOGS; GWAS meta analysis) || id:ieu-a-1127	exposure	MR Egger	62	-0.0910319	0.042749016	0.037329306	-0.174819971	-0.007243829	0.912988586	0.839608161	0.992782344
met-d-non_HDL_C	Total cholesterol minus HDL-C	128	2	v9ZBoV	ieu-a-1127	ER+ Breast cancer (Combined Oncoarray; iCOGS; GWAS meta analysis) || id:ieu-a-1127	exposure	Inverse variance weighted (multiplicative random effects)	62	-0.015726087	0.026837019	0.557885684	-0.068326645	0.036874471	0.984396922	0.933955352	1.037562768
met-d-non_HDL_C	Total cholesterol minus HDL-C	128	3	v9ZBoV	ieu-a-1127	ER+ Breast cancer (Combined Oncoarray; iCOGS; GWAS meta analysis) || id:ieu-a-1127	exposure	Inverse variance weighted (fixed effects)	62	-0.015726087	0.020945631	0.452769946	-0.056779525	0.02532735	0.984396922	0.944802352	1.025650812
met-d-non_HDL_C	Total cholesterol minus HDL-C	128	4	v9ZBoV	ieu-a-1127	ER+ Breast cancer (Combined Oncoarray; iCOGS; GWAS meta analysis) || id:ieu-a-1127	exposure	MR Egger (bootstrap)	62	-0.030562727	0.038390806	0.212	-0.105808706	0.044683253	0.969899592	0.899596719	1.045696586
met-d-non_HDL_C	Total cholesterol minus HDL-C	128	5	v9ZBoV	ieu-a-1127	ER+ Breast cancer (Combined Oncoarray; iCOGS; GWAS meta analysis) || id:ieu-a-1127	exposure	Simple mode	62	0.004487173	0.06821834	0.947770763	-0.129220774	0.138195119	1.004497255	0.878779932	1.148199564
met-d-non_HDL_C	Total cholesterol minus HDL-C	128	6	v9ZBoV	ieu-a-1127	ER+ Breast cancer (Combined Oncoarray; iCOGS; GWAS meta analysis) || id:ieu-a-1127	exposure	Weighted mode	62	-0.049234324	0.032528913	0.135302914	-0.112990993	0.014522345	0.951958037	0.893158705	1.014628307
met-d-non_HDL_C	Total cholesterol minus HDL-C	128	7	v9ZBoV	ieu-a-1127	ER+ Breast cancer (Combined Oncoarray; iCOGS; GWAS meta analysis) || id:ieu-a-1127	exposure	Simple median	62	0.022231372	0.039267607	0.571291522	-0.054733136	0.099195881	1.022480331	0.946737764	1.104282587
met-d-non_HDL_C	Total cholesterol minus HDL-C	128	8	v9ZBoV	ieu-a-1127	ER+ Breast cancer (Combined Oncoarray; iCOGS; GWAS meta analysis) || id:ieu-a-1127	exposure	Weighted median	62	-0.048439038	0.034496563	0.160268237	-0.116052301	0.019174225	0.952715417	0.890428652	1.019359231
met-d-non_HDL_C	Total cholesterol minus HDL-C	128	9	v9ZBoV	ieu-a-1127	ER+ Breast cancer (Combined Oncoarray; iCOGS; GWAS meta analysis) || id:ieu-a-1127	exposure	Penalised weighted median	62	-0.054975381	0.034077974	0.106696006	-0.121768209	0.011817448	0.94650845	0.885353561	1.01188755
				id.exposure	id.outcome	outcome	exposure	method	nsnp	b	se	pval	lo_ci	up_ci	or	or_lci95	or_uci95
met-d-Omega_3	Omega-3 fatty acids	129	1	QjLLwX	ieu-a-1127	ER+ Breast cancer (Combined Oncoarray; iCOGS; GWAS meta analysis) || id:ieu-a-1127	exposure	MR Egger	74	-0.013563055	0.041177395	0.742823948	-0.094270749	0.067144639	0.986528509	0.910036338	1.069450151
met-d-Omega_3	Omega-3 fatty acids	129	2	QjLLwX	ieu-a-1127	ER+ Breast cancer (Combined Oncoarray; iCOGS; GWAS meta analysis) || id:ieu-a-1127	exposure	Inverse variance weighted (multiplicative random effects)	74	-0.007166799	0.027412377	0.793750197	-0.060895057	0.046561459	0.992858821	0.940921978	1.047662465
met-d-Omega_3	Omega-3 fatty acids	129	3	QjLLwX	ieu-a-1127	ER+ Breast cancer (Combined Oncoarray; iCOGS; GWAS meta analysis) || id:ieu-a-1127	exposure	Inverse variance weighted (fixed effects)	74	-0.007166799	0.016159876	0.657408871	-0.038840156	0.024506559	0.992858821	0.961904451	1.024809312
met-d-Omega_3	Omega-3 fatty acids	129	4	QjLLwX	ieu-a-1127	ER+ Breast cancer (Combined Oncoarray; iCOGS; GWAS meta analysis) || id:ieu-a-1127	exposure	MR Egger (bootstrap)	74	-0.013236458	0.02151648	0.257	-0.055408759	0.028935842	0.986850759	0.946098343	1.029358551
met-d-Omega_3	Omega-3 fatty acids	129	5	QjLLwX	ieu-a-1127	ER+ Breast cancer (Combined Oncoarray; iCOGS; GWAS meta analysis) || id:ieu-a-1127	exposure	Simple mode	74	0.054473377	0.069480642	0.435572008	-0.081708681	0.190655434	1.055984362	0.921540382	1.210042441
met-d-Omega_3	Omega-3 fatty acids	129	6	QjLLwX	ieu-a-1127	ER+ Breast cancer (Combined Oncoarray; iCOGS; GWAS meta analysis) || id:ieu-a-1127	exposure	Weighted mode	74	-0.012537468	0.022119647	0.57258719	-0.055891976	0.030817041	0.987540799	0.945641282	1.031296801
met-d-Omega_3	Omega-3 fatty acids	129	7	QjLLwX	ieu-a-1127	ER+ Breast cancer (Combined Oncoarray; iCOGS; GWAS meta analysis) || id:ieu-a-1127	exposure	Simple median	74	0.044467942	0.037183954	0.231739249	-0.028412609	0.117348493	1.04547146	0.971987234	1.124511245
met-d-Omega_3	Omega-3 fatty acids	129	8	QjLLwX	ieu-a-1127	ER+ Breast cancer (Combined Oncoarray; iCOGS; GWAS meta analysis) || id:ieu-a-1127	exposure	Weighted median	74	-0.001776375	0.023848078	0.940622768	-0.048518608	0.044965857	0.998225202	0.952639613	1.045992146
met-d-Omega_3	Omega-3 fatty acids	129	9	QjLLwX	ieu-a-1127	ER+ Breast cancer (Combined Oncoarray; iCOGS; GWAS meta analysis) || id:ieu-a-1127	exposure	Penalised weighted median	74	-0.001611071	0.024112326	0.946728799	-0.04887123	0.045649088	0.998390226	0.95230375	1.046707045
				id.exposure	id.outcome	outcome	exposure	method	nsnp	b	se	pval	lo_ci	up_ci	or	or_lci95	or_uci95
met-d-Omega_3_pct	Ratio of omega-3 fatty acids to total fatty acids	130	1	tAKKbR	ieu-a-1127	ER+ Breast cancer (Combined Oncoarray; iCOGS; GWAS meta analysis) || id:ieu-a-1127	exposure	MR Egger	57	-0.015204386	0.052429299	0.772908403	-0.117965811	0.08755704	0.984910617	0.888726436	1.091504522
met-d-Omega_3_pct	Ratio of omega-3 fatty acids to total fatty acids	130	2	tAKKbR	ieu-a-1127	ER+ Breast cancer (Combined Oncoarray; iCOGS; GWAS meta analysis) || id:ieu-a-1127	exposure	Inverse variance weighted (multiplicative random effects)	57	-0.0186864	0.032606511	0.566585129	-0.082595162	0.045222363	0.981487109	0.920723816	1.046260484
met-d-Omega_3_pct	Ratio of omega-3 fatty acids to total fatty acids	130	3	tAKKbR	ieu-a-1127	ER+ Breast cancer (Combined Oncoarray; iCOGS; GWAS meta analysis) || id:ieu-a-1127	exposure	Inverse variance weighted (fixed effects)	57	-0.0186864	0.019675829	0.342257861	-0.057251024	0.019878225	0.981487109	0.944356984	1.020077112
met-d-Omega_3_pct	Ratio of omega-3 fatty acids to total fatty acids	130	4	tAKKbR	ieu-a-1127	ER+ Breast cancer (Combined Oncoarray; iCOGS; GWAS meta analysis) || id:ieu-a-1127	exposure	MR Egger (bootstrap)	57	-0.050775276	0.035087177	0.069	-0.119546144	0.017995591	0.950492245	0.887323062	1.018158488
met-d-Omega_3_pct	Ratio of omega-3 fatty acids to total fatty acids	130	5	tAKKbR	ieu-a-1127	ER+ Breast cancer (Combined Oncoarray; iCOGS; GWAS meta analysis) || id:ieu-a-1127	exposure	Simple mode	57	-0.148019637	0.061354182	0.019141576	-0.268273834	-0.027765439	0.86241418	0.764698352	0.972616478
met-d-Omega_3_pct	Ratio of omega-3 fatty acids to total fatty acids	130	6	tAKKbR	ieu-a-1127	ER+ Breast cancer (Combined Oncoarray; iCOGS; GWAS meta analysis) || id:ieu-a-1127	exposure	Weighted mode	57	-0.025505988	0.031849638	0.426617592	-0.087931278	0.036919302	0.974816542	0.915823812	1.037609285
met-d-Omega_3_pct	Ratio of omega-3 fatty acids to total fatty acids	130	7	tAKKbR	ieu-a-1127	ER+ Breast cancer (Combined Oncoarray; iCOGS; GWAS meta analysis) || id:ieu-a-1127	exposure	Simple median	57	-0.040477333	0.037246686	0.277153286	-0.113480838	0.032526172	0.960330932	0.892721303	1.03306093
met-d-Omega_3_pct	Ratio of omega-3 fatty acids to total fatty acids	130	8	tAKKbR	ieu-a-1127	ER+ Breast cancer (Combined Oncoarray; iCOGS; GWAS meta analysis) || id:ieu-a-1127	exposure	Weighted median	57	-0.042924838	0.034496644	0.213382095	-0.11053826	0.024688585	0.957983392	0.895352074	1.024995871
met-d-Omega_3_pct	Ratio of omega-3 fatty acids to total fatty acids	130	9	tAKKbR	ieu-a-1127	ER+ Breast cancer (Combined Oncoarray; iCOGS; GWAS meta analysis) || id:ieu-a-1127	exposure	Penalised weighted median	57	-0.043338591	0.032943055	0.188321505	-0.10790698	0.021229797	0.957587104	0.897711098	1.021456752
				id.exposure	id.outcome	outcome	exposure	method	nsnp	b	se	pval	lo_ci	up_ci	or	or_lci95	or_uci95
met-d-Omega_6	Omega-6 fatty acids	131	1	uEn2x8	ieu-a-1127	ER+ Breast cancer (Combined Oncoarray; iCOGS; GWAS meta analysis) || id:ieu-a-1127	exposure	MR Egger	65	-0.104266885	0.056810616	0.071176158	-0.215615693	0.007081923	0.900984806	0.806045011	1.007107059
met-d-Omega_6	Omega-6 fatty acids	131	2	uEn2x8	ieu-a-1127	ER+ Breast cancer (Combined Oncoarray; iCOGS; GWAS meta analysis) || id:ieu-a-1127	exposure	Inverse variance weighted (multiplicative random effects)	65	0.008121617	0.029603287	0.783816824	-0.049900826	0.06614406	1.008154687	0.951323767	1.068380617
met-d-Omega_6	Omega-6 fatty acids	131	3	uEn2x8	ieu-a-1127	ER+ Breast cancer (Combined Oncoarray; iCOGS; GWAS meta analysis) || id:ieu-a-1127	exposure	Inverse variance weighted (fixed effects)	65	0.008121617	0.02255157	0.718745936	-0.03607946	0.052322695	1.008154687	0.964563646	1.053715716
met-d-Omega_6	Omega-6 fatty acids	131	4	uEn2x8	ieu-a-1127	ER+ Breast cancer (Combined Oncoarray; iCOGS; GWAS meta analysis) || id:ieu-a-1127	exposure	MR Egger (bootstrap)	65	-0.063086682	0.04141738	0.063	-0.144264746	0.018091383	0.938862088	0.865658538	1.018256023
met-d-Omega_6	Omega-6 fatty acids	131	5	uEn2x8	ieu-a-1127	ER+ Breast cancer (Combined Oncoarray; iCOGS; GWAS meta analysis) || id:ieu-a-1127	exposure	Simple mode	65	0.077176591	0.076407111	0.316264999	-0.072581347	0.226934529	1.080232819	0.929990091	1.254747716
met-d-Omega_6	Omega-6 fatty acids	131	6	uEn2x8	ieu-a-1127	ER+ Breast cancer (Combined Oncoarray; iCOGS; GWAS meta analysis) || id:ieu-a-1127	exposure	Weighted mode	65	-0.067283649	0.045574083	0.144751528	-0.156608852	0.022041554	0.934929972	0.85503844	1.022286264
met-d-Omega_6	Omega-6 fatty acids	131	7	uEn2x8	ieu-a-1127	ER+ Breast cancer (Combined Oncoarray; iCOGS; GWAS meta analysis) || id:ieu-a-1127	exposure	Simple median	65	0.092593736	0.041408024	0.025343238	0.01143401	0.173753462	1.097015966	1.011499628	1.189762208
met-d-Omega_6	Omega-6 fatty acids	131	8	uEn2x8	ieu-a-1127	ER+ Breast cancer (Combined Oncoarray; iCOGS; GWAS meta analysis) || id:ieu-a-1127	exposure	Weighted median	65	-0.028688282	0.037427952	0.443382716	-0.102047068	0.044670504	0.97171932	0.902987049	1.045683254
met-d-Omega_6	Omega-6 fatty acids	131	9	uEn2x8	ieu-a-1127	ER+ Breast cancer (Combined Oncoarray; iCOGS; GWAS meta analysis) || id:ieu-a-1127	exposure	Penalised weighted median	65	-0.02783016	0.036904961	0.450787087	-0.100163883	0.044503564	0.972553532	0.904689142	1.045508703
				id.exposure	id.outcome	outcome	exposure	method	nsnp	b	se	pval	lo_ci	up_ci	or	or_lci95	or_uci95
met-d-Omega_6_by_Omega_3	Ratio of omega-6 fatty acids to omega-3 fatty acids	132	1	8dX9fh	ieu-a-1127	ER+ Breast cancer (Combined Oncoarray; iCOGS; GWAS meta analysis) || id:ieu-a-1127	exposure	MR Egger	56	0.004534605	0.042400497	0.915227395	-0.07857037	0.08763958	1.004544902	0.924437005	1.091594618
met-d-Omega_6_by_Omega_3	Ratio of omega-6 fatty acids to omega-3 fatty acids	132	2	8dX9fh	ieu-a-1127	ER+ Breast cancer (Combined Oncoarray; iCOGS; GWAS meta analysis) || id:ieu-a-1127	exposure	Inverse variance weighted (multiplicative random effects)	56	0.006853416	0.029901951	0.818716367	-0.051754409	0.065461241	1.006876954	0.949562042	1.067651355
met-d-Omega_6_by_Omega_3	Ratio of omega-6 fatty acids to omega-3 fatty acids	132	3	8dX9fh	ieu-a-1127	ER+ Breast cancer (Combined Oncoarray; iCOGS; GWAS meta analysis) || id:ieu-a-1127	exposure	Inverse variance weighted (fixed effects)	56	0.006853416	0.01674813	0.682389339	-0.025972919	0.03967975	1.006876954	0.974361476	1.040477508
met-d-Omega_6_by_Omega_3	Ratio of omega-6 fatty acids to omega-3 fatty acids	132	4	8dX9fh	ieu-a-1127	ER+ Breast cancer (Combined Oncoarray; iCOGS; GWAS meta analysis) || id:ieu-a-1127	exposure	MR Egger (bootstrap)	56	0.009059891	0.021799321	0.351	-0.033666779	0.05178656	1.009101056	0.966893641	1.053150934
met-d-Omega_6_by_Omega_3	Ratio of omega-6 fatty acids to omega-3 fatty acids	132	5	8dX9fh	ieu-a-1127	ER+ Breast cancer (Combined Oncoarray; iCOGS; GWAS meta analysis) || id:ieu-a-1127	exposure	Simple mode	56	0.00362139	0.073026766	0.960628842	-0.139511072	0.146753853	1.003627956	0.869783393	1.158068872
met-d-Omega_6_by_Omega_3	Ratio of omega-6 fatty acids to omega-3 fatty acids	132	6	8dX9fh	ieu-a-1127	ER+ Breast cancer (Combined Oncoarray; iCOGS; GWAS meta analysis) || id:ieu-a-1127	exposure	Weighted mode	56	0.009964526	0.020804565	0.633866834	-0.030812421	0.050741474	1.010014338	0.969657443	1.052050876
met-d-Omega_6_by_Omega_3	Ratio of omega-6 fatty acids to omega-3 fatty acids	132	7	8dX9fh	ieu-a-1127	ER+ Breast cancer (Combined Oncoarray; iCOGS; GWAS meta analysis) || id:ieu-a-1127	exposure	Simple median	56	-0.035020143	0.040920001	0.392097516	-0.115223345	0.045183059	0.965585966	0.891167084	1.046219362
met-d-Omega_6_by_Omega_3	Ratio of omega-6 fatty acids to omega-3 fatty acids	132	8	8dX9fh	ieu-a-1127	ER+ Breast cancer (Combined Oncoarray; iCOGS; GWAS meta analysis) || id:ieu-a-1127	exposure	Weighted median	56	0.003326166	0.022484005	0.882394252	-0.040742484	0.047394815	1.003331704	0.960076334	1.048535906
met-d-Omega_6_by_Omega_3	Ratio of omega-6 fatty acids to omega-3 fatty acids	132	9	8dX9fh	ieu-a-1127	ER+ Breast cancer (Combined Oncoarray; iCOGS; GWAS meta analysis) || id:ieu-a-1127	exposure	Penalised weighted median	56	0.003140788	0.021787711	0.885378799	-0.039563127	0.045844702	1.003145725	0.961209274	1.046911815
				id.exposure	id.outcome	outcome	exposure	method	nsnp	b	se	pval	lo_ci	up_ci	or	or_lci95	or_uci95
met-d-Omega_6_pct	Ratio of omega-6 fatty acids to total fatty acids	133	1	AHLk3j	ieu-a-1127	ER+ Breast cancer (Combined Oncoarray; iCOGS; GWAS meta analysis) || id:ieu-a-1127	exposure	MR Egger	56	0.100753742	0.060781093	0.103187303	-0.0183772	0.219884684	1.106004246	0.981790631	1.245933046
met-d-Omega_6_pct	Ratio of omega-6 fatty acids to total fatty acids	133	2	AHLk3j	ieu-a-1127	ER+ Breast cancer (Combined Oncoarray; iCOGS; GWAS meta analysis) || id:ieu-a-1127	exposure	Inverse variance weighted (multiplicative random effects)	56	0.087011014	0.034880781	0.01261255	0.018644683	0.155377345	1.090908695	1.018819581	1.168098654
met-d-Omega_6_pct	Ratio of omega-6 fatty acids to total fatty acids	133	3	AHLk3j	ieu-a-1127	ER+ Breast cancer (Combined Oncoarray; iCOGS; GWAS meta analysis) || id:ieu-a-1127	exposure	Inverse variance weighted (fixed effects)	56	0.087011014	0.025848741	0.000762223	0.036347482	0.137674546	1.090908695	1.037016128	1.147601998
met-d-Omega_6_pct	Ratio of omega-6 fatty acids to total fatty acids	133	4	AHLk3j	ieu-a-1127	ER+ Breast cancer (Combined Oncoarray; iCOGS; GWAS meta analysis) || id:ieu-a-1127	exposure	MR Egger (bootstrap)	56	0.097943086	0.049139493	0.02	0.00162968	0.194256491	1.102900012	1.001631009	1.214407728
met-d-Omega_6_pct	Ratio of omega-6 fatty acids to total fatty acids	133	5	AHLk3j	ieu-a-1127	ER+ Breast cancer (Combined Oncoarray; iCOGS; GWAS meta analysis) || id:ieu-a-1127	exposure	Simple mode	56	0.073489577	0.079922487	0.361843869	-0.083158498	0.230137653	1.076257319	0.920205285	1.258773271
met-d-Omega_6_pct	Ratio of omega-6 fatty acids to total fatty acids	133	6	AHLk3j	ieu-a-1127	ER+ Breast cancer (Combined Oncoarray; iCOGS; GWAS meta analysis) || id:ieu-a-1127	exposure	Weighted mode	56	0.104838856	0.043495923	0.019309638	0.019586846	0.190090866	1.11053164	1.019779927	1.209359482
met-d-Omega_6_pct	Ratio of omega-6 fatty acids to total fatty acids	133	7	AHLk3j	ieu-a-1127	ER+ Breast cancer (Combined Oncoarray; iCOGS; GWAS meta analysis) || id:ieu-a-1127	exposure	Simple median	56	0.075590605	0.044592965	0.090051896	-0.011811605	0.162992816	1.078520943	0.988257878	1.177028234
met-d-Omega_6_pct	Ratio of omega-6 fatty acids to total fatty acids	133	8	AHLk3j	ieu-a-1127	ER+ Breast cancer (Combined Oncoarray; iCOGS; GWAS meta analysis) || id:ieu-a-1127	exposure	Weighted median	56	0.095267391	0.042929954	0.026477498	0.011124681	0.179410101	1.099952933	1.011186791	1.196511334
met-d-Omega_6_pct	Ratio of omega-6 fatty acids to total fatty acids	133	9	AHLk3j	ieu-a-1127	ER+ Breast cancer (Combined Oncoarray; iCOGS; GWAS meta analysis) || id:ieu-a-1127	exposure	Penalised weighted median	56	0.095207137	0.043853485	0.029929069	0.009254306	0.181159969	1.099886659	1.009297259	1.198606904
				id.exposure	id.outcome	outcome	exposure	method	nsnp	b	se	pval	lo_ci	up_ci	or	or_lci95	or_uci95
met-d-Phe	Phenylalanine	134	1	Vs9XoA	ieu-a-1127	ER+ Breast cancer (Combined Oncoarray; iCOGS; GWAS meta analysis) || id:ieu-a-1127	exposure	MR Egger	6	0.001975331	0.306017741	0.995158825	-0.597819441	0.601770102	1.001977283	0.550009658	1.825346994
met-d-Phe	Phenylalanine	134	2	Vs9XoA	ieu-a-1127	ER+ Breast cancer (Combined Oncoarray; iCOGS; GWAS meta analysis) || id:ieu-a-1127	exposure	Inverse variance weighted (multiplicative random effects)	6	0.120109222	0.108964923	0.270342489	-0.093462028	0.333680472	1.127620006	0.910772601	1.39609698
met-d-Phe	Phenylalanine	134	3	Vs9XoA	ieu-a-1127	ER+ Breast cancer (Combined Oncoarray; iCOGS; GWAS meta analysis) || id:ieu-a-1127	exposure	Inverse variance weighted (fixed effects)	6	0.120109222	0.113965171	0.291923365	-0.103262513	0.343480957	1.127620006	0.901890185	1.409846675
met-d-Phe	Phenylalanine	134	4	Vs9XoA	ieu-a-1127	ER+ Breast cancer (Combined Oncoarray; iCOGS; GWAS meta analysis) || id:ieu-a-1127	exposure	MR Egger (bootstrap)	6	0.062689359	0.364493751	0.439	-0.651718392	0.777097111	1.06469605	0.521149468	2.175148875
met-d-Phe	Phenylalanine	134	5	Vs9XoA	ieu-a-1127	ER+ Breast cancer (Combined Oncoarray; iCOGS; GWAS meta analysis) || id:ieu-a-1127	exposure	Simple mode	6	0.003007329	0.207159407	0.988978979	-0.40302511	0.409039767	1.003011855	0.668295319	1.505371584
met-d-Phe	Phenylalanine	134	6	Vs9XoA	ieu-a-1127	ER+ Breast cancer (Combined Oncoarray; iCOGS; GWAS meta analysis) || id:ieu-a-1127	exposure	Weighted mode	6	-0.005353613	0.168631106	0.975901746	-0.335870581	0.325163356	0.994660692	0.714715598	1.384256754
met-d-Phe	Phenylalanine	134	7	Vs9XoA	ieu-a-1127	ER+ Breast cancer (Combined Oncoarray; iCOGS; GWAS meta analysis) || id:ieu-a-1127	exposure	Simple median	6	0.067031064	0.156748294	0.668916849	-0.240195594	0.374257721	1.069328695	0.786474017	1.453911805
met-d-Phe	Phenylalanine	134	8	Vs9XoA	ieu-a-1127	ER+ Breast cancer (Combined Oncoarray; iCOGS; GWAS meta analysis) || id:ieu-a-1127	exposure	Weighted median	6	0.021842705	0.144741772	0.880048217	-0.261851168	0.305536577	1.022083003	0.76962556	1.357353133
met-d-Phe	Phenylalanine	134	9	Vs9XoA	ieu-a-1127	ER+ Breast cancer (Combined Oncoarray; iCOGS; GWAS meta analysis) || id:ieu-a-1127	exposure	Penalised weighted median	6	0.013638527	0.140520891	0.92268118	-0.261782419	0.289059473	1.013731956	0.769678473	1.335171133
				id.exposure	id.outcome	outcome	exposure	method	nsnp	b	se	pval	lo_ci	up_ci	or	or_lci95	or_uci95
met-d-Phosphatidylc	Phosphatidylcholines	135	1	3Eh1hO	ieu-a-1127	ER+ Breast cancer (Combined Oncoarray; iCOGS; GWAS meta analysis) || id:ieu-a-1127	exposure	MR Egger	72	0.010054736	0.048529207	0.836463512	-0.08506251	0.105171982	1.010105455	0.91845487	1.110901649
met-d-Phosphatidylc	Phosphatidylcholines	135	2	3Eh1hO	ieu-a-1127	ER+ Breast cancer (Combined Oncoarray; iCOGS; GWAS meta analysis) || id:ieu-a-1127	exposure	Inverse variance weighted (multiplicative random effects)	72	0.036457463	0.027595698	0.186458534	-0.017630106	0.090545031	1.037130186	0.982524395	1.094770806
met-d-Phosphatidylc	Phosphatidylcholines	135	3	3Eh1hO	ieu-a-1127	ER+ Breast cancer (Combined Oncoarray; iCOGS; GWAS meta analysis) || id:ieu-a-1127	exposure	Inverse variance weighted (fixed effects)	72	0.036457463	0.020470425	0.074915363	-0.003664571	0.076579496	1.037130186	0.996342135	1.07958801
met-d-Phosphatidylc	Phosphatidylcholines	135	4	3Eh1hO	ieu-a-1127	ER+ Breast cancer (Combined Oncoarray; iCOGS; GWAS meta analysis) || id:ieu-a-1127	exposure	MR Egger (bootstrap)	72	-0.004634921	0.031759635	0.433	-0.066883805	0.057613964	0.995375804	0.935303872	1.059305986
met-d-Phosphatidylc	Phosphatidylcholines	135	5	3Eh1hO	ieu-a-1127	ER+ Breast cancer (Combined Oncoarray; iCOGS; GWAS meta analysis) || id:ieu-a-1127	exposure	Simple mode	72	0.170125259	0.074423647	0.025247335	0.024254911	0.315995606	1.185453331	1.024551454	1.371624229
met-d-Phosphatidylc	Phosphatidylcholines	135	6	3Eh1hO	ieu-a-1127	ER+ Breast cancer (Combined Oncoarray; iCOGS; GWAS meta analysis) || id:ieu-a-1127	exposure	Weighted mode	72	0.018393029	0.031854205	0.565487149	-0.044041213	0.080827271	1.018563223	0.95691452	1.08418361
met-d-Phosphatidylc	Phosphatidylcholines	135	7	3Eh1hO	ieu-a-1127	ER+ Breast cancer (Combined Oncoarray; iCOGS; GWAS meta analysis) || id:ieu-a-1127	exposure	Simple median	72	0.078753435	0.038355576	0.04004872	0.003576506	0.153930363	1.081937521	1.00358291	1.166409659
met-d-Phosphatidylc	Phosphatidylcholines	135	8	3Eh1hO	ieu-a-1127	ER+ Breast cancer (Combined Oncoarray; iCOGS; GWAS meta analysis) || id:ieu-a-1127	exposure	Weighted median	72	0.000985002	0.031857731	0.975334327	-0.061456151	0.063426154	1.000985487	0.94039418	1.065480801
met-d-Phosphatidylc	Phosphatidylcholines	135	9	3Eh1hO	ieu-a-1127	ER+ Breast cancer (Combined Oncoarray; iCOGS; GWAS meta analysis) || id:ieu-a-1127	exposure	Penalised weighted median	72	-0.00312989	0.031299377	0.920345546	-0.064476669	0.05821689	0.996875003	0.937557988	1.059944862
				id.exposure	id.outcome	outcome	exposure	method	nsnp	b	se	pval	lo_ci	up_ci	or	or_lci95	or_uci95
met-d-Phosphoglyc	Phosphoglycerides	136	1	lszO9u	ieu-a-1127	ER+ Breast cancer (Combined Oncoarray; iCOGS; GWAS meta analysis) || id:ieu-a-1127	exposure	MR Egger	66	0.023614032	0.052499738	0.65437924	-0.079285454	0.126513518	1.023895051	0.923776191	1.134864792
met-d-Phosphoglyc	Phosphoglycerides	136	2	lszO9u	ieu-a-1127	ER+ Breast cancer (Combined Oncoarray; iCOGS; GWAS meta analysis) || id:ieu-a-1127	exposure	Inverse variance weighted (multiplicative random effects)	66	0.028781215	0.029091407	0.322498131	-0.028237943	0.085800373	1.029199396	0.972157021	1.089588796
met-d-Phosphoglyc	Phosphoglycerides	136	3	lszO9u	ieu-a-1127	ER+ Breast cancer (Combined Oncoarray; iCOGS; GWAS meta analysis) || id:ieu-a-1127	exposure	Inverse variance weighted (fixed effects)	66	0.028781215	0.021188636	0.174358179	-0.012748512	0.070310942	1.029199396	0.987332406	1.072841721
met-d-Phosphoglyc	Phosphoglycerides	136	4	lszO9u	ieu-a-1127	ER+ Breast cancer (Combined Oncoarray; iCOGS; GWAS meta analysis) || id:ieu-a-1127	exposure	MR Egger (bootstrap)	66	0.000189853	0.032869326	0.508	-0.064234026	0.064613731	1.000189871	0.937785508	1.066746894
met-d-Phosphoglyc	Phosphoglycerides	136	5	lszO9u	ieu-a-1127	ER+ Breast cancer (Combined Oncoarray; iCOGS; GWAS meta analysis) || id:ieu-a-1127	exposure	Simple mode	66	0.006977023	0.078244674	0.929221544	-0.146382539	0.160336585	1.007001419	0.863827193	1.173905923
met-d-Phosphoglyc	Phosphoglycerides	136	6	lszO9u	ieu-a-1127	ER+ Breast cancer (Combined Oncoarray; iCOGS; GWAS meta analysis) || id:ieu-a-1127	exposure	Weighted mode	66	0.018248452	0.035508148	0.609048632	-0.051347518	0.087844422	1.018415972	0.949948489	1.091818246
met-d-Phosphoglyc	Phosphoglycerides	136	7	lszO9u	ieu-a-1127	ER+ Breast cancer (Combined Oncoarray; iCOGS; GWAS meta analysis) || id:ieu-a-1127	exposure	Simple median	66	0.020423524	0.038172479	0.592627249	-0.054394534	0.095241582	1.020633511	0.947058386	1.099924545
met-d-Phosphoglyc	Phosphoglycerides	136	8	lszO9u	ieu-a-1127	ER+ Breast cancer (Combined Oncoarray; iCOGS; GWAS meta analysis) || id:ieu-a-1127	exposure	Weighted median	66	-0.006317651	0.033565928	0.850707173	-0.07210687	0.059471567	0.993702263	0.930431455	1.061275586
met-d-Phosphoglyc	Phosphoglycerides	136	9	lszO9u	ieu-a-1127	ER+ Breast cancer (Combined Oncoarray; iCOGS; GWAS meta analysis) || id:ieu-a-1127	exposure	Penalised weighted median	66	-0.008154571	0.03366072	0.80858044	-0.074129582	0.05782044	0.991878588	0.928551363	1.059524731
				id.exposure	id.outcome	outcome	exposure	method	nsnp	b	se	pval	lo_ci	up_ci	or	or_lci95	or_uci95
met-d-PUFA	Polyunsaturated fatty acids	137	1	ftUThQ	ieu-a-1127	ER+ Breast cancer (Combined Oncoarray; iCOGS; GWAS meta analysis) || id:ieu-a-1127	exposure	MR Egger	72	-0.089845679	0.050710217	0.080788659	-0.189237703	0.009546346	0.914072235	0.827589762	1.009592058
met-d-PUFA	Polyunsaturated fatty acids	137	2	ftUThQ	ieu-a-1127	ER+ Breast cancer (Combined Oncoarray; iCOGS; GWAS meta analysis) || id:ieu-a-1127	exposure	Inverse variance weighted (multiplicative random effects)	72	-0.003944141	0.027114192	0.884344475	-0.057087956	0.049199675	0.996063627	0.94451099	1.050430074
met-d-PUFA	Polyunsaturated fatty acids	137	3	ftUThQ	ieu-a-1127	ER+ Breast cancer (Combined Oncoarray; iCOGS; GWAS meta analysis) || id:ieu-a-1127	exposure	Inverse variance weighted (fixed effects)	72	-0.003944141	0.020170974	0.844973771	-0.04347925	0.035590968	0.996063627	0.957452421	1.036231908
met-d-PUFA	Polyunsaturated fatty acids	137	4	ftUThQ	ieu-a-1127	ER+ Breast cancer (Combined Oncoarray; iCOGS; GWAS meta analysis) || id:ieu-a-1127	exposure	MR Egger (bootstrap)	72	-0.029075302	0.033053355	0.177	-0.093859877	0.035709274	0.971343318	0.910410323	1.036354507
met-d-PUFA	Polyunsaturated fatty acids	137	5	ftUThQ	ieu-a-1127	ER+ Breast cancer (Combined Oncoarray; iCOGS; GWAS meta analysis) || id:ieu-a-1127	exposure	Simple mode	72	-0.069118058	0.069051592	0.320244176	-0.204459178	0.066223061	0.9332165	0.815088015	1.068465024
met-d-PUFA	Polyunsaturated fatty acids	137	6	ftUThQ	ieu-a-1127	ER+ Breast cancer (Combined Oncoarray; iCOGS; GWAS meta analysis) || id:ieu-a-1127	exposure	Weighted mode	72	-0.055313666	0.037894132	0.148786044	-0.129586164	0.018958833	0.946188315	0.878458894	1.019139693
met-d-PUFA	Polyunsaturated fatty acids	137	7	ftUThQ	ieu-a-1127	ER+ Breast cancer (Combined Oncoarray; iCOGS; GWAS meta analysis) || id:ieu-a-1127	exposure	Simple median	72	-0.004761153	0.036501874	0.8962216	-0.076304827	0.06678252	0.995250163	0.926533731	1.069062953
met-d-PUFA	Polyunsaturated fatty acids	137	8	ftUThQ	ieu-a-1127	ER+ Breast cancer (Combined Oncoarray; iCOGS; GWAS meta analysis) || id:ieu-a-1127	exposure	Weighted median	72	-0.024691991	0.03341536	0.459942614	-0.090186096	0.040802114	0.975610363	0.913761122	1.041645958
met-d-PUFA	Polyunsaturated fatty acids	137	9	ftUThQ	ieu-a-1127	ER+ Breast cancer (Combined Oncoarray; iCOGS; GWAS meta analysis) || id:ieu-a-1127	exposure	Penalised weighted median	72	-0.022068612	0.034608405	0.523690963	-0.089901085	0.045763862	0.978173119	0.914021591	1.046827186
				id.exposure	id.outcome	outcome	exposure	method	nsnp	b	se	pval	lo_ci	up_ci	or	or_lci95	or_uci95
met-d-PUFA_by_MUFA	Ratio of polyunsaturated fatty acids to monounsaturated fatty acids	138	1	N0vDHJ	ieu-a-1127	ER+ Breast cancer (Combined Oncoarray; iCOGS; GWAS meta analysis) || id:ieu-a-1127	exposure	MR Egger	73	0.050151672	0.050402684	0.323105693	-0.048637588	0.148940933	1.051430557	0.952526274	1.160604434
met-d-PUFA_by_MUFA	Ratio of polyunsaturated fatty acids to monounsaturated fatty acids	138	2	N0vDHJ	ieu-a-1127	ER+ Breast cancer (Combined Oncoarray; iCOGS; GWAS meta analysis) || id:ieu-a-1127	exposure	Inverse variance weighted (multiplicative random effects)	73	0.049125323	0.030163514	0.103390527	-0.009995164	0.10824581	1.050351976	0.990054622	1.114321623
met-d-PUFA_by_MUFA	Ratio of polyunsaturated fatty acids to monounsaturated fatty acids	138	3	N0vDHJ	ieu-a-1127	ER+ Breast cancer (Combined Oncoarray; iCOGS; GWAS meta analysis) || id:ieu-a-1127	exposure	Inverse variance weighted (fixed effects)	73	0.049125323	0.021912723	0.024970224	0.006176387	0.09207426	1.050351976	1.0061955	1.096446241
met-d-PUFA_by_MUFA	Ratio of polyunsaturated fatty acids to monounsaturated fatty acids	138	4	N0vDHJ	ieu-a-1127	ER+ Breast cancer (Combined Oncoarray; iCOGS; GWAS meta analysis) || id:ieu-a-1127	exposure	MR Egger (bootstrap)	73	0.030483041	0.035037907	0.184	-0.038191257	0.099157338	1.030952406	0.962528833	1.104240025
met-d-PUFA_by_MUFA	Ratio of polyunsaturated fatty acids to monounsaturated fatty acids	138	5	N0vDHJ	ieu-a-1127	ER+ Breast cancer (Combined Oncoarray; iCOGS; GWAS meta analysis) || id:ieu-a-1127	exposure	Simple mode	73	0.04293846	0.084775496	0.614055958	-0.123221513	0.209098432	1.043873653	0.884067808	1.232566317
met-d-PUFA_by_MUFA	Ratio of polyunsaturated fatty acids to monounsaturated fatty acids	138	6	N0vDHJ	ieu-a-1127	ER+ Breast cancer (Combined Oncoarray; iCOGS; GWAS meta analysis) || id:ieu-a-1127	exposure	Weighted mode	73	0.04293846	0.03408017	0.211764954	-0.023858673	0.109735593	1.043873653	0.976423695	1.115982957
met-d-PUFA_by_MUFA	Ratio of polyunsaturated fatty acids to monounsaturated fatty acids	138	7	N0vDHJ	ieu-a-1127	ER+ Breast cancer (Combined Oncoarray; iCOGS; GWAS meta analysis) || id:ieu-a-1127	exposure	Simple median	73	0.049877302	0.040787225	0.221380398	-0.03006566	0.129820264	1.051142115	0.970381816	1.138623713
met-d-PUFA_by_MUFA	Ratio of polyunsaturated fatty acids to monounsaturated fatty acids	138	8	N0vDHJ	ieu-a-1127	ER+ Breast cancer (Combined Oncoarray; iCOGS; GWAS meta analysis) || id:ieu-a-1127	exposure	Weighted median	73	0.015538469	0.034508739	0.652511182	-0.052098658	0.083175597	1.015659819	0.949235212	1.086732619
met-d-PUFA_by_MUFA	Ratio of polyunsaturated fatty acids to monounsaturated fatty acids	138	9	N0vDHJ	ieu-a-1127	ER+ Breast cancer (Combined Oncoarray; iCOGS; GWAS meta analysis) || id:ieu-a-1127	exposure	Penalised weighted median	73	0.002003847	0.038263118	0.958233728	-0.072991864	0.076999557	1.002005856	0.929608393	1.080041598
				id.exposure	id.outcome	outcome	exposure	method	nsnp	b	se	pval	lo_ci	up_ci	or	or_lci95	or_uci95
met-d-PUFA_pct	Ratio of polyunsaturated fatty acids to total fatty acids	139	1	wY1OYq	ieu-a-1127	ER+ Breast cancer (Combined Oncoarray; iCOGS; GWAS meta analysis) || id:ieu-a-1127	exposure	MR Egger	53	0.050039566	0.076183274	0.514242509	-0.099279652	0.199358783	1.051312691	0.905489451	1.220619825
met-d-PUFA_pct	Ratio of polyunsaturated fatty acids to total fatty acids	139	2	wY1OYq	ieu-a-1127	ER+ Breast cancer (Combined Oncoarray; iCOGS; GWAS meta analysis) || id:ieu-a-1127	exposure	Inverse variance weighted (multiplicative random effects)	53	0.048008223	0.041982208	0.252815555	-0.034276904	0.13029335	1.049179282	0.966303894	1.139162508
met-d-PUFA_pct	Ratio of polyunsaturated fatty acids to total fatty acids	139	3	wY1OYq	ieu-a-1127	ER+ Breast cancer (Combined Oncoarray; iCOGS; GWAS meta analysis) || id:ieu-a-1127	exposure	Inverse variance weighted (fixed effects)	53	0.048008223	0.027496893	0.080819498	-0.005885687	0.101902133	1.049179282	0.994131599	1.107275101
met-d-PUFA_pct	Ratio of polyunsaturated fatty acids to total fatty acids	139	4	wY1OYq	ieu-a-1127	ER+ Breast cancer (Combined Oncoarray; iCOGS; GWAS meta analysis) || id:ieu-a-1127	exposure	MR Egger (bootstrap)	53	0.036481631	0.048783952	0.219	-0.059134915	0.132098176	1.037155252	0.942579592	1.141220355
met-d-PUFA_pct	Ratio of polyunsaturated fatty acids to total fatty acids	139	5	wY1OYq	ieu-a-1127	ER+ Breast cancer (Combined Oncoarray; iCOGS; GWAS meta analysis) || id:ieu-a-1127	exposure	Simple mode	53	-0.035936865	0.099725525	0.720039288	-0.231398893	0.159525163	0.964701198	0.793422912	1.172953777
met-d-PUFA_pct	Ratio of polyunsaturated fatty acids to total fatty acids	139	6	wY1OYq	ieu-a-1127	ER+ Breast cancer (Combined Oncoarray; iCOGS; GWAS meta analysis) || id:ieu-a-1127	exposure	Weighted mode	53	0.039517358	0.049448597	0.427832769	-0.057401891	0.136436607	1.040308556	0.944214522	1.146182216
met-d-PUFA_pct	Ratio of polyunsaturated fatty acids to total fatty acids	139	7	wY1OYq	ieu-a-1127	ER+ Breast cancer (Combined Oncoarray; iCOGS; GWAS meta analysis) || id:ieu-a-1127	exposure	Simple median	53	0.002935806	0.051669498	0.954689433	-0.09833641	0.104208021	1.002940119	0.90634395	1.109831299
met-d-PUFA_pct	Ratio of polyunsaturated fatty acids to total fatty acids	139	8	wY1OYq	ieu-a-1127	ER+ Breast cancer (Combined Oncoarray; iCOGS; GWAS meta analysis) || id:ieu-a-1127	exposure	Weighted median	53	0.002896018	0.045894084	0.949685119	-0.087056387	0.092848423	1.002900215	0.916625408	1.097295398
met-d-PUFA_pct	Ratio of polyunsaturated fatty acids to total fatty acids	139	9	wY1OYq	ieu-a-1127	ER+ Breast cancer (Combined Oncoarray; iCOGS; GWAS meta analysis) || id:ieu-a-1127	exposure	Penalised weighted median	53	0.001307929	0.0485984	0.978529114	-0.093944934	0.096560793	1.001308785	0.910332889	1.101376535
				id.exposure	id.outcome	outcome	exposure	method	nsnp	b	se	pval	lo_ci	up_ci	or	or_lci95	or_uci95
met-d-Pyruvate	Pyruvate	140	1	9UK3vn	ieu-a-1127	ER+ Breast cancer (Combined Oncoarray; iCOGS; GWAS meta analysis) || id:ieu-a-1127	exposure	MR Egger	17	-0.445451365	0.117947762	0.001828362	-0.676628979	-0.21427375	0.640535096	0.508327691	0.807127404
met-d-Pyruvate	Pyruvate	140	2	9UK3vn	ieu-a-1127	ER+ Breast cancer (Combined Oncoarray; iCOGS; GWAS meta analysis) || id:ieu-a-1127	exposure	Inverse variance weighted (multiplicative random effects)	17	-0.080635564	0.069263586	0.244349425	-0.216392193	0.055121065	0.922529834	0.80541936	1.056668533
met-d-Pyruvate	Pyruvate	140	3	9UK3vn	ieu-a-1127	ER+ Breast cancer (Combined Oncoarray; iCOGS; GWAS meta analysis) || id:ieu-a-1127	exposure	Inverse variance weighted (fixed effects)	17	-0.080635564	0.05147905	0.11726055	-0.181534502	0.020263375	0.922529834	0.83398947	1.020470071
met-d-Pyruvate	Pyruvate	140	4	9UK3vn	ieu-a-1127	ER+ Breast cancer (Combined Oncoarray; iCOGS; GWAS meta analysis) || id:ieu-a-1127	exposure	MR Egger (bootstrap)	17	-0.287676138	0.106769415	0.002	-0.49694419	-0.078408085	0.750004451	0.608386937	0.924587039
met-d-Pyruvate	Pyruvate	140	5	9UK3vn	ieu-a-1127	ER+ Breast cancer (Combined Oncoarray; iCOGS; GWAS meta analysis) || id:ieu-a-1127	exposure	Simple mode	17	0.220723295	0.177896436	0.232587291	-0.127953719	0.56940031	1.246978338	0.8798941	1.767206957
met-d-Pyruvate	Pyruvate	140	6	9UK3vn	ieu-a-1127	ER+ Breast cancer (Combined Oncoarray; iCOGS; GWAS meta analysis) || id:ieu-a-1127	exposure	Weighted mode	17	-0.267216329	0.092744607	0.010856084	-0.448995758	-0.0854369	0.765507452	0.638268807	0.918111074
met-d-Pyruvate	Pyruvate	140	7	9UK3vn	ieu-a-1127	ER+ Breast cancer (Combined Oncoarray; iCOGS; GWAS meta analysis) || id:ieu-a-1127	exposure	Simple median	17	0.167441621	0.095899687	0.08080956	-0.020521765	0.355405006	1.182276268	0.979687374	1.426758384
met-d-Pyruvate	Pyruvate	140	8	9UK3vn	ieu-a-1127	ER+ Breast cancer (Combined Oncoarray; iCOGS; GWAS meta analysis) || id:ieu-a-1127	exposure	Weighted median	17	-0.080749744	0.074846112	0.280642592	-0.227448125	0.065948636	0.922424504	0.796563742	1.06817185
met-d-Pyruvate	Pyruvate	140	9	9UK3vn	ieu-a-1127	ER+ Breast cancer (Combined Oncoarray; iCOGS; GWAS meta analysis) || id:ieu-a-1127	exposure	Penalised weighted median	17	-0.076881326	0.078554773	0.327729686	-0.230848681	0.07708603	0.92599974	0.793859583	1.080134996
				id.exposure	id.outcome	outcome	exposure	method	nsnp	b	se	pval	lo_ci	up_ci	or	or_lci95	or_uci95
met-d-Remnant_C	Remnant cholesterol (non-HDL, non-LDL -cholesterol)	141	1	Usvg84	ieu-a-1127	ER+ Breast cancer (Combined Oncoarray; iCOGS; GWAS meta analysis) || id:ieu-a-1127	exposure	MR Egger	64	-0.117693534	0.044458339	0.010274475	-0.204831878	-0.03055519	0.88896845	0.814784288	0.969906902
met-d-Remnant_C	Remnant cholesterol (non-HDL, non-LDL -cholesterol)	141	2	Usvg84	ieu-a-1127	ER+ Breast cancer (Combined Oncoarray; iCOGS; GWAS meta analysis) || id:ieu-a-1127	exposure	Inverse variance weighted (multiplicative random effects)	64	-0.02120327	0.027672434	0.443543315	-0.07544124	0.033034701	0.979019939	0.927334219	1.033586405
met-d-Remnant_C	Remnant cholesterol (non-HDL, non-LDL -cholesterol)	141	3	Usvg84	ieu-a-1127	ER+ Breast cancer (Combined Oncoarray; iCOGS; GWAS meta analysis) || id:ieu-a-1127	exposure	Inverse variance weighted (fixed effects)	64	-0.02120327	0.021134974	0.315749214	-0.062627818	0.020221279	0.979019939	0.939292997	1.020427114
met-d-Remnant_C	Remnant cholesterol (non-HDL, non-LDL -cholesterol)	141	4	Usvg84	ieu-a-1127	ER+ Breast cancer (Combined Oncoarray; iCOGS; GWAS meta analysis) || id:ieu-a-1127	exposure	MR Egger (bootstrap)	64	-0.044192943	0.039387569	0.133	-0.121392577	0.033006692	0.956769338	0.885686191	1.033557456
met-d-Remnant_C	Remnant cholesterol (non-HDL, non-LDL -cholesterol)	141	5	Usvg84	ieu-a-1127	ER+ Breast cancer (Combined Oncoarray; iCOGS; GWAS meta analysis) || id:ieu-a-1127	exposure	Simple mode	64	-0.028112272	0.065313827	0.668360235	-0.156127373	0.099902829	0.972279201	0.855450222	1.105063533
met-d-Remnant_C	Remnant cholesterol (non-HDL, non-LDL -cholesterol)	141	6	Usvg84	ieu-a-1127	ER+ Breast cancer (Combined Oncoarray; iCOGS; GWAS meta analysis) || id:ieu-a-1127	exposure	Weighted mode	64	-0.054228492	0.03434873	0.119398855	-0.121552002	0.013095019	0.947215651	0.885545002	1.013181134
met-d-Remnant_C	Remnant cholesterol (non-HDL, non-LDL -cholesterol)	141	7	Usvg84	ieu-a-1127	ER+ Breast cancer (Combined Oncoarray; iCOGS; GWAS meta analysis) || id:ieu-a-1127	exposure	Simple median	64	0.008218987	0.039289537	0.834299737	-0.068788505	0.085226479	1.008252856	0.933524095	1.088963666
met-d-Remnant_C	Remnant cholesterol (non-HDL, non-LDL -cholesterol)	141	8	Usvg84	ieu-a-1127	ER+ Breast cancer (Combined Oncoarray; iCOGS; GWAS meta analysis) || id:ieu-a-1127	exposure	Weighted median	64	-0.053379504	0.035825997	0.136233271	-0.123598457	0.016839449	0.948020167	0.883734627	1.016982032
met-d-Remnant_C	Remnant cholesterol (non-HDL, non-LDL -cholesterol)	141	9	Usvg84	ieu-a-1127	ER+ Breast cancer (Combined Oncoarray; iCOGS; GWAS meta analysis) || id:ieu-a-1127	exposure	Penalised weighted median	64	-0.056681856	0.035256705	0.107903061	-0.125784998	0.012421285	0.944894634	0.881804416	1.01249875
				id.exposure	id.outcome	outcome	exposure	method	nsnp	b	se	pval	lo_ci	up_ci	or	or_lci95	or_uci95
met-d-S_HDL_C	Cholesterol in small HDL	142	1	aMM9B6	ieu-a-1127	ER+ Breast cancer (Combined Oncoarray; iCOGS; GWAS meta analysis) || id:ieu-a-1127	exposure	MR Egger	67	-0.113807253	0.05456356	0.040928828	-0.220751831	-0.006862674	0.892429953	0.801915666	0.99316082
met-d-S_HDL_C	Cholesterol in small HDL	142	2	aMM9B6	ieu-a-1127	ER+ Breast cancer (Combined Oncoarray; iCOGS; GWAS meta analysis) || id:ieu-a-1127	exposure	Inverse variance weighted (multiplicative random effects)	67	-0.048007109	0.030306084	0.113176663	-0.107407033	0.011392816	0.953127012	0.898160018	1.011457961
met-d-S_HDL_C	Cholesterol in small HDL	142	3	aMM9B6	ieu-a-1127	ER+ Breast cancer (Combined Oncoarray; iCOGS; GWAS meta analysis) || id:ieu-a-1127	exposure	Inverse variance weighted (fixed effects)	67	-0.048007109	0.02313527	0.037980833	-0.093352238	-0.002661979	0.953127012	0.9108726	0.99734156
met-d-S_HDL_C	Cholesterol in small HDL	142	4	aMM9B6	ieu-a-1127	ER+ Breast cancer (Combined Oncoarray; iCOGS; GWAS meta analysis) || id:ieu-a-1127	exposure	MR Egger (bootstrap)	67	-0.055448343	0.039657626	0.093	-0.13317729	0.022280603	0.946060893	0.875309895	1.02253067
met-d-S_HDL_C	Cholesterol in small HDL	142	5	aMM9B6	ieu-a-1127	ER+ Breast cancer (Combined Oncoarray; iCOGS; GWAS meta analysis) || id:ieu-a-1127	exposure	Simple mode	67	-0.042851843	0.07879719	0.588394641	-0.197294336	0.11159065	0.958053322	0.820948963	1.118055091
met-d-S_HDL_C	Cholesterol in small HDL	142	6	aMM9B6	ieu-a-1127	ER+ Breast cancer (Combined Oncoarray; iCOGS; GWAS meta analysis) || id:ieu-a-1127	exposure	Weighted mode	67	-0.081028756	0.04664168	0.087005969	-0.172446449	0.010388937	0.922167173	0.841603356	1.010443089
met-d-S_HDL_C	Cholesterol in small HDL	142	7	aMM9B6	ieu-a-1127	ER+ Breast cancer (Combined Oncoarray; iCOGS; GWAS meta analysis) || id:ieu-a-1127	exposure	Simple median	67	-0.01994191	0.041351328	0.62962437	-0.100990514	0.061106693	0.980255614	0.903941608	1.063012324
met-d-S_HDL_C	Cholesterol in small HDL	142	8	aMM9B6	ieu-a-1127	ER+ Breast cancer (Combined Oncoarray; iCOGS; GWAS meta analysis) || id:ieu-a-1127	exposure	Weighted median	67	-0.089829199	0.040824297	0.027779544	-0.169844822	-0.009813576	0.914087299	0.843795745	0.99023442
met-d-S_HDL_C	Cholesterol in small HDL	142	9	aMM9B6	ieu-a-1127	ER+ Breast cancer (Combined Oncoarray; iCOGS; GWAS meta analysis) || id:ieu-a-1127	exposure	Penalised weighted median	67	-0.091926872	0.038986725	0.018378549	-0.168340853	-0.015512892	0.912171852	0.845065743	0.984606813
				id.exposure	id.outcome	outcome	exposure	method	nsnp	b	se	pval	lo_ci	up_ci	or	or_lci95	or_uci95
met-d-S_HDL_C_pct	Cholesterol to total lipids ratio in small HDL	143	1	3AyBGY	ieu-a-1127	ER+ Breast cancer (Combined Oncoarray; iCOGS; GWAS meta analysis) || id:ieu-a-1127	exposure	MR Egger	23	0.065610033	0.165710656	0.696149665	-0.259182853	0.390402918	1.067810225	0.771681906	1.477576016
met-d-S_HDL_C_pct	Cholesterol to total lipids ratio in small HDL	143	2	3AyBGY	ieu-a-1127	ER+ Breast cancer (Combined Oncoarray; iCOGS; GWAS meta analysis) || id:ieu-a-1127	exposure	Inverse variance weighted (multiplicative random effects)	23	-0.038744999	0.061509275	0.528756754	-0.159303178	0.081813181	0.961995988	0.852737788	1.085253045
met-d-S_HDL_C_pct	Cholesterol to total lipids ratio in small HDL	143	3	3AyBGY	ieu-a-1127	ER+ Breast cancer (Combined Oncoarray; iCOGS; GWAS meta analysis) || id:ieu-a-1127	exposure	Inverse variance weighted (fixed effects)	23	-0.038744999	0.045191899	0.391254852	-0.12732112	0.049831123	0.961995988	0.880450896	1.051093576
met-d-S_HDL_C_pct	Cholesterol to total lipids ratio in small HDL	143	4	3AyBGY	ieu-a-1127	ER+ Breast cancer (Combined Oncoarray; iCOGS; GWAS meta analysis) || id:ieu-a-1127	exposure	MR Egger (bootstrap)	23	-0.168867778	0.101904726	0.048	-0.36860104	0.030865485	0.844620574	0.691701317	1.031346762
met-d-S_HDL_C_pct	Cholesterol to total lipids ratio in small HDL	143	5	3AyBGY	ieu-a-1127	ER+ Breast cancer (Combined Oncoarray; iCOGS; GWAS meta analysis) || id:ieu-a-1127	exposure	Simple mode	23	-0.192375459	0.116358155	0.112469439	-0.420437444	0.035686526	0.824997058	0.656759462	1.036330932
met-d-S_HDL_C_pct	Cholesterol to total lipids ratio in small HDL	143	6	3AyBGY	ieu-a-1127	ER+ Breast cancer (Combined Oncoarray; iCOGS; GWAS meta analysis) || id:ieu-a-1127	exposure	Weighted mode	23	-0.188143138	0.089421519	0.047032822	-0.363409315	-0.012876961	0.82849611	0.695301778	0.987205592
met-d-S_HDL_C_pct	Cholesterol to total lipids ratio in small HDL	143	7	3AyBGY	ieu-a-1127	ER+ Breast cancer (Combined Oncoarray; iCOGS; GWAS meta analysis) || id:ieu-a-1127	exposure	Simple median	23	-0.130205341	0.073939491	0.078243216	-0.275126744	0.014716061	0.87791514	0.759475858	1.014824876
met-d-S_HDL_C_pct	Cholesterol to total lipids ratio in small HDL	143	8	3AyBGY	ieu-a-1127	ER+ Breast cancer (Combined Oncoarray; iCOGS; GWAS meta analysis) || id:ieu-a-1127	exposure	Weighted median	23	-0.136036839	0.067374736	0.043476041	-0.268091322	-0.003982356	0.872810478	0.764837931	0.996025563
met-d-S_HDL_C_pct	Cholesterol to total lipids ratio in small HDL	143	9	3AyBGY	ieu-a-1127	ER+ Breast cancer (Combined Oncoarray; iCOGS; GWAS meta analysis) || id:ieu-a-1127	exposure	Penalised weighted median	23	-0.136731078	0.065752741	0.037573857	-0.26560645	-0.007855706	0.87220475	0.766740819	0.99217507
				id.exposure	id.outcome	outcome	exposure	method	nsnp	b	se	pval	lo_ci	up_ci	or	or_lci95	or_uci95
met-d-S_HDL_CE	Cholesteryl esters in small HDL	144	1	EVbfqL	ieu-a-1127	ER+ Breast cancer (Combined Oncoarray; iCOGS; GWAS meta analysis) || id:ieu-a-1127	exposure	MR Egger	67	0.015501495	0.039588387	0.696659147	-0.062091743	0.093094732	1.015622266	0.939796663	1.097565705
met-d-S_HDL_CE	Cholesteryl esters in small HDL	144	2	EVbfqL	ieu-a-1127	ER+ Breast cancer (Combined Oncoarray; iCOGS; GWAS meta analysis) || id:ieu-a-1127	exposure	Inverse variance weighted (multiplicative random effects)	67	0.021566763	0.025193378	0.391970759	-0.027812259	0.070945784	1.021801006	0.972570941	1.073523023
met-d-S_HDL_CE	Cholesteryl esters in small HDL	144	3	EVbfqL	ieu-a-1127	ER+ Breast cancer (Combined Oncoarray; iCOGS; GWAS meta analysis) || id:ieu-a-1127	exposure	Inverse variance weighted (fixed effects)	67	0.021566763	0.019513514	0.269063452	-0.016679724	0.05981325	1.021801006	0.983458612	1.061638267
met-d-S_HDL_CE	Cholesteryl esters in small HDL	144	4	EVbfqL	ieu-a-1127	ER+ Breast cancer (Combined Oncoarray; iCOGS; GWAS meta analysis) || id:ieu-a-1127	exposure	MR Egger (bootstrap)	67	0.028579092	0.032482629	0.188	-0.035086862	0.092245045	1.028991392	0.965521546	1.096633514
met-d-S_HDL_CE	Cholesteryl esters in small HDL	144	5	EVbfqL	ieu-a-1127	ER+ Breast cancer (Combined Oncoarray; iCOGS; GWAS meta analysis) || id:ieu-a-1127	exposure	Simple mode	67	0.012660515	0.062056411	0.838968605	-0.108970051	0.134291081	1.012740998	0.896757274	1.143725688
met-d-S_HDL_CE	Cholesteryl esters in small HDL	144	6	EVbfqL	ieu-a-1127	ER+ Breast cancer (Combined Oncoarray; iCOGS; GWAS meta analysis) || id:ieu-a-1127	exposure	Weighted mode	67	0.012660515	0.028117922	0.653994986	-0.042450612	0.067771641	1.012740998	0.9584378	1.070120909
met-d-S_HDL_CE	Cholesteryl esters in small HDL	144	7	EVbfqL	ieu-a-1127	ER+ Breast cancer (Combined Oncoarray; iCOGS; GWAS meta analysis) || id:ieu-a-1127	exposure	Simple median	67	0.023139013	0.035074846	0.509443859	-0.045607685	0.09188571	1.023408797	0.955416713	1.096239526
met-d-S_HDL_CE	Cholesteryl esters in small HDL	144	8	EVbfqL	ieu-a-1127	ER+ Breast cancer (Combined Oncoarray; iCOGS; GWAS meta analysis) || id:ieu-a-1127	exposure	Weighted median	67	0.006630516	0.031595803	0.833781368	-0.055297257	0.068558289	1.006652547	0.94620384	1.070963049
met-d-S_HDL_CE	Cholesteryl esters in small HDL	144	9	EVbfqL	ieu-a-1127	ER+ Breast cancer (Combined Oncoarray; iCOGS; GWAS meta analysis) || id:ieu-a-1127	exposure	Penalised weighted median	67	0.00671073	0.032147298	0.834643847	-0.056297973	0.069719434	1.006733298	0.945257432	1.072207314
				id.exposure	id.outcome	outcome	exposure	method	nsnp	b	se	pval	lo_ci	up_ci	or	or_lci95	or_uci95
met-d-S_HDL_CE_pct	Cholesteryl esters to total lipids ratio in small HDL	145	1	klHzXj	ieu-a-1127	ER+ Breast cancer (Combined Oncoarray; iCOGS; GWAS meta analysis) || id:ieu-a-1127	exposure	MR Egger	58	-0.041163859	0.065303846	0.531033755	-0.169159397	0.086831678	0.959671866	0.844374302	1.090713073
met-d-S_HDL_CE_pct	Cholesteryl esters to total lipids ratio in small HDL	145	2	klHzXj	ieu-a-1127	ER+ Breast cancer (Combined Oncoarray; iCOGS; GWAS meta analysis) || id:ieu-a-1127	exposure	Inverse variance weighted (multiplicative random effects)	58	-0.038646923	0.034922528	0.268446426	-0.107095078	0.029801232	0.962090341	0.898440247	1.030249733
met-d-S_HDL_CE_pct	Cholesteryl esters to total lipids ratio in small HDL	145	3	klHzXj	ieu-a-1127	ER+ Breast cancer (Combined Oncoarray; iCOGS; GWAS meta analysis) || id:ieu-a-1127	exposure	Inverse variance weighted (fixed effects)	58	-0.038646923	0.02488953	0.120485698	-0.087430402	0.010136555	0.962090341	0.916282641	1.010188104
met-d-S_HDL_CE_pct	Cholesteryl esters to total lipids ratio in small HDL	145	4	klHzXj	ieu-a-1127	ER+ Breast cancer (Combined Oncoarray; iCOGS; GWAS meta analysis) || id:ieu-a-1127	exposure	MR Egger (bootstrap)	58	-0.084193413	0.04283999	0.026	-0.168159793	-0.000227033	0.919253443	0.845218764	0.999772992
met-d-S_HDL_CE_pct	Cholesteryl esters to total lipids ratio in small HDL	145	5	klHzXj	ieu-a-1127	ER+ Breast cancer (Combined Oncoarray; iCOGS; GWAS meta analysis) || id:ieu-a-1127	exposure	Simple mode	58	0.136444328	0.10141766	0.183833577	-0.062334287	0.335222942	1.146191065	0.939568749	1.398252079
met-d-S_HDL_CE_pct	Cholesteryl esters to total lipids ratio in small HDL	145	6	klHzXj	ieu-a-1127	ER+ Breast cancer (Combined Oncoarray; iCOGS; GWAS meta analysis) || id:ieu-a-1127	exposure	Weighted mode	58	-0.102855262	0.046235754	0.030084398	-0.193477339	-0.012233185	0.902257555	0.82408851	0.987841336
met-d-S_HDL_CE_pct	Cholesteryl esters to total lipids ratio in small HDL	145	7	klHzXj	ieu-a-1127	ER+ Breast cancer (Combined Oncoarray; iCOGS; GWAS meta analysis) || id:ieu-a-1127	exposure	Simple median	58	0.02593823	0.048856516	0.595483746	-0.069820542	0.121697002	1.026277553	0.93256116	1.129411841
met-d-S_HDL_CE_pct	Cholesteryl esters to total lipids ratio in small HDL	145	8	klHzXj	ieu-a-1127	ER+ Breast cancer (Combined Oncoarray; iCOGS; GWAS meta analysis) || id:ieu-a-1127	exposure	Weighted median	58	-0.119646717	0.0409773	0.003502233	-0.199962226	-0.039331208	0.887233826	0.81876168	0.961432222
met-d-S_HDL_CE_pct	Cholesteryl esters to total lipids ratio in small HDL	145	9	klHzXj	ieu-a-1127	ER+ Breast cancer (Combined Oncoarray; iCOGS; GWAS meta analysis) || id:ieu-a-1127	exposure	Penalised weighted median	58	-0.122642107	0.042099519	0.003578056	-0.205157164	-0.04012705	0.884580191	0.814519293	0.960667378
				id.exposure	id.outcome	outcome	exposure	method	nsnp	b	se	pval	lo_ci	up_ci	or	or_lci95	or_uci95
met-d-S_HDL_FC	Free cholesterol in small HDL	146	1	GIeSPa	ieu-a-1127	ER+ Breast cancer (Combined Oncoarray; iCOGS; GWAS meta analysis) || id:ieu-a-1127	exposure	MR Egger	51	-0.035504502	0.059549651	0.553774893	-0.152221817	0.081212814	0.96511839	0.858797763	1.084601691
met-d-S_HDL_FC	Free cholesterol in small HDL	146	2	GIeSPa	ieu-a-1127	ER+ Breast cancer (Combined Oncoarray; iCOGS; GWAS meta analysis) || id:ieu-a-1127	exposure	Inverse variance weighted (multiplicative random effects)	51	-0.032347329	0.033931165	0.340426914	-0.098852413	0.034157755	0.96817025	0.905876394	1.034747831
met-d-S_HDL_FC	Free cholesterol in small HDL	146	3	GIeSPa	ieu-a-1127	ER+ Breast cancer (Combined Oncoarray; iCOGS; GWAS meta analysis) || id:ieu-a-1127	exposure	Inverse variance weighted (fixed effects)	51	-0.032347329	0.023628507	0.17100057	-0.078659203	0.013964546	0.96817025	0.924354888	1.014062505
met-d-S_HDL_FC	Free cholesterol in small HDL	146	4	GIeSPa	ieu-a-1127	ER+ Breast cancer (Combined Oncoarray; iCOGS; GWAS meta analysis) || id:ieu-a-1127	exposure	MR Egger (bootstrap)	51	-0.054569029	0.037709581	0.084	-0.128479807	0.019341749	0.946893144	0.879431321	1.019530013
met-d-S_HDL_FC	Free cholesterol in small HDL	146	5	GIeSPa	ieu-a-1127	ER+ Breast cancer (Combined Oncoarray; iCOGS; GWAS meta analysis) || id:ieu-a-1127	exposure	Simple mode	51	0.162102018	0.099402286	0.109223402	-0.032726462	0.356930498	1.175980207	0.967803255	1.428936553
met-d-S_HDL_FC	Free cholesterol in small HDL	146	6	GIeSPa	ieu-a-1127	ER+ Breast cancer (Combined Oncoarray; iCOGS; GWAS meta analysis) || id:ieu-a-1127	exposure	Weighted mode	51	-0.082168866	0.035324887	0.02410857	-0.151405646	-0.012932087	0.9211164	0.859498976	0.987151173
met-d-S_HDL_FC	Free cholesterol in small HDL	146	7	GIeSPa	ieu-a-1127	ER+ Breast cancer (Combined Oncoarray; iCOGS; GWAS meta analysis) || id:ieu-a-1127	exposure	Simple median	51	0.014277658	0.048812331	0.769903562	-0.08139451	0.109949825	1.01438007	0.921829948	1.116222063
met-d-S_HDL_FC	Free cholesterol in small HDL	146	8	GIeSPa	ieu-a-1127	ER+ Breast cancer (Combined Oncoarray; iCOGS; GWAS meta analysis) || id:ieu-a-1127	exposure	Weighted median	51	-0.097596683	0.039628735	0.013786616	-0.175269004	-0.019924362	0.907014644	0.839231233	0.980272816
met-d-S_HDL_FC	Free cholesterol in small HDL	146	9	GIeSPa	ieu-a-1127	ER+ Breast cancer (Combined Oncoarray; iCOGS; GWAS meta analysis) || id:ieu-a-1127	exposure	Penalised weighted median	51	-0.102221085	0.037797597	0.006842098	-0.176304375	-0.028137794	0.902829928	0.838362768	0.972254387
				id.exposure	id.outcome	outcome	exposure	method	nsnp	b	se	pval	lo_ci	up_ci	or	or_lci95	or_uci95
met-d-S_HDL_FC_pct	Free cholesterol to total lipids ratio in small HDL	147	1	JIxwiC	ieu-a-1127	ER+ Breast cancer (Combined Oncoarray; iCOGS; GWAS meta analysis) || id:ieu-a-1127	exposure	MR Egger	76	0.022102927	0.032101469	0.493270062	-0.040815952	0.085021806	1.022349006	0.9600058	1.088740808
met-d-S_HDL_FC_pct	Free cholesterol to total lipids ratio in small HDL	147	2	JIxwiC	ieu-a-1127	ER+ Breast cancer (Combined Oncoarray; iCOGS; GWAS meta analysis) || id:ieu-a-1127	exposure	Inverse variance weighted (multiplicative random effects)	76	-0.002565306	0.022216097	0.908072108	-0.046108856	0.040978243	0.997437981	0.954938006	1.041829438
met-d-S_HDL_FC_pct	Free cholesterol to total lipids ratio in small HDL	147	3	JIxwiC	ieu-a-1127	ER+ Breast cancer (Combined Oncoarray; iCOGS; GWAS meta analysis) || id:ieu-a-1127	exposure	Inverse variance weighted (fixed effects)	76	-0.002565306	0.016882058	0.879222741	-0.03565414	0.030523527	0.997437981	0.964973982	1.030994146
met-d-S_HDL_FC_pct	Free cholesterol to total lipids ratio in small HDL	147	4	JIxwiC	ieu-a-1127	ER+ Breast cancer (Combined Oncoarray; iCOGS; GWAS meta analysis) || id:ieu-a-1127	exposure	MR Egger (bootstrap)	76	-0.006741858	0.024389348	0.4	-0.054544981	0.041061264	0.993280817	0.946915915	1.041915936
met-d-S_HDL_FC_pct	Free cholesterol to total lipids ratio in small HDL	147	5	JIxwiC	ieu-a-1127	ER+ Breast cancer (Combined Oncoarray; iCOGS; GWAS meta analysis) || id:ieu-a-1127	exposure	Simple mode	76	-0.02896058	0.068256485	0.672568537	-0.162743289	0.10482213	0.971454759	0.849809315	1.110513066
met-d-S_HDL_FC_pct	Free cholesterol to total lipids ratio in small HDL	147	6	JIxwiC	ieu-a-1127	ER+ Breast cancer (Combined Oncoarray; iCOGS; GWAS meta analysis) || id:ieu-a-1127	exposure	Weighted mode	76	-0.002104914	0.023841769	0.929884042	-0.048834781	0.044624954	0.9978973	0.952338461	1.045635625
met-d-S_HDL_FC_pct	Free cholesterol to total lipids ratio in small HDL	147	7	JIxwiC	ieu-a-1127	ER+ Breast cancer (Combined Oncoarray; iCOGS; GWAS meta analysis) || id:ieu-a-1127	exposure	Simple median	76	-0.01289329	0.035449826	0.716078085	-0.082374949	0.05658837	0.987189473	0.920926593	1.058220125
met-d-S_HDL_FC_pct	Free cholesterol to total lipids ratio in small HDL	147	8	JIxwiC	ieu-a-1127	ER+ Breast cancer (Combined Oncoarray; iCOGS; GWAS meta analysis) || id:ieu-a-1127	exposure	Weighted median	76	0.008650588	0.027411323	0.752317911	-0.045075605	0.062376781	1.008688113	0.955925207	1.064363301
met-d-S_HDL_FC_pct	Free cholesterol to total lipids ratio in small HDL	147	9	JIxwiC	ieu-a-1127	ER+ Breast cancer (Combined Oncoarray; iCOGS; GWAS meta analysis) || id:ieu-a-1127	exposure	Penalised weighted median	76	0.00851143	0.027902493	0.760334227	-0.046177457	0.063200317	1.008547755	0.954872498	1.065240204
				id.exposure	id.outcome	outcome	exposure	method	nsnp	b	se	pval	lo_ci	up_ci	or	or_lci95	or_uci95
met-d-S_HDL_L	Total lipids in small HDL	148	1	8TeBfQ	ieu-a-1127	ER+ Breast cancer (Combined Oncoarray; iCOGS; GWAS meta analysis) || id:ieu-a-1127	exposure	MR Egger	73	0.020232758	0.033819905	0.551576847	-0.046054255	0.086519772	1.020438828	0.954990148	1.090372927
met-d-S_HDL_L	Total lipids in small HDL	148	2	8TeBfQ	ieu-a-1127	ER+ Breast cancer (Combined Oncoarray; iCOGS; GWAS meta analysis) || id:ieu-a-1127	exposure	Inverse variance weighted (multiplicative random effects)	73	0.014678376	0.022882907	0.521226503	-0.030172121	0.059528873	1.014786633	0.970278514	1.061336405
met-d-S_HDL_L	Total lipids in small HDL	148	3	8TeBfQ	ieu-a-1127	ER+ Breast cancer (Combined Oncoarray; iCOGS; GWAS meta analysis) || id:ieu-a-1127	exposure	Inverse variance weighted (fixed effects)	73	0.014678376	0.016947226	0.386422904	-0.018538186	0.047894939	1.014786633	0.981632589	1.049060434
met-d-S_HDL_L	Total lipids in small HDL	148	4	8TeBfQ	ieu-a-1127	ER+ Breast cancer (Combined Oncoarray; iCOGS; GWAS meta analysis) || id:ieu-a-1127	exposure	MR Egger (bootstrap)	73	0.018867377	0.025831383	0.242	-0.031762133	0.069496887	1.019046491	0.968736985	1.071968724
met-d-S_HDL_L	Total lipids in small HDL	148	5	8TeBfQ	ieu-a-1127	ER+ Breast cancer (Combined Oncoarray; iCOGS; GWAS meta analysis) || id:ieu-a-1127	exposure	Simple mode	73	0.054846668	0.066280193	0.410689657	-0.07506251	0.184755846	1.056378626	0.927685495	1.202924705
met-d-S_HDL_L	Total lipids in small HDL	148	6	8TeBfQ	ieu-a-1127	ER+ Breast cancer (Combined Oncoarray; iCOGS; GWAS meta analysis) || id:ieu-a-1127	exposure	Weighted mode	73	0.008742713	0.024682695	0.724221143	-0.03963537	0.057120795	1.008781042	0.961139836	1.058783699
met-d-S_HDL_L	Total lipids in small HDL	148	7	8TeBfQ	ieu-a-1127	ER+ Breast cancer (Combined Oncoarray; iCOGS; GWAS meta analysis) || id:ieu-a-1127	exposure	Simple median	73	0.014012389	0.035698028	0.694669915	-0.055955746	0.083980525	1.014111023	0.94558098	1.087607712
met-d-S_HDL_L	Total lipids in small HDL	148	8	8TeBfQ	ieu-a-1127	ER+ Breast cancer (Combined Oncoarray; iCOGS; GWAS meta analysis) || id:ieu-a-1127	exposure	Weighted median	73	0.007360752	0.028431159	0.795714439	-0.04836432	0.063085823	1.007387909	0.952786605	1.065118247
met-d-S_HDL_L	Total lipids in small HDL	148	9	8TeBfQ	ieu-a-1127	ER+ Breast cancer (Combined Oncoarray; iCOGS; GWAS meta analysis) || id:ieu-a-1127	exposure	Penalised weighted median	73	0.007019702	0.029457127	0.811646619	-0.050716267	0.064755671	1.007044398	0.950548334	1.066898318
				id.exposure	id.outcome	outcome	exposure	method	nsnp	b	se	pval	lo_ci	up_ci	or	or_lci95	or_uci95
met-d-S_HDL_P	Concentration of small HDL particles	149	1	MtWZO1	ieu-a-1127	ER+ Breast cancer (Combined Oncoarray; iCOGS; GWAS meta analysis) || id:ieu-a-1127	exposure	MR Egger	58	-0.045061644	0.07443561	0.54737384	-0.190955438	0.100832151	0.955938552	0.826169403	1.10609097
[truncated: 1,008 more rows]
