# Supplementary material for: Identification of circulating metabolites linked to the risk of breast cancer: a mendelian randomization study
Source: Front Pharmacol. 2024 Sep 11;15:1442723. doi: 10.3389/fphar.2024.1442723 (PMC11422656; doi:10.3389/fphar.2024.1442723)
Supplement: Supplementary file 4 [file DataSheet8.CSV]

Supplementary Table 4: Detailed description of the results of Heterogeneity analysis for ER- Breast cancer
Type	annotation	number	id.exposure	id.outcome	outcome	exposure	method	Q	Q_df	Q_pval
met-d-Acetate	Acetate	1	k3mj7t	ieu-a-1128	ER- Breast cancer (Combined Oncoarray; iCOGS; GWAS meta analysis) || id:ieu-a-1128	exposure	MR Egger	13.60466494	6	0.034377915
met-d-Acetate	Acetate	1	k3mj7t	ieu-a-1128	ER- Breast cancer (Combined Oncoarray; iCOGS; GWAS meta analysis) || id:ieu-a-1128	exposure	Inverse variance weighted	13.75502899	7	0.055713936
			id.exposure	id.outcome	outcome	exposure	method	Q	Q_df	Q_pval
met-d-Acetoacetate	Acetoacetate	2	aJRsz0	ieu-a-1128	ER- Breast cancer (Combined Oncoarray; iCOGS; GWAS meta analysis) || id:ieu-a-1128	exposure	MR Egger	3.129324767	4	0.536421236
met-d-Acetoacetate	Acetoacetate	2	aJRsz0	ieu-a-1128	ER- Breast cancer (Combined Oncoarray; iCOGS; GWAS meta analysis) || id:ieu-a-1128	exposure	Inverse variance weighted	3.537491686	5	0.617722408
			id.exposure	id.outcome	outcome	exposure	method	Q	Q_df	Q_pval
met-d-Acetone	Acetone	3	nioiF6	ieu-a-1128	ER- Breast cancer (Combined Oncoarray; iCOGS; GWAS meta analysis) || id:ieu-a-1128	exposure	MR Egger	21.58757767	8	0.005739991
met-d-Acetone	Acetone	3	nioiF6	ieu-a-1128	ER- Breast cancer (Combined Oncoarray; iCOGS; GWAS meta analysis) || id:ieu-a-1128	exposure	Inverse variance weighted	22.90764384	9	0.006407101
			id.exposure	id.outcome	outcome	exposure	method	Q	Q_df	Q_pval
met-d-Ala	Alanine	4	L3VTfE	ieu-a-1128	ER- Breast cancer (Combined Oncoarray; iCOGS; GWAS meta analysis) || id:ieu-a-1128	exposure	MR Egger	24.0210628	23	0.402642861
met-d-Ala	Alanine	4	L3VTfE	ieu-a-1128	ER- Breast cancer (Combined Oncoarray; iCOGS; GWAS meta analysis) || id:ieu-a-1128	exposure	Inverse variance weighted	24.77411729	24	0.418117522
			id.exposure	id.outcome	outcome	exposure	method	Q	Q_df	Q_pval
met-d-Albumin	Albumin	5	vNVAYu	ieu-a-1128	ER- Breast cancer (Combined Oncoarray; iCOGS; GWAS meta analysis) || id:ieu-a-1128	exposure	MR Egger	46.69594385	29	0.019984922
met-d-Albumin	Albumin	5	vNVAYu	ieu-a-1128	ER- Breast cancer (Combined Oncoarray; iCOGS; GWAS meta analysis) || id:ieu-a-1128	exposure	Inverse variance weighted	49.02343802	30	0.015631564
			id.exposure	id.outcome	outcome	exposure	method	Q	Q_df	Q_pval
met-d-ApoA1	Apolipoprotein A1	6	4Q1TKD	ieu-a-1128	ER- Breast cancer (Combined Oncoarray; iCOGS; GWAS meta analysis) || id:ieu-a-1128	exposure	MR Egger	151.1577377	80	2.68E-06
met-d-ApoA3	Apolipoprotein A3	6	4Q1TKD	ieu-a-1128	ER- Breast cancer (Combined Oncoarray; iCOGS; GWAS meta analysis) || id:ieu-a-1128	exposure	Inverse variance weighted	151.3806532	81	3.55E-06
			id.exposure	id.outcome	outcome	exposure	method	Q	Q_df	Q_pval
met-d-ApoB	Apolipoprotein B	7	9l1Rue	ieu-a-1128	ER- Breast cancer (Combined Oncoarray; iCOGS; GWAS meta analysis) || id:ieu-a-1128	exposure	MR Egger	85.56440997	66	0.053095857
met-d-ApoB	Apolipoprotein B	7	9l1Rue	ieu-a-1128	ER- Breast cancer (Combined Oncoarray; iCOGS; GWAS meta analysis) || id:ieu-a-1128	exposure	Inverse variance weighted	85.56775116	67	0.06271456
			id.exposure	id.outcome	outcome	exposure	method	Q	Q_df	Q_pval
met-d-ApoB_by_ApoA1	Ratio of apolipoprotein B to apolipoprotein A1	8	nobuNp	ieu-a-1128	ER- Breast cancer (Combined Oncoarray; iCOGS; GWAS meta analysis) || id:ieu-a-1128	exposure	MR Egger	126.1128846	83	0.00160674
met-d-ApoB_by_ApoA3	Ratio of apolipoprotein B to apolipoprotein A3	8	nobuNp	ieu-a-1128	ER- Breast cancer (Combined Oncoarray; iCOGS; GWAS meta analysis) || id:ieu-a-1128	exposure	Inverse variance weighted	126.2448041	84	0.001975648
			id.exposure	id.outcome	outcome	exposure	method	Q	Q_df	Q_pval
met-d-bOHbutyrate	3-Hydroxybutyrate	9	j4DzKW	ieu-a-1128	ER- Breast cancer (Combined Oncoarray; iCOGS; GWAS meta analysis) || id:ieu-a-1128	exposure	MR Egger	18.49037314	13	0.139772027
met-d-bOHbutyrate	3-Hydroxybutyrate	9	j4DzKW	ieu-a-1128	ER- Breast cancer (Combined Oncoarray; iCOGS; GWAS meta analysis) || id:ieu-a-1128	exposure	Inverse variance weighted	23.72075482	14	0.049506685
			id.exposure	id.outcome	outcome	exposure	method	Q	Q_df	Q_pval
met-d-Cholines	Total cholines	10	iLEvI9	ieu-a-1128	ER- Breast cancer (Combined Oncoarray; iCOGS; GWAS meta analysis) || id:ieu-a-1128	exposure	MR Egger	98.69677664	63	0.002717281
met-d-Cholines	Total cholines	10	iLEvI9	ieu-a-1128	ER- Breast cancer (Combined Oncoarray; iCOGS; GWAS meta analysis) || id:ieu-a-1128	exposure	Inverse variance weighted	98.74545951	64	0.003459301
			id.exposure	id.outcome	outcome	exposure	method	Q	Q_df	Q_pval
met-d-Citrate	Citrate	11	vJRtBa	ieu-a-1128	ER- Breast cancer (Combined Oncoarray; iCOGS; GWAS meta analysis) || id:ieu-a-1128	exposure	MR Egger	35.62933511	33	0.345654014
met-d-Citrate	Citrate	11	vJRtBa	ieu-a-1128	ER- Breast cancer (Combined Oncoarray; iCOGS; GWAS meta analysis) || id:ieu-a-1128	exposure	Inverse variance weighted	38.54642914	34	0.271390714
			id.exposure	id.outcome	outcome	exposure	method	Q	Q_df	Q_pval
met-d-Clinical_LDL_C	Clinical LDL cholesterol	12	5t2r1k	ieu-a-1128	ER- Breast cancer (Combined Oncoarray; iCOGS; GWAS meta analysis) || id:ieu-a-1128	exposure	MR Egger	72.90650409	52	0.029420054
met-d-Clinical_LDL_C	Clinical LDL cholesterol	12	5t2r1k	ieu-a-1128	ER- Breast cancer (Combined Oncoarray; iCOGS; GWAS meta analysis) || id:ieu-a-1128	exposure	Inverse variance weighted	73.43252542	53	0.033036498
			id.exposure	id.outcome	outcome	exposure	method	Q	Q_df	Q_pval
met-d-Creatinine	Creatinine	13	7Xahhd	ieu-a-1128	ER- Breast cancer (Combined Oncoarray; iCOGS; GWAS meta analysis) || id:ieu-a-1128	exposure	MR Egger	103.8171676	64	0.001212666
met-d-Creatinine	Creatinine	13	7Xahhd	ieu-a-1128	ER- Breast cancer (Combined Oncoarray; iCOGS; GWAS meta analysis) || id:ieu-a-1128	exposure	Inverse variance weighted	104.3579403	65	0.001413632
			id.exposure	id.outcome	outcome	exposure	method	Q	Q_df	Q_pval
met-d-DHA	Docosahexaenoic acid	14	kR5oUi	ieu-a-1128	ER- Breast cancer (Combined Oncoarray; iCOGS; GWAS meta analysis) || id:ieu-a-1128	exposure	MR Egger	84.2039029	58	0.013890447
met-d-DHA	Docosahexaenoic acid	14	kR5oUi	ieu-a-1128	ER- Breast cancer (Combined Oncoarray; iCOGS; GWAS meta analysis) || id:ieu-a-1128	exposure	Inverse variance weighted	85.5743942	59	0.013470438
			id.exposure	id.outcome	outcome	exposure	method	Q	Q_df	Q_pval
met-d-DHA_pct	Ratio of docosahexaenoic acid to total fatty acids	15	E1wkop	ieu-a-1128	ER- Breast cancer (Combined Oncoarray; iCOGS; GWAS meta analysis) || id:ieu-a-1128	exposure	MR Egger	78.18456134	44	0.001148197
met-d-DHA_pct	Ratio of docosahexaenoic acid to total fatty acids	15	E1wkop	ieu-a-1128	ER- Breast cancer (Combined Oncoarray; iCOGS; GWAS meta analysis) || id:ieu-a-1128	exposure	Inverse variance weighted	79.20434643	45	0.001235391
			id.exposure	id.outcome	outcome	exposure	method	Q	Q_df	Q_pval
met-d-Gln	Glutamine	16	21TDjR	ieu-a-1128	ER- Breast cancer (Combined Oncoarray; iCOGS; GWAS meta analysis) || id:ieu-a-1128	exposure	MR Egger	81.1675841	35	1.57E-05
met-d-Gln	Glutamine	16	21TDjR	ieu-a-1128	ER- Breast cancer (Combined Oncoarray; iCOGS; GWAS meta analysis) || id:ieu-a-1128	exposure	Inverse variance weighted	86.46296541	36	4.90E-06
			id.exposure	id.outcome	outcome	exposure	method	Q	Q_df	Q_pval
met-d-Glucose	Glucose	17	qYWWPN	ieu-a-1128	ER- Breast cancer (Combined Oncoarray; iCOGS; GWAS meta analysis) || id:ieu-a-1128	exposure	MR Egger	36.63901883	17	0.003765158
met-d-Glucose	Glucose	17	qYWWPN	ieu-a-1128	ER- Breast cancer (Combined Oncoarray; iCOGS; GWAS meta analysis) || id:ieu-a-1128	exposure	Inverse variance weighted	40.41901416	18	0.001829653
			id.exposure	id.outcome	outcome	exposure	method	Q	Q_df	Q_pval
met-d-Gly	Glycine	18	Dw1RTB	ieu-a-1128	ER- Breast cancer (Combined Oncoarray; iCOGS; GWAS meta analysis) || id:ieu-a-1128	exposure	MR Egger	70.65722068	57	0.105548839
met-d-Gly	Glycine	18	Dw1RTB	ieu-a-1128	ER- Breast cancer (Combined Oncoarray; iCOGS; GWAS meta analysis) || id:ieu-a-1128	exposure	Inverse variance weighted	72.47790204	58	0.095597371
			id.exposure	id.outcome	outcome	exposure	method	Q	Q_df	Q_pval
met-d-GlycA	Glycoprotein acetyls	19	oHD12t	ieu-a-1128	ER- Breast cancer (Combined Oncoarray; iCOGS; GWAS meta analysis) || id:ieu-a-1128	exposure	MR Egger	98.99476079	67	0.006714768
met-d-GlycA	Glycoprotein acetyls	19	oHD12t	ieu-a-1128	ER- Breast cancer (Combined Oncoarray; iCOGS; GWAS meta analysis) || id:ieu-a-1128	exposure	Inverse variance weighted	101.6655973	68	0.005105954
			id.exposure	id.outcome	outcome	exposure	method	Q	Q_df	Q_pval
met-d-HDL_C	HDL cholesterol	20	MUe9fL	ieu-a-1128	ER- Breast cancer (Combined Oncoarray; iCOGS; GWAS meta analysis) || id:ieu-a-1128	exposure	MR Egger	165.8831836	103	8.53E-05
met-d-HDL_C	HDL cholesterol	20	MUe9fL	ieu-a-1128	ER- Breast cancer (Combined Oncoarray; iCOGS; GWAS meta analysis) || id:ieu-a-1128	exposure	Inverse variance weighted	165.8858701	104	0.000109963
			id.exposure	id.outcome	outcome	exposure	method	Q	Q_df	Q_pval
met-d-HDL_CE	Cholesteryl esters in HDL	21	lyOSQe	ieu-a-1128	ER- Breast cancer (Combined Oncoarray; iCOGS; GWAS meta analysis) || id:ieu-a-1128	exposure	MR Egger	199.8363862	110	3.56E-07
met-d-HDL_CE	Cholesteryl esters in HDL	21	lyOSQe	ieu-a-1128	ER- Breast cancer (Combined Oncoarray; iCOGS; GWAS meta analysis) || id:ieu-a-1128	exposure	Inverse variance weighted	199.8449621	111	4.85E-07
			id.exposure	id.outcome	outcome	exposure	method	Q	Q_df	Q_pval
met-d-HDL_FC	Free cholesterol in HDL	22	awpGLO	ieu-a-1128	ER- Breast cancer (Combined Oncoarray; iCOGS; GWAS meta analysis) || id:ieu-a-1128	exposure	MR Egger	163.6402414	95	1.55E-05
met-d-HDL_FC	Free cholesterol in HDL	22	awpGLO	ieu-a-1128	ER- Breast cancer (Combined Oncoarray; iCOGS; GWAS meta analysis) || id:ieu-a-1128	exposure	Inverse variance weighted	163.7404579	96	2.02E-05
			id.exposure	id.outcome	outcome	exposure	method	Q	Q_df	Q_pval
met-d-HDL_L	Total lipids in HDL	23	9m4QIv	ieu-a-1128	ER- Breast cancer (Combined Oncoarray; iCOGS; GWAS meta analysis) || id:ieu-a-1128	exposure	MR Egger	148.1110632	89	8.50E-05
met-d-HDL_L	Total lipids in HDL	23	9m4QIv	ieu-a-1128	ER- Breast cancer (Combined Oncoarray; iCOGS; GWAS meta analysis) || id:ieu-a-1128	exposure	Inverse variance weighted	148.3824408	90	0.000105335
			id.exposure	id.outcome	outcome	exposure	method	Q	Q_df	Q_pval
met-d-HDL_P	Concentration of HDL particles	24	Dw7ZPO	ieu-a-1128	ER- Breast cancer (Combined Oncoarray; iCOGS; GWAS meta analysis) || id:ieu-a-1128	exposure	MR Egger	139.3869828	69	1.13E-06
met-d-HDL_P	Concentration of HDL particles	24	Dw7ZPO	ieu-a-1128	ER- Breast cancer (Combined Oncoarray; iCOGS; GWAS meta analysis) || id:ieu-a-1128	exposure	Inverse variance weighted	139.4039772	70	1.62E-06
			id.exposure	id.outcome	outcome	exposure	method	Q	Q_df	Q_pval
met-d-HDL_PL	Phospholipids in HDL	25	B58PvY	ieu-a-1128	ER- Breast cancer (Combined Oncoarray; iCOGS; GWAS meta analysis) || id:ieu-a-1128	exposure	MR Egger	145.2642312	80	1.13E-05
met-d-HDL_PL	Phospholipids in HDL	25	B58PvY	ieu-a-1128	ER- Breast cancer (Combined Oncoarray; iCOGS; GWAS meta analysis) || id:ieu-a-1128	exposure	Inverse variance weighted	145.4318629	81	1.48E-05
			id.exposure	id.outcome	outcome	exposure	method	Q	Q_df	Q_pval
met-d-HDL_size	Average diameter for HDL particles	26	DMZdm5	ieu-a-1128	ER- Breast cancer (Combined Oncoarray; iCOGS; GWAS meta analysis) || id:ieu-a-1128	exposure	MR Egger	193.0274582	132	0.000425536
met-d-HDL_size	Average diameter for HDL particles	26	DMZdm5	ieu-a-1128	ER- Breast cancer (Combined Oncoarray; iCOGS; GWAS meta analysis) || id:ieu-a-1128	exposure	Inverse variance weighted	194.9289786	133	0.000377344
			id.exposure	id.outcome	outcome	exposure	method	Q	Q_df	Q_pval
met-d-HDL_TG	Triglycerides in HDL	27	XWIPO0	ieu-a-1128	ER- Breast cancer (Combined Oncoarray; iCOGS; GWAS meta analysis) || id:ieu-a-1128	exposure	MR Egger	135.1781668	82	0.000199366
met-d-HDL_TG	Triglycerides in HDL	27	XWIPO0	ieu-a-1128	ER- Breast cancer (Combined Oncoarray; iCOGS; GWAS meta analysis) || id:ieu-a-1128	exposure	Inverse variance weighted	136.3467558	83	0.000203922
			id.exposure	id.outcome	outcome	exposure	method	Q	Q_df	Q_pval
met-d-His	Histidine	28	MXXqGr	ieu-a-1128	ER- Breast cancer (Combined Oncoarray; iCOGS; GWAS meta analysis) || id:ieu-a-1128	exposure	MR Egger	19.49867487	12	0.077183733
met-d-His	Histidine	28	MXXqGr	ieu-a-1128	ER- Breast cancer (Combined Oncoarray; iCOGS; GWAS meta analysis) || id:ieu-a-1128	exposure	Inverse variance weighted	21.91489852	13	0.05669447
			id.exposure	id.outcome	outcome	exposure	method	Q	Q_df	Q_pval
met-d-IDL_C	Cholesterol in IDL	29	nK12X8	ieu-a-1128	ER- Breast cancer (Combined Oncoarray; iCOGS; GWAS meta analysis) || id:ieu-a-1128	exposure	MR Egger	101.0744105	70	0.008905743
met-d-IDL_C	Cholesterol in IDL	29	nK12X8	ieu-a-1128	ER- Breast cancer (Combined Oncoarray; iCOGS; GWAS meta analysis) || id:ieu-a-1128	exposure	Inverse variance weighted	101.3212107	71	0.010543131
			id.exposure	id.outcome	outcome	exposure	method	Q	Q_df	Q_pval
met-d-IDL_C_pct	Cholesterol to total lipids ratio in IDL	30	878qBU	ieu-a-1128	ER- Breast cancer (Combined Oncoarray; iCOGS; GWAS meta analysis) || id:ieu-a-1128	exposure	MR Egger	102.2626913	67	0.003591495
met-d-IDL_C_pct	Cholesterol to total lipids ratio in IDL	30	878qBU	ieu-a-1128	ER- Breast cancer (Combined Oncoarray; iCOGS; GWAS meta analysis) || id:ieu-a-1128	exposure	Inverse variance weighted	102.4272655	68	0.00441479
			id.exposure	id.outcome	outcome	exposure	method	Q	Q_df	Q_pval
met-d-IDL_CE	Cholesteryl esters in IDL	31	WwKgJ2	ieu-a-1128	ER- Breast cancer (Combined Oncoarray; iCOGS; GWAS meta analysis) || id:ieu-a-1128	exposure	MR Egger	122.0099863	69	8.75E-05
met-d-IDL_CE	Cholesteryl esters in IDL	31	WwKgJ2	ieu-a-1128	ER- Breast cancer (Combined Oncoarray; iCOGS; GWAS meta analysis) || id:ieu-a-1128	exposure	Inverse variance weighted	122.0333958	70	0.00011814
			id.exposure	id.outcome	outcome	exposure	method	Q	Q_df	Q_pval
met-d-IDL_CE_pct	Cholesteryl esters to total lipids ratio in IDL	32	symbMZ	ieu-a-1128	ER- Breast cancer (Combined Oncoarray; iCOGS; GWAS meta analysis) || id:ieu-a-1128	exposure	MR Egger	132.505596	91	0.002964648
met-d-IDL_CE_pct	Cholesteryl esters to total lipids ratio in IDL	32	symbMZ	ieu-a-1128	ER- Breast cancer (Combined Oncoarray; iCOGS; GWAS meta analysis) || id:ieu-a-1128	exposure	Inverse variance weighted	132.6635494	92	0.003559272
			id.exposure	id.outcome	outcome	exposure	method	Q	Q_df	Q_pval
met-d-IDL_FC	Free cholesterol in IDL	33	AX5cDf	ieu-a-1128	ER- Breast cancer (Combined Oncoarray; iCOGS; GWAS meta analysis) || id:ieu-a-1128	exposure	MR Egger	93.83300596	69	0.025095427
met-d-IDL_FC	Free cholesterol in IDL	33	AX5cDf	ieu-a-1128	ER- Breast cancer (Combined Oncoarray; iCOGS; GWAS meta analysis) || id:ieu-a-1128	exposure	Inverse variance weighted	94.43047555	70	0.027495408
			id.exposure	id.outcome	outcome	exposure	method	Q	Q_df	Q_pval
met-d-IDL_FC_pct	Free cholesterol to total lipids ratio in IDL	34	KsUPbq	ieu-a-1128	ER- Breast cancer (Combined Oncoarray; iCOGS; GWAS meta analysis) || id:ieu-a-1128	exposure	MR Egger	66.99468458	52	0.078847367
met-d-IDL_FC_pct	Free cholesterol to total lipids ratio in IDL	34	KsUPbq	ieu-a-1128	ER- Breast cancer (Combined Oncoarray; iCOGS; GWAS meta analysis) || id:ieu-a-1128	exposure	Inverse variance weighted	68.96003436	53	0.069361303
			id.exposure	id.outcome	outcome	exposure	method	Q	Q_df	Q_pval
met-d-IDL_L	Total lipids in IDL	35	BRIxxT	ieu-a-1128	ER- Breast cancer (Combined Oncoarray; iCOGS; GWAS meta analysis) || id:ieu-a-1128	exposure	MR Egger	87.25163399	65	0.034230999
met-d-IDL_L	Total lipids in IDL	35	BRIxxT	ieu-a-1128	ER- Breast cancer (Combined Oncoarray; iCOGS; GWAS meta analysis) || id:ieu-a-1128	exposure	Inverse variance weighted	87.34585789	66	0.040473378
			id.exposure	id.outcome	outcome	exposure	method	Q	Q_df	Q_pval
met-d-IDL_P	Concentration of IDL particles	36	v1vYoj	ieu-a-1128	ER- Breast cancer (Combined Oncoarray; iCOGS; GWAS meta analysis) || id:ieu-a-1128	exposure	MR Egger	62.84381614	54	0.191630517
met-d-IDL_P	Concentration of IDL particles	36	v1vYoj	ieu-a-1128	ER- Breast cancer (Combined Oncoarray; iCOGS; GWAS meta analysis) || id:ieu-a-1128	exposure	Inverse variance weighted	62.84417115	55	0.218300046
			id.exposure	id.outcome	outcome	exposure	method	Q	Q_df	Q_pval
met-d-IDL_PL	Phospholipids in IDL	37	OnEKUs	ieu-a-1128	ER- Breast cancer (Combined Oncoarray; iCOGS; GWAS meta analysis) || id:ieu-a-1128	exposure	MR Egger	86.44020606	67	0.05521691
met-d-IDL_PL	Phospholipids in IDL	37	OnEKUs	ieu-a-1128	ER- Breast cancer (Combined Oncoarray; iCOGS; GWAS meta analysis) || id:ieu-a-1128	exposure	Inverse variance weighted	88.66822831	68	0.046970137
			id.exposure	id.outcome	outcome	exposure	method	Q	Q_df	Q_pval
met-d-IDL_PL_pct	Phospholipids to total lipids ratio in IDL	38	0IYNTM	ieu-a-1128	ER- Breast cancer (Combined Oncoarray; iCOGS; GWAS meta analysis) || id:ieu-a-1128	exposure	MR Egger	102.4711001	60	0.000526167
met-d-IDL_PL_pct	Phospholipids to total lipids ratio in IDL	38	0IYNTM	ieu-a-1128	ER- Breast cancer (Combined Oncoarray; iCOGS; GWAS meta analysis) || id:ieu-a-1128	exposure	Inverse variance weighted	102.6560775	61	0.000675895
			id.exposure	id.outcome	outcome	exposure	method	Q	Q_df	Q_pval
met-d-IDL_TG	Triglycerides in IDL	39	EAFNMN	ieu-a-1128	ER- Breast cancer (Combined Oncoarray; iCOGS; GWAS meta analysis) || id:ieu-a-1128	exposure	MR Egger	104.4431504	84	0.064843873
met-d-IDL_TG	Triglycerides in IDL	39	EAFNMN	ieu-a-1128	ER- Breast cancer (Combined Oncoarray; iCOGS; GWAS meta analysis) || id:ieu-a-1128	exposure	Inverse variance weighted	105.563077	85	0.06481873
			id.exposure	id.outcome	outcome	exposure	method	Q	Q_df	Q_pval
met-d-IDL_TG_pct	Triglycerides to total lipids ratio in IDL	40	ZUIZAP	ieu-a-1128	ER- Breast cancer (Combined Oncoarray; iCOGS; GWAS meta analysis) || id:ieu-a-1128	exposure	MR Egger	119.3894119	86	0.01004015
met-d-IDL_TG_pct	Triglycerides to total lipids ratio in IDL	40	ZUIZAP	ieu-a-1128	ER- Breast cancer (Combined Oncoarray; iCOGS; GWAS meta analysis) || id:ieu-a-1128	exposure	Inverse variance weighted	119.6635628	87	0.011618398
			id.exposure	id.outcome	outcome	exposure	method	Q	Q_df	Q_pval
met-d-Ile	Isoleucine	41	EGt1MN	ieu-a-1128	ER- Breast cancer (Combined Oncoarray; iCOGS; GWAS meta analysis) || id:ieu-a-1128	exposure	MR Egger	16.03813191	6	0.013550755
met-d-Ile	Isoleucine	41	EGt1MN	ieu-a-1128	ER- Breast cancer (Combined Oncoarray; iCOGS; GWAS meta analysis) || id:ieu-a-1128	exposure	Inverse variance weighted	16.26143408	7	0.022832289
			id.exposure	id.outcome	outcome	exposure	method	Q	Q_df	Q_pval
met-d-L_HDL_C	Cholesterol in large HDL	42	oA9z1R	ieu-a-1128	ER- Breast cancer (Combined Oncoarray; iCOGS; GWAS meta analysis) || id:ieu-a-1128	exposure	MR Egger	90.52746178	59	0.00519179
met-d-L_HDL_C	Cholesterol in large HDL	42	oA9z1R	ieu-a-1128	ER- Breast cancer (Combined Oncoarray; iCOGS; GWAS meta analysis) || id:ieu-a-1128	exposure	Inverse variance weighted	91.07634409	60	0.005946861
			id.exposure	id.outcome	outcome	exposure	method	Q	Q_df	Q_pval
met-d-L_HDL_C_pct	Cholesterol to total lipids ratio in large HDL	43	4M8rWz	ieu-a-1128	ER- Breast cancer (Combined Oncoarray; iCOGS; GWAS meta analysis) || id:ieu-a-1128	exposure	MR Egger	3.687014899	7	0.815038432
met-d-L_HDL_C_pct	Cholesterol to total lipids ratio in large HDL	43	4M8rWz	ieu-a-1128	ER- Breast cancer (Combined Oncoarray; iCOGS; GWAS meta analysis) || id:ieu-a-1128	exposure	Inverse variance weighted	3.698057399	8	0.883286937
			id.exposure	id.outcome	outcome	exposure	method	Q	Q_df	Q_pval
met-d-L_HDL_CE	Cholesteryl esters in large HDL	44	7AGgKc	ieu-a-1128	ER- Breast cancer (Combined Oncoarray; iCOGS; GWAS meta analysis) || id:ieu-a-1128	exposure	MR Egger	86.41832437	38	1.24E-05
met-d-L_HDL_CE	Cholesteryl esters in large HDL	44	7AGgKc	ieu-a-1128	ER- Breast cancer (Combined Oncoarray; iCOGS; GWAS meta analysis) || id:ieu-a-1128	exposure	Inverse variance weighted	86.71834623	39	1.75E-05
			id.exposure	id.outcome	outcome	exposure	method	Q	Q_df	Q_pval
met-d-L_HDL_CE_pct	Cholesteryl esters to total lipids ratio in large HDL	45	zrNKu0	ieu-a-1128	ER- Breast cancer (Combined Oncoarray; iCOGS; GWAS meta analysis) || id:ieu-a-1128	exposure	MR Egger	92.78956836	62	0.006865126
met-d-L_HDL_CE_pct	Cholesteryl esters to total lipids ratio in large HDL	45	zrNKu0	ieu-a-1128	ER- Breast cancer (Combined Oncoarray; iCOGS; GWAS meta analysis) || id:ieu-a-1128	exposure	Inverse variance weighted	93.14581441	63	0.008088846
			id.exposure	id.outcome	outcome	exposure	method	Q	Q_df	Q_pval
met-d-L_HDL_FC	Free cholesterol in large HDL	46	AN1vwV	ieu-a-1128	ER- Breast cancer (Combined Oncoarray; iCOGS; GWAS meta analysis) || id:ieu-a-1128	exposure	MR Egger	82.58673147	58	0.018662814
met-d-L_HDL_FC	Free cholesterol in large HDL	46	AN1vwV	ieu-a-1128	ER- Breast cancer (Combined Oncoarray; iCOGS; GWAS meta analysis) || id:ieu-a-1128	exposure	Inverse variance weighted	83.35374668	59	0.020132934
			id.exposure	id.outcome	outcome	exposure	method	Q	Q_df	Q_pval
met-d-L_HDL_FC_pct	Free cholesterol to total lipids ratio in large HDL	47	mHSXp4	ieu-a-1128	ER- Breast cancer (Combined Oncoarray; iCOGS; GWAS meta analysis) || id:ieu-a-1128	exposure	MR Egger	97.11981268	63	0.00373756
met-d-L_HDL_FC_pct	Free cholesterol to total lipids ratio in large HDL	47	mHSXp4	ieu-a-1128	ER- Breast cancer (Combined Oncoarray; iCOGS; GWAS meta analysis) || id:ieu-a-1128	exposure	Inverse variance weighted	99.46967694	64	0.002990956
			id.exposure	id.outcome	outcome	exposure	method	Q	Q_df	Q_pval
met-d-L_HDL_L	Total lipids in large HDL	48	15sndw	ieu-a-1128	ER- Breast cancer (Combined Oncoarray; iCOGS; GWAS meta analysis) || id:ieu-a-1128	exposure	MR Egger	89.56887878	60	0.00797347
met-d-L_HDL_L	Total lipids in large HDL	48	15sndw	ieu-a-1128	ER- Breast cancer (Combined Oncoarray; iCOGS; GWAS meta analysis) || id:ieu-a-1128	exposure	Inverse variance weighted	89.62123857	61	0.009944139
			id.exposure	id.outcome	outcome	exposure	method	Q	Q_df	Q_pval
met-d-L_HDL_P	Concentration of large HDL particles	49	dTTb1u	ieu-a-1128	ER- Breast cancer (Combined Oncoarray; iCOGS; GWAS meta analysis) || id:ieu-a-1128	exposure	MR Egger	90.0679895	66	0.026185312
met-d-L_HDL_P	Concentration of large HDL particles	49	dTTb1u	ieu-a-1128	ER- Breast cancer (Combined Oncoarray; iCOGS; GWAS meta analysis) || id:ieu-a-1128	exposure	Inverse variance weighted	90.10803694	67	0.031425373
			id.exposure	id.outcome	outcome	exposure	method	Q	Q_df	Q_pval
met-d-L_HDL_PL	Phospholipids in large HDL	50	HFiuhO	ieu-a-1128	ER- Breast cancer (Combined Oncoarray; iCOGS; GWAS meta analysis) || id:ieu-a-1128	exposure	MR Egger	79.54257719	58	0.031756224
met-d-L_HDL_PL	Phospholipids in large HDL	50	HFiuhO	ieu-a-1128	ER- Breast cancer (Combined Oncoarray; iCOGS; GWAS meta analysis) || id:ieu-a-1128	exposure	Inverse variance weighted	79.81506356	59	0.036886805
			id.exposure	id.outcome	outcome	exposure	method	Q	Q_df	Q_pval
met-d-L_HDL_PL_pct	Phospholipids to total lipids ratio in large HDL	51	HBYZzC	ieu-a-1128	ER- Breast cancer (Combined Oncoarray; iCOGS; GWAS meta analysis) || id:ieu-a-1128	exposure	MR Egger	68.78275846	33	0.00025595
met-d-L_HDL_PL_pct	Phospholipids to total lipids ratio in large HDL	51	HBYZzC	ieu-a-1128	ER- Breast cancer (Combined Oncoarray; iCOGS; GWAS meta analysis) || id:ieu-a-1128	exposure	Inverse variance weighted	70.36772572	34	0.000244482
			id.exposure	id.outcome	outcome	exposure	method	Q	Q_df	Q_pval
met-d-L_HDL_TG	Triglycerides in large HDL	52	g10XHL	ieu-a-1128	ER- Breast cancer (Combined Oncoarray; iCOGS; GWAS meta analysis) || id:ieu-a-1128	exposure	MR Egger	134.6217716	93	0.003118731
met-d-L_HDL_TG	Triglycerides in large HDL	52	g10XHL	ieu-a-1128	ER- Breast cancer (Combined Oncoarray; iCOGS; GWAS meta analysis) || id:ieu-a-1128	exposure	Inverse variance weighted	134.7992627	94	0.003721417
			id.exposure	id.outcome	outcome	exposure	method	Q	Q_df	Q_pval
met-d-L_HDL_TG_pct	Triglycerides to total lipids ratio in large HDL	53	ZMLts4	ieu-a-1128	ER- Breast cancer (Combined Oncoarray; iCOGS; GWAS meta analysis) || id:ieu-a-1128	exposure	MR Egger	27.18598798	13	0.011731246
met-d-L_HDL_TG_pct	Triglycerides to total lipids ratio in large HDL	53	ZMLts4	ieu-a-1128	ER- Breast cancer (Combined Oncoarray; iCOGS; GWAS meta analysis) || id:ieu-a-1128	exposure	Inverse variance weighted	28.08330422	14	0.013869997
			id.exposure	id.outcome	outcome	exposure	method	Q	Q_df	Q_pval
met-d-L_LDL_C	Cholesterol in large LDL	54	4M6KU4	ieu-a-1128	ER- Breast cancer (Combined Oncoarray; iCOGS; GWAS meta analysis) || id:ieu-a-1128	exposure	MR Egger	194.8924335	127	0.000101633
met-d-L_LDL_C	Cholesterol in large LDL	54	4M6KU4	ieu-a-1128	ER- Breast cancer (Combined Oncoarray; iCOGS; GWAS meta analysis) || id:ieu-a-1128	exposure	Inverse variance weighted	195.0887257	128	0.000123232
			id.exposure	id.outcome	outcome	exposure	method	Q	Q_df	Q_pval
met-d-L_LDL_C_pct	Cholesterol to total lipids ratio in large LDL	55	06PGAc	ieu-a-1128	ER- Breast cancer (Combined Oncoarray; iCOGS; GWAS meta analysis) || id:ieu-a-1128	exposure	MR Egger	198.6423299	131	0.00012617
met-d-L_LDL_C_pct	Cholesterol to total lipids ratio in large LDL	55	06PGAc	ieu-a-1128	ER- Breast cancer (Combined Oncoarray; iCOGS; GWAS meta analysis) || id:ieu-a-1128	exposure	Inverse variance weighted	199.7020152	132	0.000130047
			id.exposure	id.outcome	outcome	exposure	method	Q	Q_df	Q_pval
met-d-L_LDL_CE	Cholesteryl esters in large LDL	56	qkJN2f	ieu-a-1128	ER- Breast cancer (Combined Oncoarray; iCOGS; GWAS meta analysis) || id:ieu-a-1128	exposure	MR Egger	208.7005894	125	3.90E-06
met-d-L_LDL_CE	Cholesteryl esters in large LDL	56	qkJN2f	ieu-a-1128	ER- Breast cancer (Combined Oncoarray; iCOGS; GWAS meta analysis) || id:ieu-a-1128	exposure	Inverse variance weighted	211.8270187	126	2.64E-06
			id.exposure	id.outcome	outcome	exposure	method	Q	Q_df	Q_pval
met-d-L_LDL_CE_pct	Cholesteryl esters to total lipids ratio in large LDL	57	N2SPjS	ieu-a-1128	ER- Breast cancer (Combined Oncoarray; iCOGS; GWAS meta analysis) || id:ieu-a-1128	exposure	MR Egger	149.6679951	96	0.000377984
met-d-L_LDL_CE_pct	Cholesteryl esters to total lipids ratio in large LDL	57	N2SPjS	ieu-a-1128	ER- Breast cancer (Combined Oncoarray; iCOGS; GWAS meta analysis) || id:ieu-a-1128	exposure	Inverse variance weighted	149.8933234	97	0.000460376
			id.exposure	id.outcome	outcome	exposure	method	Q	Q_df	Q_pval
met-d-L_LDL_FC	Free cholesterol in large LDL	58	nEVDKD	ieu-a-1128	ER- Breast cancer (Combined Oncoarray; iCOGS; GWAS meta analysis) || id:ieu-a-1128	exposure	MR Egger	167.6241621	124	0.005538199
met-d-L_LDL_FC	Free cholesterol in large LDL	58	nEVDKD	ieu-a-1128	ER- Breast cancer (Combined Oncoarray; iCOGS; GWAS meta analysis) || id:ieu-a-1128	exposure	Inverse variance weighted	167.6256166	125	0.006569335
			id.exposure	id.outcome	outcome	exposure	method	Q	Q_df	Q_pval
met-d-L_LDL_FC_pct	Free cholesterol to total lipids ratio in large LDL	59	YPd7Dg	ieu-a-1128	ER- Breast cancer (Combined Oncoarray; iCOGS; GWAS meta analysis) || id:ieu-a-1128	exposure	MR Egger	100.8878438	91	0.224535414
met-d-L_LDL_FC_pct	Free cholesterol to total lipids ratio in large LDL	59	YPd7Dg	ieu-a-1128	ER- Breast cancer (Combined Oncoarray; iCOGS; GWAS meta analysis) || id:ieu-a-1128	exposure	Inverse variance weighted	101.931285	92	0.22479792
			id.exposure	id.outcome	outcome	exposure	method	Q	Q_df	Q_pval
met-d-L_LDL_L	Total lipids in large LDL	60	2wzaQO	ieu-a-1128	ER- Breast cancer (Combined Oncoarray; iCOGS; GWAS meta analysis) || id:ieu-a-1128	exposure	MR Egger	191.9717235	128	0.000217908
met-d-L_LDL_L	Total lipids in large LDL	60	2wzaQO	ieu-a-1128	ER- Breast cancer (Combined Oncoarray; iCOGS; GWAS meta analysis) || id:ieu-a-1128	exposure	Inverse variance weighted	192.3322579	129	0.000254162
			id.exposure	id.outcome	outcome	exposure	method	Q	Q_df	Q_pval
met-d-L_LDL_P	Concentration of large LDL particles	61	2hl2F2	ieu-a-1128	ER- Breast cancer (Combined Oncoarray; iCOGS; GWAS meta analysis) || id:ieu-a-1128	exposure	MR Egger	194.1620745	129	0.000182833
met-d-L_LDL_P	Concentration of large LDL particles	61	2hl2F2	ieu-a-1128	ER- Breast cancer (Combined Oncoarray; iCOGS; GWAS meta analysis) || id:ieu-a-1128	exposure	Inverse variance weighted	194.6061915	130	0.000210326
			id.exposure	id.outcome	outcome	exposure	method	Q	Q_df	Q_pval
met-d-L_LDL_PL	Phospholipids in large LDL	62	pIdBsp	ieu-a-1128	ER- Breast cancer (Combined Oncoarray; iCOGS; GWAS meta analysis) || id:ieu-a-1128	exposure	MR Egger	169.7399319	113	0.000444669
met-d-L_LDL_PL	Phospholipids in large LDL	62	pIdBsp	ieu-a-1128	ER- Breast cancer (Combined Oncoarray; iCOGS; GWAS meta analysis) || id:ieu-a-1128	exposure	Inverse variance weighted	170.0920212	114	0.000520428
			id.exposure	id.outcome	outcome	exposure	method	Q	Q_df	Q_pval
met-d-L_LDL_PL_pct	Phospholipids to total lipids ratio in large LDL	63	vfDKPX	ieu-a-1128	ER- Breast cancer (Combined Oncoarray; iCOGS; GWAS meta analysis) || id:ieu-a-1128	exposure	MR Egger	136.5307313	78	4.69E-05
met-d-L_LDL_PL_pct	Phospholipids to total lipids ratio in large LDL	63	vfDKPX	ieu-a-1128	ER- Breast cancer (Combined Oncoarray; iCOGS; GWAS meta analysis) || id:ieu-a-1128	exposure	Inverse variance weighted	137.2276339	79	5.40E-05
			id.exposure	id.outcome	outcome	exposure	method	Q	Q_df	Q_pval
met-d-L_LDL_TG	Triglycerides in large LDL	64	rr72pS	ieu-a-1128	ER- Breast cancer (Combined Oncoarray; iCOGS; GWAS meta analysis) || id:ieu-a-1128	exposure	MR Egger	102.4863212	64	0.001607109
met-d-L_LDL_TG	Triglycerides in large LDL	64	rr72pS	ieu-a-1128	ER- Breast cancer (Combined Oncoarray; iCOGS; GWAS meta analysis) || id:ieu-a-1128	exposure	Inverse variance weighted	105.3832729	65	0.00113794
			id.exposure	id.outcome	outcome	exposure	method	Q	Q_df	Q_pval
met-d-L_LDL_TG_pct	Triglycerides to total lipids ratio in large LDL	65	LEA1pF	ieu-a-1128	ER- Breast cancer (Combined Oncoarray; iCOGS; GWAS meta analysis) || id:ieu-a-1128	exposure	MR Egger	159.8912618	96	4.65E-05
met-d-L_LDL_TG_pct	Triglycerides to total lipids ratio in large LDL	65	LEA1pF	ieu-a-1128	ER- Breast cancer (Combined Oncoarray; iCOGS; GWAS meta analysis) || id:ieu-a-1128	exposure	Inverse variance weighted	162.7123915	97	3.34E-05
			id.exposure	id.outcome	outcome	exposure	method	Q	Q_df	Q_pval
met-d-L_VLDL_C	Cholesterol in large VLDL	66	mor7Jn	ieu-a-1128	ER- Breast cancer (Combined Oncoarray; iCOGS; GWAS meta analysis) || id:ieu-a-1128	exposure	MR Egger	94.11647037	61	0.004152863
met-d-L_VLDL_C	Cholesterol in large VLDL	66	mor7Jn	ieu-a-1128	ER- Breast cancer (Combined Oncoarray; iCOGS; GWAS meta analysis) || id:ieu-a-1128	exposure	Inverse variance weighted	94.31351089	62	0.005104553
			id.exposure	id.outcome	outcome	exposure	method	Q	Q_df	Q_pval
met-d-L_VLDL_C_pct	Cholesterol to total lipids ratio in large VLDL	67	yRRoFF	ieu-a-1128	ER- Breast cancer (Combined Oncoarray; iCOGS; GWAS meta analysis) || id:ieu-a-1128	exposure	MR Egger	90.03357342	59	0.005729039
met-d-L_VLDL_C_pct	Cholesterol to total lipids ratio in large VLDL	67	yRRoFF	ieu-a-1128	ER- Breast cancer (Combined Oncoarray; iCOGS; GWAS meta analysis) || id:ieu-a-1128	exposure	Inverse variance weighted	90.27197024	60	0.006960159
			id.exposure	id.outcome	outcome	exposure	method	Q	Q_df	Q_pval
met-d-L_VLDL_CE	Cholesteryl esters in large VLDL	68	VwqGBe	ieu-a-1128	ER- Breast cancer (Combined Oncoarray; iCOGS; GWAS meta analysis) || id:ieu-a-1128	exposure	MR Egger	44.23501102	44	0.461712887
met-d-L_VLDL_CE	Cholesteryl esters in large VLDL	68	VwqGBe	ieu-a-1128	ER- Breast cancer (Combined Oncoarray; iCOGS; GWAS meta analysis) || id:ieu-a-1128	exposure	Inverse variance weighted	45.03631474	45	0.470438111
			id.exposure	id.outcome	outcome	exposure	method	Q	Q_df	Q_pval
met-d-L_VLDL_CE_pct	Cholesteryl esters to total lipids ratio in large VLDL	69	HP0oel	ieu-a-1128	ER- Breast cancer (Combined Oncoarray; iCOGS; GWAS meta analysis) || id:ieu-a-1128	exposure	MR Egger	71.03911616	65	0.283602805
met-d-L_VLDL_CE_pct	Cholesteryl esters to total lipids ratio in large VLDL	69	HP0oel	ieu-a-1128	ER- Breast cancer (Combined Oncoarray; iCOGS; GWAS meta analysis) || id:ieu-a-1128	exposure	Inverse variance weighted	71.10079551	66	0.311811124
			id.exposure	id.outcome	outcome	exposure	method	Q	Q_df	Q_pval
met-d-L_VLDL_FC	Free cholesterol in large VLDL	70	mLZ4EV	ieu-a-1128	ER- Breast cancer (Combined Oncoarray; iCOGS; GWAS meta analysis) || id:ieu-a-1128	exposure	MR Egger	102.912158	68	0.004021045
met-d-L_VLDL_FC	Free cholesterol in large VLDL	70	mLZ4EV	ieu-a-1128	ER- Breast cancer (Combined Oncoarray; iCOGS; GWAS meta analysis) || id:ieu-a-1128	exposure	Inverse variance weighted	103.0484687	69	0.004950797
			id.exposure	id.outcome	outcome	exposure	method	Q	Q_df	Q_pval
met-d-L_VLDL_FC_pct	Free cholesterol to total lipids ratio in large VLDL	71	zGJh2l	ieu-a-1128	ER- Breast cancer (Combined Oncoarray; iCOGS; GWAS meta analysis) || id:ieu-a-1128	exposure	MR Egger	171.4140087	102	2.05E-05
met-d-L_VLDL_FC_pct	Free cholesterol to total lipids ratio in large VLDL	71	zGJh2l	ieu-a-1128	ER- Breast cancer (Combined Oncoarray; iCOGS; GWAS meta analysis) || id:ieu-a-1128	exposure	Inverse variance weighted	171.6021638	103	2.59E-05
			id.exposure	id.outcome	outcome	exposure	method	Q	Q_df	Q_pval
met-d-L_VLDL_L	Total lipids in large VLDL	72	NFkXTG	ieu-a-1128	ER- Breast cancer (Combined Oncoarray; iCOGS; GWAS meta analysis) || id:ieu-a-1128	exposure	MR Egger	90.55138005	60	0.006591429
met-d-L_VLDL_L	Total lipids in large VLDL	72	NFkXTG	ieu-a-1128	ER- Breast cancer (Combined Oncoarray; iCOGS; GWAS meta analysis) || id:ieu-a-1128	exposure	Inverse variance weighted	90.6207928	61	0.008232493
			id.exposure	id.outcome	outcome	exposure	method	Q	Q_df	Q_pval
met-d-L_VLDL_P	Concentration of large VLDL particles	73	X5cBVF	ieu-a-1128	ER- Breast cancer (Combined Oncoarray; iCOGS; GWAS meta analysis) || id:ieu-a-1128	exposure	MR Egger	79.53365584	63	0.077943749
met-d-L_VLDL_P	Concentration of large VLDL particles	73	X5cBVF	ieu-a-1128	ER- Breast cancer (Combined Oncoarray; iCOGS; GWAS meta analysis) || id:ieu-a-1128	exposure	Inverse variance weighted	79.73258083	64	0.088754605
			id.exposure	id.outcome	outcome	exposure	method	Q	Q_df	Q_pval
met-d-L_VLDL_PL	Phospholipids in large VLDL	74	AD41hz	ieu-a-1128	ER- Breast cancer (Combined Oncoarray; iCOGS; GWAS meta analysis) || id:ieu-a-1128	exposure	MR Egger	85.92845506	56	0.006206894
met-d-L_VLDL_PL	Phospholipids in large VLDL	74	AD41hz	ieu-a-1128	ER- Breast cancer (Combined Oncoarray; iCOGS; GWAS meta analysis) || id:ieu-a-1128	exposure	Inverse variance weighted	85.95664289	57	0.007884064
			id.exposure	id.outcome	outcome	exposure	method	Q	Q_df	Q_pval
met-d-L_VLDL_PL_pct	Phospholipids to total lipids ratio in large VLDL	75	ee1VUT	ieu-a-1128	ER- Breast cancer (Combined Oncoarray; iCOGS; GWAS meta analysis) || id:ieu-a-1128	exposure	MR Egger	76.09567609	58	0.055680648
met-d-L_VLDL_PL_pct	Phospholipids to total lipids ratio in large VLDL	75	ee1VUT	ieu-a-1128	ER- Breast cancer (Combined Oncoarray; iCOGS; GWAS meta analysis) || id:ieu-a-1128	exposure	Inverse variance weighted	77.19462834	59	0.056104893
			id.exposure	id.outcome	outcome	exposure	method	Q	Q_df	Q_pval
met-d-L_VLDL_TG	Triglycerides in large VLDL	76	MJPS7H	ieu-a-1128	ER- Breast cancer (Combined Oncoarray; iCOGS; GWAS meta analysis) || id:ieu-a-1128	exposure	MR Egger	122.8812115	90	0.012172625
met-d-L_VLDL_TG	Triglycerides in large VLDL	76	MJPS7H	ieu-a-1128	ER- Breast cancer (Combined Oncoarray; iCOGS; GWAS meta analysis) || id:ieu-a-1128	exposure	Inverse variance weighted	125.5378955	91	0.009609628
			id.exposure	id.outcome	outcome	exposure	method	Q	Q_df	Q_pval
met-d-L_VLDL_TG_pct	Triglycerides to total lipids ratio in large VLDL	77	UQ131A	ieu-a-1128	ER- Breast cancer (Combined Oncoarray; iCOGS; GWAS meta analysis) || id:ieu-a-1128	exposure	MR Egger	103.4100502	81	0.047296299
met-d-L_VLDL_TG_pct	Triglycerides to total lipids ratio in large VLDL	77	UQ131A	ieu-a-1128	ER- Breast cancer (Combined Oncoarray; iCOGS; GWAS meta analysis) || id:ieu-a-1128	exposure	Inverse variance weighted	103.942694	82	0.051362902
			id.exposure	id.outcome	outcome	exposure	method	Q	Q_df	Q_pval
met-d-LA	Linoleic acid	78	QH60zT	ieu-a-1128	ER- Breast cancer (Combined Oncoarray; iCOGS; GWAS meta analysis) || id:ieu-a-1128	exposure	MR Egger	146.3175089	79	6.33E-06
met-d-LA	Linoleic acid	78	QH60zT	ieu-a-1128	ER- Breast cancer (Combined Oncoarray; iCOGS; GWAS meta analysis) || id:ieu-a-1128	exposure	Inverse variance weighted	146.3586639	80	8.67E-06
			id.exposure	id.outcome	outcome	exposure	method	Q	Q_df	Q_pval
met-d-LA_pct	Ratio of linoleic acid to total fatty acids	79	EJj3ze	ieu-a-1128	ER- Breast cancer (Combined Oncoarray; iCOGS; GWAS meta analysis) || id:ieu-a-1128	exposure	MR Egger	121.912555	82	0.002809892
met-d-LA_pct	Ratio of linoleic acid to total fatty acids	79	EJj3ze	ieu-a-1128	ER- Breast cancer (Combined Oncoarray; iCOGS; GWAS meta analysis) || id:ieu-a-1128	exposure	Inverse variance weighted	124.9222267	83	0.002013006
			id.exposure	id.outcome	outcome	exposure	method	Q	Q_df	Q_pval
met-d-Lactate	Lactate	80	AHbvaz	ieu-a-1128	ER- Breast cancer (Combined Oncoarray; iCOGS; GWAS meta analysis) || id:ieu-a-1128	exposure	MR Egger	128.8412364	79	0.000340254
met-d-Lactate	Lactate	80	AHbvaz	ieu-a-1128	ER- Breast cancer (Combined Oncoarray; iCOGS; GWAS meta analysis) || id:ieu-a-1128	exposure	Inverse variance weighted	128.8913827	80	0.000438885
			id.exposure	id.outcome	outcome	exposure	method	Q	Q_df	Q_pval
met-d-LDL_C	LDL cholesterol	81	VyhBpa	ieu-a-1128	ER- Breast cancer (Combined Oncoarray; iCOGS; GWAS meta analysis) || id:ieu-a-1128	exposure	MR Egger	101.2218502	70	0.008672967
met-d-LDL_C	LDL cholesterol	81	VyhBpa	ieu-a-1128	ER- Breast cancer (Combined Oncoarray; iCOGS; GWAS meta analysis) || id:ieu-a-1128	exposure	Inverse variance weighted	101.2278953	71	0.010717318
			id.exposure	id.outcome	outcome	exposure	method	Q	Q_df	Q_pval
met-d-LDL_CE	Cholesteryl esters in LDL	82	agKAdg	ieu-a-1128	ER- Breast cancer (Combined Oncoarray; iCOGS; GWAS meta analysis) || id:ieu-a-1128	exposure	MR Egger	155.0585456	84	3.87E-06
met-d-LDL_CE	Cholesteryl esters in LDL	82	agKAdg	ieu-a-1128	ER- Breast cancer (Combined Oncoarray; iCOGS; GWAS meta analysis) || id:ieu-a-1128	exposure	Inverse variance weighted	155.4559451	85	4.86E-06
			id.exposure	id.outcome	outcome	exposure	method	Q	Q_df	Q_pval
met-d-LDL_FC	Free cholesterol in LDL	83	AjRVzi	ieu-a-1128	ER- Breast cancer (Combined Oncoarray; iCOGS; GWAS meta analysis) || id:ieu-a-1128	exposure	MR Egger	94.71725649	64	0.00756322
met-d-LDL_FC	Free cholesterol in LDL	83	AjRVzi	ieu-a-1128	ER- Breast cancer (Combined Oncoarray; iCOGS; GWAS meta analysis) || id:ieu-a-1128	exposure	Inverse variance weighted	94.72195816	65	0.009465335
			id.exposure	id.outcome	outcome	exposure	method	Q	Q_df	Q_pval
met-d-LDL_L	Total lipids in LDL	84	iBsb6P	ieu-a-1128	ER- Breast cancer (Combined Oncoarray; iCOGS; GWAS meta analysis) || id:ieu-a-1128	exposure	MR Egger	140.5224367	82	6.20E-05
met-d-LDL_L	Total lipids in LDL	84	iBsb6P	ieu-a-1128	ER- Breast cancer (Combined Oncoarray; iCOGS; GWAS meta analysis) || id:ieu-a-1128	exposure	Inverse variance weighted	140.5597557	83	8.20E-05
			id.exposure	id.outcome	outcome	exposure	method	Q	Q_df	Q_pval
met-d-LDL_P	Concentration of LDL particles	85	4w1A4Z	ieu-a-1128	ER- Breast cancer (Combined Oncoarray; iCOGS; GWAS meta analysis) || id:ieu-a-1128	exposure	MR Egger	144.6028218	79	9.59E-06
met-d-LDL_P	Concentration of LDL particles	85	4w1A4Z	ieu-a-1128	ER- Breast cancer (Combined Oncoarray; iCOGS; GWAS meta analysis) || id:ieu-a-1128	exposure	Inverse variance weighted	145.4559772	80	1.08E-05
			id.exposure	id.outcome	outcome	exposure	method	Q	Q_df	Q_pval
met-d-LDL_PL	Phospholipids in LDL	86	wjUos9	ieu-a-1128	ER- Breast cancer (Combined Oncoarray; iCOGS; GWAS meta analysis) || id:ieu-a-1128	exposure	MR Egger	146.9541192	84	2.61E-05
met-d-LDL_PL	Phospholipids in LDL	86	wjUos9	ieu-a-1128	ER- Breast cancer (Combined Oncoarray; iCOGS; GWAS meta analysis) || id:ieu-a-1128	exposure	Inverse variance weighted	147.9489891	85	2.81E-05
			id.exposure	id.outcome	outcome	exposure	method	Q	Q_df	Q_pval
met-d-LDL_size	Average diameter for LDL particles	87	lAk20y	ieu-a-1128	ER- Breast cancer (Combined Oncoarray; iCOGS; GWAS meta analysis) || id:ieu-a-1128	exposure	MR Egger	126.3522555	93	0.012227746
met-d-LDL_size	Average diameter for LDL particles	87	lAk20y	ieu-a-1128	ER- Breast cancer (Combined Oncoarray; iCOGS; GWAS meta analysis) || id:ieu-a-1128	exposure	Inverse variance weighted	126.3842871	94	0.014549123
			id.exposure	id.outcome	outcome	exposure	method	Q	Q_df	Q_pval
met-d-LDL_TG	Triglycerides in LDL	88	wrOiIs	ieu-a-1128	ER- Breast cancer (Combined Oncoarray; iCOGS; GWAS meta analysis) || id:ieu-a-1128	exposure	MR Egger	137.2430541	86	0.000372738
met-d-LDL_TG	Triglycerides in LDL	88	wrOiIs	ieu-a-1128	ER- Breast cancer (Combined Oncoarray; iCOGS; GWAS meta analysis) || id:ieu-a-1128	exposure	Inverse variance weighted	137.812727	87	0.000428247
			id.exposure	id.outcome	outcome	exposure	method	Q	Q_df	Q_pval
met-d-Leu	Leucine	89	2Xz2jv	ieu-a-1128	ER- Breast cancer (Combined Oncoarray; iCOGS; GWAS meta analysis) || id:ieu-a-1128	exposure	MR Egger	97.40691661	74	0.035500464
met-d-Leu	Leucine	89	2Xz2jv	ieu-a-1128	ER- Breast cancer (Combined Oncoarray; iCOGS; GWAS meta analysis) || id:ieu-a-1128	exposure	Inverse variance weighted	97.4542318	75	0.041800479
			id.exposure	id.outcome	outcome	exposure	method	Q	Q_df	Q_pval
met-d-M_HDL_C	Cholesterol in medium HDL	90	4SfVqi	ieu-a-1128	ER- Breast cancer (Combined Oncoarray; iCOGS; GWAS meta analysis) || id:ieu-a-1128	exposure	MR Egger	131.198799	77	0.000116855
met-d-M_HDL_C	Cholesterol in medium HDL	90	4SfVqi	ieu-a-1128	ER- Breast cancer (Combined Oncoarray; iCOGS; GWAS meta analysis) || id:ieu-a-1128	exposure	Inverse variance weighted	132.89541	78	0.000106859
			id.exposure	id.outcome	outcome	exposure	method	Q	Q_df	Q_pval
met-d-M_HDL_C_pct	Cholesterol to total lipids ratio in medium HDL	91	Q7Gu7U	ieu-a-1128	ER- Breast cancer (Combined Oncoarray; iCOGS; GWAS meta analysis) || id:ieu-a-1128	exposure	MR Egger	119.8364293	79	0.002084318
met-d-M_HDL_C_pct	Cholesterol to total lipids ratio in medium HDL	91	Q7Gu7U	ieu-a-1128	ER- Breast cancer (Combined Oncoarray; iCOGS; GWAS meta analysis) || id:ieu-a-1128	exposure	Inverse variance weighted	121.0061302	80	0.002107224
			id.exposure	id.outcome	outcome	exposure	method	Q	Q_df	Q_pval
met-d-M_HDL_CE	Cholesteryl esters in medium HDL	92	bc2f5J	ieu-a-1128	ER- Breast cancer (Combined Oncoarray; iCOGS; GWAS meta analysis) || id:ieu-a-1128	exposure	MR Egger	166.3296	95	8.44E-06
met-d-M_HDL_CE	Cholesteryl esters in medium HDL	92	bc2f5J	ieu-a-1128	ER- Breast cancer (Combined Oncoarray; iCOGS; GWAS meta analysis) || id:ieu-a-1128	exposure	Inverse variance weighted	166.3419138	96	1.13E-05
			id.exposure	id.outcome	outcome	exposure	method	Q	Q_df	Q_pval
met-d-M_HDL_CE_pct	Cholesteryl esters to total lipids ratio in medium HDL	93	1jT3Y3	ieu-a-1128	ER- Breast cancer (Combined Oncoarray; iCOGS; GWAS meta analysis) || id:ieu-a-1128	exposure	MR Egger	167.7843003	95	6.05E-06
met-d-M_HDL_CE_pct	Cholesteryl esters to total lipids ratio in medium HDL	93	1jT3Y3	ieu-a-1128	ER- Breast cancer (Combined Oncoarray; iCOGS; GWAS meta analysis) || id:ieu-a-1128	exposure	Inverse variance weighted	167.8218413	96	8.09E-06
			id.exposure	id.outcome	outcome	exposure	method	Q	Q_df	Q_pval
met-d-M_HDL_FC	Free cholesterol in medium HDL	94	dniU8W	ieu-a-1128	ER- Breast cancer (Combined Oncoarray; iCOGS; GWAS meta analysis) || id:ieu-a-1128	exposure	MR Egger	141.5646224	85	0.000115366
met-d-M_HDL_FC	Free cholesterol in medium HDL	94	dniU8W	ieu-a-1128	ER- Breast cancer (Combined Oncoarray; iCOGS; GWAS meta analysis) || id:ieu-a-1128	exposure	Inverse variance weighted	141.7412601	86	0.000146063
			id.exposure	id.outcome	outcome	exposure	method	Q	Q_df	Q_pval
met-d-M_HDL_FC_pct	Free cholesterol to total lipids ratio in medium HDL	95	yoGz5O	ieu-a-1128	ER- Breast cancer (Combined Oncoarray; iCOGS; GWAS meta analysis) || id:ieu-a-1128	exposure	MR Egger	167.0799132	103	6.67E-05
met-d-M_HDL_FC_pct	Free cholesterol to total lipids ratio in medium HDL	95	yoGz5O	ieu-a-1128	ER- Breast cancer (Combined Oncoarray; iCOGS; GWAS meta analysis) || id:ieu-a-1128	exposure	Inverse variance weighted	168.5404573	104	6.41E-05
			id.exposure	id.outcome	outcome	exposure	method	Q	Q_df	Q_pval
met-d-M_HDL_L	Total lipids in medium HDL	96	kzmjmS	ieu-a-1128	ER- Breast cancer (Combined Oncoarray; iCOGS; GWAS meta analysis) || id:ieu-a-1128	exposure	MR Egger	140.9107548	85	0.000132778
met-d-M_HDL_L	Total lipids in medium HDL	96	kzmjmS	ieu-a-1128	ER- Breast cancer (Combined Oncoarray; iCOGS; GWAS meta analysis) || id:ieu-a-1128	exposure	Inverse variance weighted	140.916076	86	0.000173963
			id.exposure	id.outcome	outcome	exposure	method	Q	Q_df	Q_pval
met-d-M_HDL_P	Concentration of medium HDL particles	97	g8SHxC	ieu-a-1128	ER- Breast cancer (Combined Oncoarray; iCOGS; GWAS meta analysis) || id:ieu-a-1128	exposure	MR Egger	179.6915624	114	8.52E-05
met-d-M_HDL_P	Concentration of medium HDL particles	97	g8SHxC	ieu-a-1128	ER- Breast cancer (Combined Oncoarray; iCOGS; GWAS meta analysis) || id:ieu-a-1128	exposure	Inverse variance weighted	179.8745599	115	0.000104799
			id.exposure	id.outcome	outcome	exposure	method	Q	Q_df	Q_pval
met-d-M_HDL_PL	Phospholipids in medium HDL	98	AeFhgU	ieu-a-1128	ER- Breast cancer (Combined Oncoarray; iCOGS; GWAS meta analysis) || id:ieu-a-1128	exposure	MR Egger	140.5656934	73	3.49E-06
met-d-M_HDL_PL	Phospholipids in medium HDL	98	AeFhgU	ieu-a-1128	ER- Breast cancer (Combined Oncoarray; iCOGS; GWAS meta analysis) || id:ieu-a-1128	exposure	Inverse variance weighted	140.6157518	74	4.86E-06
			id.exposure	id.outcome	outcome	exposure	method	Q	Q_df	Q_pval
met-d-M_HDL_PL_pct	Phospholipids to total lipids ratio in medium HDL	99	tWWSKh	ieu-a-1128	ER- Breast cancer (Combined Oncoarray; iCOGS; GWAS meta analysis) || id:ieu-a-1128	exposure	MR Egger	158.2457062	80	4.44E-07
met-d-M_HDL_PL_pct	Phospholipids to total lipids ratio in medium HDL	99	tWWSKh	ieu-a-1128	ER- Breast cancer (Combined Oncoarray; iCOGS; GWAS meta analysis) || id:ieu-a-1128	exposure	Inverse variance weighted	158.3381397	81	6.18E-07
			id.exposure	id.outcome	outcome	exposure	method	Q	Q_df	Q_pval
met-d-M_HDL_TG	Triglycerides in medium HDL	100	frfhHQ	ieu-a-1128	ER- Breast cancer (Combined Oncoarray; iCOGS; GWAS meta analysis) || id:ieu-a-1128	exposure	MR Egger	138.9324526	70	1.83E-06
met-d-M_HDL_TG	Triglycerides in medium HDL	100	frfhHQ	ieu-a-1128	ER- Breast cancer (Combined Oncoarray; iCOGS; GWAS meta analysis) || id:ieu-a-1128	exposure	Inverse variance weighted	140.0857778	71	1.95E-06
			id.exposure	id.outcome	outcome	exposure	method	Q	Q_df	Q_pval
met-d-M_HDL_TG_pct	Triglycerides to total lipids ratio in medium HDL	101	HBEcyw	ieu-a-1128	ER- Breast cancer (Combined Oncoarray; iCOGS; GWAS meta analysis) || id:ieu-a-1128	exposure	MR Egger	154.279715	91	3.89E-05
met-d-M_HDL_TG_pct	Triglycerides to total lipids ratio in medium HDL	101	HBEcyw	ieu-a-1128	ER- Breast cancer (Combined Oncoarray; iCOGS; GWAS meta analysis) || id:ieu-a-1128	exposure	Inverse variance weighted	156.4790838	92	3.19E-05
			id.exposure	id.outcome	outcome	exposure	method	Q	Q_df	Q_pval
met-d-M_LDL_C	Cholesterol in medium LDL	102	f8vjII	ieu-a-1128	ER- Breast cancer (Combined Oncoarray; iCOGS; GWAS meta analysis) || id:ieu-a-1128	exposure	MR Egger	123.4114531	76	0.000479169
met-d-M_LDL_C	Cholesterol in medium LDL	102	f8vjII	ieu-a-1128	ER- Breast cancer (Combined Oncoarray; iCOGS; GWAS meta analysis) || id:ieu-a-1128	exposure	Inverse variance weighted	123.7861964	77	0.00057713
			id.exposure	id.outcome	outcome	exposure	method	Q	Q_df	Q_pval
met-d-M_LDL_C_pct	Cholesterol to total lipids ratio in medium LDL	103	uykEgG	ieu-a-1128	ER- Breast cancer (Combined Oncoarray; iCOGS; GWAS meta analysis) || id:ieu-a-1128	exposure	MR Egger	168.443564	97	9.45E-06
met-d-M_LDL_C_pct	Cholesterol to total lipids ratio in medium LDL	103	uykEgG	ieu-a-1128	ER- Breast cancer (Combined Oncoarray; iCOGS; GWAS meta analysis) || id:ieu-a-1128	exposure	Inverse variance weighted	173.750153	98	3.81E-06
			id.exposure	id.outcome	outcome	exposure	method	Q	Q_df	Q_pval
met-d-M_LDL_CE	Cholesteryl esters in medium LDL	104	Oqta7H	ieu-a-1128	ER- Breast cancer (Combined Oncoarray; iCOGS; GWAS meta analysis) || id:ieu-a-1128	exposure	MR Egger	83.99918898	54	0.005547219
met-d-M_LDL_CE	Cholesteryl esters in medium LDL	104	Oqta7H	ieu-a-1128	ER- Breast cancer (Combined Oncoarray; iCOGS; GWAS meta analysis) || id:ieu-a-1128	exposure	Inverse variance weighted	84.08665097	55	0.007011291
			id.exposure	id.outcome	outcome	exposure	method	Q	Q_df	Q_pval
met-d-M_LDL_CE_pct	Cholesteryl esters to total lipids ratio in medium LDL	105	6abQ4E	ieu-a-1128	ER- Breast cancer (Combined Oncoarray; iCOGS; GWAS meta analysis) || id:ieu-a-1128	exposure	MR Egger	104.4577907	59	0.000244553
met-d-M_LDL_CE_pct	Cholesteryl esters to total lipids ratio in medium LDL	105	6abQ4E	ieu-a-1128	ER- Breast cancer (Combined Oncoarray; iCOGS; GWAS meta analysis) || id:ieu-a-1128	exposure	Inverse variance weighted	106.2231697	60	0.000220061
			id.exposure	id.outcome	outcome	exposure	method	Q	Q_df	Q_pval
met-d-M_LDL_FC	Free cholesterol in medium LDL	106	w3cJ3q	ieu-a-1128	ER- Breast cancer (Combined Oncoarray; iCOGS; GWAS meta analysis) || id:ieu-a-1128	exposure	MR Egger	91.70591311	46	7.16E-05
met-d-M_LDL_FC	Free cholesterol in medium LDL	106	w3cJ3q	ieu-a-1128	ER- Breast cancer (Combined Oncoarray; iCOGS; GWAS meta analysis) || id:ieu-a-1128	exposure	Inverse variance weighted	91.8836294	47	9.89E-05
			id.exposure	id.outcome	outcome	exposure	method	Q	Q_df	Q_pval
met-d-M_LDL_FC_pct	Free cholesterol to total lipids ratio in medium LDL	107	pOOwGY	ieu-a-1128	ER- Breast cancer (Combined Oncoarray; iCOGS; GWAS meta analysis) || id:ieu-a-1128	exposure	MR Egger	55.48395101	36	0.020021078
met-d-M_LDL_FC_pct	Free cholesterol to total lipids ratio in medium LDL	107	pOOwGY	ieu-a-1128	ER- Breast cancer (Combined Oncoarray; iCOGS; GWAS meta analysis) || id:ieu-a-1128	exposure	Inverse variance weighted	55.51056941	37	0.025829028
			id.exposure	id.outcome	outcome	exposure	method	Q	Q_df	Q_pval
met-d-M_LDL_L	Total lipids in medium LDL	108	tp4JqX	ieu-a-1128	ER- Breast cancer (Combined Oncoarray; iCOGS; GWAS meta analysis) || id:ieu-a-1128	exposure	MR Egger	73.9332273	58	0.07739507
met-d-M_LDL_L	Total lipids in medium LDL	108	tp4JqX	ieu-a-1128	ER- Breast cancer (Combined Oncoarray; iCOGS; GWAS meta analysis) || id:ieu-a-1128	exposure	Inverse variance weighted	74.19442445	59	0.087833012
			id.exposure	id.outcome	outcome	exposure	method	Q	Q_df	Q_pval
met-d-M_LDL_P	Concentration of medium LDL particles	109	TxECRB	ieu-a-1128	ER- Breast cancer (Combined Oncoarray; iCOGS; GWAS meta analysis) || id:ieu-a-1128	exposure	MR Egger	168.1656367	100	2.37E-05
met-d-M_LDL_P	Concentration of medium LDL particles	109	TxECRB	ieu-a-1128	ER- Breast cancer (Combined Oncoarray; iCOGS; GWAS meta analysis) || id:ieu-a-1128	exposure	Inverse variance weighted	168.2618391	101	3.06E-05
			id.exposure	id.outcome	outcome	exposure	method	Q	Q_df	Q_pval
met-d-M_LDL_PL	Phospholipids in medium LDL	110	hniPY3	ieu-a-1128	ER- Breast cancer (Combined Oncoarray; iCOGS; GWAS meta analysis) || id:ieu-a-1128	exposure	MR Egger	83.18574503	54	0.006551265
met-d-M_LDL_PL	Phospholipids in medium LDL	110	hniPY3	ieu-a-1128	ER- Breast cancer (Combined Oncoarray; iCOGS; GWAS meta analysis) || id:ieu-a-1128	exposure	Inverse variance weighted	83.92852022	55	0.007237151
			id.exposure	id.outcome	outcome	exposure	method	Q	Q_df	Q_pval
met-d-M_LDL_PL_pct	Phospholipids to total lipids ratio in medium LDL	111	rKGLlg	ieu-a-1128	ER- Breast cancer (Combined Oncoarray; iCOGS; GWAS meta analysis) || id:ieu-a-1128	exposure	MR Egger	88.02833028	58	0.006677894
met-d-M_LDL_PL_pct	Phospholipids to total lipids ratio in medium LDL	111	rKGLlg	ieu-a-1128	ER- Breast cancer (Combined Oncoarray; iCOGS; GWAS meta analysis) || id:ieu-a-1128	exposure	Inverse variance weighted	88.10466019	59	0.008356325
			id.exposure	id.outcome	outcome	exposure	method	Q	Q_df	Q_pval
met-d-M_LDL_TG	Triglycerides in medium LDL	112	E0zoA0	ieu-a-1128	ER- Breast cancer (Combined Oncoarray; iCOGS; GWAS meta analysis) || id:ieu-a-1128	exposure	MR Egger	70.91266627	55	0.073011836
met-d-M_LDL_TG	Triglycerides in medium LDL	112	E0zoA0	ieu-a-1128	ER- Breast cancer (Combined Oncoarray; iCOGS; GWAS meta analysis) || id:ieu-a-1128	exposure	Inverse variance weighted	70.99280639	56	0.08554733
			id.exposure	id.outcome	outcome	exposure	method	Q	Q_df	Q_pval
met-d-M_LDL_TG_pct	Triglycerides to total lipids ratio in medium LDL	113	O7LmcI	ieu-a-1128	ER- Breast cancer (Combined Oncoarray; iCOGS; GWAS meta analysis) || id:ieu-a-1128	exposure	MR Egger	88.94771933	43	4.81E-05
met-d-M_LDL_TG_pct	Triglycerides to total lipids ratio in medium LDL	113	O7LmcI	ieu-a-1128	ER- Breast cancer (Combined Oncoarray; iCOGS; GWAS meta analysis) || id:ieu-a-1128	exposure	Inverse variance weighted	90.42463408	44	4.72E-05
			id.exposure	id.outcome	outcome	exposure	method	Q	Q_df	Q_pval
met-d-M_VLDL_C	Cholesterol in medium VLDL	114	Uc3q7a	ieu-a-1128	ER- Breast cancer (Combined Oncoarray; iCOGS; GWAS meta analysis) || id:ieu-a-1128	exposure	MR Egger	129.5389503	87	0.002114001
met-d-M_VLDL_C	Cholesterol in medium VLDL	114	Uc3q7a	ieu-a-1128	ER- Breast cancer (Combined Oncoarray; iCOGS; GWAS meta analysis) || id:ieu-a-1128	exposure	Inverse variance weighted	129.5389829	88	0.002637405
			id.exposure	id.outcome	outcome	exposure	method	Q	Q_df	Q_pval
met-d-M_VLDL_C_pct	Cholesterol to total lipids ratio in medium VLDL	115	eJbN9X	ieu-a-1128	ER- Breast cancer (Combined Oncoarray; iCOGS; GWAS meta analysis) || id:ieu-a-1128	exposure	MR Egger	101.815603	76	0.025725807
met-d-M_VLDL_C_pct	Cholesterol to total lipids ratio in medium VLDL	115	eJbN9X	ieu-a-1128	ER- Breast cancer (Combined Oncoarray; iCOGS; GWAS meta analysis) || id:ieu-a-1128	exposure	Inverse variance weighted	101.8365667	77	0.030615525
			id.exposure	id.outcome	outcome	exposure	method	Q	Q_df	Q_pval
met-d-M_VLDL_CE	Cholesteryl esters in medium VLDL	116	YWCpIx	ieu-a-1128	ER- Breast cancer (Combined Oncoarray; iCOGS; GWAS meta analysis) || id:ieu-a-1128	exposure	MR Egger	79.79462211	61	0.053506764
met-d-M_VLDL_CE	Cholesteryl esters in medium VLDL	116	YWCpIx	ieu-a-1128	ER- Breast cancer (Combined Oncoarray; iCOGS; GWAS meta analysis) || id:ieu-a-1128	exposure	Inverse variance weighted	79.79730168	62	0.063589462
			id.exposure	id.outcome	outcome	exposure	method	Q	Q_df	Q_pval
met-d-M_VLDL_CE_pct	Cholesteryl esters to total lipids ratio in medium VLDL	117	p0Fu9K	ieu-a-1128	ER- Breast cancer (Combined Oncoarray; iCOGS; GWAS meta analysis) || id:ieu-a-1128	exposure	MR Egger	62.02733711	56	0.270006495
met-d-M_VLDL_CE_pct	Cholesteryl esters to total lipids ratio in medium VLDL	117	p0Fu9K	ieu-a-1128	ER- Breast cancer (Combined Oncoarray; iCOGS; GWAS meta analysis) || id:ieu-a-1128	exposure	Inverse variance weighted	62.58846365	57	0.284604847
			id.exposure	id.outcome	outcome	exposure	method	Q	Q_df	Q_pval
met-d-M_VLDL_FC	Free cholesterol in medium VLDL	118	8E4A4o	ieu-a-1128	ER- Breast cancer (Combined Oncoarray; iCOGS; GWAS meta analysis) || id:ieu-a-1128	exposure	MR Egger	144.6099333	102	0.003551618
met-d-M_VLDL_FC	Free cholesterol in medium VLDL	118	8E4A4o	ieu-a-1128	ER- Breast cancer (Combined Oncoarray; iCOGS; GWAS meta analysis) || id:ieu-a-1128	exposure	Inverse variance weighted	144.6634035	103	0.004282743
			id.exposure	id.outcome	outcome	exposure	method	Q	Q_df	Q_pval
met-d-M_VLDL_FC_pct	Free cholesterol to total lipids ratio in medium VLDL	119	sc659O	ieu-a-1128	ER- Breast cancer (Combined Oncoarray; iCOGS; GWAS meta analysis) || id:ieu-a-1128	exposure	MR Egger	113.6312026	97	0.119168786
met-d-M_VLDL_FC_pct	Free cholesterol to total lipids ratio in medium VLDL	119	sc659O	ieu-a-1128	ER- Breast cancer (Combined Oncoarray; iCOGS; GWAS meta analysis) || id:ieu-a-1128	exposure	Inverse variance weighted	114.0739626	98	0.127604575
			id.exposure	id.outcome	outcome	exposure	method	Q	Q_df	Q_pval
met-d-M_VLDL_L	Total lipids in medium VLDL	120	BBpLpM	ieu-a-1128	ER- Breast cancer (Combined Oncoarray; iCOGS; GWAS meta analysis) || id:ieu-a-1128	exposure	MR Egger	104.0188854	66	0.001968852
met-d-M_VLDL_L	Total lipids in medium VLDL	120	BBpLpM	ieu-a-1128	ER- Breast cancer (Combined Oncoarray; iCOGS; GWAS meta analysis) || id:ieu-a-1128	exposure	Inverse variance weighted	104.9793787	67	0.002088329
			id.exposure	id.outcome	outcome	exposure	method	Q	Q_df	Q_pval
met-d-M_VLDL_P	Concentration of medium VLDL particles	121	rVwGPR	ieu-a-1128	ER- Breast cancer (Combined Oncoarray; iCOGS; GWAS meta analysis) || id:ieu-a-1128	exposure	MR Egger	92.65811341	82	0.197591151
met-d-M_VLDL_P	Concentration of medium VLDL particles	121	rVwGPR	ieu-a-1128	ER- Breast cancer (Combined Oncoarray; iCOGS; GWAS meta analysis) || id:ieu-a-1128	exposure	Inverse variance weighted	93.11712065	83	0.209920849
			id.exposure	id.outcome	outcome	exposure	method	Q	Q_df	Q_pval
met-d-M_VLDL_PL	Phospholipids in medium VLDL	122	P4NWJt	ieu-a-1128	ER- Breast cancer (Combined Oncoarray; iCOGS; GWAS meta analysis) || id:ieu-a-1128	exposure	MR Egger	127.4682884	75	0.000150691
met-d-M_VLDL_PL	Phospholipids in medium VLDL	122	P4NWJt	ieu-a-1128	ER- Breast cancer (Combined Oncoarray; iCOGS; GWAS meta analysis) || id:ieu-a-1128	exposure	Inverse variance weighted	129.1352165	76	0.000138687
			id.exposure	id.outcome	outcome	exposure	method	Q	Q_df	Q_pval
met-d-M_VLDL_PL_pct	Phospholipids to total lipids ratio in medium VLDL	123	YYBBvV	ieu-a-1128	ER- Breast cancer (Combined Oncoarray; iCOGS; GWAS meta analysis) || id:ieu-a-1128	exposure	MR Egger	122.9864661	74	0.000304281
met-d-M_VLDL_PL_pct	Phospholipids to total lipids ratio in medium VLDL	123	YYBBvV	ieu-a-1128	ER- Breast cancer (Combined Oncoarray; iCOGS; GWAS meta analysis) || id:ieu-a-1128	exposure	Inverse variance weighted	123.1498119	75	0.000386836
			id.exposure	id.outcome	outcome	exposure	method	Q	Q_df	Q_pval
met-d-M_VLDL_TG	Triglycerides in medium VLDL	124	pQb9Uo	ieu-a-1128	ER- Breast cancer (Combined Oncoarray; iCOGS; GWAS meta analysis) || id:ieu-a-1128	exposure	MR Egger	117.6883966	77	0.001962816
met-d-M_VLDL_TG	Triglycerides in medium VLDL	124	pQb9Uo	ieu-a-1128	ER- Breast cancer (Combined Oncoarray; iCOGS; GWAS meta analysis) || id:ieu-a-1128	exposure	Inverse variance weighted	117.7491073	78	0.002455735
			id.exposure	id.outcome	outcome	exposure	method	Q	Q_df	Q_pval
met-d-M_VLDL_TG_pct	Triglycerides to total lipids ratio in medium VLDL	125	gtCoPv	ieu-a-1128	ER- Breast cancer (Combined Oncoarray; iCOGS; GWAS meta analysis) || id:ieu-a-1128	exposure	MR Egger	93.51194316	71	0.037991383
met-d-M_VLDL_TG_pct	Triglycerides to total lipids ratio in medium VLDL	125	gtCoPv	ieu-a-1128	ER- Breast cancer (Combined Oncoarray; iCOGS; GWAS meta analysis) || id:ieu-a-1128	exposure	Inverse variance weighted	96.12208043	72	0.030356637
			id.exposure	id.outcome	outcome	exposure	method	Q	Q_df	Q_pval
met-d-MUFA	Monounsaturated fatty acids	126	267gFj	ieu-a-1128	ER- Breast cancer (Combined Oncoarray; iCOGS; GWAS meta analysis) || id:ieu-a-1128	exposure	MR Egger	121.5676279	80	0.001893252
met-d-MUFA	Monounsaturated fatty acids	126	267gFj	ieu-a-1128	ER- Breast cancer (Combined Oncoarray; iCOGS; GWAS meta analysis) || id:ieu-a-1128	exposure	Inverse variance weighted	121.6587713	81	0.00234749
			id.exposure	id.outcome	outcome	exposure	method	Q	Q_df	Q_pval
met-d-MUFA_pct	Ratio of monounsaturated fatty acids to total fatty acids	127	zdxjlO	ieu-a-1128	ER- Breast cancer (Combined Oncoarray; iCOGS; GWAS meta analysis) || id:ieu-a-1128	exposure	MR Egger	108.138053	91	0.106184938
met-d-MUFA_pct	Ratio of monounsaturated fatty acids to total fatty acids	127	zdxjlO	ieu-a-1128	ER- Breast cancer (Combined Oncoarray; iCOGS; GWAS meta analysis) || id:ieu-a-1128	exposure	Inverse variance weighted	109.123294	92	0.107484015
			id.exposure	id.outcome	outcome	exposure	method	Q	Q_df	Q_pval
met-d-non_HDL_C	Total cholesterol minus HDL-C	128	wj2vyx	ieu-a-1128	ER- Breast cancer (Combined Oncoarray; iCOGS; GWAS meta analysis) || id:ieu-a-1128	exposure	MR Egger	90.29440624	60	0.006929864
met-d-non_HDL_C	Total cholesterol minus HDL-C	128	wj2vyx	ieu-a-1128	ER- Breast cancer (Combined Oncoarray; iCOGS; GWAS meta analysis) || id:ieu-a-1128	exposure	Inverse variance weighted	91.14857129	61	0.007441812
			id.exposure	id.outcome	outcome	exposure	method	Q	Q_df	Q_pval
met-d-Omega_3	Omega-3 fatty acids	129	FudfZy	ieu-a-1128	ER- Breast cancer (Combined Oncoarray; iCOGS; GWAS meta analysis) || id:ieu-a-1128	exposure	MR Egger	102.9675917	72	0.009737508
met-d-Omega_3	Omega-3 fatty acids	129	FudfZy	ieu-a-1128	ER- Breast cancer (Combined Oncoarray; iCOGS; GWAS meta analysis) || id:ieu-a-1128	exposure	Inverse variance weighted	103.0128683	73	0.011885655
			id.exposure	id.outcome	outcome	exposure	method	Q	Q_df	Q_pval
met-d-Omega_3_pct	Ratio of omega-3 fatty acids to total fatty acids	130	mGq8kk	ieu-a-1128	ER- Breast cancer (Combined Oncoarray; iCOGS; GWAS meta analysis) || id:ieu-a-1128	exposure	MR Egger	65.64997156	55	0.154082349
met-d-Omega_3_pct	Ratio of omega-3 fatty acids to total fatty acids	130	mGq8kk	ieu-a-1128	ER- Breast cancer (Combined Oncoarray; iCOGS; GWAS meta analysis) || id:ieu-a-1128	exposure	Inverse variance weighted	66.02782933	56	0.168930144
			id.exposure	id.outcome	outcome	exposure	method	Q	Q_df	Q_pval
met-d-Omega_6	Omega-6 fatty acids	131	RuZkRw	ieu-a-1128	ER- Breast cancer (Combined Oncoarray; iCOGS; GWAS meta analysis) || id:ieu-a-1128	exposure	MR Egger	85.42520282	63	0.031569741
met-d-Omega_6	Omega-6 fatty acids	131	RuZkRw	ieu-a-1128	ER- Breast cancer (Combined Oncoarray; iCOGS; GWAS meta analysis) || id:ieu-a-1128	exposure	Inverse variance weighted	86.06177504	64	0.034390576
			id.exposure	id.outcome	outcome	exposure	method	Q	Q_df	Q_pval
met-d-Omega_6_by_Omega_3	Ratio of omega-6 fatty acids to omega-3 fatty acids	132	02lu2b	ieu-a-1128	ER- Breast cancer (Combined Oncoarray; iCOGS; GWAS meta analysis) || id:ieu-a-1128	exposure	MR Egger	74.54877678	54	0.033394139
met-d-Omega_6_by_Omega_3	Ratio of omega-6 fatty acids to omega-3 fatty acids	132	02lu2b	ieu-a-1128	ER- Breast cancer (Combined Oncoarray; iCOGS; GWAS meta analysis) || id:ieu-a-1128	exposure	Inverse variance weighted	76.23013832	55	0.030603776
			id.exposure	id.outcome	outcome	exposure	method	Q	Q_df	Q_pval
met-d-Omega_6_pct	Ratio of omega-6 fatty acids to total fatty acids	133	f089m8	ieu-a-1128	ER- Breast cancer (Combined Oncoarray; iCOGS; GWAS meta analysis) || id:ieu-a-1128	exposure	MR Egger	84.40842285	54	0.005097809
met-d-Omega_6_pct	Ratio of omega-6 fatty acids to total fatty acids	133	f089m8	ieu-a-1128	ER- Breast cancer (Combined Oncoarray; iCOGS; GWAS meta analysis) || id:ieu-a-1128	exposure	Inverse variance weighted	93.88424177	55	0.000849013
			id.exposure	id.outcome	outcome	exposure	method	Q	Q_df	Q_pval
met-d-Phe	Phenylalanine	134	hEUcsR	ieu-a-1128	ER- Breast cancer (Combined Oncoarray; iCOGS; GWAS meta analysis) || id:ieu-a-1128	exposure	MR Egger	9.839441792	4	0.043220879
met-d-Phe	Phenylalanine	134	hEUcsR	ieu-a-1128	ER- Breast cancer (Combined Oncoarray; iCOGS; GWAS meta analysis) || id:ieu-a-1128	exposure	Inverse variance weighted	11.61212576	5	0.040506946
			id.exposure	id.outcome	outcome	exposure	method	Q	Q_df	Q_pval
met-d-Phosphatidylc	Phosphatidylcholines	135	MoG6GG	ieu-a-1128	ER- Breast cancer (Combined Oncoarray; iCOGS; GWAS meta analysis) || id:ieu-a-1128	exposure	MR Egger	108.4536547	70	0.002199504
met-d-Phosphatidylc	Phosphatidylcholines	135	MoG6GG	ieu-a-1128	ER- Breast cancer (Combined Oncoarray; iCOGS; GWAS meta analysis) || id:ieu-a-1128	exposure	Inverse variance weighted	109.5029031	71	0.00228407
			id.exposure	id.outcome	outcome	exposure	method	Q	Q_df	Q_pval
met-d-Phosphoglyc	Phosphoglycerides	136	4PA8XG	ieu-a-1128	ER- Breast cancer (Combined Oncoarray; iCOGS; GWAS meta analysis) || id:ieu-a-1128	exposure	MR Egger	102.3814684	64	0.001642846
met-d-Phosphoglyc	Phosphoglycerides	136	4PA8XG	ieu-a-1128	ER- Breast cancer (Combined Oncoarray; iCOGS; GWAS meta analysis) || id:ieu-a-1128	exposure	Inverse variance weighted	102.7254948	65	0.001985774
			id.exposure	id.outcome	outcome	exposure	method	Q	Q_df	Q_pval
met-d-PUFA	Polyunsaturated fatty acids	137	JnME03	ieu-a-1128	ER- Breast cancer (Combined Oncoarray; iCOGS; GWAS meta analysis) || id:ieu-a-1128	exposure	MR Egger	104.3277687	70	0.004894866
met-d-PUFA	Polyunsaturated fatty acids	137	JnME03	ieu-a-1128	ER- Breast cancer (Combined Oncoarray; iCOGS; GWAS meta analysis) || id:ieu-a-1128	exposure	Inverse variance weighted	105.0964012	71	0.005323259
			id.exposure	id.outcome	outcome	exposure	method	Q	Q_df	Q_pval
met-d-PUFA_by_MUFA	Ratio of polyunsaturated fatty acids to monounsaturated fatty acids	138	0a00eq	ieu-a-1128	ER- Breast cancer (Combined Oncoarray; iCOGS; GWAS meta analysis) || id:ieu-a-1128	exposure	MR Egger	113.2783918	71	0.001063849
met-d-PUFA_by_MUFA	Ratio of polyunsaturated fatty acids to monounsaturated fatty acids	138	0a00eq	ieu-a-1128	ER- Breast cancer (Combined Oncoarray; iCOGS; GWAS meta analysis) || id:ieu-a-1128	exposure	Inverse variance weighted	114.4512708	72	0.001082352
			id.exposure	id.outcome	outcome	exposure	method	Q	Q_df	Q_pval
met-d-PUFA_pct	Ratio of polyunsaturated fatty acids to total fatty acids	139	PMdg6f	ieu-a-1128	ER- Breast cancer (Combined Oncoarray; iCOGS; GWAS meta analysis) || id:ieu-a-1128	exposure	MR Egger	90.03511992	51	0.000613582
met-d-PUFA_pct	Ratio of polyunsaturated fatty acids to total fatty acids	139	PMdg6f	ieu-a-1128	ER- Breast cancer (Combined Oncoarray; iCOGS; GWAS meta analysis) || id:ieu-a-1128	exposure	Inverse variance weighted	92.26884315	52	0.000493085
			id.exposure	id.outcome	outcome	exposure	method	Q	Q_df	Q_pval
met-d-Pyruvate	Pyruvate	140	upDT5C	ieu-a-1128	ER- Breast cancer (Combined Oncoarray; iCOGS; GWAS meta analysis) || id:ieu-a-1128	exposure	MR Egger	15.05681981	15	0.44733216
met-d-Pyruvate	Pyruvate	140	upDT5C	ieu-a-1128	ER- Breast cancer (Combined Oncoarray; iCOGS; GWAS meta analysis) || id:ieu-a-1128	exposure	Inverse variance weighted	15.34444526	16	0.499570174
			id.exposure	id.outcome	outcome	exposure	method	Q	Q_df	Q_pval
met-d-Remnant_C	Remnant cholesterol (non-HDL, non-LDL -cholesterol)	141	80MX66	ieu-a-1128	ER- Breast cancer (Combined Oncoarray; iCOGS; GWAS meta analysis) || id:ieu-a-1128	exposure	MR Egger	92.1859628	62	0.007705377
met-d-Remnant_C	Remnant cholesterol (non-HDL, non-LDL -cholesterol)	141	80MX66	ieu-a-1128	ER- Breast cancer (Combined Oncoarray; iCOGS; GWAS meta analysis) || id:ieu-a-1128	exposure	Inverse variance weighted	92.99575625	63	0.008320574
			id.exposure	id.outcome	outcome	exposure	method	Q	Q_df	Q_pval
met-d-S_HDL_C	Cholesterol in small HDL	142	V4mZJU	ieu-a-1128	ER- Breast cancer (Combined Oncoarray; iCOGS; GWAS meta analysis) || id:ieu-a-1128	exposure	MR Egger	110.8090043	65	0.000345877
met-d-S_HDL_C	Cholesterol in small HDL	142	V4mZJU	ieu-a-1128	ER- Breast cancer (Combined Oncoarray; iCOGS; GWAS meta analysis) || id:ieu-a-1128	exposure	Inverse variance weighted	114.7665677	66	0.000188657
			id.exposure	id.outcome	outcome	exposure	method	Q	Q_df	Q_pval
met-d-S_HDL_C_pct	Cholesterol to total lipids ratio in small HDL	143	OuxaxD	ieu-a-1128	ER- Breast cancer (Combined Oncoarray; iCOGS; GWAS meta analysis) || id:ieu-a-1128	exposure	MR Egger	40.58223919	21	0.006312883
met-d-S_HDL_C_pct	Cholesterol to total lipids ratio in small HDL	143	OuxaxD	ieu-a-1128	ER- Breast cancer (Combined Oncoarray; iCOGS; GWAS meta analysis) || id:ieu-a-1128	exposure	Inverse variance weighted	41.35588935	22	0.007473131
			id.exposure	id.outcome	outcome	exposure	method	Q	Q_df	Q_pval
met-d-S_HDL_CE	Cholesteryl esters in small HDL	144	jorp10	ieu-a-1128	ER- Breast cancer (Combined Oncoarray; iCOGS; GWAS meta analysis) || id:ieu-a-1128	exposure	MR Egger	127.5375483	65	5.87E-06
met-d-S_HDL_CE	Cholesteryl esters in small HDL	144	jorp10	ieu-a-1128	ER- Breast cancer (Combined Oncoarray; iCOGS; GWAS meta analysis) || id:ieu-a-1128	exposure	Inverse variance weighted	127.5465177	66	8.36E-06
			id.exposure	id.outcome	outcome	exposure	method	Q	Q_df	Q_pval
met-d-S_HDL_CE_pct	Cholesteryl esters to total lipids ratio in small HDL	145	2zhvYV	ieu-a-1128	ER- Breast cancer (Combined Oncoarray; iCOGS; GWAS meta analysis) || id:ieu-a-1128	exposure	MR Egger	98.09456247	56	0.000432347
met-d-S_HDL_CE_pct	Cholesteryl esters to total lipids ratio in small HDL	145	2zhvYV	ieu-a-1128	ER- Breast cancer (Combined Oncoarray; iCOGS; GWAS meta analysis) || id:ieu-a-1128	exposure	Inverse variance weighted	100.1254184	57	0.00036524
			id.exposure	id.outcome	outcome	exposure	method	Q	Q_df	Q_pval
met-d-S_HDL_FC	Free cholesterol in small HDL	146	nnjjOu	ieu-a-1128	ER- Breast cancer (Combined Oncoarray; iCOGS; GWAS meta analysis) || id:ieu-a-1128	exposure	MR Egger	87.92669728	49	0.000538509
met-d-S_HDL_FC	Free cholesterol in small HDL	146	nnjjOu	ieu-a-1128	ER- Breast cancer (Combined Oncoarray; iCOGS; GWAS meta analysis) || id:ieu-a-1128	exposure	Inverse variance weighted	88.04349504	50	0.000720618
			id.exposure	id.outcome	outcome	exposure	method	Q	Q_df	Q_pval
met-d-S_HDL_FC_pct	Free cholesterol to total lipids ratio in small HDL	147	5fB44f	ieu-a-1128	ER- Breast cancer (Combined Oncoarray; iCOGS; GWAS meta analysis) || id:ieu-a-1128	exposure	MR Egger	116.6427362	74	0.001154102
met-d-S_HDL_FC_pct	Free cholesterol to total lipids ratio in small HDL	147	5fB44f	ieu-a-1128	ER- Breast cancer (Combined Oncoarray; iCOGS; GWAS meta analysis) || id:ieu-a-1128	exposure	Inverse variance weighted	117.6453697	75	0.001212998
			id.exposure	id.outcome	outcome	exposure	method	Q	Q_df	Q_pval
met-d-S_HDL_L	Total lipids in small HDL	148	9bnYgK	ieu-a-1128	ER- Breast cancer (Combined Oncoarray; iCOGS; GWAS meta analysis) || id:ieu-a-1128	exposure	MR Egger	121.0690061	71	0.000197872
met-d-S_HDL_L	Total lipids in small HDL	148	9bnYgK	ieu-a-1128	ER- Breast cancer (Combined Oncoarray; iCOGS; GWAS meta analysis) || id:ieu-a-1128	exposure	Inverse variance weighted	125.8213049	72	9.03E-05
			id.exposure	id.outcome	outcome	exposure	method	Q	Q_df	Q_pval
met-d-S_HDL_P	Concentration of small HDL particles	149	OOB8Af	ieu-a-1128	ER- Breast cancer (Combined Oncoarray; iCOGS; GWAS meta analysis) || id:ieu-a-1128	exposure	MR Egger	91.53442177	56	0.001914839
met-d-S_HDL_P	Concentration of small HDL particles	149	OOB8Af	ieu-a-1128	ER- Breast cancer (Combined Oncoarray; iCOGS; GWAS meta analysis) || id:ieu-a-1128	exposure	Inverse variance weighted	94.65392323	57	0.001277345
			id.exposure	id.outcome	outcome	exposure	method	Q	Q_df	Q_pval
met-d-S_HDL_PL	Phospholipids in small HDL	150	g1xn70	ieu-a-1128	ER- Breast cancer (Combined Oncoarray; iCOGS; GWAS meta analysis) || id:ieu-a-1128	exposure	MR Egger	106.9491479	96	0.209058095
met-d-S_HDL_PL	Phospholipids in small HDL	150	g1xn70	ieu-a-1128	ER- Breast cancer (Combined Oncoarray; iCOGS; GWAS meta analysis) || id:ieu-a-1128	exposure	Inverse variance weighted	106.9784137	97	0.229434807
			id.exposure	id.outcome	outcome	exposure	method	Q	Q_df	Q_pval
met-d-S_HDL_PL_pct	Phospholipids to total lipids ratio in small HDL	151	gpZ3Bo	ieu-a-1128	ER- Breast cancer (Combined Oncoarray; iCOGS; GWAS meta analysis) || id:ieu-a-1128	exposure	MR Egger	89.6059221	57	0.003774335
met-d-S_HDL_PL_pct	Phospholipids to total lipids ratio in small HDL	151	gpZ3Bo	ieu-a-1128	ER- Breast cancer (Combined Oncoarray; iCOGS; GWAS meta analysis) || id:ieu-a-1128	exposure	Inverse variance weighted	93.34045385	58	0.002241653
			id.exposure	id.outcome	outcome	exposure	method	Q	Q_df	Q_pval
met-d-S_HDL_TG	Triglycerides in small HDL	152	gkzfD9	ieu-a-1128	ER- Breast cancer (Combined Oncoarray; iCOGS; GWAS meta analysis) || id:ieu-a-1128	exposure	MR Egger	85.67058851	48	0.000674965
met-d-S_HDL_TG	Triglycerides in small HDL	152	gkzfD9	ieu-a-1128	ER- Breast cancer (Combined Oncoarray; iCOGS; GWAS meta analysis) || id:ieu-a-1128	exposure	Inverse variance weighted	89.38885585	49	0.000375957
			id.exposure	id.outcome	outcome	exposure	method	Q	Q_df	Q_pval
met-d-S_HDL_TG_pct	Triglycerides to total lipids ratio in small HDL	153	maeCMI	ieu-a-1128	ER- Breast cancer (Combined Oncoarray; iCOGS; GWAS meta analysis) || id:ieu-a-1128	exposure	MR Egger	127.1831991	66	9.18E-06
met-d-S_HDL_TG_pct	Triglycerides to total lipids ratio in small HDL	153	maeCMI	ieu-a-1128	ER- Breast cancer (Combined Oncoarray; iCOGS; GWAS meta analysis) || id:ieu-a-1128	exposure	Inverse variance weighted	128.1812965	67	1.01E-05
			id.exposure	id.outcome	outcome	exposure	method	Q	Q_df	Q_pval
met-d-S_LDL_C	Cholesterol in small LDL	154	uk47Dd	ieu-a-1128	ER- Breast cancer (Combined Oncoarray; iCOGS; GWAS meta analysis) || id:ieu-a-1128	exposure	MR Egger	73.02748007	68	0.31640437
met-d-S_LDL_C	Cholesterol in small LDL	154	uk47Dd	ieu-a-1128	ER- Breast cancer (Combined Oncoarray; iCOGS; GWAS meta analysis) || id:ieu-a-1128	exposure	Inverse variance weighted	73.04696532	69	0.346604219
			id.exposure	id.outcome	outcome	exposure	method	Q	Q_df	Q_pval
met-d-S_LDL_C_pct	Cholesterol to total lipids ratio in small LDL	155	dENUPb	ieu-a-1128	ER- Breast cancer (Combined Oncoarray; iCOGS; GWAS meta analysis) || id:ieu-a-1128	exposure	MR Egger	146.0379137	89	0.000132099
met-d-S_LDL_C_pct	Cholesterol to total lipids ratio in small LDL	155	dENUPb	ieu-a-1128	ER- Breast cancer (Combined Oncoarray; iCOGS; GWAS meta analysis) || id:ieu-a-1128	exposure	Inverse variance weighted	146.0435463	90	0.000172107
			id.exposure	id.outcome	outcome	exposure	method	Q	Q_df	Q_pval
met-d-S_LDL_CE	Cholesteryl esters in small LDL	156	t4QBBZ	ieu-a-1128	ER- Breast cancer (Combined Oncoarray; iCOGS; GWAS meta analysis) || id:ieu-a-1128	exposure	MR Egger	153.9817138	104	0.001061587
met-d-S_LDL_CE	Cholesteryl esters in small LDL	156	t4QBBZ	ieu-a-1128	ER- Breast cancer (Combined Oncoarray; iCOGS; GWAS meta analysis) || id:ieu-a-1128	exposure	Inverse variance weighted	157.6831728	105	0.000676208
			id.exposure	id.outcome	outcome	exposure	method	Q	Q_df	Q_pval
met-d-S_LDL_CE_pct	Cholesteryl esters to total lipids ratio in small LDL	157	OeoJJo	ieu-a-1128	ER- Breast cancer (Combined Oncoarray; iCOGS; GWAS meta analysis) || id:ieu-a-1128	exposure	MR Egger	95.90899939	62	0.003716105
met-d-S_LDL_CE_pct	Cholesteryl esters to total lipids ratio in small LDL	157	OeoJJo	ieu-a-1128	ER- Breast cancer (Combined Oncoarray; iCOGS; GWAS meta analysis) || id:ieu-a-1128	exposure	Inverse variance weighted	95.92375885	63	0.004737885
			id.exposure	id.outcome	outcome	exposure	method	Q	Q_df	Q_pval
met-d-S_LDL_FC	Free cholesterol in small LDL	158	rxl0Dr	ieu-a-1128	ER- Breast cancer (Combined Oncoarray; iCOGS; GWAS meta analysis) || id:ieu-a-1128	exposure	MR Egger	96.10014926	59	0.00162738
met-d-S_LDL_FC	Free cholesterol in small LDL	158	rxl0Dr	ieu-a-1128	ER- Breast cancer (Combined Oncoarray; iCOGS; GWAS meta analysis) || id:ieu-a-1128	exposure	Inverse variance weighted	96.13292182	60	0.002117924
			id.exposure	id.outcome	outcome	exposure	method	Q	Q_df	Q_pval
met-d-S_LDL_FC_pct	Free cholesterol to total lipids ratio in small LDL	159	EO1pHL	ieu-a-1128	ER- Breast cancer (Combined Oncoarray; iCOGS; GWAS meta analysis) || id:ieu-a-1128	exposure	MR Egger	134.6331693	61	1.79E-07
met-d-S_LDL_FC_pct	Free cholesterol to total lipids ratio in small LDL	159	EO1pHL	ieu-a-1128	ER- Breast cancer (Combined Oncoarray; iCOGS; GWAS meta analysis) || id:ieu-a-1128	exposure	Inverse variance weighted	137.4148067	62	1.23E-07
			id.exposure	id.outcome	outcome	exposure	method	Q	Q_df	Q_pval
met-d-S_LDL_L	Total lipids in small LDL	160	opUcch	ieu-a-1128	ER- Breast cancer (Combined Oncoarray; iCOGS; GWAS meta analysis) || id:ieu-a-1128	exposure	MR Egger	36.29966473	34	0.361917599
met-d-S_LDL_L	Total lipids in small LDL	160	opUcch	ieu-a-1128	ER- Breast cancer (Combined Oncoarray; iCOGS; GWAS meta analysis) || id:ieu-a-1128	exposure	Inverse variance weighted	36.90120638	35	0.381065057
			id.exposure	id.outcome	outcome	exposure	method	Q	Q_df	Q_pval
met-d-S_LDL_P	Concentration of small LDL particles	161	LaoYXO	ieu-a-1128	ER- Breast cancer (Combined Oncoarray; iCOGS; GWAS meta analysis) || id:ieu-a-1128	exposure	MR Egger	77.91871905	59	0.050093286
met-d-S_LDL_P	Concentration of small LDL particles	161	LaoYXO	ieu-a-1128	ER- Breast cancer (Combined Oncoarray; iCOGS; GWAS meta analysis) || id:ieu-a-1128	exposure	Inverse variance weighted	79.92456953	60	0.04375372
			id.exposure	id.outcome	outcome	exposure	method	Q	Q_df	Q_pval
met-d-S_LDL_PL	Phospholipids in small LDL	162	Q9Md2L	ieu-a-1128	ER- Breast cancer (Combined Oncoarray; iCOGS; GWAS meta analysis) || id:ieu-a-1128	exposure	MR Egger	144.5854967	93	0.000492778
met-d-S_LDL_PL	Phospholipids in small LDL	162	Q9Md2L	ieu-a-1128	ER- Breast cancer (Combined Oncoarray; iCOGS; GWAS meta analysis) || id:ieu-a-1128	exposure	Inverse variance weighted	144.7052915	94	0.000612098
			id.exposure	id.outcome	outcome	exposure	method	Q	Q_df	Q_pval
met-d-S_LDL_PL_pct	Phospholipids to total lipids ratio in small LDL	163	XHZAnh	ieu-a-1128	ER- Breast cancer (Combined Oncoarray; iCOGS; GWAS meta analysis) || id:ieu-a-1128	exposure	MR Egger	88.23301469	61	0.012860503
met-d-S_LDL_PL_pct	Phospholipids to total lipids ratio in small LDL	163	XHZAnh	ieu-a-1128	ER- Breast cancer (Combined Oncoarray; iCOGS; GWAS meta analysis) || id:ieu-a-1128	exposure	Inverse variance weighted	89.11244615	62	0.013634424
			id.exposure	id.outcome	outcome	exposure	method	Q	Q_df	Q_pval
met-d-S_LDL_TG	Triglycerides in small LDL	164	qr2qUO	ieu-a-1128	ER- Breast cancer (Combined Oncoarray; iCOGS; GWAS meta analysis) || id:ieu-a-1128	exposure	MR Egger	99.47177922	65	0.003828127
met-d-S_LDL_TG	Triglycerides in small LDL	164	qr2qUO	ieu-a-1128	ER- Breast cancer (Combined Oncoarray; iCOGS; GWAS meta analysis) || id:ieu-a-1128	exposure	Inverse variance weighted	99.50961468	66	0.004830357
			id.exposure	id.outcome	outcome	exposure	method	Q	Q_df	Q_pval
met-d-S_LDL_TG_pct	Triglycerides to total lipids ratio in small LDL	165	nSuDvA	ieu-a-1128	ER- Breast cancer (Combined Oncoarray; iCOGS; GWAS meta analysis) || id:ieu-a-1128	exposure	MR Egger	88.15893761	67	0.042639384
met-d-S_LDL_TG_pct	Triglycerides to total lipids ratio in small LDL	165	nSuDvA	ieu-a-1128	ER- Breast cancer (Combined Oncoarray; iCOGS; GWAS meta analysis) || id:ieu-a-1128	exposure	Inverse variance weighted	88.38607649	68	0.048997316
			id.exposure	id.outcome	outcome	exposure	method	Q	Q_df	Q_pval
met-d-S_VLDL_C	Cholesterol in small VLDL	166	FVDfCr	ieu-a-1128	ER- Breast cancer (Combined Oncoarray; iCOGS; GWAS meta analysis) || id:ieu-a-1128	exposure	MR Egger	127.6861721	63	2.71E-06
met-d-S_VLDL_C	Cholesterol in small VLDL	166	FVDfCr	ieu-a-1128	ER- Breast cancer (Combined Oncoarray; iCOGS; GWAS meta analysis) || id:ieu-a-1128	exposure	Inverse variance weighted	131.9113216	64	1.27E-06
			id.exposure	id.outcome	outcome	exposure	method	Q	Q_df	Q_pval
met-d-S_VLDL_C_pct	Cholesterol to total lipids ratio in small VLDL	167	ytbXDJ	ieu-a-1128	ER- Breast cancer (Combined Oncoarray; iCOGS; GWAS meta analysis) || id:ieu-a-1128	exposure	MR Egger	137.374816	80	7.01E-05
met-d-S_VLDL_C_pct	Cholesterol to total lipids ratio in small VLDL	167	ytbXDJ	ieu-a-1128	ER- Breast cancer (Combined Oncoarray; iCOGS; GWAS meta analysis) || id:ieu-a-1128	exposure	Inverse variance weighted	137.523075	81	9.06E-05
			id.exposure	id.outcome	outcome	exposure	method	Q	Q_df	Q_pval
met-d-S_VLDL_CE	Cholesteryl esters in small VLDL	168	dfPY0j	ieu-a-1128	ER- Breast cancer (Combined Oncoarray; iCOGS; GWAS meta analysis) || id:ieu-a-1128	exposure	MR Egger	128.7198982	88	0.003055383
met-d-S_VLDL_CE	Cholesteryl esters in small VLDL	168	dfPY0j	ieu-a-1128	ER- Breast cancer (Combined Oncoarray; iCOGS; GWAS meta analysis) || id:ieu-a-1128	exposure	Inverse variance weighted	129.9062002	89	0.00306618
			id.exposure	id.outcome	outcome	exposure	method	Q	Q_df	Q_pval
met-d-S_VLDL_CE_pct	Cholesteryl esters to total lipids ratio in small VLDL	169	YfvEDj	ieu-a-1128	ER- Breast cancer (Combined Oncoarray; iCOGS; GWAS meta analysis) || id:ieu-a-1128	exposure	MR Egger	111.2827069	69	0.000953297
met-d-S_VLDL_CE_pct	Cholesteryl esters to total lipids ratio in small VLDL	169	YfvEDj	ieu-a-1128	ER- Breast cancer (Combined Oncoarray; iCOGS; GWAS meta analysis) || id:ieu-a-1128	exposure	Inverse variance weighted	111.5476837	70	0.001173352
			id.exposure	id.outcome	outcome	exposure	method	Q	Q_df	Q_pval
met-d-S_VLDL_FC	Free cholesterol in small VLDL	170	NZuWTA	ieu-a-1128	ER- Breast cancer (Combined Oncoarray; iCOGS; GWAS meta analysis) || id:ieu-a-1128	exposure	MR Egger	122.2945134	75	0.000464058
met-d-S_VLDL_FC	Free cholesterol in small VLDL	170	NZuWTA	ieu-a-1128	ER- Breast cancer (Combined Oncoarray; iCOGS; GWAS meta analysis) || id:ieu-a-1128	exposure	Inverse variance weighted	122.3717172	76	0.000595722
			id.exposure	id.outcome	outcome	exposure	method	Q	Q_df	Q_pval
met-d-S_VLDL_FC_pct	Free cholesterol to total lipids ratio in small VLDL	171	QPUHmC	ieu-a-1128	ER- Breast cancer (Combined Oncoarray; iCOGS; GWAS meta analysis) || id:ieu-a-1128	exposure	MR Egger	129.6524912	83	0.000806866
met-d-S_VLDL_FC_pct	Free cholesterol to total lipids ratio in small VLDL	171	QPUHmC	ieu-a-1128	ER- Breast cancer (Combined Oncoarray; iCOGS; GWAS meta analysis) || id:ieu-a-1128	exposure	Inverse variance weighted	130.3669143	84	0.00089556
			id.exposure	id.outcome	outcome	exposure	method	Q	Q_df	Q_pval
met-d-S_VLDL_L	Total lipids in small VLDL	172	te066i	ieu-a-1128	ER- Breast cancer (Combined Oncoarray; iCOGS; GWAS meta analysis) || id:ieu-a-1128	exposure	MR Egger	98.23304887	78	0.060545767
met-d-S_VLDL_L	Total lipids in small VLDL	172	te066i	ieu-a-1128	ER- Breast cancer (Combined Oncoarray; iCOGS; GWAS meta analysis) || id:ieu-a-1128	exposure	Inverse variance weighted	98.31334889	79	0.069618827
			id.exposure	id.outcome	outcome	exposure	method	Q	Q_df	Q_pval
met-d-S_VLDL_P	Concentration of small VLDL particles	173	GKG520	ieu-a-1128	ER- Breast cancer (Combined Oncoarray; iCOGS; GWAS meta analysis) || id:ieu-a-1128	exposure	MR Egger	95.4267814	64	0.006612095
met-d-S_VLDL_P	Concentration of small VLDL particles	173	GKG520	ieu-a-1128	ER- Breast cancer (Combined Oncoarray; iCOGS; GWAS meta analysis) || id:ieu-a-1128	exposure	Inverse variance weighted	95.49773224	65	0.008200907
			id.exposure	id.outcome	outcome	exposure	method	Q	Q_df	Q_pval
met-d-S_VLDL_PL	Phospholipids in small VLDL	174	QpC90K	ieu-a-1128	ER- Breast cancer (Combined Oncoarray; iCOGS; GWAS meta analysis) || id:ieu-a-1128	exposure	MR Egger	105.9972561	86	0.070732021
met-d-S_VLDL_PL	Phospholipids in small VLDL	174	QpC90K	ieu-a-1128	ER- Breast cancer (Combined Oncoarray; iCOGS; GWAS meta analysis) || id:ieu-a-1128	exposure	Inverse variance weighted	106.2172801	87	0.07907957
			id.exposure	id.outcome	outcome	exposure	method	Q	Q_df	Q_pval
met-d-S_VLDL_PL_pct	Phospholipids to total lipids ratio in small VLDL	175	t2u2DG	ieu-a-1128	ER- Breast cancer (Combined Oncoarray; iCOGS; GWAS meta analysis) || id:ieu-a-1128	exposure	MR Egger	137.5231842	90	0.000941758
met-d-S_VLDL_PL_pct	Phospholipids to total lipids ratio in small VLDL	175	t2u2DG	ieu-a-1128	ER- Breast cancer (Combined Oncoarray; iCOGS; GWAS meta analysis) || id:ieu-a-1128	exposure	Inverse variance weighted	138.2258289	91	0.001040947
			id.exposure	id.outcome	outcome	exposure	method	Q	Q_df	Q_pval
met-d-S_VLDL_TG	Triglycerides in small VLDL	176	UMTUKk	ieu-a-1128	ER- Breast cancer (Combined Oncoarray; iCOGS; GWAS meta analysis) || id:ieu-a-1128	exposure	MR Egger	133.5127777	89	0.001591246
met-d-S_VLDL_TG	Triglycerides in small VLDL	176	UMTUKk	ieu-a-1128	ER- Breast cancer (Combined Oncoarray; iCOGS; GWAS meta analysis) || id:ieu-a-1128	exposure	Inverse variance weighted	134.5421508	90	0.001648425
			id.exposure	id.outcome	outcome	exposure	method	Q	Q_df	Q_pval
met-d-S_VLDL_TG_pct	Triglycerides to total lipids ratio in small VLDL	177	TXE01w	ieu-a-1128	ER- Breast cancer (Combined Oncoarray; iCOGS; GWAS meta analysis) || id:ieu-a-1128	exposure	MR Egger	119.6916532	77	0.001325336
met-d-S_VLDL_TG_pct	Triglycerides to total lipids ratio in small VLDL	177	TXE01w	ieu-a-1128	ER- Breast cancer (Combined Oncoarray; iCOGS; GWAS meta analysis) || id:ieu-a-1128	exposure	Inverse variance weighted	119.698253	78	0.001688213
			id.exposure	id.outcome	outcome	exposure	method	Q	Q_df	Q_pval
met-d-SFA	Saturated fatty acids	178	jBN7OV	ieu-a-1128	ER- Breast cancer (Combined Oncoarray; iCOGS; GWAS meta analysis) || id:ieu-a-1128	exposure	MR Egger	112.8006143	92	0.069519779
met-d-SFA	Saturated fatty acids	178	jBN7OV	ieu-a-1128	ER- Breast cancer (Combined Oncoarray; iCOGS; GWAS meta analysis) || id:ieu-a-1128	exposure	Inverse variance weighted	113.5431412	93	0.072715513
			id.exposure	id.outcome	outcome	exposure	method	Q	Q_df	Q_pval
met-d-SFA_pct	Ratio of saturated fatty acids to total fatty acids	179	d4jwfz	ieu-a-1128	ER- Breast cancer (Combined Oncoarray; iCOGS; GWAS meta analysis) || id:ieu-a-1128	exposure	MR Egger	150.2756684	93	0.000157207
met-d-SFA_pct	Ratio of saturated fatty acids to total fatty acids	179	d4jwfz	ieu-a-1128	ER- Breast cancer (Combined Oncoarray; iCOGS; GWAS meta analysis) || id:ieu-a-1128	exposure	Inverse variance weighted	150.2996316	94	0.000202457
			id.exposure	id.outcome	outcome	exposure	method	Q	Q_df	Q_pval
met-d-Sphingomyelins	Sphingomyelins	180	M5XdX7	ieu-a-1128	ER- Breast cancer (Combined Oncoarray; iCOGS; GWAS meta analysis) || id:ieu-a-1128	exposure	MR Egger	102.3075881	84	0.085065303
met-d-Sphingomyelins	Sphingomyelins	180	M5XdX7	ieu-a-1128	ER- Breast cancer (Combined Oncoarray; iCOGS; GWAS meta analysis) || id:ieu-a-1128	exposure	Inverse variance weighted	102.8386854	85	0.091263321
			id.exposure	id.outcome	outcome	exposure	method	Q	Q_df	Q_pval
met-d-TG_by_PG	Ratio of triglycerides to phosphoglycerides	181	N1mcCz	ieu-a-1128	ER- Breast cancer (Combined Oncoarray; iCOGS; GWAS meta analysis) || id:ieu-a-1128	exposure	MR Egger	160.438336	108	0.000796083
met-d-TG_by_PG	Ratio of triglycerides to phosphoglycerides	181	N1mcCz	ieu-a-1128	ER- Breast cancer (Combined Oncoarray; iCOGS; GWAS meta analysis) || id:ieu-a-1128	exposure	Inverse variance weighted	164.5319627	109	0.000471488
			id.exposure	id.outcome	outcome	exposure	method	Q	Q_df	Q_pval
met-d-Total_BCAA	Total concentration of branched-chain amino acids (leucine + isoleucine + valine)	182	nH1S78	ieu-a-1128	ER- Breast cancer (Combined Oncoarray; iCOGS; GWAS meta analysis) || id:ieu-a-1128	exposure	MR Egger	21.44654915	13	0.064553089
met-d-Total_BCAA	Total concentration of branched-chain amino acids (leucine + isoleucine + valine)	182	nH1S78	ieu-a-1128	ER- Breast cancer (Combined Oncoarray; iCOGS; GWAS meta analysis) || id:ieu-a-1128	exposure	Inverse variance weighted	21.47319616	14	0.090106532
			id.exposure	id.outcome	outcome	exposure	method	Q	Q_df	Q_pval
met-d-Total_C	Total cholesterol	183	JxFyZm	ieu-a-1128	ER- Breast cancer (Combined Oncoarray; iCOGS; GWAS meta analysis) || id:ieu-a-1128	exposure	MR Egger	113.7314963	70	0.000742557
met-d-Total_C	Total cholesterol	183	JxFyZm	ieu-a-1128	ER- Breast cancer (Combined Oncoarray; iCOGS; GWAS meta analysis) || id:ieu-a-1128	exposure	Inverse variance weighted	114.0915816	71	0.000898354
			id.exposure	id.outcome	outcome	exposure	method	Q	Q_df	Q_pval
met-d-Total_CE	Total esterified cholesterol	184	ji9Yr9	ieu-a-1128	ER- Breast cancer (Combined Oncoarray; iCOGS; GWAS meta analysis) || id:ieu-a-1128	exposure	MR Egger	139.1383228	71	2.49E-06
met-d-Total_CE	Total esterified cholesterol	184	ji9Yr9	ieu-a-1128	ER- Breast cancer (Combined Oncoarray; iCOGS; GWAS meta analysis) || id:ieu-a-1128	exposure	Inverse variance weighted	139.2392222	72	3.45E-06
			id.exposure	id.outcome	outcome	exposure	method	Q	Q_df	Q_pval
met-d-Total_FA	Total fatty acids	185	MxFZE1	ieu-a-1128	ER- Breast cancer (Combined Oncoarray; iCOGS; GWAS meta analysis) || id:ieu-a-1128	exposure	MR Egger	119.7463295	72	0.000352568
met-d-Total_FA	Total fatty acids	185	MxFZE1	ieu-a-1128	ER- Breast cancer (Combined Oncoarray; iCOGS; GWAS meta analysis) || id:ieu-a-1128	exposure	Inverse variance weighted	124.1728086	73	0.000176415
			id.exposure	id.outcome	outcome	exposure	method	Q	Q_df	Q_pval
met-d-Total_FC	Total free cholesterol	186	sVfk8D	ieu-a-1128	ER- Breast cancer (Combined Oncoarray; iCOGS; GWAS meta analysis) || id:ieu-a-1128	exposure	MR Egger	101.3873228	64	0.002020873
met-d-Total_FC	Total free cholesterol	186	sVfk8D	ieu-a-1128	ER- Breast cancer (Combined Oncoarray; iCOGS; GWAS meta analysis) || id:ieu-a-1128	exposure	Inverse variance weighted	101.8814851	65	0.002360779
			id.exposure	id.outcome	outcome	exposure	method	Q	Q_df	Q_pval
met-d-Total_L	Total lipids in lipoprotein particles	187	90FIPN	ieu-a-1128	ER- Breast cancer (Combined Oncoarray; iCOGS; GWAS meta analysis) || id:ieu-a-1128	exposure	MR Egger	108.8990081	66	0.000702432
met-d-Total_L	Total lipids in lipoprotein particles	187	90FIPN	ieu-a-1128	ER- Breast cancer (Combined Oncoarray; iCOGS; GWAS meta analysis) || id:ieu-a-1128	exposure	Inverse variance weighted	108.984903	67	0.000906953
			id.exposure	id.outcome	outcome	exposure	method	Q	Q_df	Q_pval
met-d-Total_P	Total concentration of lipoprotein particles	188	IQADse	ieu-a-1128	ER- Breast cancer (Combined Oncoarray; iCOGS; GWAS meta analysis) || id:ieu-a-1128	exposure	MR Egger	122.2239019	60	3.79E-06
met-d-Total_P	Total concentration of lipoprotein particles	188	IQADse	ieu-a-1128	ER- Breast cancer (Combined Oncoarray; iCOGS; GWAS meta analysis) || id:ieu-a-1128	exposure	Inverse variance weighted	122.3383183	61	5.35E-06
			id.exposure	id.outcome	outcome	exposure	method	Q	Q_df	Q_pval
met-d-Total_PL	Total phospholipids in lipoprotein particles	189	Vo7wxQ	ieu-a-1128	ER- Breast cancer (Combined Oncoarray; iCOGS; GWAS meta analysis) || id:ieu-a-1128	exposure	MR Egger	101.9173918	63	0.001387696
met-d-Total_PL	Total phospholipids in lipoprotein particles	189	Vo7wxQ	ieu-a-1128	ER- Breast cancer (Combined Oncoarray; iCOGS; GWAS meta analysis) || id:ieu-a-1128	exposure	Inverse variance weighted	102.003197	64	0.001778084
			id.exposure	id.outcome	outcome	exposure	method	Q	Q_df	Q_pval
met-d-Total_TG	Total triglycerides	190	umi7CZ	ieu-a-1128	ER- Breast cancer (Combined Oncoarray; iCOGS; GWAS meta analysis) || id:ieu-a-1128	exposure	MR Egger	127.2643483	82	0.001011895
met-d-Total_TG	Total triglycerides	190	umi7CZ	ieu-a-1128	ER- Breast cancer (Combined Oncoarray; iCOGS; GWAS meta analysis) || id:ieu-a-1128	exposure	Inverse variance weighted	127.3285239	83	0.001272218
			id.exposure	id.outcome	outcome	exposure	method	Q	Q_df	Q_pval
met-d-Tyr	Tyrosine	191	bUHrt4	ieu-a-1128	ER- Breast cancer (Combined Oncoarray; iCOGS; GWAS meta analysis) || id:ieu-a-1128	exposure	MR Egger	49.42695863	29	0.010403547
met-d-Tyr	Tyrosine	191	bUHrt4	ieu-a-1128	ER- Breast cancer (Combined Oncoarray; iCOGS; GWAS meta analysis) || id:ieu-a-1128	exposure	Inverse variance weighted	56.78413234	30	0.002216457
			id.exposure	id.outcome	outcome	exposure	method	Q	Q_df	Q_pval
met-d-Unsaturation	Degree of unsaturation	192	j1LNoX	ieu-a-1128	ER- Breast cancer (Combined Oncoarray; iCOGS; GWAS meta analysis) || id:ieu-a-1128	exposure	MR Egger	108.5143327	69	0.001690877
met-d-Unsaturation	Degree of unsaturation	192	j1LNoX	ieu-a-1128	ER- Breast cancer (Combined Oncoarray; iCOGS; GWAS meta analysis) || id:ieu-a-1128	exposure	Inverse variance weighted	110.7625916	70	0.001379258
			id.exposure	id.outcome	outcome	exposure	method	Q	Q_df	Q_pval
met-d-Val	Valine	193	ymbBxz	ieu-a-1128	ER- Breast cancer (Combined Oncoarray; iCOGS; GWAS meta analysis) || id:ieu-a-1128	exposure	MR Egger	17.01866734	20	0.651761177
met-d-Val	Valine	193	ymbBxz	ieu-a-1128	ER- Breast cancer (Combined Oncoarray; iCOGS; GWAS meta analysis) || id:ieu-a-1128	exposure	Inverse variance weighted	19.12959887	21	0.576826673
			id.exposure	id.outcome	outcome	exposure	method	Q	Q_df	Q_pval
met-d-VLDL_C	VLDL cholesterol	194	Y8pdG9	ieu-a-1128	ER- Breast cancer (Combined Oncoarray; iCOGS; GWAS meta analysis) || id:ieu-a-1128	exposure	MR Egger	113.3772527	69	0.00061037
met-d-VLDL_C	VLDL cholesterol	194	Y8pdG9	ieu-a-1128	ER- Breast cancer (Combined Oncoarray; iCOGS; GWAS meta analysis) || id:ieu-a-1128	exposure	Inverse variance weighted	113.3838332	70	0.000799266
			id.exposure	id.outcome	outcome	exposure	method	Q	Q_df	Q_pval
met-d-VLDL_CE	Cholesteryl esters in VLDL	195	VGEfnE	ieu-a-1128	ER- Breast cancer (Combined Oncoarray; iCOGS; GWAS meta analysis) || id:ieu-a-1128	exposure	MR Egger	94.43208519	65	0.009981725
met-d-VLDL_CE	Cholesteryl esters in VLDL	195	VGEfnE	ieu-a-1128	ER- Breast cancer (Combined Oncoarray; iCOGS; GWAS meta analysis) || id:ieu-a-1128	exposure	Inverse variance weighted	94.4362154	66	0.012386536
			id.exposure	id.outcome	outcome	exposure	method	Q	Q_df	Q_pval
met-d-VLDL_FC	Free cholesterol in VLDL	196	hfbt26	ieu-a-1128	ER- Breast cancer (Combined Oncoarray; iCOGS; GWAS meta analysis) || id:ieu-a-1128	exposure	MR Egger	134.1834239	80	0.000142145
met-d-VLDL_FC	Free cholesterol in VLDL	196	hfbt26	ieu-a-1128	ER- Breast cancer (Combined Oncoarray; iCOGS; GWAS meta analysis) || id:ieu-a-1128	exposure	Inverse variance weighted	134.968726	81	0.000158427
			id.exposure	id.outcome	outcome	exposure	method	Q	Q_df	Q_pval
met-d-VLDL_L	Total lipids in VLDL	197	VArqT5	ieu-a-1128	ER- Breast cancer (Combined Oncoarray; iCOGS; GWAS meta analysis) || id:ieu-a-1128	exposure	MR Egger	141.0926251	84	9.67E-05
met-d-VLDL_L	Total lipids in VLDL	197	VArqT5	ieu-a-1128	ER- Breast cancer (Combined Oncoarray; iCOGS; GWAS meta analysis) || id:ieu-a-1128	exposure	Inverse variance weighted	141.6009135	85	0.000114467
			id.exposure	id.outcome	outcome	exposure	method	Q	Q_df	Q_pval
met-d-VLDL_P	Concentration of VLDL particles	198	t83iSa	ieu-a-1128	ER- Breast cancer (Combined Oncoarray; iCOGS; GWAS meta analysis) || id:ieu-a-1128	exposure	MR Egger	130.9844325	86	0.001282004
met-d-VLDL_P	Concentration of VLDL particles	198	t83iSa	ieu-a-1128	ER- Breast cancer (Combined Oncoarray; iCOGS; GWAS meta analysis) || id:ieu-a-1128	exposure	Inverse variance weighted	131.4325768	87	0.001486006
			id.exposure	id.outcome	outcome	exposure	method	Q	Q_df	Q_pval
met-d-VLDL_PL	Phospholipids in VLDL	199	XjM6gZ	ieu-a-1128	ER- Breast cancer (Combined Oncoarray; iCOGS; GWAS meta analysis) || id:ieu-a-1128	exposure	MR Egger	127.1886437	84	0.001653783
met-d-VLDL_PL	Phospholipids in VLDL	199	XjM6gZ	ieu-a-1128	ER- Breast cancer (Combined Oncoarray; iCOGS; GWAS meta analysis) || id:ieu-a-1128	exposure	Inverse variance weighted	129.7296964	85	0.001287975
			id.exposure	id.outcome	outcome	exposure	method	Q	Q_df	Q_pval
met-d-VLDL_size	Average diameter for VLDL particles	200	cIImix	ieu-a-1128	ER- Breast cancer (Combined Oncoarray; iCOGS; GWAS meta analysis) || id:ieu-a-1128	exposure	MR Egger	156.8589184	97	0.000114754
met-d-VLDL_size	Average diameter for VLDL particles	200	cIImix	ieu-a-1128	ER- Breast cancer (Combined Oncoarray; iCOGS; GWAS meta analysis) || id:ieu-a-1128	exposure	Inverse variance weighted	157.4916524	98	0.000130538
			id.exposure	id.outcome	outcome	exposure	method	Q	Q_df	Q_pval
met-d-VLDL_TG	Triglycerides in VLDL	201	jJRg9Q	ieu-a-1128	ER- Breast cancer (Combined Oncoarray; iCOGS; GWAS meta analysis) || id:ieu-a-1128	exposure	MR Egger	156.1719087	88	1.05E-05
met-d-VLDL_TG	Triglycerides in VLDL	201	jJRg9Q	ieu-a-1128	ER- Breast cancer (Combined Oncoarray; iCOGS; GWAS meta analysis) || id:ieu-a-1128	exposure	Inverse variance weighted	157.6131374	89	1.02E-05
			id.exposure	id.outcome	outcome	exposure	method	Q	Q_df	Q_pval
met-d-XL_HDL_C	Cholesterol in very large HDL	202	I8ZCR1	ieu-a-1128	ER- Breast cancer (Combined Oncoarray; iCOGS; GWAS meta analysis) || id:ieu-a-1128	exposure	MR Egger	146.0763535	120	0.05293188
met-d-XL_HDL_C	Cholesterol in very large HDL	202	I8ZCR1	ieu-a-1128	ER- Breast cancer (Combined Oncoarray; iCOGS; GWAS meta analysis) || id:ieu-a-1128	exposure	Inverse variance weighted	150.6328599	121	0.035112917
			id.exposure	id.outcome	outcome	exposure	method	Q	Q_df	Q_pval
met-d-XL_HDL_C_pct	Cholesterol to total lipids ratio in very large HDL	203	aiGf55	ieu-a-1128	ER- Breast cancer (Combined Oncoarray; iCOGS; GWAS meta analysis) || id:ieu-a-1128	exposure	MR Egger	148.1477246	122	0.053768633
met-d-XL_HDL_C_pct	Cholesterol to total lipids ratio in very large HDL	203	aiGf55	ieu-a-1128	ER- Breast cancer (Combined Oncoarray; iCOGS; GWAS meta analysis) || id:ieu-a-1128	exposure	Inverse variance weighted	151.1286764	123	0.043242637
			id.exposure	id.outcome	outcome	exposure	method	Q	Q_df	Q_pval
met-d-XL_HDL_CE	Cholesteryl esters in very large HDL	204	jhE9lI	ieu-a-1128	ER- Breast cancer (Combined Oncoarray; iCOGS; GWAS meta analysis) || id:ieu-a-1128	exposure	MR Egger	84.36031419	48	0.000925728
met-d-XL_HDL_CE	Cholesteryl esters in very large HDL	204	jhE9lI	ieu-a-1128	ER- Breast cancer (Combined Oncoarray; iCOGS; GWAS meta analysis) || id:ieu-a-1128	exposure	Inverse variance weighted	86.23645242	49	0.000809962
			id.exposure	id.outcome	outcome	exposure	method	Q	Q_df	Q_pval
met-d-XL_HDL_CE_pct	Cholesteryl esters to total lipids ratio in very large HDL	205	nxmV2O	ieu-a-1128	ER- Breast cancer (Combined Oncoarray; iCOGS; GWAS meta analysis) || id:ieu-a-1128	exposure	MR Egger	97.79215686	62	0.002531316
met-d-XL_HDL_CE_pct	Cholesteryl esters to total lipids ratio in very large HDL	205	nxmV2O	ieu-a-1128	ER- Breast cancer (Combined Oncoarray; iCOGS; GWAS meta analysis) || id:ieu-a-1128	exposure	Inverse variance weighted	98.44498637	63	0.002860493
			id.exposure	id.outcome	outcome	exposure	method	Q	Q_df	Q_pval
met-d-XL_HDL_FC	Free cholesterol in very large HDL	206	qoyNJ4	ieu-a-1128	ER- Breast cancer (Combined Oncoarray; iCOGS; GWAS meta analysis) || id:ieu-a-1128	exposure	MR Egger	128.7830492	97	0.017075325
met-d-XL_HDL_FC	Free cholesterol in very large HDL	206	qoyNJ4	ieu-a-1128	ER- Breast cancer (Combined Oncoarray; iCOGS; GWAS meta analysis) || id:ieu-a-1128	exposure	Inverse variance weighted	129.13996	98	0.019176403
			id.exposure	id.outcome	outcome	exposure	method	Q	Q_df	Q_pval
met-d-XL_HDL_FC_pct	Free cholesterol to total lipids ratio in very large HDL	207	Ccma0E	ieu-a-1128	ER- Breast cancer (Combined Oncoarray; iCOGS; GWAS meta analysis) || id:ieu-a-1128	exposure	MR Egger	157.569062	107	0.001070439
met-d-XL_HDL_FC_pct	Free cholesterol to total lipids ratio in very large HDL	207	Ccma0E	ieu-a-1128	ER- Breast cancer (Combined Oncoarray; iCOGS; GWAS meta analysis) || id:ieu-a-1128	exposure	Inverse variance weighted	159.1819296	108	0.000996546
			id.exposure	id.outcome	outcome	exposure	method	Q	Q_df	Q_pval
met-d-XL_HDL_L	Total lipids in very large HDL	208	gc9KYz	ieu-a-1128	ER- Breast cancer (Combined Oncoarray; iCOGS; GWAS meta analysis) || id:ieu-a-1128	exposure	MR Egger	171.6682386	111	0.000195822
met-d-XL_HDL_L	Total lipids in very large HDL	208	gc9KYz	ieu-a-1128	ER- Breast cancer (Combined Oncoarray; iCOGS; GWAS meta analysis) || id:ieu-a-1128	exposure	Inverse variance weighted	171.7345323	112	0.000244519
			id.exposure	id.outcome	outcome	exposure	method	Q	Q_df	Q_pval
met-d-XL_HDL_P	Concentration of very large HDL particles	209	ifCM7b	ieu-a-1128	ER- Breast cancer (Combined Oncoarray; iCOGS; GWAS meta analysis) || id:ieu-a-1128	exposure	MR Egger	139.486464	106	0.01621409
met-d-XL_HDL_P	Concentration of very large HDL particles	209	ifCM7b	ieu-a-1128	ER- Breast cancer (Combined Oncoarray; iCOGS; GWAS meta analysis) || id:ieu-a-1128	exposure	Inverse variance weighted	140.9346255	107	0.015531029
			id.exposure	id.outcome	outcome	exposure	method	Q	Q_df	Q_pval
met-d-XL_HDL_PL	Phospholipids in very large HDL	210	xrNRLy	ieu-a-1128	ER- Breast cancer (Combined Oncoarray; iCOGS; GWAS meta analysis) || id:ieu-a-1128	exposure	MR Egger	163.1602067	106	0.000305373
met-d-XL_HDL_PL	Phospholipids in very large HDL	210	xrNRLy	ieu-a-1128	ER- Breast cancer (Combined Oncoarray; iCOGS; GWAS meta analysis) || id:ieu-a-1128	exposure	Inverse variance weighted	163.3203878	107	0.000374101
			id.exposure	id.outcome	outcome	exposure	method	Q	Q_df	Q_pval
met-d-XL_HDL_PL_pct	Phospholipids to total lipids ratio in very large HDL	211	VvhOH6	ieu-a-1128	ER- Breast cancer (Combined Oncoarray; iCOGS; GWAS meta analysis) || id:ieu-a-1128	exposure	MR Egger	129.1134097	87	0.002285762
met-d-XL_HDL_PL_pct	Phospholipids to total lipids ratio in very large HDL	211	VvhOH6	ieu-a-1128	ER- Breast cancer (Combined Oncoarray; iCOGS; GWAS meta analysis) || id:ieu-a-1128	exposure	Inverse variance weighted	129.2711547	88	0.002767834
			id.exposure	id.outcome	outcome	exposure	method	Q	Q_df	Q_pval
met-d-XL_HDL_TG	Triglycerides in very large HDL	212	ATc7cq	ieu-a-1128	ER- Breast cancer (Combined Oncoarray; iCOGS; GWAS meta analysis) || id:ieu-a-1128	exposure	MR Egger	113.8596025	80	0.007703287
met-d-XL_HDL_TG	Triglycerides in very large HDL	212	ATc7cq	ieu-a-1128	ER- Breast cancer (Combined Oncoarray; iCOGS; GWAS meta analysis) || id:ieu-a-1128	exposure	Inverse variance weighted	113.925987	81	0.009328153
			id.exposure	id.outcome	outcome	exposure	method	Q	Q_df	Q_pval
met-d-XL_HDL_TG_pct	Triglycerides to total lipids ratio in very large HDL	213	ZSNEhA	ieu-a-1128	ER- Breast cancer (Combined Oncoarray; iCOGS; GWAS meta analysis) || id:ieu-a-1128	exposure	MR Egger	158.7106733	89	7.91E-06
met-d-XL_HDL_TG_pct	Triglycerides to total lipids ratio in very large HDL	213	ZSNEhA	ieu-a-1128	ER- Breast cancer (Combined Oncoarray; iCOGS; GWAS meta analysis) || id:ieu-a-1128	exposure	Inverse variance weighted	158.7362993	90	1.07E-05
			id.exposure	id.outcome	outcome	exposure	method	Q	Q_df	Q_pval
met-d-XL_VLDL_C	Cholesterol in very large VLDL	214	oTfjP6	ieu-a-1128	ER- Breast cancer (Combined Oncoarray; iCOGS; GWAS meta analysis) || id:ieu-a-1128	exposure	MR Egger	147.9497879	83	1.53E-05
met-d-XL_VLDL_C	Cholesterol in very large VLDL	214	oTfjP6	ieu-a-1128	ER- Breast cancer (Combined Oncoarray; iCOGS; GWAS meta analysis) || id:ieu-a-1128	exposure	Inverse variance weighted	148.8710642	84	1.68E-05
			id.exposure	id.outcome	outcome	exposure	method	Q	Q_df	Q_pval
met-d-XL_VLDL_C_pct	Cholesterol to total lipids ratio in very large VLDL	215	dWEsnL	ieu-a-1128	ER- Breast cancer (Combined Oncoarray; iCOGS; GWAS meta analysis) || id:ieu-a-1128	exposure	MR Egger	141.088379	84	9.68E-05
met-d-XL_VLDL_C_pct	Cholesterol to total lipids ratio in very large VLDL	215	dWEsnL	ieu-a-1128	ER- Breast cancer (Combined Oncoarray; iCOGS; GWAS meta analysis) || id:ieu-a-1128	exposure	Inverse variance weighted	142.1179752	85	0.000102363
			id.exposure	id.outcome	outcome	exposure	method	Q	Q_df	Q_pval
met-d-XL_VLDL_CE	Cholesteryl esters in very large VLDL	216	mhQQJ3	ieu-a-1128	ER- Breast cancer (Combined Oncoarray; iCOGS; GWAS meta analysis) || id:ieu-a-1128	exposure	MR Egger	121.8852895	86	0.006622782
met-d-XL_VLDL_CE	Cholesteryl esters in very large VLDL	216	mhQQJ3	ieu-a-1128	ER- Breast cancer (Combined Oncoarray; iCOGS; GWAS meta analysis) || id:ieu-a-1128	exposure	Inverse variance weighted	121.8907861	87	0.008074833
			id.exposure	id.outcome	outcome	exposure	method	Q	Q_df	Q_pval
met-d-XL_VLDL_CE_pct	Cholesteryl esters to total lipids ratio in very large VLDL	217	vmeFkF	ieu-a-1128	ER- Breast cancer (Combined Oncoarray; iCOGS; GWAS meta analysis) || id:ieu-a-1128	exposure	MR Egger	115.8771655	82	0.008195395
met-d-XL_VLDL_CE_pct	Cholesteryl esters to total lipids ratio in very large VLDL	217	vmeFkF	ieu-a-1128	ER- Breast cancer (Combined Oncoarray; iCOGS; GWAS meta analysis) || id:ieu-a-1128	exposure	Inverse variance weighted	116.1326331	83	0.009582549
			id.exposure	id.outcome	outcome	exposure	method	Q	Q_df	Q_pval
met-d-XL_VLDL_FC	Free cholesterol in very large VLDL	218	L8jD2v	ieu-a-1128	ER- Breast cancer (Combined Oncoarray; iCOGS; GWAS meta analysis) || id:ieu-a-1128	exposure	MR Egger	132.3963818	78	0.000119399
met-d-XL_VLDL_FC	Free cholesterol in very large VLDL	218	L8jD2v	ieu-a-1128	ER- Breast cancer (Combined Oncoarray; iCOGS; GWAS meta analysis) || id:ieu-a-1128	exposure	Inverse variance weighted	132.7766438	79	0.000145928
			id.exposure	id.outcome	outcome	exposure	method	Q	Q_df	Q_pval
met-d-XL_VLDL_FC_pct	Free cholesterol to total lipids ratio in very large VLDL	219	V2UKJm	ieu-a-1128	ER- Breast cancer (Combined Oncoarray; iCOGS; GWAS meta analysis) || id:ieu-a-1128	exposure	MR Egger	88.416266	62	0.015452247
met-d-XL_VLDL_FC_pct	Free cholesterol to total lipids ratio in very large VLDL	219	V2UKJm	ieu-a-1128	ER- Breast cancer (Combined Oncoarray; iCOGS; GWAS meta analysis) || id:ieu-a-1128	exposure	Inverse variance weighted	90.31177199	63	0.013631008
			id.exposure	id.outcome	outcome	exposure	method	Q	Q_df	Q_pval
met-d-XL_VLDL_L	Total lipids in very large VLDL	220	SH2x4h	ieu-a-1128	ER- Breast cancer (Combined Oncoarray; iCOGS; GWAS meta analysis) || id:ieu-a-1128	exposure	MR Egger	143.2111138	82	3.38E-05
met-d-XL_VLDL_L	Total lipids in very large VLDL	220	SH2x4h	ieu-a-1128	ER- Breast cancer (Combined Oncoarray; iCOGS; GWAS meta analysis) || id:ieu-a-1128	exposure	Inverse variance weighted	145.7918992	83	2.52E-05
			id.exposure	id.outcome	outcome	exposure	method	Q	Q_df	Q_pval
met-d-XL_VLDL_P	Concentration of very large VLDL particles	221	w7XGsj	ieu-a-1128	ER- Breast cancer (Combined Oncoarray; iCOGS; GWAS meta analysis) || id:ieu-a-1128	exposure	MR Egger	145.7435195	83	2.55E-05
met-d-XL_VLDL_P	Concentration of very large VLDL particles	221	w7XGsj	ieu-a-1128	ER- Breast cancer (Combined Oncoarray; iCOGS; GWAS meta analysis) || id:ieu-a-1128	exposure	Inverse variance weighted	148.6561931	84	1.77E-05
			id.exposure	id.outcome	outcome	exposure	method	Q	Q_df	Q_pval
met-d-XL_VLDL_PL	Phospholipids in very large VLDL	222	waGFNl	ieu-a-1128	ER- Breast cancer (Combined Oncoarray; iCOGS; GWAS meta analysis) || id:ieu-a-1128	exposure	MR Egger	136.7911217	79	5.96E-05
met-d-XL_VLDL_PL	Phospholipids in very large VLDL	222	waGFNl	ieu-a-1128	ER- Breast cancer (Combined Oncoarray; iCOGS; GWAS meta analysis) || id:ieu-a-1128	exposure	Inverse variance weighted	138.3054899	80	5.68E-05
			id.exposure	id.outcome	outcome	exposure	method	Q	Q_df	Q_pval
met-d-XL_VLDL_PL_pct	Phospholipids to total lipids ratio in very large VLDL	223	27Wm8x	ieu-a-1128	ER- Breast cancer (Combined Oncoarray; iCOGS; GWAS meta analysis) || id:ieu-a-1128	exposure	MR Egger	67.29877919	53	0.089476802
met-d-XL_VLDL_PL_pct	Phospholipids to total lipids ratio in very large VLDL	223	27Wm8x	ieu-a-1128	ER- Breast cancer (Combined Oncoarray; iCOGS; GWAS meta analysis) || id:ieu-a-1128	exposure	Inverse variance weighted	68.1795811	54	0.092848037
			id.exposure	id.outcome	outcome	exposure	method	Q	Q_df	Q_pval
met-d-XL_VLDL_TG	Triglycerides in very large VLDL	224	g45nmj	ieu-a-1128	ER- Breast cancer (Combined Oncoarray; iCOGS; GWAS meta analysis) || id:ieu-a-1128	exposure	MR Egger	157.0946873	91	2.08E-05
met-d-XL_VLDL_TG	Triglycerides in very large VLDL	224	g45nmj	ieu-a-1128	ER- Breast cancer (Combined Oncoarray; iCOGS; GWAS meta analysis) || id:ieu-a-1128	exposure	Inverse variance weighted	159.4448072	92	1.65E-05
			id.exposure	id.outcome	outcome	exposure	method	Q	Q_df	Q_pval
met-d-XL_VLDL_TG_pct	Triglycerides to total lipids ratio in very large VLDL	225	F9yNUr	ieu-a-1128	ER- Breast cancer (Combined Oncoarray; iCOGS; GWAS meta analysis) || id:ieu-a-1128	exposure	MR Egger	107.3621189	71	0.003467212
met-d-XL_VLDL_TG_pct	Triglycerides to total lipids ratio in very large VLDL	225	F9yNUr	ieu-a-1128	ER- Breast cancer (Combined Oncoarray; iCOGS; GWAS meta analysis) || id:ieu-a-1128	exposure	Inverse variance weighted	108.1008361	72	0.003804528
			id.exposure	id.outcome	outcome	exposure	method	Q	Q_df	Q_pval
met-d-XS_VLDL_C	Cholesterol in very small VLDL	226	tkBRGd	ieu-a-1128	ER- Breast cancer (Combined Oncoarray; iCOGS; GWAS meta analysis) || id:ieu-a-1128	exposure	MR Egger	73.86340531	68	0.292593134
met-d-XS_VLDL_C	Cholesterol in very small VLDL	226	tkBRGd	ieu-a-1128	ER- Breast cancer (Combined Oncoarray; iCOGS; GWAS meta analysis) || id:ieu-a-1128	exposure	Inverse variance weighted	74.95369436	69	0.291392631
			id.exposure	id.outcome	outcome	exposure	method	Q	Q_df	Q_pval
met-d-XS_VLDL_C_pct	Cholesterol to total lipids ratio in very small VLDL	227	4HlYV5	ieu-a-1128	ER- Breast cancer (Combined Oncoarray; iCOGS; GWAS meta analysis) || id:ieu-a-1128	exposure	MR Egger	71.94440494	69	0.380656773
met-d-XS_VLDL_C_pct	Cholesterol to total lipids ratio in very small VLDL	227	4HlYV5	ieu-a-1128	ER- Breast cancer (Combined Oncoarray; iCOGS; GWAS meta analysis) || id:ieu-a-1128	exposure	Inverse variance weighted	72.45499246	70	0.396920156
			id.exposure	id.outcome	outcome	exposure	method	Q	Q_df	Q_pval
met-d-XS_VLDL_CE	Cholesteryl esters in very small VLDL	228	fVfRIM	ieu-a-1128	ER- Breast cancer (Combined Oncoarray; iCOGS; GWAS meta analysis) || id:ieu-a-1128	exposure	MR Egger	144.648216	98	0.001536738
met-d-XS_VLDL_CE	Cholesteryl esters in very small VLDL	228	fVfRIM	ieu-a-1128	ER- Breast cancer (Combined Oncoarray; iCOGS; GWAS meta analysis) || id:ieu-a-1128	exposure	Inverse variance weighted	146.1384232	99	0.001461739
			id.exposure	id.outcome	outcome	exposure	method	Q	Q_df	Q_pval
met-d-XS_VLDL_CE_pct	Cholesteryl esters to total lipids ratio in very small VLDL	229	9lOOh6	ieu-a-1128	ER- Breast cancer (Combined Oncoarray; iCOGS; GWAS meta analysis) || id:ieu-a-1128	exposure	MR Egger	134.6773683	94	0.003800039
met-d-XS_VLDL_CE_pct	Cholesteryl esters to total lipids ratio in very small VLDL	229	9lOOh6	ieu-a-1128	ER- Breast cancer (Combined Oncoarray; iCOGS; GWAS meta analysis) || id:ieu-a-1128	exposure	Inverse variance weighted	135.0096643	95	0.004398665
			id.exposure	id.outcome	outcome	exposure	method	Q	Q_df	Q_pval
met-d-XS_VLDL_FC	Free cholesterol in very small VLDL	230	kONlRW	ieu-a-1128	ER- Breast cancer (Combined Oncoarray; iCOGS; GWAS meta analysis) || id:ieu-a-1128	exposure	MR Egger	94.64834373	81	0.142511569
met-d-XS_VLDL_FC	Free cholesterol in very small VLDL	230	kONlRW	ieu-a-1128	ER- Breast cancer (Combined Oncoarray; iCOGS; GWAS meta analysis) || id:ieu-a-1128	exposure	Inverse variance weighted	94.66141718	82	0.160258433
			id.exposure	id.outcome	outcome	exposure	method	Q	Q_df	Q_pval
met-d-XS_VLDL_FC_pct	Free cholesterol to total lipids ratio in very small VLDL	231	ygV8CY	ieu-a-1128	ER- Breast cancer (Combined Oncoarray; iCOGS; GWAS meta analysis) || id:ieu-a-1128	exposure	MR Egger	94.30824091	57	0.001378844
met-d-XS_VLDL_FC_pct	Free cholesterol to total lipids ratio in very small VLDL	231	ygV8CY	ieu-a-1128	ER- Breast cancer (Combined Oncoarray; iCOGS; GWAS meta analysis) || id:ieu-a-1128	exposure	Inverse variance weighted	94.31602263	58	0.001818314
			id.exposure	id.outcome	outcome	exposure	method	Q	Q_df	Q_pval
met-d-XS_VLDL_L	Total lipids in very small VLDL	232	o9Qwz9	ieu-a-1128	ER- Breast cancer (Combined Oncoarray; iCOGS; GWAS meta analysis) || id:ieu-a-1128	exposure	MR Egger	120.8982327	85	0.006397546
met-d-XS_VLDL_L	Total lipids in very small VLDL	232	o9Qwz9	ieu-a-1128	ER- Breast cancer (Combined Oncoarray; iCOGS; GWAS meta analysis) || id:ieu-a-1128	exposure	Inverse variance weighted	121.8277043	86	0.006687823
			id.exposure	id.outcome	outcome	exposure	method	Q	Q_df	Q_pval
met-d-XS_VLDL_P	Concentration of very small VLDL particles	233	3Ahhqm	ieu-a-1128	ER- Breast cancer (Combined Oncoarray; iCOGS; GWAS meta analysis) || id:ieu-a-1128	exposure	MR Egger	100.1246644	77	0.039498723
met-d-XS_VLDL_P	Concentration of very small VLDL particles	233	3Ahhqm	ieu-a-1128	ER- Breast cancer (Combined Oncoarray; iCOGS; GWAS meta analysis) || id:ieu-a-1128	exposure	Inverse variance weighted	100.1629429	78	0.046288297
			id.exposure	id.outcome	outcome	exposure	method	Q	Q_df	Q_pval
met-d-XS_VLDL_PL	Phospholipids in very small VLDL	234	2UTjUe	ieu-a-1128	ER- Breast cancer (Combined Oncoarray; iCOGS; GWAS meta analysis) || id:ieu-a-1128	exposure	MR Egger	133.0176067	90	0.002178798
met-d-XS_VLDL_PL	Phospholipids in very small VLDL	234	2UTjUe	ieu-a-1128	ER- Breast cancer (Combined Oncoarray; iCOGS; GWAS meta analysis) || id:ieu-a-1128	exposure	Inverse variance weighted	135.325029	91	0.001785466
			id.exposure	id.outcome	outcome	exposure	method	Q	Q_df	Q_pval
met-d-XS_VLDL_PL_pct	Phospholipids to total lipids ratio in very small VLDL	235	c5uth7	ieu-a-1128	ER- Breast cancer (Combined Oncoarray; iCOGS; GWAS meta analysis) || id:ieu-a-1128	exposure	MR Egger	122.5707049	69	7.67E-05
met-d-XS_VLDL_PL_pct	Phospholipids to total lipids ratio in very small VLDL	235	c5uth7	ieu-a-1128	ER- Breast cancer (Combined Oncoarray; iCOGS; GWAS meta analysis) || id:ieu-a-1128	exposure	Inverse variance weighted	122.6027803	70	0.000103582
			id.exposure	id.outcome	outcome	exposure	method	Q	Q_df	Q_pval
met-d-XS_VLDL_TG	Triglycerides in very small VLDL	236	pwvr3a	ieu-a-1128	ER- Breast cancer (Combined Oncoarray; iCOGS; GWAS meta analysis) || id:ieu-a-1128	exposure	MR Egger	137.492371	98	0.005262541
met-d-XS_VLDL_TG	Triglycerides in very small VLDL	236	pwvr3a	ieu-a-1128	ER- Breast cancer (Combined Oncoarray; iCOGS; GWAS meta analysis) || id:ieu-a-1128	exposure	Inverse variance weighted	137.7144808	99	0.006151898
			id.exposure	id.outcome	outcome	exposure	method	Q	Q_df	Q_pval
met-d-XS_VLDL_TG_pct	Triglycerides to total lipids ratio in very small VLDL	237	BVHjh9	ieu-a-1128	ER- Breast cancer (Combined Oncoarray; iCOGS; GWAS meta analysis) || id:ieu-a-1128	exposure	MR Egger	130.1756795	97	0.013871372
met-d-XS_VLDL_TG_pct	Triglycerides to total lipids ratio in very small VLDL	237	BVHjh9	ieu-a-1128	ER- Breast cancer (Combined Oncoarray; iCOGS; GWAS meta analysis) || id:ieu-a-1128	exposure	Inverse variance weighted	131.0531574	98	0.014466849
			id.exposure	id.outcome	outcome	exposure	method	Q	Q_df	Q_pval
met-d-XXL_VLDL_C	Cholesterol in chylomicrons and extremely large VLDL	238	HxzRxB	ieu-a-1128	ER- Breast cancer (Combined Oncoarray; iCOGS; GWAS meta analysis) || id:ieu-a-1128	exposure	MR Egger	140.952078	83	7.52E-05
met-d-XXL_VLDL_C	Cholesterol in chylomicrons and extremely large VLDL	238	HxzRxB	ieu-a-1128	ER- Breast cancer (Combined Oncoarray; iCOGS; GWAS meta analysis) || id:ieu-a-1128	exposure	Inverse variance weighted	141.8419899	84	8.21E-05
			id.exposure	id.outcome	outcome	exposure	method	Q	Q_df	Q_pval
met-d-XXL_VLDL_C_pct	Cholesterol to total lipids ratio in chylomicrons and extremely large VLDL	239	VldYPR	ieu-a-1128	ER- Breast cancer (Combined Oncoarray; iCOGS; GWAS meta analysis) || id:ieu-a-1128	exposure	MR Egger	145.067207	85	5.36E-05
met-d-XXL_VLDL_C_pct	Cholesterol to total lipids ratio in chylomicrons and extremely large VLDL	239	VldYPR	ieu-a-1128	ER- Breast cancer (Combined Oncoarray; iCOGS; GWAS meta analysis) || id:ieu-a-1128	exposure	Inverse variance weighted	145.8871978	86	5.95E-05
			id.exposure	id.outcome	outcome	exposure	method	Q	Q_df	Q_pval
met-d-XXL_VLDL_CE	Cholesteryl esters in chylomicrons and extremely large VLDL	240	9xFPUt	ieu-a-1128	ER- Breast cancer (Combined Oncoarray; iCOGS; GWAS meta analysis) || id:ieu-a-1128	exposure	MR Egger	40.08285821	29	0.082591259
met-d-XXL_VLDL_CE	Cholesteryl esters in chylomicrons and extremely large VLDL	240	9xFPUt	ieu-a-1128	ER- Breast cancer (Combined Oncoarray; iCOGS; GWAS meta analysis) || id:ieu-a-1128	exposure	Inverse variance weighted	42.0830597	30	0.070410054
			id.exposure	id.outcome	outcome	exposure	method	Q	Q_df	Q_pval
met-d-XXL_VLDL_CE_pct	Cholesteryl esters to total lipids ratio in chylomicrons and extremely large VLDL	241	NeVapq	ieu-a-1128	ER- Breast cancer (Combined Oncoarray; iCOGS; GWAS meta analysis) || id:ieu-a-1128	exposure	MR Egger	30.1147112	28	0.357755343
met-d-XXL_VLDL_CE_pct	Cholesteryl esters to total lipids ratio in chylomicrons and extremely large VLDL	241	NeVapq	ieu-a-1128	ER- Breast cancer (Combined Oncoarray; iCOGS; GWAS meta analysis) || id:ieu-a-1128	exposure	Inverse variance weighted	31.5367062	29	0.340571972
			id.exposure	id.outcome	outcome	exposure	method	Q	Q_df	Q_pval
met-d-XXL_VLDL_FC	Free cholesterol in chylomicrons and extremely large VLDL	242	RkJUB3	ieu-a-1128	ER- Breast cancer (Combined Oncoarray; iCOGS; GWAS meta analysis) || id:ieu-a-1128	exposure	MR Egger	158.0669187	83	1.32E-06
met-d-XXL_VLDL_FC	Free cholesterol in chylomicrons and extremely large VLDL	242	RkJUB3	ieu-a-1128	ER- Breast cancer (Combined Oncoarray; iCOGS; GWAS meta analysis) || id:ieu-a-1128	exposure	Inverse variance weighted	159.0318681	84	1.46E-06
			id.exposure	id.outcome	outcome	exposure	method	Q	Q_df	Q_pval
met-d-XXL_VLDL_FC_pct	Free cholesterol to total lipids ratio in chylomicrons and extremely large VLDL	243	spgASy	ieu-a-1128	ER- Breast cancer (Combined Oncoarray; iCOGS; GWAS meta analysis) || id:ieu-a-1128	exposure	MR Egger	46.46168598	32	0.047358115
met-d-XXL_VLDL_FC_pct	Free cholesterol to total lipids ratio in chylomicrons and extremely large VLDL	243	spgASy	ieu-a-1128	ER- Breast cancer (Combined Oncoarray; iCOGS; GWAS meta analysis) || id:ieu-a-1128	exposure	Inverse variance weighted	53.58143023	33	0.013202824
			id.exposure	id.outcome	outcome	exposure	method	Q	Q_df	Q_pval
met-d-XXL_VLDL_L	Total lipids in chylomicrons and extremely large VLDL	244	xaLYjI	ieu-a-1128	ER- Breast cancer (Combined Oncoarray; iCOGS; GWAS meta analysis) || id:ieu-a-1128	exposure	MR Egger	144.3517457	78	7.36E-06
met-d-XXL_VLDL_L	Total lipids in chylomicrons and extremely large VLDL	244	xaLYjI	ieu-a-1128	ER- Breast cancer (Combined Oncoarray; iCOGS; GWAS meta analysis) || id:ieu-a-1128	exposure	Inverse variance weighted	144.7132586	79	9.33E-06
			id.exposure	id.outcome	outcome	exposure	method	Q	Q_df	Q_pval
met-d-XXL_VLDL_P	Concentration of chylomicrons and extremely large VLDL particles	245	IQ9uHm	ieu-a-1128	ER- Breast cancer (Combined Oncoarray; iCOGS; GWAS meta analysis) || id:ieu-a-1128	exposure	MR Egger	141.7797422	76	7.14E-06
met-d-XXL_VLDL_P	Concentration of chylomicrons and extremely large VLDL particles	245	IQ9uHm	ieu-a-1128	ER- Breast cancer (Combined Oncoarray; iCOGS; GWAS meta analysis) || id:ieu-a-1128	exposure	Inverse variance weighted	142.7515327	77	7.83E-06
			id.exposure	id.outcome	outcome	exposure	method	Q	Q_df	Q_pval
met-d-XXL_VLDL_PL	Phospholipids in chylomicrons and extremely large VLDL	246	nKW8HK	ieu-a-1128	ER- Breast cancer (Combined Oncoarray; iCOGS; GWAS meta analysis) || id:ieu-a-1128	exposure	MR Egger	161.6380039	86	1.50E-06
met-d-XXL_VLDL_PL	Phospholipids in chylomicrons and extremely large VLDL	246	nKW8HK	ieu-a-1128	ER- Breast cancer (Combined Oncoarray; iCOGS; GWAS meta analysis) || id:ieu-a-1128	exposure	Inverse variance weighted	164.3055661	87	1.09E-06
			id.exposure	id.outcome	outcome	exposure	method	Q	Q_df	Q_pval
met-d-XXL_VLDL_PL_pct	Phospholipids to total lipids ratio in chylomicrons and extremely large VLDL	247	jvkmpa	ieu-a-1128	ER- Breast cancer (Combined Oncoarray; iCOGS; GWAS meta analysis) || id:ieu-a-1128	exposure	MR Egger	90.15529634	55	0.001959283
met-d-XXL_VLDL_PL_pct	Phospholipids to total lipids ratio in chylomicrons and extremely large VLDL	247	jvkmpa	ieu-a-1128	ER- Breast cancer (Combined Oncoarray; iCOGS; GWAS meta analysis) || id:ieu-a-1128	exposure	Inverse variance weighted	92.41056744	56	0.001580265
			id.exposure	id.outcome	outcome	exposure	method	Q	Q_df	Q_pval
met-d-XXL_VLDL_TG	Triglycerides in chylomicrons and extremely large VLDL	248	1SbfSc	ieu-a-1128	ER- Breast cancer (Combined Oncoarray; iCOGS; GWAS meta analysis) || id:ieu-a-1128	exposure	MR Egger	148.4200269	75	9.41E-07
met-d-XXL_VLDL_TG	Triglycerides in chylomicrons and extremely large VLDL	248	1SbfSc	ieu-a-1128	ER- Breast cancer (Combined Oncoarray; iCOGS; GWAS meta analysis) || id:ieu-a-1128	exposure	Inverse variance weighted	149.404992	76	1.04E-06
			id.exposure	id.outcome	outcome	exposure	method	Q	Q_df	Q_pval
met-d-XXL_VLDL_TG_pct	Triglycerides to total lipids ratio in chylomicrons and extremely large VLDL	249	Rgb7wJ	ieu-a-1128	ER- Breast cancer (Combined Oncoarray; iCOGS; GWAS meta analysis) || id:ieu-a-1128	exposure	MR Egger	33.75401928	26	0.141330142
met-d-XXL_VLDL_TG_pct	Triglycerides to total lipids ratio in chylomicrons and extremely large VLDL	249	Rgb7wJ	ieu-a-1128	ER- Breast cancer (Combined Oncoarray; iCOGS; GWAS meta analysis) || id:ieu-a-1128	exposure	Inverse variance weighted	34.35932786	27	0.15584864
