# Supplementary material for: Identification of circulating metabolites linked to the risk of breast cancer: a mendelian randomization study
Source: Front Pharmacol. 2024 Sep 11;15:1442723. doi: 10.3389/fphar.2024.1442723 (PMC11422656; doi:10.3389/fphar.2024.1442723)
Supplement: Supplementary file 5 [file DataSheet9.CSV]

Supplementary Table 5: Detailed description of the results of Horizontal pleiotropy analysis for ER+ Breast cancer
Type	annotation	number	id.exposure	id.outcome	outcome	exposure	egger_intercept	se	pval
met-d-Acetate	Acetate	1	aCBckd	ieu-a-1127	ER+ Breast cancer (Combined Oncoarray; iCOGS; GWAS meta analysis) || id:ieu-a-1127	exposure	0.003607846	0.009359533	0.713182906
			id.exposure	id.outcome	outcome	exposure	egger_intercept	se	pval
met-d-Acetoacetate	Acetoacetate	2	ZvFuVL	ieu-a-1127	ER+ Breast cancer (Combined Oncoarray; iCOGS; GWAS meta analysis) || id:ieu-a-1127	exposure	0.042394282	0.019814633	0.099138574
			id.exposure	id.outcome	outcome	exposure	egger_intercept	se	pval
met-d-Acetone	Acetone	3	rdQAcc	ieu-a-1127	ER+ Breast cancer (Combined Oncoarray; iCOGS; GWAS meta analysis) || id:ieu-a-1127	exposure	-0.012889541	0.020109185	0.539460773
			id.exposure	id.outcome	outcome	exposure	egger_intercept	se	pval
met-d-Ala	Alanine	4	eRkfUL	ieu-a-1127	ER+ Breast cancer (Combined Oncoarray; iCOGS; GWAS meta analysis) || id:ieu-a-1127	exposure	0.008644588	0.006769999	0.214380219
			id.exposure	id.outcome	outcome	exposure	egger_intercept	se	pval
met-d-Albumin	Albumin	5	xQcvzx	ieu-a-1127	ER+ Breast cancer (Combined Oncoarray; iCOGS; GWAS meta analysis) || id:ieu-a-1127	exposure	0.006500605	0.006832881	0.34927847
			id.exposure	id.outcome	outcome	exposure	egger_intercept	se	pval
met-d-ApoA3	Apolipoprotein A3	6	fLWIbU	ieu-a-1127	ER+ Breast cancer (Combined Oncoarray; iCOGS; GWAS meta analysis) || id:ieu-a-1127	exposure	0.000504777	0.002676666	0.850896269
			id.exposure	id.outcome	outcome	exposure	egger_intercept	se	pval
met-d-ApoB	Apolipoprotein B	7	HimT80	ieu-a-1127	ER+ Breast cancer (Combined Oncoarray; iCOGS; GWAS meta analysis) || id:ieu-a-1127	exposure	0.005711469	0.002579623	0.030283451
			id.exposure	id.outcome	outcome	exposure	egger_intercept	se	pval
met-d-ApoB_by_ApoA3	Ratio of apolipoprotein B to apolipoprotein A3	8	ZmDmuO	ieu-a-1127	ER+ Breast cancer (Combined Oncoarray; iCOGS; GWAS meta analysis) || id:ieu-a-1127	exposure	0.001301658	0.002593014	0.617006057
			id.exposure	id.outcome	outcome	exposure	egger_intercept	se	pval
met-d-bOHbutyrate	3-Hydroxybutyrate	9	m9FHxf	ieu-a-1127	ER+ Breast cancer (Combined Oncoarray; iCOGS; GWAS meta analysis) || id:ieu-a-1127	exposure	-0.012173136	0.011742995	0.318807058
			id.exposure	id.outcome	outcome	exposure	egger_intercept	se	pval
met-d-Cholines	Total cholines	10	d7uxa5	ieu-a-1127	ER+ Breast cancer (Combined Oncoarray; iCOGS; GWAS meta analysis) || id:ieu-a-1127	exposure	0.000130637	0.003020151	0.965634909
			id.exposure	id.outcome	outcome	exposure	egger_intercept	se	pval
met-d-Citrate	Citrate	11	yu9HnE	ieu-a-1127	ER+ Breast cancer (Combined Oncoarray; iCOGS; GWAS meta analysis) || id:ieu-a-1127	exposure	-0.001358773	0.004132751	0.744398038
			id.exposure	id.outcome	outcome	exposure	egger_intercept	se	pval
met-d-Clinical_LDL_C	Clinical LDL cholesterol	12	FWNlG2	ieu-a-1127	ER+ Breast cancer (Combined Oncoarray; iCOGS; GWAS meta analysis) || id:ieu-a-1127	exposure	0.00301633	0.002451976	0.224172444
			id.exposure	id.outcome	outcome	exposure	egger_intercept	se	pval
met-d-Creatinine	Creatinine	13	RtNpOj	ieu-a-1127	ER+ Breast cancer (Combined Oncoarray; iCOGS; GWAS meta analysis) || id:ieu-a-1127	exposure	-0.00203066	0.004822471	0.675105317
			id.exposure	id.outcome	outcome	exposure	egger_intercept	se	pval
met-d-DHA	Docosahexaenoic acid	14	LNrcyi	ieu-a-1127	ER+ Breast cancer (Combined Oncoarray; iCOGS; GWAS meta analysis) || id:ieu-a-1127	exposure	0.004222134	0.003690618	0.257315728
			id.exposure	id.outcome	outcome	exposure	egger_intercept	se	pval
met-d-DHA_pct	Ratio of docosahexaenoic acid to total fatty acids	15	0hV1ZD	ieu-a-1127	ER+ Breast cancer (Combined Oncoarray; iCOGS; GWAS meta analysis) || id:ieu-a-1127	exposure	0.007547096	0.004113262	0.073298675
			id.exposure	id.outcome	outcome	exposure	egger_intercept	se	pval
met-d-Gln	Glutamine	16	eOKtln	ieu-a-1127	ER+ Breast cancer (Combined Oncoarray; iCOGS; GWAS meta analysis) || id:ieu-a-1127	exposure	0.001597067	0.005701759	0.781049155
			id.exposure	id.outcome	outcome	exposure	egger_intercept	se	pval
met-d-Glucose	Glucose	17	zfjR14	ieu-a-1127	ER+ Breast cancer (Combined Oncoarray; iCOGS; GWAS meta analysis) || id:ieu-a-1127	exposure	0.008331255	0.006273736	0.201747545
			id.exposure	id.outcome	outcome	exposure	egger_intercept	se	pval
met-d-Gly	Glycine	18	IF9ldZ	ieu-a-1127	ER+ Breast cancer (Combined Oncoarray; iCOGS; GWAS meta analysis) || id:ieu-a-1127	exposure	0.002969599	0.002231602	0.188585755
			id.exposure	id.outcome	outcome	exposure	egger_intercept	se	pval
met-d-GlycA	Glycoprotein acetyls	19	HENhcG	ieu-a-1127	ER+ Breast cancer (Combined Oncoarray; iCOGS; GWAS meta analysis) || id:ieu-a-1127	exposure	0.002132776	0.003677747	0.563917853
			id.exposure	id.outcome	outcome	exposure	egger_intercept	se	pval
met-d-HDL_C	HDL cholesterol	20	CZlcxy	ieu-a-1127	ER+ Breast cancer (Combined Oncoarray; iCOGS; GWAS meta analysis) || id:ieu-a-1127	exposure	0.003231067	0.002138952	0.13395636
			id.exposure	id.outcome	outcome	exposure	egger_intercept	se	pval
met-d-HDL_CE	Cholesteryl esters in HDL	21	EutGE7	ieu-a-1127	ER+ Breast cancer (Combined Oncoarray; iCOGS; GWAS meta analysis) || id:ieu-a-1127	exposure	0.001110036	0.002226439	0.619077751
			id.exposure	id.outcome	outcome	exposure	egger_intercept	se	pval
met-d-HDL_FC	Free cholesterol in HDL	22	57opgl	ieu-a-1127	ER+ Breast cancer (Combined Oncoarray; iCOGS; GWAS meta analysis) || id:ieu-a-1127	exposure	0.002724469	0.002463599	0.271566935
			id.exposure	id.outcome	outcome	exposure	egger_intercept	se	pval
met-d-HDL_L	Total lipids in HDL	23	ZIC7pA	ieu-a-1127	ER+ Breast cancer (Combined Oncoarray; iCOGS; GWAS meta analysis) || id:ieu-a-1127	exposure	0.001153997	0.00255615	0.652756897
			id.exposure	id.outcome	outcome	exposure	egger_intercept	se	pval
met-d-HDL_P	Concentration of HDL particles	24	4usFQ4	ieu-a-1127	ER+ Breast cancer (Combined Oncoarray; iCOGS; GWAS meta analysis) || id:ieu-a-1127	exposure	-0.002563545	0.003007545	0.396957091
			id.exposure	id.outcome	outcome	exposure	egger_intercept	se	pval
met-d-HDL_PL	Phospholipids in HDL	25	CvdO7Q	ieu-a-1127	ER+ Breast cancer (Combined Oncoarray; iCOGS; GWAS meta analysis) || id:ieu-a-1127	exposure	0.001896072	0.002799466	0.500171051
			id.exposure	id.outcome	outcome	exposure	egger_intercept	se	pval
met-d-HDL_size	Average diameter for HDL particles	26	dwXpGV	ieu-a-1127	ER+ Breast cancer (Combined Oncoarray; iCOGS; GWAS meta analysis) || id:ieu-a-1127	exposure	-0.001221767	0.001943528	0.53067535
			id.exposure	id.outcome	outcome	exposure	egger_intercept	se	pval
met-d-HDL_TG	Triglycerides in HDL	27	SyFpJ9	ieu-a-1127	ER+ Breast cancer (Combined Oncoarray; iCOGS; GWAS meta analysis) || id:ieu-a-1127	exposure	-0.001531901	0.00248973	0.540068436
			id.exposure	id.outcome	outcome	exposure	egger_intercept	se	pval
met-d-His	Histidine	28	CrHiRB	ieu-a-1127	ER+ Breast cancer (Combined Oncoarray; iCOGS; GWAS meta analysis) || id:ieu-a-1127	exposure	0.009055691	0.00652951	0.190698861
			id.exposure	id.outcome	outcome	exposure	egger_intercept	se	pval
met-d-IDL_C	Cholesterol in IDL	29	jdVjm7	ieu-a-1127	ER+ Breast cancer (Combined Oncoarray; iCOGS; GWAS meta analysis) || id:ieu-a-1127	exposure	0.001194914	0.002277222	0.601432579
			id.exposure	id.outcome	outcome	exposure	egger_intercept	se	pval
met-d-IDL_C_pct	Cholesterol to total lipids ratio in IDL	30	wCUOP7	ieu-a-1127	ER+ Breast cancer (Combined Oncoarray; iCOGS; GWAS meta analysis) || id:ieu-a-1127	exposure	-0.000496093	0.002282239	0.828579679
			id.exposure	id.outcome	outcome	exposure	egger_intercept	se	pval
met-d-IDL_CE	Cholesteryl esters in IDL	31	SHV8sj	ieu-a-1127	ER+ Breast cancer (Combined Oncoarray; iCOGS; GWAS meta analysis) || id:ieu-a-1127	exposure	0.000918973	0.002887826	0.751276808
			id.exposure	id.outcome	outcome	exposure	egger_intercept	se	pval
met-d-IDL_CE_pct	Cholesteryl esters to total lipids ratio in IDL	32	xYZxe8	ieu-a-1127	ER+ Breast cancer (Combined Oncoarray; iCOGS; GWAS meta analysis) || id:ieu-a-1127	exposure	-0.002137272	0.002485807	0.392164292
			id.exposure	id.outcome	outcome	exposure	egger_intercept	se	pval
met-d-IDL_FC	Free cholesterol in IDL	33	s21Igx	ieu-a-1127	ER+ Breast cancer (Combined Oncoarray; iCOGS; GWAS meta analysis) || id:ieu-a-1127	exposure	0.000977091	0.002407298	0.686081534
			id.exposure	id.outcome	outcome	exposure	egger_intercept	se	pval
met-d-IDL_FC_pct	Free cholesterol to total lipids ratio in IDL	34	tIm7y4	ieu-a-1127	ER+ Breast cancer (Combined Oncoarray; iCOGS; GWAS meta analysis) || id:ieu-a-1127	exposure	-0.00556094	0.003374452	0.105392292
			id.exposure	id.outcome	outcome	exposure	egger_intercept	se	pval
met-d-IDL_L	Total lipids in IDL	35	uxKOzU	ieu-a-1127	ER+ Breast cancer (Combined Oncoarray; iCOGS; GWAS meta analysis) || id:ieu-a-1127	exposure	-0.000222119	0.002324677	0.924173142
			id.exposure	id.outcome	outcome	exposure	egger_intercept	se	pval
met-d-IDL_P	Concentration of IDL particles	36	tKsGX0	ieu-a-1127	ER+ Breast cancer (Combined Oncoarray; iCOGS; GWAS meta analysis) || id:ieu-a-1127	exposure	-0.000395681	0.002834044	0.889481928
			id.exposure	id.outcome	outcome	exposure	egger_intercept	se	pval
met-d-IDL_PL	Phospholipids in IDL	37	VK2O31	ieu-a-1127	ER+ Breast cancer (Combined Oncoarray; iCOGS; GWAS meta analysis) || id:ieu-a-1127	exposure	0.003528229	0.002470752	0.157937412
			id.exposure	id.outcome	outcome	exposure	egger_intercept	se	pval
met-d-IDL_PL_pct	Phospholipids to total lipids ratio in IDL	38	maCIH9	ieu-a-1127	ER+ Breast cancer (Combined Oncoarray; iCOGS; GWAS meta analysis) || id:ieu-a-1127	exposure	-0.001978078	0.002736341	0.472554996
			id.exposure	id.outcome	outcome	exposure	egger_intercept	se	pval
met-d-IDL_TG	Triglycerides in IDL	39	9SHL6C	ieu-a-1127	ER+ Breast cancer (Combined Oncoarray; iCOGS; GWAS meta analysis) || id:ieu-a-1127	exposure	-0.001801954	0.002459553	0.465820882
			id.exposure	id.outcome	outcome	exposure	egger_intercept	se	pval
met-d-IDL_TG_pct	Triglycerides to total lipids ratio in IDL	40	5oJp7i	ieu-a-1127	ER+ Breast cancer (Combined Oncoarray; iCOGS; GWAS meta analysis) || id:ieu-a-1127	exposure	0.000789266	0.002201066	0.720785546
			id.exposure	id.outcome	outcome	exposure	egger_intercept	se	pval
met-d-Ile	Isoleucine	41	5328eG	ieu-a-1127	ER+ Breast cancer (Combined Oncoarray; iCOGS; GWAS meta analysis) || id:ieu-a-1127	exposure	-0.024061127	0.01534971	0.168036091
			id.exposure	id.outcome	outcome	exposure	egger_intercept	se	pval
met-d-L_HDL_C	Cholesterol in large HDL	42	6WG42N	ieu-a-1127	ER+ Breast cancer (Combined Oncoarray; iCOGS; GWAS meta analysis) || id:ieu-a-1127	exposure	0.00951216	0.003261839	0.005003412
			id.exposure	id.outcome	outcome	exposure	egger_intercept	se	pval
met-d-L_HDL_C_pct	Cholesterol to total lipids ratio in large HDL	43	Hpuo89	ieu-a-1127	ER+ Breast cancer (Combined Oncoarray; iCOGS; GWAS meta analysis) || id:ieu-a-1127	exposure	0.006667591	0.014498586	0.659545946
			id.exposure	id.outcome	outcome	exposure	egger_intercept	se	pval
met-d-L_HDL_CE	Cholesteryl esters in large HDL	44	GSBQ2a	ieu-a-1127	ER+ Breast cancer (Combined Oncoarray; iCOGS; GWAS meta analysis) || id:ieu-a-1127	exposure	0.000896721	0.004264388	0.834571575
			id.exposure	id.outcome	outcome	exposure	egger_intercept	se	pval
met-d-L_HDL_CE_pct	Cholesteryl esters to total lipids ratio in large HDL	45	ukCBNA	ieu-a-1127	ER+ Breast cancer (Combined Oncoarray; iCOGS; GWAS meta analysis) || id:ieu-a-1127	exposure	0.002470032	0.002306874	0.288442945
			id.exposure	id.outcome	outcome	exposure	egger_intercept	se	pval
met-d-L_HDL_FC	Free cholesterol in large HDL	46	H1jTGy	ieu-a-1127	ER+ Breast cancer (Combined Oncoarray; iCOGS; GWAS meta analysis) || id:ieu-a-1127	exposure	0.00534671	0.00257355	0.042186881
			id.exposure	id.outcome	outcome	exposure	egger_intercept	se	pval
met-d-L_HDL_FC_pct	Free cholesterol to total lipids ratio in large HDL	47	szinFY	ieu-a-1127	ER+ Breast cancer (Combined Oncoarray; iCOGS; GWAS meta analysis) || id:ieu-a-1127	exposure	0.002724133	0.002447691	0.269962783
			id.exposure	id.outcome	outcome	exposure	egger_intercept	se	pval
met-d-L_HDL_L	Total lipids in large HDL	48	Hym2Xn	ieu-a-1127	ER+ Breast cancer (Combined Oncoarray; iCOGS; GWAS meta analysis) || id:ieu-a-1127	exposure	0.002965831	0.002330487	0.208061352
			id.exposure	id.outcome	outcome	exposure	egger_intercept	se	pval
met-d-L_HDL_P	Concentration of large HDL particles	49	YDcDiQ	ieu-a-1127	ER+ Breast cancer (Combined Oncoarray; iCOGS; GWAS meta analysis) || id:ieu-a-1127	exposure	0.004672135	0.002511856	0.067337747
			id.exposure	id.outcome	outcome	exposure	egger_intercept	se	pval
met-d-L_HDL_PL	Phospholipids in large HDL	50	hVPuqb	ieu-a-1127	ER+ Breast cancer (Combined Oncoarray; iCOGS; GWAS meta analysis) || id:ieu-a-1127	exposure	0.002681502	0.002324035	0.253309137
			id.exposure	id.outcome	outcome	exposure	egger_intercept	se	pval
met-d-L_HDL_PL_pct	Phospholipids to total lipids ratio in large HDL	51	DUAOj9	ieu-a-1127	ER+ Breast cancer (Combined Oncoarray; iCOGS; GWAS meta analysis) || id:ieu-a-1127	exposure	-0.000297993	0.004591237	0.948641405
			id.exposure	id.outcome	outcome	exposure	egger_intercept	se	pval
met-d-L_HDL_TG	Triglycerides in large HDL	52	w2OPD5	ieu-a-1127	ER+ Breast cancer (Combined Oncoarray; iCOGS; GWAS meta analysis) || id:ieu-a-1127	exposure	-0.000531202	0.002310271	0.818650815
			id.exposure	id.outcome	outcome	exposure	egger_intercept	se	pval
met-d-L_HDL_TG_pct	Triglycerides to total lipids ratio in large HDL	53	9et1j2	ieu-a-1127	ER+ Breast cancer (Combined Oncoarray; iCOGS; GWAS meta analysis) || id:ieu-a-1127	exposure	-0.011222918	0.009400342	0.25385454
			id.exposure	id.outcome	outcome	exposure	egger_intercept	se	pval
met-d-L_LDL_C	Cholesterol in large LDL	54	9nM8lt	ieu-a-1127	ER+ Breast cancer (Combined Oncoarray; iCOGS; GWAS meta analysis) || id:ieu-a-1127	exposure	-0.0017393	0.00198654	0.382931912
			id.exposure	id.outcome	outcome	exposure	egger_intercept	se	pval
met-d-L_LDL_C_pct	Cholesterol to total lipids ratio in large LDL	55	ofCF0X	ieu-a-1127	ER+ Breast cancer (Combined Oncoarray; iCOGS; GWAS meta analysis) || id:ieu-a-1127	exposure	-0.001631085	0.001993526	0.41473388
			id.exposure	id.outcome	outcome	exposure	egger_intercept	se	pval
met-d-L_LDL_CE	Cholesteryl esters in large LDL	56	Sz8PxS	ieu-a-1127	ER+ Breast cancer (Combined Oncoarray; iCOGS; GWAS meta analysis) || id:ieu-a-1127	exposure	0.000283352	0.001911753	0.882411344
			id.exposure	id.outcome	outcome	exposure	egger_intercept	se	pval
met-d-L_LDL_CE_pct	Cholesteryl esters to total lipids ratio in large LDL	57	KDm0hx	ieu-a-1127	ER+ Breast cancer (Combined Oncoarray; iCOGS; GWAS meta analysis) || id:ieu-a-1127	exposure	-0.003547448	0.002369615	0.137659246
			id.exposure	id.outcome	outcome	exposure	egger_intercept	se	pval
met-d-L_LDL_FC	Free cholesterol in large LDL	58	WfesKv	ieu-a-1127	ER+ Breast cancer (Combined Oncoarray; iCOGS; GWAS meta analysis) || id:ieu-a-1127	exposure	-0.000210149	0.001958269	0.914713449
			id.exposure	id.outcome	outcome	exposure	egger_intercept	se	pval
met-d-L_LDL_FC_pct	Free cholesterol to total lipids ratio in large LDL	59	oI5RUu	ieu-a-1127	ER+ Breast cancer (Combined Oncoarray; iCOGS; GWAS meta analysis) || id:ieu-a-1127	exposure	0.000453297	0.002569703	0.860371274
			id.exposure	id.outcome	outcome	exposure	egger_intercept	se	pval
met-d-L_LDL_L	Total lipids in large LDL	60	qsxBAO	ieu-a-1127	ER+ Breast cancer (Combined Oncoarray; iCOGS; GWAS meta analysis) || id:ieu-a-1127	exposure	-0.001143736	0.001967597	0.562070282
			id.exposure	id.outcome	outcome	exposure	egger_intercept	se	pval
met-d-L_LDL_P	Concentration of large LDL particles	61	cx4DWg	ieu-a-1127	ER+ Breast cancer (Combined Oncoarray; iCOGS; GWAS meta analysis) || id:ieu-a-1127	exposure	-1.15E-05	0.001981947	0.995378196
			id.exposure	id.outcome	outcome	exposure	egger_intercept	se	pval
met-d-L_LDL_PL	Phospholipids in large LDL	62	ploisq	ieu-a-1127	ER+ Breast cancer (Combined Oncoarray; iCOGS; GWAS meta analysis) || id:ieu-a-1127	exposure	0.000754956	0.002229782	0.735555757
			id.exposure	id.outcome	outcome	exposure	egger_intercept	se	pval
met-d-L_LDL_PL_pct	Phospholipids to total lipids ratio in large LDL	63	R9zaIj	ieu-a-1127	ER+ Breast cancer (Combined Oncoarray; iCOGS; GWAS meta analysis) || id:ieu-a-1127	exposure	-0.000169506	0.003093935	0.956448512
			id.exposure	id.outcome	outcome	exposure	egger_intercept	se	pval
met-d-L_LDL_TG	Triglycerides in large LDL	64	REwNDw	ieu-a-1127	ER+ Breast cancer (Combined Oncoarray; iCOGS; GWAS meta analysis) || id:ieu-a-1127	exposure	5.71E-05	0.002557297	0.982267379
			id.exposure	id.outcome	outcome	exposure	egger_intercept	se	pval
met-d-L_LDL_TG_pct	Triglycerides to total lipids ratio in large LDL	65	gATyke	ieu-a-1127	ER+ Breast cancer (Combined Oncoarray; iCOGS; GWAS meta analysis) || id:ieu-a-1127	exposure	0.000361175	0.002550183	0.88767137
			id.exposure	id.outcome	outcome	exposure	egger_intercept	se	pval
met-d-L_VLDL_C	Cholesterol in large VLDL	66	TfZ8eE	ieu-a-1127	ER+ Breast cancer (Combined Oncoarray; iCOGS; GWAS meta analysis) || id:ieu-a-1127	exposure	0.002579524	0.002415591	0.289789587
			id.exposure	id.outcome	outcome	exposure	egger_intercept	se	pval
met-d-L_VLDL_C_pct	Cholesterol to total lipids ratio in large VLDL	67	8z9JAO	ieu-a-1127	ER+ Breast cancer (Combined Oncoarray; iCOGS; GWAS meta analysis) || id:ieu-a-1127	exposure	0.002261126	0.002403978	0.3507568
			id.exposure	id.outcome	outcome	exposure	egger_intercept	se	pval
met-d-L_VLDL_CE	Cholesteryl esters in large VLDL	68	9rTp2j	ieu-a-1127	ER+ Breast cancer (Combined Oncoarray; iCOGS; GWAS meta analysis) || id:ieu-a-1127	exposure	-0.001566249	0.004231389	0.713046574
			id.exposure	id.outcome	outcome	exposure	egger_intercept	se	pval
met-d-L_VLDL_CE_pct	Cholesteryl esters to total lipids ratio in large VLDL	69	RqR5ZO	ieu-a-1127	ER+ Breast cancer (Combined Oncoarray; iCOGS; GWAS meta analysis) || id:ieu-a-1127	exposure	0.00243681	0.002990353	0.418110873
			id.exposure	id.outcome	outcome	exposure	egger_intercept	se	pval
met-d-L_VLDL_FC	Free cholesterol in large VLDL	70	S0OFgn	ieu-a-1127	ER+ Breast cancer (Combined Oncoarray; iCOGS; GWAS meta analysis) || id:ieu-a-1127	exposure	0.002351084	0.002300407	0.310389321
			id.exposure	id.outcome	outcome	exposure	egger_intercept	se	pval
met-d-L_VLDL_FC_pct	Free cholesterol to total lipids ratio in large VLDL	71	3MCeoR	ieu-a-1127	ER+ Breast cancer (Combined Oncoarray; iCOGS; GWAS meta analysis) || id:ieu-a-1127	exposure	-0.002442294	0.002259155	0.282217469
			id.exposure	id.outcome	outcome	exposure	egger_intercept	se	pval
met-d-L_VLDL_L	Total lipids in large VLDL	72	B17N83	ieu-a-1127	ER+ Breast cancer (Combined Oncoarray; iCOGS; GWAS meta analysis) || id:ieu-a-1127	exposure	0.00209311	0.002393264	0.385287955
			id.exposure	id.outcome	outcome	exposure	egger_intercept	se	pval
met-d-L_VLDL_P	Concentration of large VLDL particles	73	veNSiP	ieu-a-1127	ER+ Breast cancer (Combined Oncoarray; iCOGS; GWAS meta analysis) || id:ieu-a-1127	exposure	0.005468908	0.002475727	0.030818374
			id.exposure	id.outcome	outcome	exposure	egger_intercept	se	pval
met-d-L_VLDL_PL	Phospholipids in large VLDL	74	MrGRsx	ieu-a-1127	ER+ Breast cancer (Combined Oncoarray; iCOGS; GWAS meta analysis) || id:ieu-a-1127	exposure	0.001075399	0.002432885	0.660172738
			id.exposure	id.outcome	outcome	exposure	egger_intercept	se	pval
met-d-L_VLDL_PL_pct	Phospholipids to total lipids ratio in large VLDL	75	rcrUzH	ieu-a-1127	ER+ Breast cancer (Combined Oncoarray; iCOGS; GWAS meta analysis) || id:ieu-a-1127	exposure	0.005258355	0.002863694	0.071453027
			id.exposure	id.outcome	outcome	exposure	egger_intercept	se	pval
met-d-L_VLDL_TG	Triglycerides in large VLDL	76	w0buMH	ieu-a-1127	ER+ Breast cancer (Combined Oncoarray; iCOGS; GWAS meta analysis) || id:ieu-a-1127	exposure	-0.001658241	0.002375076	0.486861976
			id.exposure	id.outcome	outcome	exposure	egger_intercept	se	pval
met-d-L_VLDL_TG_pct	Triglycerides to total lipids ratio in large VLDL	77	FGbBrW	ieu-a-1127	ER+ Breast cancer (Combined Oncoarray; iCOGS; GWAS meta analysis) || id:ieu-a-1127	exposure	6.83E-05	0.002219306	0.975521369
			id.exposure	id.outcome	outcome	exposure	egger_intercept	se	pval
met-d-LA	Linoleic acid	78	X5bXtL	ieu-a-1127	ER+ Breast cancer (Combined Oncoarray; iCOGS; GWAS meta analysis) || id:ieu-a-1127	exposure	0.001320946	0.003069168	0.668232705
			id.exposure	id.outcome	outcome	exposure	egger_intercept	se	pval
met-d-LA_pct	Ratio of linoleic acid to total fatty acids	79	Ng64Bg	ieu-a-1127	ER+ Breast cancer (Combined Oncoarray; iCOGS; GWAS meta analysis) || id:ieu-a-1127	exposure	0.002872519	0.002959733	0.33463491
			id.exposure	id.outcome	outcome	exposure	egger_intercept	se	pval
met-d-Lactate	Lactate	80	l3HQUF	ieu-a-1127	ER+ Breast cancer (Combined Oncoarray; iCOGS; GWAS meta analysis) || id:ieu-a-1127	exposure	0.003000048	0.002800011	0.28723333
			id.exposure	id.outcome	outcome	exposure	egger_intercept	se	pval
met-d-LDL_C	LDL cholesterol	81	X5bXtL	ieu-a-1127	ER+ Breast cancer (Combined Oncoarray; iCOGS; GWAS meta analysis) || id:ieu-a-1127	exposure	0.001320946	0.003069168	0.668232705
			id.exposure	id.outcome	outcome	exposure	egger_intercept	se	pval
met-d-LDL_CE	Cholesteryl esters in LDL	82	X7KGzP	ieu-a-1127	ER+ Breast cancer (Combined Oncoarray; iCOGS; GWAS meta analysis) || id:ieu-a-1127	exposure	0.001581211	0.002629834	0.549286726
			id.exposure	id.outcome	outcome	exposure	egger_intercept	se	pval
met-d-LDL_FC	Free cholesterol in LDL	83	luV8l4	ieu-a-1127	ER+ Breast cancer (Combined Oncoarray; iCOGS; GWAS meta analysis) || id:ieu-a-1127	exposure	0.001505271	0.002970106	0.614031993
			id.exposure	id.outcome	outcome	exposure	egger_intercept	se	pval
met-d-LDL_L	Total lipids in LDL	84	3AqkYI	ieu-a-1127	ER+ Breast cancer (Combined Oncoarray; iCOGS; GWAS meta analysis) || id:ieu-a-1127	exposure	0.00060169	0.002575057	0.815830576
			id.exposure	id.outcome	outcome	exposure	egger_intercept	se	pval
met-d-LDL_P	Concentration of LDL particles	85	LMZPiN	ieu-a-1127	ER+ Breast cancer (Combined Oncoarray; iCOGS; GWAS meta analysis) || id:ieu-a-1127	exposure	0.001911233	0.00264426	0.471945952
			id.exposure	id.outcome	outcome	exposure	egger_intercept	se	pval
met-d-LDL_PL	Phospholipids in LDL	86	8Tb3K4	ieu-a-1127	ER+ Breast cancer (Combined Oncoarray; iCOGS; GWAS meta analysis) || id:ieu-a-1127	exposure	0.00275697	0.002577391	0.28782987
			id.exposure	id.outcome	outcome	exposure	egger_intercept	se	pval
met-d-LDL_size	Average diameter for LDL particles	87	tNtfLw	ieu-a-1127	ER+ Breast cancer (Combined Oncoarray; iCOGS; GWAS meta analysis) || id:ieu-a-1127	exposure	0.002649433	0.00280004	0.34649212
			id.exposure	id.outcome	outcome	exposure	egger_intercept	se	pval
met-d-LDL_TG	Triglycerides in LDL	88	SxZA2a	ieu-a-1127	ER+ Breast cancer (Combined Oncoarray; iCOGS; GWAS meta analysis) || id:ieu-a-1127	exposure	8.79E-05	0.002530646	0.972375517
			id.exposure	id.outcome	outcome	exposure	egger_intercept	se	pval
met-d-Leu	Leucine	89	sokJD6	ieu-a-1127	ER+ Breast cancer (Combined Oncoarray; iCOGS; GWAS meta analysis) || id:ieu-a-1127	exposure	-0.000766211	0.002575426	0.76691189
			id.exposure	id.outcome	outcome	exposure	egger_intercept	se	pval
met-d-M_HDL_C	Cholesterol in medium HDL	90	tCFlaQ	ieu-a-1127	ER+ Breast cancer (Combined Oncoarray; iCOGS; GWAS meta analysis) || id:ieu-a-1127	exposure	0.002274426	0.002527814	0.371053319
			id.exposure	id.outcome	outcome	exposure	egger_intercept	se	pval
met-d-M_HDL_C_pct	Cholesterol to total lipids ratio in medium HDL	91	vrcJ7w	ieu-a-1127	ER+ Breast cancer (Combined Oncoarray; iCOGS; GWAS meta analysis) || id:ieu-a-1127	exposure	0.001550515	0.002702031	0.567711014
			id.exposure	id.outcome	outcome	exposure	egger_intercept	se	pval
met-d-M_HDL_CE	Cholesteryl esters in medium HDL	92	CGhmdU	ieu-a-1127	ER+ Breast cancer (Combined Oncoarray; iCOGS; GWAS meta analysis) || id:ieu-a-1127	exposure	0.001448327	0.002471709	0.559290919
			id.exposure	id.outcome	outcome	exposure	egger_intercept	se	pval
met-d-M_HDL_CE_pct	Cholesteryl esters to total lipids ratio in medium HDL	93	x0Gl96	ieu-a-1127	ER+ Breast cancer (Combined Oncoarray; iCOGS; GWAS meta analysis) || id:ieu-a-1127	exposure	0.001203389	0.002480147	0.628645344
			id.exposure	id.outcome	outcome	exposure	egger_intercept	se	pval
met-d-M_HDL_FC	Free cholesterol in medium HDL	94	BtjoxW	ieu-a-1127	ER+ Breast cancer (Combined Oncoarray; iCOGS; GWAS meta analysis) || id:ieu-a-1127	exposure	-0.00140567	0.002863018	0.624709431
			id.exposure	id.outcome	outcome	exposure	egger_intercept	se	pval
met-d-M_HDL_FC_pct	Free cholesterol to total lipids ratio in medium HDL	95	5oQAMv	ieu-a-1127	ER+ Breast cancer (Combined Oncoarray; iCOGS; GWAS meta analysis) || id:ieu-a-1127	exposure	-0.00316055	0.002597301	0.22643872
			id.exposure	id.outcome	outcome	exposure	egger_intercept	se	pval
met-d-M_HDL_L	Total lipids in medium HDL	96	NkJ52z	ieu-a-1127	ER+ Breast cancer (Combined Oncoarray; iCOGS; GWAS meta analysis) || id:ieu-a-1127	exposure	0.001905139	0.002649026	0.473999813
			id.exposure	id.outcome	outcome	exposure	egger_intercept	se	pval
met-d-M_HDL_P	Concentration of medium HDL particles	97	w72R05	ieu-a-1127	ER+ Breast cancer (Combined Oncoarray; iCOGS; GWAS meta analysis) || id:ieu-a-1127	exposure	0.003140713	0.00213432	0.14390338
			id.exposure	id.outcome	outcome	exposure	egger_intercept	se	pval
met-d-M_HDL_PL	Phospholipids in medium HDL	98	6hO18x	ieu-a-1127	ER+ Breast cancer (Combined Oncoarray; iCOGS; GWAS meta analysis) || id:ieu-a-1127	exposure	-0.003988749	0.002963341	0.182457711
			id.exposure	id.outcome	outcome	exposure	egger_intercept	se	pval
met-d-M_HDL_PL_pct	Phospholipids to total lipids ratio in medium HDL	99	dKDmwi	ieu-a-1127	ER+ Breast cancer (Combined Oncoarray; iCOGS; GWAS meta analysis) || id:ieu-a-1127	exposure	0.000420172	0.002843717	0.882908295
			id.exposure	id.outcome	outcome	exposure	egger_intercept	se	pval
met-d-M_HDL_TG	Triglycerides in medium HDL	100	yNHVxq	ieu-a-1127	ER+ Breast cancer (Combined Oncoarray; iCOGS; GWAS meta analysis) || id:ieu-a-1127	exposure	-0.006035908	0.003158737	0.060118207
			id.exposure	id.outcome	outcome	exposure	egger_intercept	se	pval
met-d-M_HDL_TG_pct	Triglycerides to total lipids ratio in medium HDL	101	6Iwl6P	ieu-a-1127	ER+ Breast cancer (Combined Oncoarray; iCOGS; GWAS meta analysis) || id:ieu-a-1127	exposure	0.00190444	0.002898246	0.51277463
			id.exposure	id.outcome	outcome	exposure	egger_intercept	se	pval
met-d-M_LDL_C	Cholesterol in medium LDL	102	FmV4ZE	ieu-a-1127	ER+ Breast cancer (Combined Oncoarray; iCOGS; GWAS meta analysis) || id:ieu-a-1127	exposure	0.000284825	0.002564014	0.911841277
			id.exposure	id.outcome	outcome	exposure	egger_intercept	se	pval
met-d-M_LDL_C_pct	Cholesterol to total lipids ratio in medium LDL	103	dey0Vl	ieu-a-1127	ER+ Breast cancer (Combined Oncoarray; iCOGS; GWAS meta analysis) || id:ieu-a-1127	exposure	0.002070107	0.002679484	0.441651197
			id.exposure	id.outcome	outcome	exposure	egger_intercept	se	pval
met-d-M_LDL_CE	Cholesteryl esters in medium LDL	104	7wf9Si	ieu-a-1127	ER+ Breast cancer (Combined Oncoarray; iCOGS; GWAS meta analysis) || id:ieu-a-1127	exposure	0.003777258	0.002988617	0.211701411
			id.exposure	id.outcome	outcome	exposure	egger_intercept	se	pval
met-d-M_LDL_CE_pct	Cholesteryl esters to total lipids ratio in medium LDL	105	f72RjO	ieu-a-1127	ER+ Breast cancer (Combined Oncoarray; iCOGS; GWAS meta analysis) || id:ieu-a-1127	exposure	0.004568381	0.003133077	0.150112267
			id.exposure	id.outcome	outcome	exposure	egger_intercept	se	pval
met-d-M_LDL_FC	Free cholesterol in medium LDL	106	j8E3r4	ieu-a-1127	ER+ Breast cancer (Combined Oncoarray; iCOGS; GWAS meta analysis) || id:ieu-a-1127	exposure	0.001312857	0.003023695	0.666180719
			id.exposure	id.outcome	outcome	exposure	egger_intercept	se	pval
met-d-M_LDL_FC_pct	Free cholesterol to total lipids ratio in medium LDL	107	K7QEBO	ieu-a-1127	ER+ Breast cancer (Combined Oncoarray; iCOGS; GWAS meta analysis) || id:ieu-a-1127	exposure	-0.000493347	0.004893006	0.920247262
			id.exposure	id.outcome	outcome	exposure	egger_intercept	se	pval
met-d-M_LDL_L	Total lipids in medium LDL	108	ASWJtO	ieu-a-1127	ER+ Breast cancer (Combined Oncoarray; iCOGS; GWAS meta analysis) || id:ieu-a-1127	exposure	0.003277749	0.002261518	0.15262335
			id.exposure	id.outcome	outcome	exposure	egger_intercept	se	pval
met-d-M_LDL_P	Concentration of medium LDL particles	109	cCRiYR	ieu-a-1127	ER+ Breast cancer (Combined Oncoarray; iCOGS; GWAS meta analysis) || id:ieu-a-1127	exposure	-0.002168585	0.002341199	0.356535093
			id.exposure	id.outcome	outcome	exposure	egger_intercept	se	pval
met-d-M_LDL_PL	Phospholipids in medium LDL	110	r4rOLp	ieu-a-1127	ER+ Breast cancer (Combined Oncoarray; iCOGS; GWAS meta analysis) || id:ieu-a-1127	exposure	0.003320047	0.002879039	0.253915999
			id.exposure	id.outcome	outcome	exposure	egger_intercept	se	pval
met-d-M_LDL_PL_pct	Phospholipids to total lipids ratio in medium LDL	111	puDJ7C	ieu-a-1127	ER+ Breast cancer (Combined Oncoarray; iCOGS; GWAS meta analysis) || id:ieu-a-1127	exposure	0.004710951	0.002794763	0.097239461
			id.exposure	id.outcome	outcome	exposure	egger_intercept	se	pval
met-d-M_LDL_TG	Triglycerides in medium LDL	112	rMmJAC	ieu-a-1127	ER+ Breast cancer (Combined Oncoarray; iCOGS; GWAS meta analysis) || id:ieu-a-1127	exposure	0.000614123	0.002675649	0.819313739
			id.exposure	id.outcome	outcome	exposure	egger_intercept	se	pval
met-d-M_LDL_TG_pct	Triglycerides to total lipids ratio in medium LDL	113	Gvrg8J	ieu-a-1127	ER+ Breast cancer (Combined Oncoarray; iCOGS; GWAS meta analysis) || id:ieu-a-1127	exposure	-0.002185587	0.003009723	0.471665669
			id.exposure	id.outcome	outcome	exposure	egger_intercept	se	pval
met-d-M_VLDL_C	Cholesterol in medium VLDL	114	i3znbA	ieu-a-1127	ER+ Breast cancer (Combined Oncoarray; iCOGS; GWAS meta analysis) || id:ieu-a-1127	exposure	-0.000218129	0.002325102	0.925471944
			id.exposure	id.outcome	outcome	exposure	egger_intercept	se	pval
met-d-M_VLDL_C_pct	Cholesterol to total lipids ratio in medium VLDL	115	CEKwqe	ieu-a-1127	ER+ Breast cancer (Combined Oncoarray; iCOGS; GWAS meta analysis) || id:ieu-a-1127	exposure	0.000157377	0.002286534	0.945307452
			id.exposure	id.outcome	outcome	exposure	egger_intercept	se	pval
met-d-M_VLDL_CE	Cholesteryl esters in medium VLDL	116	LF48ZV	ieu-a-1127	ER+ Breast cancer (Combined Oncoarray; iCOGS; GWAS meta analysis) || id:ieu-a-1127	exposure	0.008061619	0.00258064	0.002730282
			id.exposure	id.outcome	outcome	exposure	egger_intercept	se	pval
met-d-M_VLDL_CE_pct	Cholesteryl esters to total lipids ratio in medium VLDL	117	ZsYyDM	ieu-a-1127	ER+ Breast cancer (Combined Oncoarray; iCOGS; GWAS meta analysis) || id:ieu-a-1127	exposure	0.007231362	0.002724563	0.010330808
			id.exposure	id.outcome	outcome	exposure	egger_intercept	se	pval
met-d-M_VLDL_FC	Free cholesterol in medium VLDL	118	bVwNMa	ieu-a-1127	ER+ Breast cancer (Combined Oncoarray; iCOGS; GWAS meta analysis) || id:ieu-a-1127	exposure	0.001752056	0.00221387	0.43054718
			id.exposure	id.outcome	outcome	exposure	egger_intercept	se	pval
met-d-M_VLDL_FC_pct	Free cholesterol to total lipids ratio in medium VLDL	119	EqwTtd	ieu-a-1127	ER+ Breast cancer (Combined Oncoarray; iCOGS; GWAS meta analysis) || id:ieu-a-1127	exposure	0.005557012	0.002354802	0.020284393
			id.exposure	id.outcome	outcome	exposure	egger_intercept	se	pval
met-d-M_VLDL_L	Total lipids in medium VLDL	120	Ew5qId	ieu-a-1127	ER+ Breast cancer (Combined Oncoarray; iCOGS; GWAS meta analysis) || id:ieu-a-1127	exposure	0.006276451	0.002523637	0.015416072
			id.exposure	id.outcome	outcome	exposure	egger_intercept	se	pval
met-d-M_VLDL_P	Concentration of medium VLDL particles	121	qMkFjr	ieu-a-1127	ER+ Breast cancer (Combined Oncoarray; iCOGS; GWAS meta analysis) || id:ieu-a-1127	exposure	0.00485509	0.002612029	0.06665124
			id.exposure	id.outcome	outcome	exposure	egger_intercept	se	pval
met-d-M_VLDL_PL	Phospholipids in medium VLDL	122	7QuNDe	ieu-a-1127	ER+ Breast cancer (Combined Oncoarray; iCOGS; GWAS meta analysis) || id:ieu-a-1127	exposure	0.00182032	0.003161426	0.566480338
			id.exposure	id.outcome	outcome	exposure	egger_intercept	se	pval
met-d-M_VLDL_PL_pct	Phospholipids to total lipids ratio in medium VLDL	123	W949Te	ieu-a-1127	ER+ Breast cancer (Combined Oncoarray; iCOGS; GWAS meta analysis) || id:ieu-a-1127	exposure	0.005556339	0.002971439	0.065451081
			id.exposure	id.outcome	outcome	exposure	egger_intercept	se	pval
met-d-M_VLDL_TG	Triglycerides in medium VLDL	124	hPZ7Ji	ieu-a-1127	ER+ Breast cancer (Combined Oncoarray; iCOGS; GWAS meta analysis) || id:ieu-a-1127	exposure	0.004846075	0.002617738	0.067968537
			id.exposure	id.outcome	outcome	exposure	egger_intercept	se	pval
met-d-M_VLDL_TG_pct	Triglycerides to total lipids ratio in medium VLDL	125	dbXoeA	ieu-a-1127	ER+ Breast cancer (Combined Oncoarray; iCOGS; GWAS meta analysis) || id:ieu-a-1127	exposure	0.002443946	0.00295893	0.411595961
			id.exposure	id.outcome	outcome	exposure	egger_intercept	se	pval
met-d-MUFA	Monounsaturated fatty acids	126	Z19UVL	ieu-a-1127	ER+ Breast cancer (Combined Oncoarray; iCOGS; GWAS meta analysis) || id:ieu-a-1127	exposure	-0.001787752	0.002411451	0.460646322
			id.exposure	id.outcome	outcome	exposure	egger_intercept	se	pval
met-d-MUFA_pct	Ratio of monounsaturated fatty acids to total fatty acids	127	mPQnJg	ieu-a-1127	ER+ Breast cancer (Combined Oncoarray; iCOGS; GWAS meta analysis) || id:ieu-a-1127	exposure	-0.006043139	0.002390636	0.013201222
			id.exposure	id.outcome	outcome	exposure	egger_intercept	se	pval
met-d-non_HDL_C	Total cholesterol minus HDL-C	128	TMmAQE	ieu-a-1127	ER+ Breast cancer (Combined Oncoarray; iCOGS; GWAS meta analysis) || id:ieu-a-1127	exposure	0.005883252	0.002650288	0.030218933
			id.exposure	id.outcome	outcome	exposure	egger_intercept	se	pval
met-d-Omega_3	Omega-3 fatty acids	129	n5wOxP	ieu-a-1127	ER+ Breast cancer (Combined Oncoarray; iCOGS; GWAS meta analysis) || id:ieu-a-1127	exposure	0.000695892	0.003325278	0.834825882
			id.exposure	id.outcome	outcome	exposure	egger_intercept	se	pval
met-d-Omega_3_pct	Ratio of omega-3 fatty acids to total fatty acids	130	eDLyL2	ieu-a-1127	ER+ Breast cancer (Combined Oncoarray; iCOGS; GWAS meta analysis) || id:ieu-a-1127	exposure	-0.000346059	0.004057113	0.932335118
			id.exposure	id.outcome	outcome	exposure	egger_intercept	se	pval
met-d-Omega_6	Omega-6 fatty acids	131	Wz2FnU	ieu-a-1127	ER+ Breast cancer (Combined Oncoarray; iCOGS; GWAS meta analysis) || id:ieu-a-1127	exposure	0.007136161	0.003114302	0.025294186
			id.exposure	id.outcome	outcome	exposure	egger_intercept	se	pval
met-d-Omega_6_by_Omega_3	Ratio of omega-6 fatty acids to omega-3 fatty acids	132	asy1yi	ieu-a-1127	ER+ Breast cancer (Combined Oncoarray; iCOGS; GWAS meta analysis) || id:ieu-a-1127	exposure	0.000297876	0.00382636	0.93823638
			id.exposure	id.outcome	outcome	exposure	egger_intercept	se	pval
met-d-Omega_6_pct	Ratio of omega-6 fatty acids to total fatty acids	133	P1VxF2	ieu-a-1127	ER+ Breast cancer (Combined Oncoarray; iCOGS; GWAS meta analysis) || id:ieu-a-1127	exposure	-0.00089318	0.003221515	0.782643166
			id.exposure	id.outcome	outcome	exposure	egger_intercept	se	pval
met-d-Phe	Phenylalanine	134	ZzVYkk	ieu-a-1127	ER+ Breast cancer (Combined Oncoarray; iCOGS; GWAS meta analysis) || id:ieu-a-1127	exposure	0.004428786	0.010565778	0.696627902
			id.exposure	id.outcome	outcome	exposure	egger_intercept	se	pval
met-d-Phosphatidylc	Phosphatidylcholines	135	HRd57F	ieu-a-1127	ER+ Breast cancer (Combined Oncoarray; iCOGS; GWAS meta analysis) || id:ieu-a-1127	exposure	0.001899855	0.002867003	0.509722986
			id.exposure	id.outcome	outcome	exposure	egger_intercept	se	pval
met-d-Phosphoglyc	Phosphoglycerides	136	p9RpyK	ieu-a-1127	ER+ Breast cancer (Combined Oncoarray; iCOGS; GWAS meta analysis) || id:ieu-a-1127	exposure	0.000363366	0.003062743	0.905931522
			id.exposure	id.outcome	outcome	exposure	egger_intercept	se	pval
met-d-PUFA	Polyunsaturated fatty acids	137	iQsSic	ieu-a-1127	ER+ Breast cancer (Combined Oncoarray; iCOGS; GWAS meta analysis) || id:ieu-a-1127	exposure	0.005978711	0.003006285	0.050640496
			id.exposure	id.outcome	outcome	exposure	egger_intercept	se	pval
met-d-PUFA_by_MUFA	Ratio of polyunsaturated fatty acids to monounsaturated fatty acids	138	X7MsbK	ieu-a-1127	ER+ Breast cancer (Combined Oncoarray; iCOGS; GWAS meta analysis) || id:ieu-a-1127	exposure	-7.16E-05	0.00280683	0.979713945
			id.exposure	id.outcome	outcome	exposure	egger_intercept	se	pval
met-d-PUFA_pct	Ratio of polyunsaturated fatty acids to total fatty acids	139	5X6L0W	ieu-a-1127	ER+ Breast cancer (Combined Oncoarray; iCOGS; GWAS meta analysis) || id:ieu-a-1127	exposure	-0.000122378	0.003813489	0.974524877
			id.exposure	id.outcome	outcome	exposure	egger_intercept	se	pval
met-d-Pyruvate	Pyruvate	140	vahXcX	ieu-a-1127	ER+ Breast cancer (Combined Oncoarray; iCOGS; GWAS meta analysis) || id:ieu-a-1127	exposure	0.018069139	0.005211436	0.003447905
			id.exposure	id.outcome	outcome	exposure	egger_intercept	se	pval
met-d-Remnant_C	Remnant cholesterol (non-HDL, non-LDL -cholesterol)	141	8KyNLZ	ieu-a-1127	ER+ Breast cancer (Combined Oncoarray; iCOGS; GWAS meta analysis) || id:ieu-a-1127	exposure	0.007305676	0.002708962	0.009002206
			id.exposure	id.outcome	outcome	exposure	egger_intercept	se	pval
met-d-S_HDL_C	Cholesterol in small HDL	142	t3hWmq	ieu-a-1127	ER+ Breast cancer (Combined Oncoarray; iCOGS; GWAS meta analysis) || id:ieu-a-1127	exposure	0.004314561	0.002985892	0.153266771
			id.exposure	id.outcome	outcome	exposure	egger_intercept	se	pval
met-d-S_HDL_C_pct	Cholesterol to total lipids ratio in small HDL	143	t6DH2f	ieu-a-1127	ER+ Breast cancer (Combined Oncoarray; iCOGS; GWAS meta analysis) || id:ieu-a-1127	exposure	-0.005069119	0.007459456	0.504207941
			id.exposure	id.outcome	outcome	exposure	egger_intercept	se	pval
met-d-S_HDL_CE	Cholesteryl esters in small HDL	144	HxIlrr	ieu-a-1127	ER+ Breast cancer (Combined Oncoarray; iCOGS; GWAS meta analysis) || id:ieu-a-1127	exposure	0.00050798	0.002544697	0.842398643
			id.exposure	id.outcome	outcome	exposure	egger_intercept	se	pval
met-d-S_HDL_CE_pct	Cholesteryl esters to total lipids ratio in small HDL	145	J0nAVA	ieu-a-1127	ER+ Breast cancer (Combined Oncoarray; iCOGS; GWAS meta analysis) || id:ieu-a-1127	exposure	0.000153802	0.003359908	0.963652026
			id.exposure	id.outcome	outcome	exposure	egger_intercept	se	pval
met-d-S_HDL_FC	Free cholesterol in small HDL	146	kTPj4q	ieu-a-1127	ER+ Breast cancer (Combined Oncoarray; iCOGS; GWAS meta analysis) || id:ieu-a-1127	exposure	0.000230778	0.003559601	0.948571219
			id.exposure	id.outcome	outcome	exposure	egger_intercept	se	pval
met-d-S_HDL_FC_pct	Free cholesterol to total lipids ratio in small HDL	147	oGSwzZ	ieu-a-1127	ER+ Breast cancer (Combined Oncoarray; iCOGS; GWAS meta analysis) || id:ieu-a-1127	exposure	-0.002616157	0.002459469	0.290919861
			id.exposure	id.outcome	outcome	exposure	egger_intercept	se	pval
met-d-S_HDL_L	Total lipids in small HDL	148	dwjeem	ieu-a-1127	ER+ Breast cancer (Combined Oncoarray; iCOGS; GWAS meta analysis) || id:ieu-a-1127	exposure	-0.000555925	0.002478375	0.823160198
			id.exposure	id.outcome	outcome	exposure	egger_intercept	se	pval
met-d-S_HDL_P	Concentration of small HDL particles	149	m2IRhn	ieu-a-1127	ER+ Breast cancer (Combined Oncoarray; iCOGS; GWAS meta analysis) || id:ieu-a-1127	exposure	0.002680342	0.003859673	0.490272462
			id.exposure	id.outcome	outcome	exposure	egger_intercept	se	pval
met-d-S_HDL_PL	Phospholipids in small HDL	150	dSXZpS	ieu-a-1127	ER+ Breast cancer (Combined Oncoarray; iCOGS; GWAS meta analysis) || id:ieu-a-1127	exposure	0.004174569	0.002103451	0.050040263
			id.exposure	id.outcome	outcome	exposure	egger_intercept	se	pval
met-d-S_HDL_PL_pct	Phospholipids to total lipids ratio in small HDL	151	tBVvNf	ieu-a-1127	ER+ Breast cancer (Combined Oncoarray; iCOGS; GWAS meta analysis) || id:ieu-a-1127	exposure	0.004831672	0.003901778	0.220671202
			id.exposure	id.outcome	outcome	exposure	egger_intercept	se	pval
met-d-S_HDL_TG	Triglycerides in small HDL	152	pAMHsz	ieu-a-1127	ER+ Breast cancer (Combined Oncoarray; iCOGS; GWAS meta analysis) || id:ieu-a-1127	exposure	0.000443921	0.003951122	0.911011949
			id.exposure	id.outcome	outcome	exposure	egger_intercept	se	pval
met-d-S_HDL_TG_pct	Triglycerides to total lipids ratio in small HDL	153	9EE7kC	ieu-a-1127	ER+ Breast cancer (Combined Oncoarray; iCOGS; GWAS meta analysis) || id:ieu-a-1127	exposure	0.002576653	0.003767042	0.496370506
			id.exposure	id.outcome	outcome	exposure	egger_intercept	se	pval
met-d-S_LDL_C	Cholesterol in small LDL	154	eC948I	ieu-a-1127	ER+ Breast cancer (Combined Oncoarray; iCOGS; GWAS meta analysis) || id:ieu-a-1127	exposure	-0.001531734	0.002374745	0.521091155
			id.exposure	id.outcome	outcome	exposure	egger_intercept	se	pval
met-d-S_LDL_C_pct	Cholesterol to total lipids ratio in small LDL	155	iWstBo	ieu-a-1127	ER+ Breast cancer (Combined Oncoarray; iCOGS; GWAS meta analysis) || id:ieu-a-1127	exposure	0.002032734	0.002876858	0.481672578
			id.exposure	id.outcome	outcome	exposure	egger_intercept	se	pval
met-d-S_LDL_CE	Cholesteryl esters in small LDL	156	XyUacE	ieu-a-1127	ER+ Breast cancer (Combined Oncoarray; iCOGS; GWAS meta analysis) || id:ieu-a-1127	exposure	0.003747643	0.00248356	0.134335845
			id.exposure	id.outcome	outcome	exposure	egger_intercept	se	pval
met-d-S_LDL_CE_pct	Cholesteryl esters to total lipids ratio in small LDL	157	Oe5Dno	ieu-a-1127	ER+ Breast cancer (Combined Oncoarray; iCOGS; GWAS meta analysis) || id:ieu-a-1127	exposure	0.001534899	0.002357525	0.517411207
			id.exposure	id.outcome	outcome	exposure	egger_intercept	se	pval
met-d-S_LDL_FC	Free cholesterol in small LDL	158	ugAkp4	ieu-a-1127	ER+ Breast cancer (Combined Oncoarray; iCOGS; GWAS meta analysis) || id:ieu-a-1127	exposure	0.003523877	0.002588738	0.178616401
			id.exposure	id.outcome	outcome	exposure	egger_intercept	se	pval
met-d-S_LDL_FC_pct	Free cholesterol to total lipids ratio in small LDL	159	drEHxo	ieu-a-1127	ER+ Breast cancer (Combined Oncoarray; iCOGS; GWAS meta analysis) || id:ieu-a-1127	exposure	0.004076227	0.002989484	0.177729356
			id.exposure	id.outcome	outcome	exposure	egger_intercept	se	pval
met-d-S_LDL_L	Total lipids in small LDL	160	LvFlwD	ieu-a-1127	ER+ Breast cancer (Combined Oncoarray; iCOGS; GWAS meta analysis) || id:ieu-a-1127	exposure	0.001192354	0.004485138	0.791963551
			id.exposure	id.outcome	outcome	exposure	egger_intercept	se	pval
met-d-S_LDL_P	Concentration of small LDL particles	161	BiRlvs	ieu-a-1127	ER+ Breast cancer (Combined Oncoarray; iCOGS; GWAS meta analysis) || id:ieu-a-1127	exposure	0.002783093	0.002293306	0.229747028
			id.exposure	id.outcome	outcome	exposure	egger_intercept	se	pval
met-d-S_LDL_PL	Phospholipids in small LDL	162	H3FpUE	ieu-a-1127	ER+ Breast cancer (Combined Oncoarray; iCOGS; GWAS meta analysis) || id:ieu-a-1127	exposure	-0.002042183	0.002236998	0.363649349
			id.exposure	id.outcome	outcome	exposure	egger_intercept	se	pval
met-d-S_LDL_PL_pct	Phospholipids to total lipids ratio in small LDL	163	hs04MH	ieu-a-1127	ER+ Breast cancer (Combined Oncoarray; iCOGS; GWAS meta analysis) || id:ieu-a-1127	exposure	0.000842375	0.002510668	0.738385485
			id.exposure	id.outcome	outcome	exposure	egger_intercept	se	pval
met-d-S_LDL_TG	Triglycerides in small LDL	164	Zl6U3q	ieu-a-1127	ER+ Breast cancer (Combined Oncoarray; iCOGS; GWAS meta analysis) || id:ieu-a-1127	exposure	0.003723733	0.002360735	0.119567194
			id.exposure	id.outcome	outcome	exposure	egger_intercept	se	pval
met-d-S_LDL_TG_pct	Triglycerides to total lipids ratio in small LDL	165	CfgEl7	ieu-a-1127	ER+ Breast cancer (Combined Oncoarray; iCOGS; GWAS meta analysis) || id:ieu-a-1127	exposure	0.001536958	0.002220547	0.491233225
			id.exposure	id.outcome	outcome	exposure	egger_intercept	se	pval
met-d-S_VLDL_C	Cholesterol in small VLDL	166	pHuBm9	ieu-a-1127	ER+ Breast cancer (Combined Oncoarray; iCOGS; GWAS meta analysis) || id:ieu-a-1127	exposure	-0.004051943	0.002807883	0.153957651
			id.exposure	id.outcome	outcome	exposure	egger_intercept	se	pval
met-d-S_VLDL_C_pct	Cholesterol to total lipids ratio in small VLDL	167	1q6ZaA	ieu-a-1127	ER+ Breast cancer (Combined Oncoarray; iCOGS; GWAS meta analysis) || id:ieu-a-1127	exposure	0.000497945	0.002575098	0.847159911
			id.exposure	id.outcome	outcome	exposure	egger_intercept	se	pval
met-d-S_VLDL_CE	Cholesteryl esters in small VLDL	168	hILaYJ	ieu-a-1127	ER+ Breast cancer (Combined Oncoarray; iCOGS; GWAS meta analysis) || id:ieu-a-1127	exposure	0.00172541	0.002288215	0.452836976
			id.exposure	id.outcome	outcome	exposure	egger_intercept	se	pval
met-d-S_VLDL_CE_pct	Cholesteryl esters to total lipids ratio in small VLDL	169	LY5nQl	ieu-a-1127	ER+ Breast cancer (Combined Oncoarray; iCOGS; GWAS meta analysis) || id:ieu-a-1127	exposure	0.006146069	0.003009084	0.044924473
			id.exposure	id.outcome	outcome	exposure	egger_intercept	se	pval
met-d-S_VLDL_FC	Free cholesterol in small VLDL	170	5vfhNf	ieu-a-1127	ER+ Breast cancer (Combined Oncoarray; iCOGS; GWAS meta analysis) || id:ieu-a-1127	exposure	0.004399627	0.002888634	0.131943659
			id.exposure	id.outcome	outcome	exposure	egger_intercept	se	pval
met-d-S_VLDL_FC_pct	Free cholesterol to total lipids ratio in small VLDL	171	I6qhlS	ieu-a-1127	ER+ Breast cancer (Combined Oncoarray; iCOGS; GWAS meta analysis) || id:ieu-a-1127	exposure	-4.19E-05	0.002381368	0.986017114
			id.exposure	id.outcome	outcome	exposure	egger_intercept	se	pval
met-d-S_VLDL_L	Total lipids in small VLDL	172	fmkgGC	ieu-a-1127	ER+ Breast cancer (Combined Oncoarray; iCOGS; GWAS meta analysis) || id:ieu-a-1127	exposure	0.002038595	0.002757731	0.461986896
			id.exposure	id.outcome	outcome	exposure	egger_intercept	se	pval
met-d-S_VLDL_P	Concentration of small VLDL particles	173	H2GV0e	ieu-a-1127	ER+ Breast cancer (Combined Oncoarray; iCOGS; GWAS meta analysis) || id:ieu-a-1127	exposure	0.004060992	0.002654297	0.130952429
			id.exposure	id.outcome	outcome	exposure	egger_intercept	se	pval
met-d-S_VLDL_PL	Phospholipids in small VLDL	174	AfEXgN	ieu-a-1127	ER+ Breast cancer (Combined Oncoarray; iCOGS; GWAS meta analysis) || id:ieu-a-1127	exposure	-0.001011177	0.002440175	0.679622389
			id.exposure	id.outcome	outcome	exposure	egger_intercept	se	pval
met-d-S_VLDL_PL_pct	Phospholipids to total lipids ratio in small VLDL	175	8AMKGr	ieu-a-1127	ER+ Breast cancer (Combined Oncoarray; iCOGS; GWAS meta analysis) || id:ieu-a-1127	exposure	0.003002459	0.002720164	0.272631652
			id.exposure	id.outcome	outcome	exposure	egger_intercept	se	pval
met-d-S_VLDL_TG	Triglycerides in small VLDL	176	S9Ujwa	ieu-a-1127	ER+ Breast cancer (Combined Oncoarray; iCOGS; GWAS meta analysis) || id:ieu-a-1127	exposure	0.003360072	0.002787999	0.231324264
			id.exposure	id.outcome	outcome	exposure	egger_intercept	se	pval
met-d-S_VLDL_TG_pct	Triglycerides to total lipids ratio in small VLDL	177	Mb6U4x	ieu-a-1127	ER+ Breast cancer (Combined Oncoarray; iCOGS; GWAS meta analysis) || id:ieu-a-1127	exposure	0.005436114	0.003103484	0.083821561
			id.exposure	id.outcome	outcome	exposure	egger_intercept	se	pval
met-d-SFA	Saturated fatty acids	178	07QKeh	ieu-a-1127	ER+ Breast cancer (Combined Oncoarray; iCOGS; GWAS meta analysis) || id:ieu-a-1127	exposure	-0.001451484	0.002331982	0.53520207
			id.exposure	id.outcome	outcome	exposure	egger_intercept	se	pval
met-d-SFA_pct	Ratio of saturated fatty acids to total fatty acids	179	X5nLdH	ieu-a-1127	ER+ Breast cancer (Combined Oncoarray; iCOGS; GWAS meta analysis) || id:ieu-a-1127	exposure	-0.000775297	0.002421331	0.749539162
			id.exposure	id.outcome	outcome	exposure	egger_intercept	se	pval
met-d-Sphingomyelins	Sphingomyelins	180	HoiJUC	ieu-a-1127	ER+ Breast cancer (Combined Oncoarray; iCOGS; GWAS meta analysis) || id:ieu-a-1127	exposure	-0.000730974	0.0026267	0.781476597
			id.exposure	id.outcome	outcome	exposure	egger_intercept	se	pval
met-d-TG_by_PG	Ratio of triglycerides to phosphoglycerides	181	Kw7uL5	ieu-a-1127	ER+ Breast cancer (Combined Oncoarray; iCOGS; GWAS meta analysis) || id:ieu-a-1127	exposure	0.002838126	0.002455481	0.250300005
			id.exposure	id.outcome	outcome	exposure	egger_intercept	se	pval
met-d-Total_BCAA	Total concentration of branched-chain amino acids (leucine + isoleucine + valine)	182	F7hvfg	ieu-a-1127	ER+ Breast cancer (Combined Oncoarray; iCOGS; GWAS meta analysis) || id:ieu-a-1127	exposure	-0.014290192	0.007287009	0.071654461
			id.exposure	id.outcome	outcome	exposure	egger_intercept	se	pval
met-d-Total_C	Total cholesterol	183	w4IP8N	ieu-a-1127	ER+ Breast cancer (Combined Oncoarray; iCOGS; GWAS meta analysis) || id:ieu-a-1127	exposure	0.001173766	0.002436129	0.631439593
			id.exposure	id.outcome	outcome	exposure	egger_intercept	se	pval
met-d-Total_CE	Total esterified cholesterol	184	yQhbwh	ieu-a-1127	ER+ Breast cancer (Combined Oncoarray; iCOGS; GWAS meta analysis) || id:ieu-a-1127	exposure	6.27E-05	0.002480697	0.979903791
			id.exposure	id.outcome	outcome	exposure	egger_intercept	se	pval
met-d-Total_FA	Total fatty acids	185	JqrYsq	ieu-a-1127	ER+ Breast cancer (Combined Oncoarray; iCOGS; GWAS meta analysis) || id:ieu-a-1127	exposure	0.007436044	0.002688491	0.007207711
			id.exposure	id.outcome	outcome	exposure	egger_intercept	se	pval
met-d-Total_FC	Total free cholesterol	186	k9ei0S	ieu-a-1127	ER+ Breast cancer (Combined Oncoarray; iCOGS; GWAS meta analysis) || id:ieu-a-1127	exposure	0.002502825	0.002668978	0.351899983
			id.exposure	id.outcome	outcome	exposure	egger_intercept	se	pval
met-d-Total_L	Total lipids in lipoprotein particles	187	xt2U6H	ieu-a-1127	ER+ Breast cancer (Combined Oncoarray; iCOGS; GWAS meta analysis) || id:ieu-a-1127	exposure	0.003070279	0.003590411	0.395571131
			id.exposure	id.outcome	outcome	exposure	egger_intercept	se	pval
met-d-Total_P	Total concentration of lipoprotein particles	188	sfd3nq	ieu-a-1127	ER+ Breast cancer (Combined Oncoarray; iCOGS; GWAS meta analysis) || id:ieu-a-1127	exposure	-0.002214397	0.003150377	0.484837028
			id.exposure	id.outcome	outcome	exposure	egger_intercept	se	pval
met-d-Total_PL	Total phospholipids in lipoprotein particles	189	lTJAIu	ieu-a-1127	ER+ Breast cancer (Combined Oncoarray; iCOGS; GWAS meta analysis) || id:ieu-a-1127	exposure	-0.002681408	0.003354353	0.427072938
			id.exposure	id.outcome	outcome	exposure	egger_intercept	se	pval
met-d-Total_TG	Total triglycerides	190	sLDM3k	ieu-a-1127	ER+ Breast cancer (Combined Oncoarray; iCOGS; GWAS meta analysis) || id:ieu-a-1127	exposure	-0.001229357	0.002387915	0.6080606
			id.exposure	id.outcome	outcome	exposure	egger_intercept	se	pval
met-d-Tyr	Tyrosine	191	37G6qZ	ieu-a-1127	ER+ Breast cancer (Combined Oncoarray; iCOGS; GWAS meta analysis) || id:ieu-a-1127	exposure	-0.002956274	0.003605022	0.418880775
			id.exposure	id.outcome	outcome	exposure	egger_intercept	se	pval
met-d-Unsaturation	Degree of unsaturation	192	f1muvt	ieu-a-1127	ER+ Breast cancer (Combined Oncoarray; iCOGS; GWAS meta analysis) || id:ieu-a-1127	exposure	0.002829127	0.002715305	0.301086264
			id.exposure	id.outcome	outcome	exposure	egger_intercept	se	pval
met-d-Val	Valine	193	WBHhFQ	ieu-a-1127	ER+ Breast cancer (Combined Oncoarray; iCOGS; GWAS meta analysis) || id:ieu-a-1127	exposure	-0.001157158	0.005300634	0.829403173
			id.exposure	id.outcome	outcome	exposure	egger_intercept	se	pval
met-d-VLDL_C	VLDL cholesterol	194	7mgpL3	ieu-a-1127	ER+ Breast cancer (Combined Oncoarray; iCOGS; GWAS meta analysis) || id:ieu-a-1127	exposure	0.007521673	0.003092968	0.017621009
			id.exposure	id.outcome	outcome	exposure	egger_intercept	se	pval
met-d-VLDL_CE	Cholesteryl esters in VLDL	195	PvDgOX	ieu-a-1127	ER+ Breast cancer (Combined Oncoarray; iCOGS; GWAS meta analysis) || id:ieu-a-1127	exposure	0.008502602	0.002950135	0.005348207
			id.exposure	id.outcome	outcome	exposure	egger_intercept	se	pval
met-d-VLDL_FC	Free cholesterol in VLDL	196	aq7yZt	ieu-a-1127	ER+ Breast cancer (Combined Oncoarray; iCOGS; GWAS meta analysis) || id:ieu-a-1127	exposure	0.002555219	0.003110687	0.413841285
			id.exposure	id.outcome	outcome	exposure	egger_intercept	se	pval
met-d-VLDL_L	Total lipids in VLDL	197	p6BxKf	ieu-a-1127	ER+ Breast cancer (Combined Oncoarray; iCOGS; GWAS meta analysis) || id:ieu-a-1127	exposure	0.000185406	0.002705219	0.945521522
			id.exposure	id.outcome	outcome	exposure	egger_intercept	se	pval
met-d-VLDL_P	Concentration of VLDL particles	198	ICnHWN	ieu-a-1127	ER+ Breast cancer (Combined Oncoarray; iCOGS; GWAS meta analysis) || id:ieu-a-1127	exposure	0.003259786	0.00289962	0.264051487
			id.exposure	id.outcome	outcome	exposure	egger_intercept	se	pval
met-d-VLDL_PL	Phospholipids in VLDL	199	ZX3Sgn	ieu-a-1127	ER+ Breast cancer (Combined Oncoarray; iCOGS; GWAS meta analysis) || id:ieu-a-1127	exposure	0.001001513	0.002952326	0.735284364
			id.exposure	id.outcome	outcome	exposure	egger_intercept	se	pval
met-d-VLDL_size	Average diameter for VLDL particles	200	SNKFnx	ieu-a-1127	ER+ Breast cancer (Combined Oncoarray; iCOGS; GWAS meta analysis) || id:ieu-a-1127	exposure	0.001860254	0.002532657	0.464411799
			id.exposure	id.outcome	outcome	exposure	egger_intercept	se	pval
met-d-VLDL_TG	Triglycerides in VLDL	201	cRSFeI	ieu-a-1127	ER+ Breast cancer (Combined Oncoarray; iCOGS; GWAS meta analysis) || id:ieu-a-1127	exposure	0.000657221	0.002509958	0.794052557
			id.exposure	id.outcome	outcome	exposure	egger_intercept	se	pval
met-d-XL_HDL_C	Cholesterol in very large HDL	202	Q2bITe	ieu-a-1127	ER+ Breast cancer (Combined Oncoarray; iCOGS; GWAS meta analysis) || id:ieu-a-1127	exposure	-0.002088756	0.002143506	0.331789698
			id.exposure	id.outcome	outcome	exposure	egger_intercept	se	pval
met-d-XL_HDL_C_pct	Cholesterol to total lipids ratio in very large HDL	203	l7riYA	ieu-a-1127	ER+ Breast cancer (Combined Oncoarray; iCOGS; GWAS meta analysis) || id:ieu-a-1127	exposure	-0.001935372	0.00213691	0.366886753
			id.exposure	id.outcome	outcome	exposure	egger_intercept	se	pval
met-d-XL_HDL_CE	Cholesteryl esters in very large HDL	204	fYkdIz	ieu-a-1127	ER+ Breast cancer (Combined Oncoarray; iCOGS; GWAS meta analysis) || id:ieu-a-1127	exposure	0.001339535	0.002944185	0.651177304
			id.exposure	id.outcome	outcome	exposure	egger_intercept	se	pval
met-d-XL_HDL_CE_pct	Cholesteryl esters to total lipids ratio in very large HDL	205	mMUBXq	ieu-a-1127	ER+ Breast cancer (Combined Oncoarray; iCOGS; GWAS meta analysis) || id:ieu-a-1127	exposure	0.002114259	0.002449641	0.391414936
			id.exposure	id.outcome	outcome	exposure	egger_intercept	se	pval
met-d-XL_HDL_FC	Free cholesterol in very large HDL	206	eMITaQ	ieu-a-1127	ER+ Breast cancer (Combined Oncoarray; iCOGS; GWAS meta analysis) || id:ieu-a-1127	exposure	-0.004650509	0.002550275	0.071302364
			id.exposure	id.outcome	outcome	exposure	egger_intercept	se	pval
met-d-XL_HDL_FC_pct	Free cholesterol to total lipids ratio in very large HDL	207	TxzRFg	ieu-a-1127	ER+ Breast cancer (Combined Oncoarray; iCOGS; GWAS meta analysis) || id:ieu-a-1127	exposure	-0.001714509	0.001966905	0.38533533
			id.exposure	id.outcome	outcome	exposure	egger_intercept	se	pval
met-d-XL_HDL_L	Total lipids in very large HDL	208	f5Icv0	ieu-a-1127	ER+ Breast cancer (Combined Oncoarray; iCOGS; GWAS meta analysis) || id:ieu-a-1127	exposure	-0.001877224	0.002302508	0.416649256
			id.exposure	id.outcome	outcome	exposure	egger_intercept	se	pval
met-d-XL_HDL_P	Concentration of very large HDL particles	209	y94erg	ieu-a-1127	ER+ Breast cancer (Combined Oncoarray; iCOGS; GWAS meta analysis) || id:ieu-a-1127	exposure	-0.002393259	0.002298639	0.300168482
			id.exposure	id.outcome	outcome	exposure	egger_intercept	se	pval
met-d-XL_HDL_PL	Phospholipids in very large HDL	210	ZVljo3	ieu-a-1127	ER+ Breast cancer (Combined Oncoarray; iCOGS; GWAS meta analysis) || id:ieu-a-1127	exposure	-0.000847882	0.002272333	0.709794706
			id.exposure	id.outcome	outcome	exposure	egger_intercept	se	pval
met-d-XL_HDL_PL_pct	Phospholipids to total lipids ratio in very large HDL	211	AcCtjg	ieu-a-1127	ER+ Breast cancer (Combined Oncoarray; iCOGS; GWAS meta analysis) || id:ieu-a-1127	exposure	-0.000797483	0.002402024	0.740684301
			id.exposure	id.outcome	outcome	exposure	egger_intercept	se	pval
met-d-XL_HDL_TG	Triglycerides in very large HDL	212	TtruZ7	ieu-a-1127	ER+ Breast cancer (Combined Oncoarray; iCOGS; GWAS meta analysis) || id:ieu-a-1127	exposure	0.002280185	0.002402213	0.345376664
			id.exposure	id.outcome	outcome	exposure	egger_intercept	se	pval
met-d-XL_HDL_TG_pct	Triglycerides to total lipids ratio in very large HDL	213	dWsSYO	ieu-a-1127	ER+ Breast cancer (Combined Oncoarray; iCOGS; GWAS meta analysis) || id:ieu-a-1127	exposure	-0.001063825	0.002614937	0.685112277
			id.exposure	id.outcome	outcome	exposure	egger_intercept	se	pval
met-d-XL_VLDL_C	Cholesterol in very large VLDL	214	qjAcmQ	ieu-a-1127	ER+ Breast cancer (Combined Oncoarray; iCOGS; GWAS meta analysis) || id:ieu-a-1127	exposure	0.001641902	0.002768387	0.554733752
			id.exposure	id.outcome	outcome	exposure	egger_intercept	se	pval
met-d-XL_VLDL_C_pct	Cholesterol to total lipids ratio in very large VLDL	215	dfVRXL	ieu-a-1127	ER+ Breast cancer (Combined Oncoarray; iCOGS; GWAS meta analysis) || id:ieu-a-1127	exposure	0.002542442	0.002712565	0.351299892
			id.exposure	id.outcome	outcome	exposure	egger_intercept	se	pval
met-d-XL_VLDL_CE	Cholesteryl esters in very large VLDL	216	oJycju	ieu-a-1127	ER+ Breast cancer (Combined Oncoarray; iCOGS; GWAS meta analysis) || id:ieu-a-1127	exposure	5.73E-05	0.00245411	0.981431749
			id.exposure	id.outcome	outcome	exposure	egger_intercept	se	pval
met-d-XL_VLDL_CE_pct	Cholesteryl esters to total lipids ratio in very large VLDL	217	GTAQ9k	ieu-a-1127	ER+ Breast cancer (Combined Oncoarray; iCOGS; GWAS meta analysis) || id:ieu-a-1127	exposure	0.000345442	0.00278309	0.9015227
			id.exposure	id.outcome	outcome	exposure	egger_intercept	se	pval
met-d-XL_VLDL_FC	Free cholesterol in very large VLDL	218	olm5uN	ieu-a-1127	ER+ Breast cancer (Combined Oncoarray; iCOGS; GWAS meta analysis) || id:ieu-a-1127	exposure	0.00185992	0.002747845	0.500494036
			id.exposure	id.outcome	outcome	exposure	egger_intercept	se	pval
met-d-XL_VLDL_FC_pct	Free cholesterol to total lipids ratio in very large VLDL	219	qLPXLm	ieu-a-1127	ER+ Breast cancer (Combined Oncoarray; iCOGS; GWAS meta analysis) || id:ieu-a-1127	exposure	-0.001095642	0.003659638	0.765647337
			id.exposure	id.outcome	outcome	exposure	egger_intercept	se	pval
met-d-XL_VLDL_L	Total lipids in very large VLDL	220	lk6XXb	ieu-a-1127	ER+ Breast cancer (Combined Oncoarray; iCOGS; GWAS meta analysis) || id:ieu-a-1127	exposure	0.001598013	0.002486079	0.52215721
			id.exposure	id.outcome	outcome	exposure	egger_intercept	se	pval
met-d-XL_VLDL_P	Concentration of very large VLDL particles	221	LJvR5j	ieu-a-1127	ER+ Breast cancer (Combined Oncoarray; iCOGS; GWAS meta analysis) || id:ieu-a-1127	exposure	0.001954172	0.002502399	0.43707154
			id.exposure	id.outcome	outcome	exposure	egger_intercept	se	pval
met-d-XL_VLDL_PL	Phospholipids in very large VLDL	222	1TL8Li	ieu-a-1127	ER+ Breast cancer (Combined Oncoarray; iCOGS; GWAS meta analysis) || id:ieu-a-1127	exposure	0.001242963	0.00259716	0.633555556
			id.exposure	id.outcome	outcome	exposure	egger_intercept	se	pval
met-d-XL_VLDL_PL_pct	Phospholipids to total lipids ratio in very large VLDL	223	vygqNI	ieu-a-1127	ER+ Breast cancer (Combined Oncoarray; iCOGS; GWAS meta analysis) || id:ieu-a-1127	exposure	0.010004002	0.004182221	0.020334514
			id.exposure	id.outcome	outcome	exposure	egger_intercept	se	pval
met-d-XL_VLDL_TG	Triglycerides in very large VLDL	224	gK9du2	ieu-a-1127	ER+ Breast cancer (Combined Oncoarray; iCOGS; GWAS meta analysis) || id:ieu-a-1127	exposure	0.002726994	0.002479374	0.274289033
			id.exposure	id.outcome	outcome	exposure	egger_intercept	se	pval
met-d-XL_VLDL_TG_pct	Triglycerides to total lipids ratio in very large VLDL	225	6x8SHE	ieu-a-1127	ER+ Breast cancer (Combined Oncoarray; iCOGS; GWAS meta analysis) || id:ieu-a-1127	exposure	-0.00212504	0.002965597	0.475993744
			id.exposure	id.outcome	outcome	exposure	egger_intercept	se	pval
met-d-XS_VLDL_C	Cholesterol in very small VLDL	226	FP0HAo	ieu-a-1127	ER+ Breast cancer (Combined Oncoarray; iCOGS; GWAS meta analysis) || id:ieu-a-1127	exposure	0.005942358	0.002500296	0.020291168
			id.exposure	id.outcome	outcome	exposure	egger_intercept	se	pval
met-d-XS_VLDL_C_pct	Cholesterol to total lipids ratio in very small VLDL	227	ykNGmp	ieu-a-1127	ER+ Breast cancer (Combined Oncoarray; iCOGS; GWAS meta analysis) || id:ieu-a-1127	exposure	0.00308065	0.002775407	0.270860415
			id.exposure	id.outcome	outcome	exposure	egger_intercept	se	pval
met-d-XS_VLDL_CE	Cholesteryl esters in very small VLDL	228	hSjgNO	ieu-a-1127	ER+ Breast cancer (Combined Oncoarray; iCOGS; GWAS meta analysis) || id:ieu-a-1127	exposure	3.73E-05	0.002199019	0.98651338
			id.exposure	id.outcome	outcome	exposure	egger_intercept	se	pval
met-d-XS_VLDL_CE_pct	Cholesteryl esters to total lipids ratio in very small VLDL	229	F7j4KE	ieu-a-1127	ER+ Breast cancer (Combined Oncoarray; iCOGS; GWAS meta analysis) || id:ieu-a-1127	exposure	0.000869805	0.002234562	0.697971066
			id.exposure	id.outcome	outcome	exposure	egger_intercept	se	pval
met-d-XS_VLDL_FC	Free cholesterol in very small VLDL	230	rvUhYp	ieu-a-1127	ER+ Breast cancer (Combined Oncoarray; iCOGS; GWAS meta analysis) || id:ieu-a-1127	exposure	0.005394739	0.002435515	0.029566252
			id.exposure	id.outcome	outcome	exposure	egger_intercept	se	pval
met-d-XS_VLDL_FC_pct	Free cholesterol to total lipids ratio in very small VLDL	231	liAtBX	ieu-a-1127	ER+ Breast cancer (Combined Oncoarray; iCOGS; GWAS meta analysis) || id:ieu-a-1127	exposure	-0.001812609	0.002821654	0.523193969
			id.exposure	id.outcome	outcome	exposure	egger_intercept	se	pval
met-d-XS_VLDL_L	Total lipids in very small VLDL	232	tcMJVS	ieu-a-1127	ER+ Breast cancer (Combined Oncoarray; iCOGS; GWAS meta analysis) || id:ieu-a-1127	exposure	0.005121399	0.002403291	0.035977927
			id.exposure	id.outcome	outcome	exposure	egger_intercept	se	pval
met-d-XS_VLDL_P	Concentration of very small VLDL particles	233	xlwJq7	ieu-a-1127	ER+ Breast cancer (Combined Oncoarray; iCOGS; GWAS meta analysis) || id:ieu-a-1127	exposure	0.005204218	0.002374642	0.031432756
			id.exposure	id.outcome	outcome	exposure	egger_intercept	se	pval
met-d-XS_VLDL_PL	Phospholipids in very small VLDL	234	dwpXny	ieu-a-1127	ER+ Breast cancer (Combined Oncoarray; iCOGS; GWAS meta analysis) || id:ieu-a-1127	exposure	0.004032188	0.002300922	0.083106862
			id.exposure	id.outcome	outcome	exposure	egger_intercept	se	pval
met-d-XS_VLDL_PL_pct	Phospholipids to total lipids ratio in very small VLDL	235	yretBC	ieu-a-1127	ER+ Breast cancer (Combined Oncoarray; iCOGS; GWAS meta analysis) || id:ieu-a-1127	exposure	0.001314453	0.002761311	0.635560337
			id.exposure	id.outcome	outcome	exposure	egger_intercept	se	pval
met-d-XS_VLDL_TG	Triglycerides in very small VLDL	236	fUPqU6	ieu-a-1127	ER+ Breast cancer (Combined Oncoarray; iCOGS; GWAS meta analysis) || id:ieu-a-1127	exposure	-0.000337599	0.002510273	0.893293333
			id.exposure	id.outcome	outcome	exposure	egger_intercept	se	pval
met-d-XS_VLDL_TG_pct	Triglycerides to total lipids ratio in very small VLDL	237	nTU2ym	ieu-a-1127	ER+ Breast cancer (Combined Oncoarray; iCOGS; GWAS meta analysis) || id:ieu-a-1127	exposure	0.000293876	0.002295957	0.898416359
			id.exposure	id.outcome	outcome	exposure	egger_intercept	se	pval
met-d-XXL_VLDL_C	Cholesterol in chylomicrons and extremely large VLDL	238	EdawOR	ieu-a-1127	ER+ Breast cancer (Combined Oncoarray; iCOGS; GWAS meta analysis) || id:ieu-a-1127	exposure	0.002416304	0.002635252	0.361843455
			id.exposure	id.outcome	outcome	exposure	egger_intercept	se	pval
met-d-XXL_VLDL_C_pct	Cholesterol to total lipids ratio in chylomicrons and extremely large VLDL	239	B6vqXa	ieu-a-1127	ER+ Breast cancer (Combined Oncoarray; iCOGS; GWAS meta analysis) || id:ieu-a-1127	exposure	0.002125822	0.002600529	0.415952542
			id.exposure	id.outcome	outcome	exposure	egger_intercept	se	pval
met-d-XXL_VLDL_CE	Cholesteryl esters in chylomicrons and extremely large VLDL	240	yFKRnz	ieu-a-1127	ER+ Breast cancer (Combined Oncoarray; iCOGS; GWAS meta analysis) || id:ieu-a-1127	exposure	-0.003660977	0.00424725	0.395779116
			id.exposure	id.outcome	outcome	exposure	egger_intercept	se	pval
met-d-XXL_VLDL_CE_pct	Cholesteryl esters to total lipids ratio in chylomicrons and extremely large VLDL	241	Gnb5va	ieu-a-1127	ER+ Breast cancer (Combined Oncoarray; iCOGS; GWAS meta analysis) || id:ieu-a-1127	exposure	0.002301492	0.003406484	0.504823508
			id.exposure	id.outcome	outcome	exposure	egger_intercept	se	pval
met-d-XXL_VLDL_FC	Free cholesterol in chylomicrons and extremely large VLDL	242	aHPvJN	ieu-a-1127	ER+ Breast cancer (Combined Oncoarray; iCOGS; GWAS meta analysis) || id:ieu-a-1127	exposure	0.001671454	0.002639565	0.528323881
			id.exposure	id.outcome	outcome	exposure	egger_intercept	se	pval
met-d-XXL_VLDL_FC_pct	Free cholesterol to total lipids ratio in chylomicrons and extremely large VLDL	243	sgkgLk	ieu-a-1127	ER+ Breast cancer (Combined Oncoarray; iCOGS; GWAS meta analysis) || id:ieu-a-1127	exposure	0.003922173	0.003204445	0.229895884
			id.exposure	id.outcome	outcome	exposure	egger_intercept	se	pval
met-d-XXL_VLDL_L	Total lipids in chylomicrons and extremely large VLDL	244	xAM45j	ieu-a-1127	ER+ Breast cancer (Combined Oncoarray; iCOGS; GWAS meta analysis) || id:ieu-a-1127	exposure	0.001220953	0.002800446	0.664051715
			id.exposure	id.outcome	outcome	exposure	egger_intercept	se	pval
met-d-XXL_VLDL_P	Concentration of chylomicrons and extremely large VLDL particles	245	S8wADx	ieu-a-1127	ER+ Breast cancer (Combined Oncoarray; iCOGS; GWAS meta analysis) || id:ieu-a-1127	exposure	0.002870432	0.002774347	0.304121099
			id.exposure	id.outcome	outcome	exposure	egger_intercept	se	pval
met-d-XXL_VLDL_PL	Phospholipids in chylomicrons and extremely large VLDL	246	5DMEDx	ieu-a-1127	ER+ Breast cancer (Combined Oncoarray; iCOGS; GWAS meta analysis) || id:ieu-a-1127	exposure	0.002060202	0.002590332	0.428603811
			id.exposure	id.outcome	outcome	exposure	egger_intercept	se	pval
met-d-XXL_VLDL_PL_pct	Phospholipids to total lipids ratio in chylomicrons and extremely large VLDL	247	V4RgNF	ieu-a-1127	ER+ Breast cancer (Combined Oncoarray; iCOGS; GWAS meta analysis) || id:ieu-a-1127	exposure	-0.001545605	0.002814375	0.585103206
			id.exposure	id.outcome	outcome	exposure	egger_intercept	se	pval
met-d-XXL_VLDL_TG	Triglycerides in chylomicrons and extremely large VLDL	248	GAO3HN	ieu-a-1127	ER+ Breast cancer (Combined Oncoarray; iCOGS; GWAS meta analysis) || id:ieu-a-1127	exposure	0.001446491	0.002722172	0.596729944
			id.exposure	id.outcome	outcome	exposure	egger_intercept	se	pval
met-d-XXL_VLDL_TG_pct	Triglycerides to total lipids ratio in chylomicrons and extremely large VLDL	249	UUfwlG	ieu-a-1127	ER+ Breast cancer (Combined Oncoarray; iCOGS; GWAS meta analysis) || id:ieu-a-1127	exposure	0.002778215	0.003805177	0.471847997
