# Supplementary material for: Identification of circulating metabolites linked to the risk of breast cancer: a mendelian randomization study
Source: Front Pharmacol. 2024 Sep 11;15:1442723. doi: 10.3389/fphar.2024.1442723 (PMC11422656; doi:10.3389/fphar.2024.1442723)
Supplement: Supplementary file 6 [file DataSheet7.CSV]

Supplementary Table 3: Detailed description of the results of Heterogeneity analysis for ER+ Breast cancer
Type	annotation	number	id.exposure	id.outcome	outcome	exposure	method	Q	Q_df	Q_pval
met-d-Acetate	Acetate	1	w0sM3D	ieu-a-1127	ER+ Breast cancer (Combined Oncoarray; iCOGS; GWAS meta analysis) || id:ieu-a-1127	exposure	MR Egger	6.138128642	6	0.407896191
met-d-Acetate	Acetate	1	w0sM3D	ieu-a-1127	ER+ Breast cancer (Combined Oncoarray; iCOGS; GWAS meta analysis) || id:ieu-a-1127	exposure	Inverse variance weighted	6.290138716	7	0.506309143
			id.exposure	id.outcome	outcome	exposure	method	Q	Q_df	Q_pval
met-d-Acetoacetate	Acetoacetate	2	IxIb6F	ieu-a-1127	ER+ Breast cancer (Combined Oncoarray; iCOGS; GWAS meta analysis) || id:ieu-a-1127	exposure	MR Egger	9.154064998	4	0.057361859
met-d-Acetoacetate	Acetoacetate	2	IxIb6F	ieu-a-1127	ER+ Breast cancer (Combined Oncoarray; iCOGS; GWAS meta analysis) || id:ieu-a-1127	exposure	Inverse variance weighted	19.63008934	5	0.001466018
			id.exposure	id.outcome	outcome	exposure	method	Q	Q_df	Q_pval
met-d-Acetone	Acetone	3	Mv8HG9	ieu-a-1127	ER+ Breast cancer (Combined Oncoarray; iCOGS; GWAS meta analysis) || id:ieu-a-1127	exposure	MR Egger	69.21003711	8	7.06E-12
met-d-Acetone	Acetone	3	Mv8HG9	ieu-a-1127	ER+ Breast cancer (Combined Oncoarray; iCOGS; GWAS meta analysis) || id:ieu-a-1127	exposure	Inverse variance weighted	72.76442713	9	4.36E-12
			id.exposure	id.outcome	outcome	exposure	method	Q	Q_df	Q_pval
met-d-Ala	Alanine	4	soHoVn	ieu-a-1127	ER+ Breast cancer (Combined Oncoarray; iCOGS; GWAS meta analysis) || id:ieu-a-1127	exposure	MR Egger	38.86194827	23	0.020543701
met-d-Ala	Alanine	4	soHoVn	ieu-a-1127	ER+ Breast cancer (Combined Oncoarray; iCOGS; GWAS meta analysis) || id:ieu-a-1127	exposure	Inverse variance weighted	41.61686277	24	0.014239173
			id.exposure	id.outcome	outcome	exposure	method	Q	Q_df	Q_pval
met-d-Albumin	Albumin	5	QfXcWH	ieu-a-1127	ER+ Breast cancer (Combined Oncoarray; iCOGS; GWAS meta analysis) || id:ieu-a-1127	exposure	MR Egger	149.4506632	29	3.64E-18
met-d-Albumin	Albumin	5	QfXcWH	ieu-a-1127	ER+ Breast cancer (Combined Oncoarray; iCOGS; GWAS meta analysis) || id:ieu-a-1127	exposure	Inverse variance weighted	154.1151047	30	1.24E-18
			id.exposure	id.outcome	outcome	exposure	method	Q	Q_df	Q_pval
met-d-ApoA1	Apolipoprotein A1	6	yotarP	ieu-a-1127	ER+ Breast cancer (Combined Oncoarray; iCOGS; GWAS meta analysis) || id:ieu-a-1127	exposure	MR Egger	158.1859203	80	4.50E-07
met-d-ApoA3	Apolipoprotein A3	6	yotarP	ieu-a-1127	ER+ Breast cancer (Combined Oncoarray; iCOGS; GWAS meta analysis) || id:ieu-a-1127	exposure	Inverse variance weighted	158.2562419	81	6.31E-07
			id.exposure	id.outcome	outcome	exposure	method	Q	Q_df	Q_pval
met-d-ApoB	Apolipoprotein B	7	H0UKPF	ieu-a-1127	ER+ Breast cancer (Combined Oncoarray; iCOGS; GWAS meta analysis) || id:ieu-a-1127	exposure	MR Egger	109.2087993	66	0.000656645
met-d-ApoB	Apolipoprotein B	7	H0UKPF	ieu-a-1127	ER+ Breast cancer (Combined Oncoarray; iCOGS; GWAS meta analysis) || id:ieu-a-1127	exposure	Inverse variance weighted	117.3202194	67	0.00014149
			id.exposure	id.outcome	outcome	exposure	method	Q	Q_df	Q_pval
met-d-ApoB_by_ApoA1	Ratio of apolipoprotein B to apolipoprotein A1	8	DCz6Yi	ieu-a-1127	ER+ Breast cancer (Combined Oncoarray; iCOGS; GWAS meta analysis) || id:ieu-a-1127	exposure	MR Egger	160.0714443	83	8.00E-07
met-d-ApoB_by_ApoA3	Ratio of apolipoprotein B to apolipoprotein A3	8	DCz6Yi	ieu-a-1127	ER+ Breast cancer (Combined Oncoarray; iCOGS; GWAS meta analysis) || id:ieu-a-1127	exposure	Inverse variance weighted	160.5574261	84	9.99E-07
			id.exposure	id.outcome	outcome	exposure	method	Q	Q_df	Q_pval
met-d-bOHbutyrate	3-Hydroxybutyrate	9	hh4bFe	ieu-a-1127	ER+ Breast cancer (Combined Oncoarray; iCOGS; GWAS meta analysis) || id:ieu-a-1127	exposure	MR Egger	34.73163661	13	0.000930843
met-d-bOHbutyrate	3-Hydroxybutyrate	9	hh4bFe	ieu-a-1127	ER+ Breast cancer (Combined Oncoarray; iCOGS; GWAS meta analysis) || id:ieu-a-1127	exposure	Inverse variance weighted	37.60260972	14	0.000597565
			id.exposure	id.outcome	outcome	exposure	method	Q	Q_df	Q_pval
met-d-Cholines	Total cholines	10	zYYFaQ	ieu-a-1127	ER+ Breast cancer (Combined Oncoarray; iCOGS; GWAS meta analysis) || id:ieu-a-1127	exposure	MR Egger	117.8012761	63	3.49E-05
met-d-Cholines	Total cholines	10	zYYFaQ	ieu-a-1127	ER+ Breast cancer (Combined Oncoarray; iCOGS; GWAS meta analysis) || id:ieu-a-1127	exposure	Inverse variance weighted	117.8047746	64	4.87E-05
			id.exposure	id.outcome	outcome	exposure	method	Q	Q_df	Q_pval
met-d-Citrate	Citrate	11	MwLwg1	ieu-a-1127	ER+ Breast cancer (Combined Oncoarray; iCOGS; GWAS meta analysis) || id:ieu-a-1127	exposure	MR Egger	63.11338539	33	0.001225148
met-d-Citrate	Citrate	11	MwLwg1	ieu-a-1127	ER+ Breast cancer (Combined Oncoarray; iCOGS; GWAS meta analysis) || id:ieu-a-1127	exposure	Inverse variance weighted	63.32012473	34	0.001662718
			id.exposure	id.outcome	outcome	exposure	method	Q	Q_df	Q_pval
met-d-Clinical_LDL_C	Clinical LDL cholesterol	12	WiRRER	ieu-a-1127	ER+ Breast cancer (Combined Oncoarray; iCOGS; GWAS meta analysis) || id:ieu-a-1127	exposure	MR Egger	85.5177458	52	0.002341095
met-d-Clinical_LDL_C	Clinical LDL cholesterol	12	WiRRER	ieu-a-1127	ER+ Breast cancer (Combined Oncoarray; iCOGS; GWAS meta analysis) || id:ieu-a-1127	exposure	Inverse variance weighted	88.00647775	53	0.001789873
			id.exposure	id.outcome	outcome	exposure	method	Q	Q_df	Q_pval
met-d-Creatinine	Creatinine	13	fsuhsw	ieu-a-1127	ER+ Breast cancer (Combined Oncoarray; iCOGS; GWAS meta analysis) || id:ieu-a-1127	exposure	MR Egger	129.0305237	64	2.75E-06
met-d-Creatinine	Creatinine	13	fsuhsw	ieu-a-1127	ER+ Breast cancer (Combined Oncoarray; iCOGS; GWAS meta analysis) || id:ieu-a-1127	exposure	Inverse variance weighted	129.3880004	65	3.62E-06
			id.exposure	id.outcome	outcome	exposure	method	Q	Q_df	Q_pval
met-d-DHA	Docosahexaenoic acid	14	anU5SD	ieu-a-1127	ER+ Breast cancer (Combined Oncoarray; iCOGS; GWAS meta analysis) || id:ieu-a-1127	exposure	MR Egger	139.3187045	58	1.21E-08
met-d-DHA	Docosahexaenoic acid	14	anU5SD	ieu-a-1127	ER+ Breast cancer (Combined Oncoarray; iCOGS; GWAS meta analysis) || id:ieu-a-1127	exposure	Inverse variance weighted	142.4624488	59	7.38E-09
			id.exposure	id.outcome	outcome	exposure	method	Q	Q_df	Q_pval
met-d-DHA_pct	Ratio of docosahexaenoic acid to total fatty acids	15	V9Y7Uc	ieu-a-1127	ER+ Breast cancer (Combined Oncoarray; iCOGS; GWAS meta analysis) || id:ieu-a-1127	exposure	MR Egger	113.8215942	44	4.25E-08
met-d-DHA_pct	Ratio of docosahexaenoic acid to total fatty acids	15	V9Y7Uc	ieu-a-1127	ER+ Breast cancer (Combined Oncoarray; iCOGS; GWAS meta analysis) || id:ieu-a-1127	exposure	Inverse variance weighted	122.5304069	45	4.20E-09
			id.exposure	id.outcome	outcome	exposure	method	Q	Q_df	Q_pval
met-d-Gln	Glutamine	16	inxWBh	ieu-a-1127	ER+ Breast cancer (Combined Oncoarray; iCOGS; GWAS meta analysis) || id:ieu-a-1127	exposure	MR Egger	112.8702011	35	4.02E-10
met-d-Gln	Glutamine	16	inxWBh	ieu-a-1127	ER+ Breast cancer (Combined Oncoarray; iCOGS; GWAS meta analysis) || id:ieu-a-1127	exposure	Inverse variance weighted	113.1232122	36	6.73E-10
			id.exposure	id.outcome	outcome	exposure	method	Q	Q_df	Q_pval
met-d-Glucose	Glucose	17	4LZDIg	ieu-a-1127	ER+ Breast cancer (Combined Oncoarray; iCOGS; GWAS meta analysis) || id:ieu-a-1127	exposure	MR Egger	24.4598346	17	0.107469705
met-d-Glucose	Glucose	17	4LZDIg	ieu-a-1127	ER+ Breast cancer (Combined Oncoarray; iCOGS; GWAS meta analysis) || id:ieu-a-1127	exposure	Inverse variance weighted	26.9971412	18	0.079049126
			id.exposure	id.outcome	outcome	exposure	method	Q	Q_df	Q_pval
met-d-Gly	Glycine	18	AxnPs9	ieu-a-1127	ER+ Breast cancer (Combined Oncoarray; iCOGS; GWAS meta analysis) || id:ieu-a-1127	exposure	MR Egger	99.67549703	57	0.000406009
met-d-Gly	Glycine	18	AxnPs9	ieu-a-1127	ER+ Breast cancer (Combined Oncoarray; iCOGS; GWAS meta analysis) || id:ieu-a-1127	exposure	Inverse variance weighted	102.7720306	58	0.000266707
			id.exposure	id.outcome	outcome	exposure	method	Q	Q_df	Q_pval
met-d-GlycA	Glycoprotein acetyls	19	qwIqIp	ieu-a-1127	ER+ Breast cancer (Combined Oncoarray; iCOGS; GWAS meta analysis) || id:ieu-a-1127	exposure	MR Egger	156.952355	67	3.51E-09
met-d-GlycA	Glycoprotein acetyls	19	qwIqIp	ieu-a-1127	ER+ Breast cancer (Combined Oncoarray; iCOGS; GWAS meta analysis) || id:ieu-a-1127	exposure	Inverse variance weighted	157.7401623	68	4.32E-09
			id.exposure	id.outcome	outcome	exposure	method	Q	Q_df	Q_pval
met-d-HDL_C	HDL cholesterol	20	N5JBoJ	ieu-a-1127	ER+ Breast cancer (Combined Oncoarray; iCOGS; GWAS meta analysis) || id:ieu-a-1127	exposure	MR Egger	169.3539585	103	4.16E-05
met-d-HDL_C	HDL cholesterol	20	N5JBoJ	ieu-a-1127	ER+ Breast cancer (Combined Oncoarray; iCOGS; GWAS meta analysis) || id:ieu-a-1127	exposure	Inverse variance weighted	173.1058288	104	2.47E-05
			id.exposure	id.outcome	outcome	exposure	method	Q	Q_df	Q_pval
met-d-HDL_CE	Cholesteryl esters in HDL	21	IylRrj	ieu-a-1127	ER+ Breast cancer (Combined Oncoarray; iCOGS; GWAS meta analysis) || id:ieu-a-1127	exposure	MR Egger	197.7465295	110	5.80E-07
met-d-HDL_CE	Cholesteryl esters in HDL	21	IylRrj	ieu-a-1127	ER+ Breast cancer (Combined Oncoarray; iCOGS; GWAS meta analysis) || id:ieu-a-1127	exposure	Inverse variance weighted	198.1933866	111	7.10E-07
			id.exposure	id.outcome	outcome	exposure	method	Q	Q_df	Q_pval
met-d-HDL_FC	Free cholesterol in HDL	22	dI97UZ	ieu-a-1127	ER+ Breast cancer (Combined Oncoarray; iCOGS; GWAS meta analysis) || id:ieu-a-1127	exposure	MR Egger	165.3852332	95	1.04E-05
met-d-HDL_FC	Free cholesterol in HDL	22	dI97UZ	ieu-a-1127	ER+ Breast cancer (Combined Oncoarray; iCOGS; GWAS meta analysis) || id:ieu-a-1127	exposure	Inverse variance weighted	167.514337	96	8.68E-06
			id.exposure	id.outcome	outcome	exposure	method	Q	Q_df	Q_pval
met-d-HDL_L	Total lipids in HDL	23	CWnHUF	ieu-a-1127	ER+ Breast cancer (Combined Oncoarray; iCOGS; GWAS meta analysis) || id:ieu-a-1127	exposure	MR Egger	174.5985439	89	1.62E-07
met-d-HDL_L	Total lipids in HDL	23	CWnHUF	ieu-a-1127	ER+ Breast cancer (Combined Oncoarray; iCOGS; GWAS meta analysis) || id:ieu-a-1127	exposure	Inverse variance weighted	174.998385	90	2.08E-07
			id.exposure	id.outcome	outcome	exposure	method	Q	Q_df	Q_pval
met-d-HDL_P	Concentration of HDL particles	24	oDIgMf	ieu-a-1127	ER+ Breast cancer (Combined Oncoarray; iCOGS; GWAS meta analysis) || id:ieu-a-1127	exposure	MR Egger	134.6137544	69	3.93E-06
met-d-HDL_P	Concentration of HDL particles	24	oDIgMf	ieu-a-1127	ER+ Breast cancer (Combined Oncoarray; iCOGS; GWAS meta analysis) || id:ieu-a-1127	exposure	Inverse variance weighted	136.031172	70	3.88E-06
			id.exposure	id.outcome	outcome	exposure	method	Q	Q_df	Q_pval
met-d-HDL_PL	Phospholipids in HDL	25	0xBh5r	ieu-a-1127	ER+ Breast cancer (Combined Oncoarray; iCOGS; GWAS meta analysis) || id:ieu-a-1127	exposure	MR Egger	167.5527526	80	3.74E-08
met-d-HDL_PL	Phospholipids in HDL	25	0xBh5r	ieu-a-1127	ER+ Breast cancer (Combined Oncoarray; iCOGS; GWAS meta analysis) || id:ieu-a-1127	exposure	Inverse variance weighted	168.5135257	81	4.23E-08
			id.exposure	id.outcome	outcome	exposure	method	Q	Q_df	Q_pval
met-d-HDL_size	Average diameter for HDL particles	26	cKXXFd	ieu-a-1127	ER+ Breast cancer (Combined Oncoarray; iCOGS; GWAS meta analysis) || id:ieu-a-1127	exposure	MR Egger	253.0064376	132	1.22E-09
met-d-HDL_size	Average diameter for HDL particles	26	cKXXFd	ieu-a-1127	ER+ Breast cancer (Combined Oncoarray; iCOGS; GWAS meta analysis) || id:ieu-a-1127	exposure	Inverse variance weighted	253.7638852	133	1.42E-09
			id.exposure	id.outcome	outcome	exposure	method	Q	Q_df	Q_pval
met-d-HDL_TG	Triglycerides in HDL	27	r79cwb	ieu-a-1127	ER+ Breast cancer (Combined Oncoarray; iCOGS; GWAS meta analysis) || id:ieu-a-1127	exposure	MR Egger	150.37013	82	6.29E-06
met-d-HDL_TG	Triglycerides in HDL	27	r79cwb	ieu-a-1127	ER+ Breast cancer (Combined Oncoarray; iCOGS; GWAS meta analysis) || id:ieu-a-1127	exposure	Inverse variance weighted	151.064362	83	7.33E-06
			id.exposure	id.outcome	outcome	exposure	method	Q	Q_df	Q_pval
met-d-His	Histidine	28	BytLVH	ieu-a-1127	ER+ Breast cancer (Combined Oncoarray; iCOGS; GWAS meta analysis) || id:ieu-a-1127	exposure	MR Egger	12.58659768	12	0.399790125
met-d-His	Histidine	28	BytLVH	ieu-a-1127	ER+ Breast cancer (Combined Oncoarray; iCOGS; GWAS meta analysis) || id:ieu-a-1127	exposure	Inverse variance weighted	14.60407702	13	0.332716815
			id.exposure	id.outcome	outcome	exposure	method	Q	Q_df	Q_pval
met-d-IDL_C	Cholesterol in IDL	29	3UYaT5	ieu-a-1127	ER+ Breast cancer (Combined Oncoarray; iCOGS; GWAS meta analysis) || id:ieu-a-1127	exposure	MR Egger	118.4590122	70	0.000265569
met-d-IDL_C	Cholesterol in IDL	29	3UYaT5	ieu-a-1127	ER+ Breast cancer (Combined Oncoarray; iCOGS; GWAS meta analysis) || id:ieu-a-1127	exposure	Inverse variance weighted	118.9249553	71	0.000318635
			id.exposure	id.outcome	outcome	exposure	method	Q	Q_df	Q_pval
met-d-IDL_C_pct	Cholesterol to total lipids ratio in IDL	30	n0qVMN	ieu-a-1127	ER+ Breast cancer (Combined Oncoarray; iCOGS; GWAS meta analysis) || id:ieu-a-1127	exposure	MR Egger	107.180686	67	0.00132708
met-d-IDL_C_pct	Cholesterol to total lipids ratio in IDL	30	n0qVMN	ieu-a-1127	ER+ Breast cancer (Combined Oncoarray; iCOGS; GWAS meta analysis) || id:ieu-a-1127	exposure	Inverse variance weighted	107.2562728	68	0.001693561
			id.exposure	id.outcome	outcome	exposure	method	Q	Q_df	Q_pval
met-d-IDL_CE	Cholesteryl esters in IDL	31	aGQukH	ieu-a-1127	ER+ Breast cancer (Combined Oncoarray; iCOGS; GWAS meta analysis) || id:ieu-a-1127	exposure	MR Egger	148.9447164	69	8.27E-08
met-d-IDL_CE	Cholesteryl esters in IDL	31	aGQukH	ieu-a-1127	ER+ Breast cancer (Combined Oncoarray; iCOGS; GWAS meta analysis) || id:ieu-a-1127	exposure	Inverse variance weighted	149.1633111	70	1.16E-07
			id.exposure	id.outcome	outcome	exposure	method	Q	Q_df	Q_pval
met-d-IDL_CE_pct	Cholesteryl esters to total lipids ratio in IDL	32	ckR3ZT	ieu-a-1127	ER+ Breast cancer (Combined Oncoarray; iCOGS; GWAS meta analysis) || id:ieu-a-1127	exposure	MR Egger	200.512061	91	3.22E-10
met-d-IDL_CE_pct	Cholesteryl esters to total lipids ratio in IDL	32	ckR3ZT	ieu-a-1127	ER+ Breast cancer (Combined Oncoarray; iCOGS; GWAS meta analysis) || id:ieu-a-1127	exposure	Inverse variance weighted	202.1409211	92	3.06E-10
			id.exposure	id.outcome	outcome	exposure	method	Q	Q_df	Q_pval
met-d-IDL_FC	Free cholesterol in IDL	33	4IBXH8	ieu-a-1127	ER+ Breast cancer (Combined Oncoarray; iCOGS; GWAS meta analysis) || id:ieu-a-1127	exposure	MR Egger	121.7577962	69	9.29E-05
met-d-IDL_FC	Free cholesterol in IDL	33	4IBXH8	ieu-a-1127	ER+ Breast cancer (Combined Oncoarray; iCOGS; GWAS meta analysis) || id:ieu-a-1127	exposure	Inverse variance weighted	122.048505	70	0.00011773
			id.exposure	id.outcome	outcome	exposure	method	Q	Q_df	Q_pval
met-d-IDL_FC_pct	Free cholesterol to total lipids ratio in IDL	34	LwsV6W	ieu-a-1127	ER+ Breast cancer (Combined Oncoarray; iCOGS; GWAS meta analysis) || id:ieu-a-1127	exposure	MR Egger	93.05388699	52	0.000408101
met-d-IDL_FC_pct	Free cholesterol to total lipids ratio in IDL	34	LwsV6W	ieu-a-1127	ER+ Breast cancer (Combined Oncoarray; iCOGS; GWAS meta analysis) || id:ieu-a-1127	exposure	Inverse variance weighted	97.91371765	53	0.000171781
			id.exposure	id.outcome	outcome	exposure	method	Q	Q_df	Q_pval
met-d-IDL_L	Total lipids in IDL	35	LUiEv3	ieu-a-1127	ER+ Breast cancer (Combined Oncoarray; iCOGS; GWAS meta analysis) || id:ieu-a-1127	exposure	MR Egger	111.5196497	65	0.000294406
met-d-IDL_L	Total lipids in IDL	35	LUiEv3	ieu-a-1127	ER+ Breast cancer (Combined Oncoarray; iCOGS; GWAS meta analysis) || id:ieu-a-1127	exposure	Inverse variance weighted	111.535313	66	0.000392949
			id.exposure	id.outcome	outcome	exposure	method	Q	Q_df	Q_pval
met-d-IDL_P	Concentration of IDL particles	36	WzFYwU	ieu-a-1127	ER+ Breast cancer (Combined Oncoarray; iCOGS; GWAS meta analysis) || id:ieu-a-1127	exposure	MR Egger	102.9202465	54	6.83E-05
met-d-IDL_P	Concentration of IDL particles	36	WzFYwU	ieu-a-1127	ER+ Breast cancer (Combined Oncoarray; iCOGS; GWAS meta analysis) || id:ieu-a-1127	exposure	Inverse variance weighted	102.9573987	55	9.55E-05
			id.exposure	id.outcome	outcome	exposure	method	Q	Q_df	Q_pval
met-d-IDL_PL	Phospholipids in IDL	37	TO0BGV	ieu-a-1127	ER+ Breast cancer (Combined Oncoarray; iCOGS; GWAS meta analysis) || id:ieu-a-1127	exposure	MR Egger	113.7015299	67	0.000323175
met-d-IDL_PL	Phospholipids in IDL	37	TO0BGV	ieu-a-1127	ER+ Breast cancer (Combined Oncoarray; iCOGS; GWAS meta analysis) || id:ieu-a-1127	exposure	Inverse variance weighted	117.1620909	68	0.000198228
			id.exposure	id.outcome	outcome	exposure	method	Q	Q_df	Q_pval
met-d-IDL_PL_pct	Phospholipids to total lipids ratio in IDL	38	jtF7VT	ieu-a-1127	ER+ Breast cancer (Combined Oncoarray; iCOGS; GWAS meta analysis) || id:ieu-a-1127	exposure	MR Egger	103.768514	60	0.000390726
met-d-IDL_PL_pct	Phospholipids to total lipids ratio in IDL	38	jtF7VT	ieu-a-1127	ER+ Breast cancer (Combined Oncoarray; iCOGS; GWAS meta analysis) || id:ieu-a-1127	exposure	Inverse variance weighted	104.67229	61	0.000428328
			id.exposure	id.outcome	outcome	exposure	method	Q	Q_df	Q_pval
met-d-IDL_TG	Triglycerides in IDL	39	cczcYO	ieu-a-1127	ER+ Breast cancer (Combined Oncoarray; iCOGS; GWAS meta analysis) || id:ieu-a-1127	exposure	MR Egger	151.9218418	84	8.21E-06
met-d-IDL_TG	Triglycerides in IDL	39	cczcYO	ieu-a-1127	ER+ Breast cancer (Combined Oncoarray; iCOGS; GWAS meta analysis) || id:ieu-a-1127	exposure	Inverse variance weighted	152.8926101	85	8.94E-06
			id.exposure	id.outcome	outcome	exposure	method	Q	Q_df	Q_pval
met-d-IDL_TG_pct	Triglycerides to total lipids ratio in IDL	40	BLffNF	ieu-a-1127	ER+ Breast cancer (Combined Oncoarray; iCOGS; GWAS meta analysis) || id:ieu-a-1127	exposure	MR Egger	148.067221	86	3.67E-05
met-d-IDL_TG_pct	Triglycerides to total lipids ratio in IDL	40	BLffNF	ieu-a-1127	ER+ Breast cancer (Combined Oncoarray; iCOGS; GWAS meta analysis) || id:ieu-a-1127	exposure	Inverse variance weighted	148.2886022	87	4.66E-05
			id.exposure	id.outcome	outcome	exposure	method	Q	Q_df	Q_pval
met-d-Ile	Isoleucine	41	grtyuP	ieu-a-1127	ER+ Breast cancer (Combined Oncoarray; iCOGS; GWAS meta analysis) || id:ieu-a-1127	exposure	MR Egger	18.74794991	6	0.004611175
met-d-Ile	Isoleucine	41	grtyuP	ieu-a-1127	ER+ Breast cancer (Combined Oncoarray; iCOGS; GWAS meta analysis) || id:ieu-a-1127	exposure	Inverse variance weighted	26.4257022	7	0.000422631
			id.exposure	id.outcome	outcome	exposure	method	Q	Q_df	Q_pval
met-d-L_HDL_C	Cholesterol in large HDL	42	padj6D	ieu-a-1127	ER+ Breast cancer (Combined Oncoarray; iCOGS; GWAS meta analysis) || id:ieu-a-1127	exposure	MR Egger	83.91517357	59	0.018216255
met-d-L_HDL_C	Cholesterol in large HDL	42	padj6D	ieu-a-1127	ER+ Breast cancer (Combined Oncoarray; iCOGS; GWAS meta analysis) || id:ieu-a-1127	exposure	Inverse variance weighted	96.01061817	60	0.002173331
			id.exposure	id.outcome	outcome	exposure	method	Q	Q_df	Q_pval
met-d-L_HDL_C_pct	Cholesterol to total lipids ratio in large HDL	43	c0jDLU	ieu-a-1127	ER+ Breast cancer (Combined Oncoarray; iCOGS; GWAS meta analysis) || id:ieu-a-1127	exposure	MR Egger	9.25689225	7	0.234734714
met-d-L_HDL_C_pct	Cholesterol to total lipids ratio in large HDL	43	c0jDLU	ieu-a-1127	ER+ Breast cancer (Combined Oncoarray; iCOGS; GWAS meta analysis) || id:ieu-a-1127	exposure	Inverse variance weighted	9.53656734	8	0.299069607
			id.exposure	id.outcome	outcome	exposure	method	Q	Q_df	Q_pval
met-d-L_HDL_CE	Cholesteryl esters in large HDL	44	YiRWa1	ieu-a-1127	ER+ Breast cancer (Combined Oncoarray; iCOGS; GWAS meta analysis) || id:ieu-a-1127	exposure	MR Egger	89.00374583	38	5.66E-06
met-d-L_HDL_CE	Cholesteryl esters in large HDL	44	YiRWa1	ieu-a-1127	ER+ Breast cancer (Combined Oncoarray; iCOGS; GWAS meta analysis) || id:ieu-a-1127	exposure	Inverse variance weighted	89.10731397	39	8.60E-06
			id.exposure	id.outcome	outcome	exposure	method	Q	Q_df	Q_pval
met-d-L_HDL_CE_pct	Cholesteryl esters to total lipids ratio in large HDL	45	SAMbh4	ieu-a-1127	ER+ Breast cancer (Combined Oncoarray; iCOGS; GWAS meta analysis) || id:ieu-a-1127	exposure	MR Egger	106.330274	62	0.000394776
met-d-L_HDL_CE_pct	Cholesteryl esters to total lipids ratio in large HDL	45	SAMbh4	ieu-a-1127	ER+ Breast cancer (Combined Oncoarray; iCOGS; GWAS meta analysis) || id:ieu-a-1127	exposure	Inverse variance weighted	108.2964503	63	0.000339159
			id.exposure	id.outcome	outcome	exposure	method	Q	Q_df	Q_pval
met-d-L_HDL_FC	Free cholesterol in large HDL	46	sbyE6w	ieu-a-1127	ER+ Breast cancer (Combined Oncoarray; iCOGS; GWAS meta analysis) || id:ieu-a-1127	exposure	MR Egger	91.45377851	58	0.00333467
met-d-L_HDL_FC	Free cholesterol in large HDL	46	sbyE6w	ieu-a-1127	ER+ Breast cancer (Combined Oncoarray; iCOGS; GWAS meta analysis) || id:ieu-a-1127	exposure	Inverse variance weighted	98.25962128	59	0.001014435
			id.exposure	id.outcome	outcome	exposure	method	Q	Q_df	Q_pval
met-d-L_HDL_FC_pct	Free cholesterol to total lipids ratio in large HDL	47	NwoiaE	ieu-a-1127	ER+ Breast cancer (Combined Oncoarray; iCOGS; GWAS meta analysis) || id:ieu-a-1127	exposure	MR Egger	109.4550114	63	0.000259849
met-d-L_HDL_FC_pct	Free cholesterol to total lipids ratio in large HDL	47	NwoiaE	ieu-a-1127	ER+ Breast cancer (Combined Oncoarray; iCOGS; GWAS meta analysis) || id:ieu-a-1127	exposure	Inverse variance weighted	111.6069933	64	0.000213785
			id.exposure	id.outcome	outcome	exposure	method	Q	Q_df	Q_pval
met-d-L_HDL_L	Total lipids in large HDL	48	2ZFxVZ	ieu-a-1127	ER+ Breast cancer (Combined Oncoarray; iCOGS; GWAS meta analysis) || id:ieu-a-1127	exposure	MR Egger	96.58214692	60	0.001925583
met-d-L_HDL_L	Total lipids in large HDL	48	2ZFxVZ	ieu-a-1127	ER+ Breast cancer (Combined Oncoarray; iCOGS; GWAS meta analysis) || id:ieu-a-1127	exposure	Inverse variance weighted	99.18917202	61	0.001445964
			id.exposure	id.outcome	outcome	exposure	method	Q	Q_df	Q_pval
met-d-L_HDL_P	Concentration of large HDL particles	49	dDqUEq	ieu-a-1127	ER+ Breast cancer (Combined Oncoarray; iCOGS; GWAS meta analysis) || id:ieu-a-1127	exposure	MR Egger	111.533924	66	0.000393071
met-d-L_HDL_P	Concentration of large HDL particles	49	dDqUEq	ieu-a-1127	ER+ Breast cancer (Combined Oncoarray; iCOGS; GWAS meta analysis) || id:ieu-a-1127	exposure	Inverse variance weighted	117.380536	67	0.000139522
			id.exposure	id.outcome	outcome	exposure	method	Q	Q_df	Q_pval
met-d-L_HDL_PL	Phospholipids in large HDL	50	53kMMS	ieu-a-1127	ER+ Breast cancer (Combined Oncoarray; iCOGS; GWAS meta analysis) || id:ieu-a-1127	exposure	MR Egger	97.69138353	58	0.000863962
met-d-L_HDL_PL	Phospholipids in large HDL	50	53kMMS	ieu-a-1127	ER+ Breast cancer (Combined Oncoarray; iCOGS; GWAS meta analysis) || id:ieu-a-1127	exposure	Inverse variance weighted	99.9337128	59	0.000697347
			id.exposure	id.outcome	outcome	exposure	method	Q	Q_df	Q_pval
met-d-L_HDL_PL_pct	Phospholipids to total lipids ratio in large HDL	51	VJFYHL	ieu-a-1127	ER+ Breast cancer (Combined Oncoarray; iCOGS; GWAS meta analysis) || id:ieu-a-1127	exposure	MR Egger	64.81107131	33	0.000774801
met-d-L_HDL_PL_pct	Phospholipids to total lipids ratio in large HDL	51	VJFYHL	ieu-a-1127	ER+ Breast cancer (Combined Oncoarray; iCOGS; GWAS meta analysis) || id:ieu-a-1127	exposure	Inverse variance weighted	64.8193448	34	0.001120714
			id.exposure	id.outcome	outcome	exposure	method	Q	Q_df	Q_pval
met-d-L_HDL_TG	Triglycerides in large HDL	52	Buijmy	ieu-a-1127	ER+ Breast cancer (Combined Oncoarray; iCOGS; GWAS meta analysis) || id:ieu-a-1127	exposure	MR Egger	166.8041194	93	4.12E-06
met-d-L_HDL_TG	Triglycerides in large HDL	52	Buijmy	ieu-a-1127	ER+ Breast cancer (Combined Oncoarray; iCOGS; GWAS meta analysis) || id:ieu-a-1127	exposure	Inverse variance weighted	166.8989431	94	5.48E-06
			id.exposure	id.outcome	outcome	exposure	method	Q	Q_df	Q_pval
met-d-L_HDL_TG_pct	Triglycerides to total lipids ratio in large HDL	53	KTtoJR	ieu-a-1127	ER+ Breast cancer (Combined Oncoarray; iCOGS; GWAS meta analysis) || id:ieu-a-1127	exposure	MR Egger	39.79574825	13	0.000149096
met-d-L_HDL_TG_pct	Triglycerides to total lipids ratio in large HDL	53	KTtoJR	ieu-a-1127	ER+ Breast cancer (Combined Oncoarray; iCOGS; GWAS meta analysis) || id:ieu-a-1127	exposure	Inverse variance weighted	44.1590731	14	5.58E-05
			id.exposure	id.outcome	outcome	exposure	method	Q	Q_df	Q_pval
met-d-L_LDL_C	Cholesterol in large LDL	54	3luX89	ieu-a-1127	ER+ Breast cancer (Combined Oncoarray; iCOGS; GWAS meta analysis) || id:ieu-a-1127	exposure	MR Egger	242.2599623	127	3.22E-09
met-d-L_LDL_C	Cholesterol in large LDL	54	3luX89	ieu-a-1127	ER+ Breast cancer (Combined Oncoarray; iCOGS; GWAS meta analysis) || id:ieu-a-1127	exposure	Inverse variance weighted	243.7222472	128	3.14E-09
			id.exposure	id.outcome	outcome	exposure	method	Q	Q_df	Q_pval
met-d-L_LDL_C_pct	Cholesterol to total lipids ratio in large LDL	55	qKEfj7	ieu-a-1127	ER+ Breast cancer (Combined Oncoarray; iCOGS; GWAS meta analysis) || id:ieu-a-1127	exposure	MR Egger	253.1208444	131	8.46E-10
met-d-L_LDL_C_pct	Cholesterol to total lipids ratio in large LDL	55	qKEfj7	ieu-a-1127	ER+ Breast cancer (Combined Oncoarray; iCOGS; GWAS meta analysis) || id:ieu-a-1127	exposure	Inverse variance weighted	254.4143433	132	8.62E-10
			id.exposure	id.outcome	outcome	exposure	method	Q	Q_df	Q_pval
met-d-L_LDL_CE	Cholesteryl esters in large LDL	56	KROz44	ieu-a-1127	ER+ Breast cancer (Combined Oncoarray; iCOGS; GWAS meta analysis) || id:ieu-a-1127	exposure	MR Egger	221.0881928	125	2.57E-07
met-d-L_LDL_CE	Cholesteryl esters in large LDL	56	KROz44	ieu-a-1127	ER+ Breast cancer (Combined Oncoarray; iCOGS; GWAS meta analysis) || id:ieu-a-1127	exposure	Inverse variance weighted	221.1270475	126	3.43E-07
			id.exposure	id.outcome	outcome	exposure	method	Q	Q_df	Q_pval
met-d-L_LDL_CE_pct	Cholesteryl esters to total lipids ratio in large LDL	57	wBHiXI	ieu-a-1127	ER+ Breast cancer (Combined Oncoarray; iCOGS; GWAS meta analysis) || id:ieu-a-1127	exposure	MR Egger	182.5078991	96	2.47E-07
met-d-L_LDL_CE_pct	Cholesteryl esters to total lipids ratio in large LDL	57	wBHiXI	ieu-a-1127	ER+ Breast cancer (Combined Oncoarray; iCOGS; GWAS meta analysis) || id:ieu-a-1127	exposure	Inverse variance weighted	186.7686571	97	1.20E-07
			id.exposure	id.outcome	outcome	exposure	method	Q	Q_df	Q_pval
met-d-L_LDL_FC	Free cholesterol in large LDL	58	6xkQX0	ieu-a-1127	ER+ Breast cancer (Combined Oncoarray; iCOGS; GWAS meta analysis) || id:ieu-a-1127	exposure	MR Egger	225.7485972	124	6.47E-08
met-d-L_LDL_FC	Free cholesterol in large LDL	58	6xkQX0	ieu-a-1127	ER+ Breast cancer (Combined Oncoarray; iCOGS; GWAS meta analysis) || id:ieu-a-1127	exposure	Inverse variance weighted	225.7695632	125	8.78E-08
			id.exposure	id.outcome	outcome	exposure	method	Q	Q_df	Q_pval
met-d-L_LDL_FC_pct	Free cholesterol to total lipids ratio in large LDL	59	UL9FBI	ieu-a-1127	ER+ Breast cancer (Combined Oncoarray; iCOGS; GWAS meta analysis) || id:ieu-a-1127	exposure	MR Egger	210.6253317	91	1.77E-11
met-d-L_LDL_FC_pct	Free cholesterol to total lipids ratio in large LDL	59	UL9FBI	ieu-a-1127	ER+ Breast cancer (Combined Oncoarray; iCOGS; GWAS meta analysis) || id:ieu-a-1127	exposure	Inverse variance weighted	210.6973544	92	2.66E-11
			id.exposure	id.outcome	outcome	exposure	method	Q	Q_df	Q_pval
met-d-L_LDL_L	Total lipids in large LDL	60	Hjp8bB	ieu-a-1127	ER+ Breast cancer (Combined Oncoarray; iCOGS; GWAS meta analysis) || id:ieu-a-1127	exposure	MR Egger	239.3096693	128	9.20E-09
met-d-L_LDL_L	Total lipids in large LDL	60	Hjp8bB	ieu-a-1127	ER+ Breast cancer (Combined Oncoarray; iCOGS; GWAS meta analysis) || id:ieu-a-1127	exposure	Inverse variance weighted	239.941396	129	1.09E-08
			id.exposure	id.outcome	outcome	exposure	method	Q	Q_df	Q_pval
met-d-L_LDL_P	Concentration of large LDL particles	61	Esr6TN	ieu-a-1127	ER+ Breast cancer (Combined Oncoarray; iCOGS; GWAS meta analysis) || id:ieu-a-1127	exposure	MR Egger	249.3177664	129	1.10E-09
met-d-L_LDL_P	Concentration of large LDL particles	61	Esr6TN	ieu-a-1127	ER+ Breast cancer (Combined Oncoarray; iCOGS; GWAS meta analysis) || id:ieu-a-1127	exposure	Inverse variance weighted	249.3178315	130	1.55E-09
			id.exposure	id.outcome	outcome	exposure	method	Q	Q_df	Q_pval
met-d-L_LDL_PL	Phospholipids in large LDL	62	kiTxXJ	ieu-a-1127	ER+ Breast cancer (Combined Oncoarray; iCOGS; GWAS meta analysis) || id:ieu-a-1127	exposure	MR Egger	234.3893077	113	1.67E-10
met-d-L_LDL_PL	Phospholipids in large LDL	62	kiTxXJ	ieu-a-1127	ER+ Breast cancer (Combined Oncoarray; iCOGS; GWAS meta analysis) || id:ieu-a-1127	exposure	Inverse variance weighted	234.6270889	114	2.28E-10
			id.exposure	id.outcome	outcome	exposure	method	Q	Q_df	Q_pval
met-d-L_LDL_PL_pct	Phospholipids to total lipids ratio in large LDL	63	rB7TA6	ieu-a-1127	ER+ Breast cancer (Combined Oncoarray; iCOGS; GWAS meta analysis) || id:ieu-a-1127	exposure	MR Egger	181.4094981	78	3.23E-10
met-d-L_LDL_PL_pct	Phospholipids to total lipids ratio in large LDL	63	rB7TA6	ieu-a-1127	ER+ Breast cancer (Combined Oncoarray; iCOGS; GWAS meta analysis) || id:ieu-a-1127	exposure	Inverse variance weighted	181.416479	79	4.98E-10
			id.exposure	id.outcome	outcome	exposure	method	Q	Q_df	Q_pval
met-d-L_LDL_TG	Triglycerides in large LDL	64	RWCx6i	ieu-a-1127	ER+ Breast cancer (Combined Oncoarray; iCOGS; GWAS meta analysis) || id:ieu-a-1127	exposure	MR Egger	97.58706678	64	0.004352435
met-d-L_LDL_TG	Triglycerides in large LDL	64	RWCx6i	ieu-a-1127	ER+ Breast cancer (Combined Oncoarray; iCOGS; GWAS meta analysis) || id:ieu-a-1127	exposure	Inverse variance weighted	97.58782596	65	0.005524325
			id.exposure	id.outcome	outcome	exposure	method	Q	Q_df	Q_pval
met-d-L_LDL_TG_pct	Triglycerides to total lipids ratio in large LDL	65	ZPNQyw	ieu-a-1127	ER+ Breast cancer (Combined Oncoarray; iCOGS; GWAS meta analysis) || id:ieu-a-1127	exposure	MR Egger	212.5619438	96	8.35E-11
met-d-L_LDL_TG_pct	Triglycerides to total lipids ratio in large LDL	65	ZPNQyw	ieu-a-1127	ER+ Breast cancer (Combined Oncoarray; iCOGS; GWAS meta analysis) || id:ieu-a-1127	exposure	Inverse variance weighted	212.6063564	97	1.24E-10
			id.exposure	id.outcome	outcome	exposure	method	Q	Q_df	Q_pval
met-d-L_VLDL_C	Cholesterol in large VLDL	66	kZppKY	ieu-a-1127	ER+ Breast cancer (Combined Oncoarray; iCOGS; GWAS meta analysis) || id:ieu-a-1127	exposure	MR Egger	106.6899446	61	0.000268706
met-d-L_VLDL_C	Cholesterol in large VLDL	66	kZppKY	ieu-a-1127	ER+ Breast cancer (Combined Oncoarray; iCOGS; GWAS meta analysis) || id:ieu-a-1127	exposure	Inverse variance weighted	108.6844073	62	0.000229167
			id.exposure	id.outcome	outcome	exposure	method	Q	Q_df	Q_pval
met-d-L_VLDL_C_pct	Cholesterol to total lipids ratio in large VLDL	67	3dPpGl	ieu-a-1127	ER+ Breast cancer (Combined Oncoarray; iCOGS; GWAS meta analysis) || id:ieu-a-1127	exposure	MR Egger	95.92694461	59	0.001689342
met-d-L_VLDL_C_pct	Cholesterol to total lipids ratio in large VLDL	67	3dPpGl	ieu-a-1127	ER+ Breast cancer (Combined Oncoarray; iCOGS; GWAS meta analysis) || id:ieu-a-1127	exposure	Inverse variance weighted	97.36533693	60	0.001628942
			id.exposure	id.outcome	outcome	exposure	method	Q	Q_df	Q_pval
met-d-L_VLDL_CE	Cholesteryl esters in large VLDL	68	YmB46G	ieu-a-1127	ER+ Breast cancer (Combined Oncoarray; iCOGS; GWAS meta analysis) || id:ieu-a-1127	exposure	MR Egger	70.59670519	44	0.006659292
met-d-L_VLDL_CE	Cholesteryl esters in large VLDL	68	YmB46G	ieu-a-1127	ER+ Breast cancer (Combined Oncoarray; iCOGS; GWAS meta analysis) || id:ieu-a-1127	exposure	Inverse variance weighted	70.81653536	45	0.008335417
			id.exposure	id.outcome	outcome	exposure	method	Q	Q_df	Q_pval
met-d-L_VLDL_CE_pct	Cholesteryl esters to total lipids ratio in large VLDL	69	pdq2fx	ieu-a-1127	ER+ Breast cancer (Combined Oncoarray; iCOGS; GWAS meta analysis) || id:ieu-a-1127	exposure	MR Egger	115.7486926	65	0.00011025
met-d-L_VLDL_CE_pct	Cholesteryl esters to total lipids ratio in large VLDL	69	pdq2fx	ieu-a-1127	ER+ Breast cancer (Combined Oncoarray; iCOGS; GWAS meta analysis) || id:ieu-a-1127	exposure	Inverse variance weighted	116.9311923	66	0.000113921
			id.exposure	id.outcome	outcome	exposure	method	Q	Q_df	Q_pval
met-d-L_VLDL_FC	Free cholesterol in large VLDL	70	z2UtJ1	ieu-a-1127	ER+ Breast cancer (Combined Oncoarray; iCOGS; GWAS meta analysis) || id:ieu-a-1127	exposure	MR Egger	116.6209992	68	0.000224168
met-d-L_VLDL_FC	Free cholesterol in large VLDL	70	z2UtJ1	ieu-a-1127	ER+ Breast cancer (Combined Oncoarray; iCOGS; GWAS meta analysis) || id:ieu-a-1127	exposure	Inverse variance weighted	118.4124075	69	0.000200554
			id.exposure	id.outcome	outcome	exposure	method	Q	Q_df	Q_pval
met-d-L_VLDL_FC_pct	Free cholesterol to total lipids ratio in large VLDL	71	JVKnpk	ieu-a-1127	ER+ Breast cancer (Combined Oncoarray; iCOGS; GWAS meta analysis) || id:ieu-a-1127	exposure	MR Egger	240.2306141	102	3.64E-13
met-d-L_VLDL_FC_pct	Free cholesterol to total lipids ratio in large VLDL	71	JVKnpk	ieu-a-1127	ER+ Breast cancer (Combined Oncoarray; iCOGS; GWAS meta analysis) || id:ieu-a-1127	exposure	Inverse variance weighted	242.9831437	103	2.51E-13
			id.exposure	id.outcome	outcome	exposure	method	Q	Q_df	Q_pval
met-d-L_VLDL_L	Total lipids in large VLDL	72	yMjecG	ieu-a-1127	ER+ Breast cancer (Combined Oncoarray; iCOGS; GWAS meta analysis) || id:ieu-a-1127	exposure	MR Egger	101.7458948	60	0.000620282
met-d-L_VLDL_L	Total lipids in large VLDL	72	yMjecG	ieu-a-1127	ER+ Breast cancer (Combined Oncoarray; iCOGS; GWAS meta analysis) || id:ieu-a-1127	exposure	Inverse variance weighted	103.0429794	61	0.000619727
			id.exposure	id.outcome	outcome	exposure	method	Q	Q_df	Q_pval
met-d-L_VLDL_P	Concentration of large VLDL particles	73	JcIbRr	ieu-a-1127	ER+ Breast cancer (Combined Oncoarray; iCOGS; GWAS meta analysis) || id:ieu-a-1127	exposure	MR Egger	103.4652137	63	0.000995061
met-d-L_VLDL_P	Concentration of large VLDL particles	73	JcIbRr	ieu-a-1127	ER+ Breast cancer (Combined Oncoarray; iCOGS; GWAS meta analysis) || id:ieu-a-1127	exposure	Inverse variance weighted	111.4792176	64	0.000220211
			id.exposure	id.outcome	outcome	exposure	method	Q	Q_df	Q_pval
met-d-L_VLDL_PL	Phospholipids in large VLDL	74	wcs3QK	ieu-a-1127	ER+ Breast cancer (Combined Oncoarray; iCOGS; GWAS meta analysis) || id:ieu-a-1127	exposure	MR Egger	96.57784322	56	0.000616062
met-d-L_VLDL_PL	Phospholipids in large VLDL	74	wcs3QK	ieu-a-1127	ER+ Breast cancer (Combined Oncoarray; iCOGS; GWAS meta analysis) || id:ieu-a-1127	exposure	Inverse variance weighted	96.91480856	57	0.000768604
			id.exposure	id.outcome	outcome	exposure	method	Q	Q_df	Q_pval
met-d-L_VLDL_PL_pct	Phospholipids to total lipids ratio in large VLDL	75	WChV8s	ieu-a-1127	ER+ Breast cancer (Combined Oncoarray; iCOGS; GWAS meta analysis) || id:ieu-a-1127	exposure	MR Egger	79.85874299	58	0.030096287
met-d-L_VLDL_PL_pct	Phospholipids to total lipids ratio in large VLDL	75	WChV8s	ieu-a-1127	ER+ Breast cancer (Combined Oncoarray; iCOGS; GWAS meta analysis) || id:ieu-a-1127	exposure	Inverse variance weighted	84.5011254	59	0.01639164
			id.exposure	id.outcome	outcome	exposure	method	Q	Q_df	Q_pval
met-d-L_VLDL_TG	Triglycerides in large VLDL	76	DpQMhy	ieu-a-1127	ER+ Breast cancer (Combined Oncoarray; iCOGS; GWAS meta analysis) || id:ieu-a-1127	exposure	MR Egger	165.5371748	90	2.16E-06
met-d-L_VLDL_TG	Triglycerides in large VLDL	76	DpQMhy	ieu-a-1127	ER+ Breast cancer (Combined Oncoarray; iCOGS; GWAS meta analysis) || id:ieu-a-1127	exposure	Inverse variance weighted	166.4337634	91	2.40E-06
			id.exposure	id.outcome	outcome	exposure	method	Q	Q_df	Q_pval
met-d-L_VLDL_TG_pct	Triglycerides to total lipids ratio in large VLDL	77	MCYdEE	ieu-a-1127	ER+ Breast cancer (Combined Oncoarray; iCOGS; GWAS meta analysis) || id:ieu-a-1127	exposure	MR Egger	144.2572668	81	1.96E-05
met-d-L_VLDL_TG_pct	Triglycerides to total lipids ratio in large VLDL	77	MCYdEE	ieu-a-1127	ER+ Breast cancer (Combined Oncoarray; iCOGS; GWAS meta analysis) || id:ieu-a-1127	exposure	Inverse variance weighted	144.258954	82	2.65E-05
			id.exposure	id.outcome	outcome	exposure	method	Q	Q_df	Q_pval
met-d-LA	Linoleic acid	78	p3vRtI	ieu-a-1127	ER+ Breast cancer (Combined Oncoarray; iCOGS; GWAS meta analysis) || id:ieu-a-1127	exposure	MR Egger	134.0132228	79	0.000111128
met-d-LA	Linoleic acid	78	p3vRtI	ieu-a-1127	ER+ Breast cancer (Combined Oncoarray; iCOGS; GWAS meta analysis) || id:ieu-a-1127	exposure	Inverse variance weighted	134.445284	80	0.000134236
			id.exposure	id.outcome	outcome	exposure	method	Q	Q_df	Q_pval
met-d-LA_pct	Ratio of linoleic acid to total fatty acids	79	YnkDhK	ieu-a-1127	ER+ Breast cancer (Combined Oncoarray; iCOGS; GWAS meta analysis) || id:ieu-a-1127	exposure	MR Egger	190.5175002	82	1.27E-10
met-d-LA_pct	Ratio of linoleic acid to total fatty acids	79	YnkDhK	ieu-a-1127	ER+ Breast cancer (Combined Oncoarray; iCOGS; GWAS meta analysis) || id:ieu-a-1127	exposure	Inverse variance weighted	192.7059762	83	1.04E-10
			id.exposure	id.outcome	outcome	exposure	method	Q	Q_df	Q_pval
met-d-Lactate	Lactate	80	mEVpve	ieu-a-1127	ER+ Breast cancer (Combined Oncoarray; iCOGS; GWAS meta analysis) || id:ieu-a-1127	exposure	MR Egger	150.2098292	79	2.42E-06
met-d-Lactate	Lactate	80	mEVpve	ieu-a-1127	ER+ Breast cancer (Combined Oncoarray; iCOGS; GWAS meta analysis) || id:ieu-a-1127	exposure	Inverse variance weighted	152.3926003	80	1.97E-06
			id.exposure	id.outcome	outcome	exposure	method	Q	Q_df	Q_pval
met-d-LDL_C	LDL cholesterol	81	cn8c1k	ieu-a-1127	ER+ Breast cancer (Combined Oncoarray; iCOGS; GWAS meta analysis) || id:ieu-a-1127	exposure	MR Egger	137.5478268	70	2.63E-06
met-d-LDL_C	LDL cholesterol	81	cn8c1k	ieu-a-1127	ER+ Breast cancer (Combined Oncoarray; iCOGS; GWAS meta analysis) || id:ieu-a-1127	exposure	Inverse variance weighted	137.9118124	71	3.41E-06
			id.exposure	id.outcome	outcome	exposure	method	Q	Q_df	Q_pval
met-d-LDL_CE	Cholesteryl esters in LDL	82	nlzOZm	ieu-a-1127	ER+ Breast cancer (Combined Oncoarray; iCOGS; GWAS meta analysis) || id:ieu-a-1127	exposure	MR Egger	149.2405865	84	1.54E-05
met-d-LDL_CE	Cholesteryl esters in LDL	82	nlzOZm	ieu-a-1127	ER+ Breast cancer (Combined Oncoarray; iCOGS; GWAS meta analysis) || id:ieu-a-1127	exposure	Inverse variance weighted	149.8828759	85	1.80E-05
			id.exposure	id.outcome	outcome	exposure	method	Q	Q_df	Q_pval
met-d-LDL_FC	Free cholesterol in LDL	83	fOSJTX	ieu-a-1127	ER+ Breast cancer (Combined Oncoarray; iCOGS; GWAS meta analysis) || id:ieu-a-1127	exposure	MR Egger	104.327981	64	0.001087117
met-d-LDL_FC	Free cholesterol in LDL	83	fOSJTX	ieu-a-1127	ER+ Breast cancer (Combined Oncoarray; iCOGS; GWAS meta analysis) || id:ieu-a-1127	exposure	Inverse variance weighted	104.7466839	65	0.00130242
			id.exposure	id.outcome	outcome	exposure	method	Q	Q_df	Q_pval
met-d-LDL_L	Total lipids in LDL	84	BCHodq	ieu-a-1127	ER+ Breast cancer (Combined Oncoarray; iCOGS; GWAS meta analysis) || id:ieu-a-1127	exposure	MR Egger	155.8615109	82	1.64E-06
met-d-LDL_L	Total lipids in LDL	84	BCHodq	ieu-a-1127	ER+ Breast cancer (Combined Oncoarray; iCOGS; GWAS meta analysis) || id:ieu-a-1127	exposure	Inverse variance weighted	155.965287	83	2.23E-06
			id.exposure	id.outcome	outcome	exposure	method	Q	Q_df	Q_pval
met-d-LDL_P	Concentration of LDL particles	85	ueUVPO	ieu-a-1127	ER+ Breast cancer (Combined Oncoarray; iCOGS; GWAS meta analysis) || id:ieu-a-1127	exposure	MR Egger	141.6039658	79	1.96E-05
met-d-LDL_P	Concentration of LDL particles	85	ueUVPO	ieu-a-1127	ER+ Breast cancer (Combined Oncoarray; iCOGS; GWAS meta analysis) || id:ieu-a-1127	exposure	Inverse variance weighted	142.5403788	80	2.14E-05
			id.exposure	id.outcome	outcome	exposure	method	Q	Q_df	Q_pval
met-d-LDL_PL	Phospholipids in LDL	86	q3Pczj	ieu-a-1127	ER+ Breast cancer (Combined Oncoarray; iCOGS; GWAS meta analysis) || id:ieu-a-1127	exposure	MR Egger	148.957269	84	1.65E-05
met-d-LDL_PL	Phospholipids in LDL	86	q3Pczj	ieu-a-1127	ER+ Breast cancer (Combined Oncoarray; iCOGS; GWAS meta analysis) || id:ieu-a-1127	exposure	Inverse variance weighted	150.9862871	85	1.40E-05
			id.exposure	id.outcome	outcome	exposure	method	Q	Q_df	Q_pval
met-d-LDL_size	Average diameter for LDL particles	87	zxbl1v	ieu-a-1127	ER+ Breast cancer (Combined Oncoarray; iCOGS; GWAS meta analysis) || id:ieu-a-1127	exposure	MR Egger	208.3001558	93	8.09E-11
met-d-LDL_size	Average diameter for LDL particles	87	zxbl1v	ieu-a-1127	ER+ Breast cancer (Combined Oncoarray; iCOGS; GWAS meta analysis) || id:ieu-a-1127	exposure	Inverse variance weighted	210.3054783	94	6.92E-11
			id.exposure	id.outcome	outcome	exposure	method	Q	Q_df	Q_pval
met-d-LDL_TG	Triglycerides in LDL	88	KaIZY5	ieu-a-1127	ER+ Breast cancer (Combined Oncoarray; iCOGS; GWAS meta analysis) || id:ieu-a-1127	exposure	MR Egger	173.6205724	86	7.08E-08
met-d-LDL_TG	Triglycerides in LDL	88	KaIZY5	ieu-a-1127	ER+ Breast cancer (Combined Oncoarray; iCOGS; GWAS meta analysis) || id:ieu-a-1127	exposure	Inverse variance weighted	173.6230075	87	1.02E-07
			id.exposure	id.outcome	outcome	exposure	method	Q	Q_df	Q_pval
met-d-Leu	Leucine	89	3hUt3x	ieu-a-1127	ER+ Breast cancer (Combined Oncoarray; iCOGS; GWAS meta analysis) || id:ieu-a-1127	exposure	MR Egger	113.069327	74	0.002347201
met-d-Leu	Leucine	89	3hUt3x	ieu-a-1127	ER+ Breast cancer (Combined Oncoarray; iCOGS; GWAS meta analysis) || id:ieu-a-1127	exposure	Inverse variance weighted	113.2045692	75	0.002897147
			id.exposure	id.outcome	outcome	exposure	method	Q	Q_df	Q_pval
met-d-M_HDL_C	Cholesterol in medium HDL	90	rwBBim	ieu-a-1127	ER+ Breast cancer (Combined Oncoarray; iCOGS; GWAS meta analysis) || id:ieu-a-1127	exposure	MR Egger	136.885916	77	3.19E-05
met-d-M_HDL_C	Cholesterol in medium HDL	90	rwBBim	ieu-a-1127	ER+ Breast cancer (Combined Oncoarray; iCOGS; GWAS meta analysis) || id:ieu-a-1127	exposure	Inverse variance weighted	138.3251168	78	3.10E-05
			id.exposure	id.outcome	outcome	exposure	method	Q	Q_df	Q_pval
met-d-M_HDL_C_pct	Cholesterol to total lipids ratio in medium HDL	91	CdvcVy	ieu-a-1127	ER+ Breast cancer (Combined Oncoarray; iCOGS; GWAS meta analysis) || id:ieu-a-1127	exposure	MR Egger	155.5374548	79	6.25E-07
met-d-M_HDL_C_pct	Cholesterol to total lipids ratio in medium HDL	91	CdvcVy	ieu-a-1127	ER+ Breast cancer (Combined Oncoarray; iCOGS; GWAS meta analysis) || id:ieu-a-1127	exposure	Inverse variance weighted	156.185759	80	7.54E-07
			id.exposure	id.outcome	outcome	exposure	method	Q	Q_df	Q_pval
met-d-M_HDL_CE	Cholesteryl esters in medium HDL	92	7P9Uj5	ieu-a-1127	ER+ Breast cancer (Combined Oncoarray; iCOGS; GWAS meta analysis) || id:ieu-a-1127	exposure	MR Egger	181.8909127	95	2.05E-07
met-d-M_HDL_CE	Cholesteryl esters in medium HDL	92	7P9Uj5	ieu-a-1127	ER+ Breast cancer (Combined Oncoarray; iCOGS; GWAS meta analysis) || id:ieu-a-1127	exposure	Inverse variance weighted	182.5483065	96	2.45E-07
			id.exposure	id.outcome	outcome	exposure	method	Q	Q_df	Q_pval
met-d-M_HDL_CE_pct	Cholesteryl esters to total lipids ratio in medium HDL	93	cOPuGR	ieu-a-1127	ER+ Breast cancer (Combined Oncoarray; iCOGS; GWAS meta analysis) || id:ieu-a-1127	exposure	MR Egger	184.3363411	95	1.11E-07
met-d-M_HDL_CE_pct	Cholesteryl esters to total lipids ratio in medium HDL	93	cOPuGR	ieu-a-1127	ER+ Breast cancer (Combined Oncoarray; iCOGS; GWAS meta analysis) || id:ieu-a-1127	exposure	Inverse variance weighted	184.7931605	96	1.40E-07
			id.exposure	id.outcome	outcome	exposure	method	Q	Q_df	Q_pval
met-d-M_HDL_FC	Free cholesterol in medium HDL	94	1oM3j6	ieu-a-1127	ER+ Breast cancer (Combined Oncoarray; iCOGS; GWAS meta analysis) || id:ieu-a-1127	exposure	MR Egger	204.1264717	85	8.51E-12
met-d-M_HDL_FC	Free cholesterol in medium HDL	94	1oM3j6	ieu-a-1127	ER+ Breast cancer (Combined Oncoarray; iCOGS; GWAS meta analysis) || id:ieu-a-1127	exposure	Inverse variance weighted	204.7053657	86	1.12E-11
			id.exposure	id.outcome	outcome	exposure	method	Q	Q_df	Q_pval
met-d-M_HDL_FC_pct	Free cholesterol to total lipids ratio in medium HDL	95	OzvIOu	ieu-a-1127	ER+ Breast cancer (Combined Oncoarray; iCOGS; GWAS meta analysis) || id:ieu-a-1127	exposure	MR Egger	228.8906661	103	1.47E-11
met-d-M_HDL_FC_pct	Free cholesterol to total lipids ratio in medium HDL	95	OzvIOu	ieu-a-1127	ER+ Breast cancer (Combined Oncoarray; iCOGS; GWAS meta analysis) || id:ieu-a-1127	exposure	Inverse variance weighted	232.181239	104	8.77E-12
			id.exposure	id.outcome	outcome	exposure	method	Q	Q_df	Q_pval
met-d-M_HDL_L	Total lipids in medium HDL	96	mWvz7n	ieu-a-1127	ER+ Breast cancer (Combined Oncoarray; iCOGS; GWAS meta analysis) || id:ieu-a-1127	exposure	MR Egger	176.2272291	85	2.43E-08
met-d-M_HDL_L	Total lipids in medium HDL	96	mWvz7n	ieu-a-1127	ER+ Breast cancer (Combined Oncoarray; iCOGS; GWAS meta analysis) || id:ieu-a-1127	exposure	Inverse variance weighted	177.2995748	86	2.67E-08
			id.exposure	id.outcome	outcome	exposure	method	Q	Q_df	Q_pval
met-d-M_HDL_P	Concentration of medium HDL particles	97	1xBgFP	ieu-a-1127	ER+ Breast cancer (Combined Oncoarray; iCOGS; GWAS meta analysis) || id:ieu-a-1127	exposure	MR Egger	196.4038058	114	2.59E-06
met-d-M_HDL_P	Concentration of medium HDL particles	97	1xBgFP	ieu-a-1127	ER+ Breast cancer (Combined Oncoarray; iCOGS; GWAS meta analysis) || id:ieu-a-1127	exposure	Inverse variance weighted	200.1344379	115	1.51E-06
			id.exposure	id.outcome	outcome	exposure	method	Q	Q_df	Q_pval
met-d-M_HDL_PL	Phospholipids in medium HDL	98	OleAlu	ieu-a-1127	ER+ Breast cancer (Combined Oncoarray; iCOGS; GWAS meta analysis) || id:ieu-a-1127	exposure	MR Egger	141.3787114	73	2.84E-06
met-d-M_HDL_PL	Phospholipids in medium HDL	98	OleAlu	ieu-a-1127	ER+ Breast cancer (Combined Oncoarray; iCOGS; GWAS meta analysis) || id:ieu-a-1127	exposure	Inverse variance weighted	144.8876154	74	1.64E-06
			id.exposure	id.outcome	outcome	exposure	method	Q	Q_df	Q_pval
met-d-M_HDL_PL_pct	Phospholipids to total lipids ratio in medium HDL	99	pVAZ7z	ieu-a-1127	ER+ Breast cancer (Combined Oncoarray; iCOGS; GWAS meta analysis) || id:ieu-a-1127	exposure	MR Egger	174.2974531	80	5.80E-09
met-d-M_HDL_PL_pct	Phospholipids to total lipids ratio in medium HDL	99	pVAZ7z	ieu-a-1127	ER+ Breast cancer (Combined Oncoarray; iCOGS; GWAS meta analysis) || id:ieu-a-1127	exposure	Inverse variance weighted	174.3450175	81	8.56E-09
			id.exposure	id.outcome	outcome	exposure	method	Q	Q_df	Q_pval
met-d-M_HDL_TG	Triglycerides in medium HDL	100	oWDbLH	ieu-a-1127	ER+ Breast cancer (Combined Oncoarray; iCOGS; GWAS meta analysis) || id:ieu-a-1127	exposure	MR Egger	149.6321134	70	1.02E-07
met-d-M_HDL_TG	Triglycerides in medium HDL	100	oWDbLH	ieu-a-1127	ER+ Breast cancer (Combined Oncoarray; iCOGS; GWAS meta analysis) || id:ieu-a-1127	exposure	Inverse variance weighted	157.4373332	71	1.70E-08
			id.exposure	id.outcome	outcome	exposure	method	Q	Q_df	Q_pval
met-d-M_HDL_TG_pct	Triglycerides to total lipids ratio in medium HDL	101	8rc0S5	ieu-a-1127	ER+ Breast cancer (Combined Oncoarray; iCOGS; GWAS meta analysis) || id:ieu-a-1127	exposure	MR Egger	217.4883894	91	2.33E-12
met-d-M_HDL_TG_pct	Triglycerides to total lipids ratio in medium HDL	101	8rc0S5	ieu-a-1127	ER+ Breast cancer (Combined Oncoarray; iCOGS; GWAS meta analysis) || id:ieu-a-1127	exposure	Inverse variance weighted	218.5203394	92	2.68E-12
			id.exposure	id.outcome	outcome	exposure	method	Q	Q_df	Q_pval
met-d-M_LDL_C	Cholesterol in medium LDL	102	5LYIaU	ieu-a-1127	ER+ Breast cancer (Combined Oncoarray; iCOGS; GWAS meta analysis) || id:ieu-a-1127	exposure	MR Egger	142.9961431	76	5.29E-06
met-d-M_LDL_C	Cholesterol in medium LDL	102	5LYIaU	ieu-a-1127	ER+ Breast cancer (Combined Oncoarray; iCOGS; GWAS meta analysis) || id:ieu-a-1127	exposure	Inverse variance weighted	143.0193612	77	7.34E-06
			id.exposure	id.outcome	outcome	exposure	method	Q	Q_df	Q_pval
met-d-M_LDL_C_pct	Cholesterol to total lipids ratio in medium LDL	103	eS7DqK	ieu-a-1127	ER+ Breast cancer (Combined Oncoarray; iCOGS; GWAS meta analysis) || id:ieu-a-1127	exposure	MR Egger	229.8846771	97	8.49E-13
met-d-M_LDL_C_pct	Cholesterol to total lipids ratio in medium LDL	103	eS7DqK	ieu-a-1127	ER+ Breast cancer (Combined Oncoarray; iCOGS; GWAS meta analysis) || id:ieu-a-1127	exposure	Inverse variance weighted	231.2992384	98	8.70E-13
			id.exposure	id.outcome	outcome	exposure	method	Q	Q_df	Q_pval
met-d-M_LDL_CE	Cholesteryl esters in medium LDL	104	SZu2sA	ieu-a-1127	ER+ Breast cancer (Combined Oncoarray; iCOGS; GWAS meta analysis) || id:ieu-a-1127	exposure	MR Egger	92.7598089	54	0.00081522
met-d-M_LDL_CE	Cholesteryl esters in medium LDL	104	SZu2sA	ieu-a-1127	ER+ Breast cancer (Combined Oncoarray; iCOGS; GWAS meta analysis) || id:ieu-a-1127	exposure	Inverse variance weighted	95.5037751	55	0.000583592
			id.exposure	id.outcome	outcome	exposure	method	Q	Q_df	Q_pval
met-d-M_LDL_CE_pct	Cholesteryl esters to total lipids ratio in medium LDL	105	LaHUWo	ieu-a-1127	ER+ Breast cancer (Combined Oncoarray; iCOGS; GWAS meta analysis) || id:ieu-a-1127	exposure	MR Egger	119.5129907	59	5.39E-06
met-d-M_LDL_CE_pct	Cholesteryl esters to total lipids ratio in medium LDL	105	LaHUWo	ieu-a-1127	ER+ Breast cancer (Combined Oncoarray; iCOGS; GWAS meta analysis) || id:ieu-a-1127	exposure	Inverse variance weighted	123.8196997	60	2.46E-06
			id.exposure	id.outcome	outcome	exposure	method	Q	Q_df	Q_pval
met-d-M_LDL_FC	Free cholesterol in medium LDL	106	5XAlDK	ieu-a-1127	ER+ Breast cancer (Combined Oncoarray; iCOGS; GWAS meta analysis) || id:ieu-a-1127	exposure	MR Egger	66.93585305	46	0.023516695
met-d-M_LDL_FC	Free cholesterol in medium LDL	106	5XAlDK	ieu-a-1127	ER+ Breast cancer (Combined Oncoarray; iCOGS; GWAS meta analysis) || id:ieu-a-1127	exposure	Inverse variance weighted	67.21017432	47	0.028041764
			id.exposure	id.outcome	outcome	exposure	method	Q	Q_df	Q_pval
met-d-M_LDL_FC_pct	Free cholesterol to total lipids ratio in medium LDL	107	q7KnWs	ieu-a-1127	ER+ Breast cancer (Combined Oncoarray; iCOGS; GWAS meta analysis) || id:ieu-a-1127	exposure	MR Egger	84.62957946	36	8.61E-06
met-d-M_LDL_FC_pct	Free cholesterol to total lipids ratio in medium LDL	107	q7KnWs	ieu-a-1127	ER+ Breast cancer (Combined Oncoarray; iCOGS; GWAS meta analysis) || id:ieu-a-1127	exposure	Inverse variance weighted	84.6534781	37	1.34E-05
			id.exposure	id.outcome	outcome	exposure	method	Q	Q_df	Q_pval
met-d-M_LDL_L	Total lipids in medium LDL	108	EvYxMC	ieu-a-1127	ER+ Breast cancer (Combined Oncoarray; iCOGS; GWAS meta analysis) || id:ieu-a-1127	exposure	MR Egger	93.74391836	58	0.002056434
met-d-M_LDL_L	Total lipids in medium LDL	108	EvYxMC	ieu-a-1127	ER+ Breast cancer (Combined Oncoarray; iCOGS; GWAS meta analysis) || id:ieu-a-1127	exposure	Inverse variance weighted	97.13912672	59	0.001298384
			id.exposure	id.outcome	outcome	exposure	method	Q	Q_df	Q_pval
met-d-M_LDL_P	Concentration of medium LDL particles	109	3BrPZD	ieu-a-1127	ER+ Breast cancer (Combined Oncoarray; iCOGS; GWAS meta analysis) || id:ieu-a-1127	exposure	MR Egger	231.0487929	100	2.24E-12
met-d-M_LDL_P	Concentration of medium LDL particles	109	3BrPZD	ieu-a-1127	ER+ Breast cancer (Combined Oncoarray; iCOGS; GWAS meta analysis) || id:ieu-a-1127	exposure	Inverse variance weighted	233.0311419	101	1.94E-12
			id.exposure	id.outcome	outcome	exposure	method	Q	Q_df	Q_pval
met-d-M_LDL_PL	Phospholipids in medium LDL	110	ADn0fE	ieu-a-1127	ER+ Breast cancer (Combined Oncoarray; iCOGS; GWAS meta analysis) || id:ieu-a-1127	exposure	MR Egger	91.24866053	54	0.001152693
met-d-M_LDL_PL	Phospholipids in medium LDL	110	ADn0fE	ieu-a-1127	ER+ Breast cancer (Combined Oncoarray; iCOGS; GWAS meta analysis) || id:ieu-a-1127	exposure	Inverse variance weighted	93.49577912	55	0.000927935
			id.exposure	id.outcome	outcome	exposure	method	Q	Q_df	Q_pval
met-d-M_LDL_PL_pct	Phospholipids to total lipids ratio in medium LDL	111	5LdqOE	ieu-a-1127	ER+ Breast cancer (Combined Oncoarray; iCOGS; GWAS meta analysis) || id:ieu-a-1127	exposure	MR Egger	110.4030558	58	4.07E-05
met-d-M_LDL_PL_pct	Phospholipids to total lipids ratio in medium LDL	111	5LdqOE	ieu-a-1127	ER+ Breast cancer (Combined Oncoarray; iCOGS; GWAS meta analysis) || id:ieu-a-1127	exposure	Inverse variance weighted	115.8115979	59	1.44E-05
			id.exposure	id.outcome	outcome	exposure	method	Q	Q_df	Q_pval
met-d-M_LDL_TG	Triglycerides in medium LDL	112	sdt3QX	ieu-a-1127	ER+ Breast cancer (Combined Oncoarray; iCOGS; GWAS meta analysis) || id:ieu-a-1127	exposure	MR Egger	101.043281	55	0.000153996
met-d-M_LDL_TG	Triglycerides in medium LDL	112	sdt3QX	ieu-a-1127	ER+ Breast cancer (Combined Oncoarray; iCOGS; GWAS meta analysis) || id:ieu-a-1127	exposure	Inverse variance weighted	101.1400637	56	0.000208707
			id.exposure	id.outcome	outcome	exposure	method	Q	Q_df	Q_pval
met-d-M_LDL_TG_pct	Triglycerides to total lipids ratio in medium LDL	113	0jmm7w	ieu-a-1127	ER+ Breast cancer (Combined Oncoarray; iCOGS; GWAS meta analysis) || id:ieu-a-1127	exposure	MR Egger	70.91115425	43	0.004677555
met-d-M_LDL_TG_pct	Triglycerides to total lipids ratio in medium LDL	113	0jmm7w	ieu-a-1127	ER+ Breast cancer (Combined Oncoarray; iCOGS; GWAS meta analysis) || id:ieu-a-1127	exposure	Inverse variance weighted	71.78077364	44	0.005126326
			id.exposure	id.outcome	outcome	exposure	method	Q	Q_df	Q_pval
met-d-M_VLDL_C	Cholesterol in medium VLDL	114	qJElQd	ieu-a-1127	ER+ Breast cancer (Combined Oncoarray; iCOGS; GWAS meta analysis) || id:ieu-a-1127	exposure	MR Egger	156.8240698	87	6.62E-06
met-d-M_VLDL_C	Cholesterol in medium VLDL	114	qJElQd	ieu-a-1127	ER+ Breast cancer (Combined Oncoarray; iCOGS; GWAS meta analysis) || id:ieu-a-1127	exposure	Inverse variance weighted	156.8399347	88	8.99E-06
			id.exposure	id.outcome	outcome	exposure	method	Q	Q_df	Q_pval
met-d-M_VLDL_C_pct	Cholesterol to total lipids ratio in medium VLDL	115	hxMenF	ieu-a-1127	ER+ Breast cancer (Combined Oncoarray; iCOGS; GWAS meta analysis) || id:ieu-a-1127	exposure	MR Egger	126.430648	76	0.00025129
met-d-M_VLDL_C_pct	Cholesterol to total lipids ratio in medium VLDL	115	hxMenF	ieu-a-1127	ER+ Breast cancer (Combined Oncoarray; iCOGS; GWAS meta analysis) || id:ieu-a-1127	exposure	Inverse variance weighted	126.4385287	77	0.000330235
			id.exposure	id.outcome	outcome	exposure	method	Q	Q_df	Q_pval
met-d-M_VLDL_CE	Cholesteryl esters in medium VLDL	116	sH9Tqz	ieu-a-1127	ER+ Breast cancer (Combined Oncoarray; iCOGS; GWAS meta analysis) || id:ieu-a-1127	exposure	MR Egger	90.67014046	61	0.008155427
met-d-M_VLDL_CE	Cholesteryl esters in medium VLDL	116	sH9Tqz	ieu-a-1127	ER+ Breast cancer (Combined Oncoarray; iCOGS; GWAS meta analysis) || id:ieu-a-1127	exposure	Inverse variance weighted	105.1753581	62	0.00051304
			id.exposure	id.outcome	outcome	exposure	method	Q	Q_df	Q_pval
met-d-M_VLDL_CE_pct	Cholesteryl esters to total lipids ratio in medium VLDL	117	xhzjZ6	ieu-a-1127	ER+ Breast cancer (Combined Oncoarray; iCOGS; GWAS meta analysis) || id:ieu-a-1127	exposure	MR Egger	89.12209182	56	0.003212672
met-d-M_VLDL_CE_pct	Cholesteryl esters to total lipids ratio in medium VLDL	117	xhzjZ6	ieu-a-1127	ER+ Breast cancer (Combined Oncoarray; iCOGS; GWAS meta analysis) || id:ieu-a-1127	exposure	Inverse variance weighted	100.3330758	57	0.000347772
			id.exposure	id.outcome	outcome	exposure	method	Q	Q_df	Q_pval
met-d-M_VLDL_FC	Free cholesterol in medium VLDL	118	hTQzjL	ieu-a-1127	ER+ Breast cancer (Combined Oncoarray; iCOGS; GWAS meta analysis) || id:ieu-a-1127	exposure	MR Egger	219.2230791	102	1.46E-10
met-d-M_VLDL_FC	Free cholesterol in medium VLDL	118	hTQzjL	ieu-a-1127	ER+ Breast cancer (Combined Oncoarray; iCOGS; GWAS meta analysis) || id:ieu-a-1127	exposure	Inverse variance weighted	220.5691813	103	1.50E-10
			id.exposure	id.outcome	outcome	exposure	method	Q	Q_df	Q_pval
met-d-M_VLDL_FC_pct	Free cholesterol to total lipids ratio in medium VLDL	119	lpBFyH	ieu-a-1127	ER+ Breast cancer (Combined Oncoarray; iCOGS; GWAS meta analysis) || id:ieu-a-1127	exposure	MR Egger	186.9492653	97	1.15E-07
met-d-M_VLDL_FC_pct	Free cholesterol to total lipids ratio in medium VLDL	119	lpBFyH	ieu-a-1127	ER+ Breast cancer (Combined Oncoarray; iCOGS; GWAS meta analysis) || id:ieu-a-1127	exposure	Inverse variance weighted	197.6823837	98	1.04E-08
			id.exposure	id.outcome	outcome	exposure	method	Q	Q_df	Q_pval
met-d-M_VLDL_L	Total lipids in medium VLDL	120	HpySx3	ieu-a-1127	ER+ Breast cancer (Combined Oncoarray; iCOGS; GWAS meta analysis) || id:ieu-a-1127	exposure	MR Egger	103.7316634	66	0.002088049
met-d-M_VLDL_L	Total lipids in medium VLDL	120	HpySx3	ieu-a-1127	ER+ Breast cancer (Combined Oncoarray; iCOGS; GWAS meta analysis) || id:ieu-a-1127	exposure	Inverse variance weighted	113.4533584	67	0.000341645
			id.exposure	id.outcome	outcome	exposure	method	Q	Q_df	Q_pval
met-d-M_VLDL_P	Concentration of medium VLDL particles	121	K2T7T9	ieu-a-1127	ER+ Breast cancer (Combined Oncoarray; iCOGS; GWAS meta analysis) || id:ieu-a-1127	exposure	MR Egger	155.9378802	82	1.60E-06
met-d-M_VLDL_P	Concentration of medium VLDL particles	121	K2T7T9	ieu-a-1127	ER+ Breast cancer (Combined Oncoarray; iCOGS; GWAS meta analysis) || id:ieu-a-1127	exposure	Inverse variance weighted	162.5080497	83	4.30E-07
			id.exposure	id.outcome	outcome	exposure	method	Q	Q_df	Q_pval
met-d-M_VLDL_PL	Phospholipids in medium VLDL	122	YHfFj5	ieu-a-1127	ER+ Breast cancer (Combined Oncoarray; iCOGS; GWAS meta analysis) || id:ieu-a-1127	exposure	MR Egger	170.3413562	75	2.24E-09
met-d-M_VLDL_PL	Phospholipids in medium VLDL	122	YHfFj5	ieu-a-1127	ER+ Breast cancer (Combined Oncoarray; iCOGS; GWAS meta analysis) || id:ieu-a-1127	exposure	Inverse variance weighted	171.0943445	76	2.75E-09
			id.exposure	id.outcome	outcome	exposure	method	Q	Q_df	Q_pval
met-d-M_VLDL_PL_pct	Phospholipids to total lipids ratio in medium VLDL	123	CgpHlX	ieu-a-1127	ER+ Breast cancer (Combined Oncoarray; iCOGS; GWAS meta analysis) || id:ieu-a-1127	exposure	MR Egger	143.0965328	74	2.60E-06
met-d-M_VLDL_PL_pct	Phospholipids to total lipids ratio in medium VLDL	123	CgpHlX	ieu-a-1127	ER+ Breast cancer (Combined Oncoarray; iCOGS; GWAS meta analysis) || id:ieu-a-1127	exposure	Inverse variance weighted	149.8580039	75	6.47E-07
			id.exposure	id.outcome	outcome	exposure	method	Q	Q_df	Q_pval
met-d-M_VLDL_TG	Triglycerides in medium VLDL	124	VsCOK1	ieu-a-1127	ER+ Breast cancer (Combined Oncoarray; iCOGS; GWAS meta analysis) || id:ieu-a-1127	exposure	MR Egger	125.538368	77	0.000399799
met-d-M_VLDL_TG	Triglycerides in medium VLDL	124	VsCOK1	ieu-a-1127	ER+ Breast cancer (Combined Oncoarray; iCOGS; GWAS meta analysis) || id:ieu-a-1127	exposure	Inverse variance weighted	131.125821	78	0.000158027
			id.exposure	id.outcome	outcome	exposure	method	Q	Q_df	Q_pval
met-d-M_VLDL_TG_pct	Triglycerides to total lipids ratio in medium VLDL	125	7wlBOa	ieu-a-1127	ER+ Breast cancer (Combined Oncoarray; iCOGS; GWAS meta analysis) || id:ieu-a-1127	exposure	MR Egger	163.4280396	71	3.00E-09
met-d-M_VLDL_TG_pct	Triglycerides to total lipids ratio in medium VLDL	125	7wlBOa	ieu-a-1127	ER+ Breast cancer (Combined Oncoarray; iCOGS; GWAS meta analysis) || id:ieu-a-1127	exposure	Inverse variance weighted	164.9983372	72	2.92E-09
			id.exposure	id.outcome	outcome	exposure	method	Q	Q_df	Q_pval
met-d-MUFA	Monounsaturated fatty acids	126	6HicoF	ieu-a-1127	ER+ Breast cancer (Combined Oncoarray; iCOGS; GWAS meta analysis) || id:ieu-a-1127	exposure	MR Egger	136.3886423	80	8.74E-05
met-d-MUFA	Monounsaturated fatty acids	126	6HicoF	ieu-a-1127	ER+ Breast cancer (Combined Oncoarray; iCOGS; GWAS meta analysis) || id:ieu-a-1127	exposure	Inverse variance weighted	137.3256558	81	9.46E-05
			id.exposure	id.outcome	outcome	exposure	method	Q	Q_df	Q_pval
met-d-MUFA_pct	Ratio of monounsaturated fatty acids to total fatty acids	127	puvJRi	ieu-a-1127	ER+ Breast cancer (Combined Oncoarray; iCOGS; GWAS meta analysis) || id:ieu-a-1127	exposure	MR Egger	168.3991298	91	1.49E-06
met-d-MUFA_pct	Ratio of monounsaturated fatty acids to total fatty acids	127	puvJRi	ieu-a-1127	ER+ Breast cancer (Combined Oncoarray; iCOGS; GWAS meta analysis) || id:ieu-a-1127	exposure	Inverse variance weighted	180.2240043	92	1.11E-07
			id.exposure	id.outcome	outcome	exposure	method	Q	Q_df	Q_pval
met-d-non_HDL_C	Total cholesterol minus HDL-C	128	h9ZaDh	ieu-a-1127	ER+ Breast cancer (Combined Oncoarray; iCOGS; GWAS meta analysis) || id:ieu-a-1127	exposure	MR Egger	92.54061407	60	0.004443697
met-d-non_HDL_C	Total cholesterol minus HDL-C	128	h9ZaDh	ieu-a-1127	ER+ Breast cancer (Combined Oncoarray; iCOGS; GWAS meta analysis) || id:ieu-a-1127	exposure	Inverse variance weighted	100.1408995	61	0.001177141
			id.exposure	id.outcome	outcome	exposure	method	Q	Q_df	Q_pval
met-d-Omega_3	Omega-3 fatty acids	129	8lS2mH	ieu-a-1127	ER+ Breast cancer (Combined Oncoarray; iCOGS; GWAS meta analysis) || id:ieu-a-1127	exposure	MR Egger	209.930764	72	2.04E-15
met-d-Omega_3	Omega-3 fatty acids	129	8lS2mH	ieu-a-1127	ER+ Breast cancer (Combined Oncoarray; iCOGS; GWAS meta analysis) || id:ieu-a-1127	exposure	Inverse variance weighted	210.0584582	73	3.37E-15
			id.exposure	id.outcome	outcome	exposure	method	Q	Q_df	Q_pval
met-d-Omega_3_pct	Ratio of omega-3 fatty acids to total fatty acids	130	kAbOOk	ieu-a-1127	ER+ Breast cancer (Combined Oncoarray; iCOGS; GWAS meta analysis) || id:ieu-a-1127	exposure	MR Egger	153.7705579	55	2.78E-11
met-d-Omega_3_pct	Ratio of omega-3 fatty acids to total fatty acids	130	kAbOOk	ieu-a-1127	ER+ Breast cancer (Combined Oncoarray; iCOGS; GWAS meta analysis) || id:ieu-a-1127	exposure	Inverse variance weighted	153.7908991	56	4.68E-11
			id.exposure	id.outcome	outcome	exposure	method	Q	Q_df	Q_pval
met-d-Omega_6	Omega-6 fatty acids	131	C2D6oF	ieu-a-1127	ER+ Breast cancer (Combined Oncoarray; iCOGS; GWAS meta analysis) || id:ieu-a-1127	exposure	MR Egger	101.7982818	63	0.001423309
met-d-Omega_6	Omega-6 fatty acids	131	C2D6oF	ieu-a-1127	ER+ Breast cancer (Combined Oncoarray; iCOGS; GWAS meta analysis) || id:ieu-a-1127	exposure	Inverse variance weighted	110.2824173	64	0.000290085
			id.exposure	id.outcome	outcome	exposure	method	Q	Q_df	Q_pval
met-d-Omega_6_by_Omega_3	Ratio of omega-6 fatty acids to omega-3 fatty acids	132	NK1Saa	ieu-a-1127	ER+ Breast cancer (Combined Oncoarray; iCOGS; GWAS meta analysis) || id:ieu-a-1127	exposure	MR Egger	175.2993784	54	9.77E-15
met-d-Omega_6_by_Omega_3	Ratio of omega-6 fatty acids to omega-3 fatty acids	132	NK1Saa	ieu-a-1127	ER+ Breast cancer (Combined Oncoarray; iCOGS; GWAS meta analysis) || id:ieu-a-1127	exposure	Inverse variance weighted	175.3190522	55	1.77E-14
			id.exposure	id.outcome	outcome	exposure	method	Q	Q_df	Q_pval
met-d-Omega_6_pct	Ratio of omega-6 fatty acids to total fatty acids	133	REiI3Z	ieu-a-1127	ER+ Breast cancer (Combined Oncoarray; iCOGS; GWAS meta analysis) || id:ieu-a-1127	exposure	MR Egger	100.0088679	54	0.000142557
met-d-Omega_6_pct	Ratio of omega-6 fatty acids to total fatty acids	133	REiI3Z	ieu-a-1127	ER+ Breast cancer (Combined Oncoarray; iCOGS; GWAS meta analysis) || id:ieu-a-1127	exposure	Inverse variance weighted	100.1512327	55	0.000191811
			id.exposure	id.outcome	outcome	exposure	method	Q	Q_df	Q_pval
met-d-Phe	Phenylalanine	134	XD7zP2	ieu-a-1127	ER+ Breast cancer (Combined Oncoarray; iCOGS; GWAS meta analysis) || id:ieu-a-1127	exposure	MR Egger	4.378547612	4	0.357192452
met-d-Phe	Phenylalanine	134	XD7zP2	ieu-a-1127	ER+ Breast cancer (Combined Oncoarray; iCOGS; GWAS meta analysis) || id:ieu-a-1127	exposure	Inverse variance weighted	4.570872934	5	0.470457245
			id.exposure	id.outcome	outcome	exposure	method	Q	Q_df	Q_pval
met-d-Phosphatidylc	Phosphatidylcholines	135	l2VdMB	ieu-a-1127	ER+ Breast cancer (Combined Oncoarray; iCOGS; GWAS meta analysis) || id:ieu-a-1127	exposure	MR Egger	128.2246454	70	2.73E-05
met-d-Phosphatidylc	Phosphatidylcholines	135	l2VdMB	ieu-a-1127	ER+ Breast cancer (Combined Oncoarray; iCOGS; GWAS meta analysis) || id:ieu-a-1127	exposure	Inverse variance weighted	129.0290192	71	3.10E-05
			id.exposure	id.outcome	outcome	exposure	method	Q	Q_df	Q_pval
met-d-Phosphoglyc	Phosphoglycerides	136	ZC7ZfU	ieu-a-1127	ER+ Breast cancer (Combined Oncoarray; iCOGS; GWAS meta analysis) || id:ieu-a-1127	exposure	MR Egger	122.50147	64	1.51E-05
met-d-Phosphoglyc	Phosphoglycerides	136	ZC7ZfU	ieu-a-1127	ER+ Breast cancer (Combined Oncoarray; iCOGS; GWAS meta analysis) || id:ieu-a-1127	exposure	Inverse variance weighted	122.528412	65	2.11E-05
			id.exposure	id.outcome	outcome	exposure	method	Q	Q_df	Q_pval
met-d-PUFA	Polyunsaturated fatty acids	137	X8vX4X	ieu-a-1127	ER+ Breast cancer (Combined Oncoarray; iCOGS; GWAS meta analysis) || id:ieu-a-1127	exposure	MR Egger	121.4305581	70	0.000135691
met-d-PUFA	Polyunsaturated fatty acids	137	X8vX4X	ieu-a-1127	ER+ Breast cancer (Combined Oncoarray; iCOGS; GWAS meta analysis) || id:ieu-a-1127	exposure	Inverse variance weighted	128.2915154	71	3.71E-05
			id.exposure	id.outcome	outcome	exposure	method	Q	Q_df	Q_pval
met-d-PUFA_by_MUFA	Ratio of polyunsaturated fatty acids to monounsaturated fatty acids	138	w1bRBz	ieu-a-1127	ER+ Breast cancer (Combined Oncoarray; iCOGS; GWAS meta analysis) || id:ieu-a-1127	exposure	MR Egger	136.4268002	71	4.98E-06
met-d-PUFA_by_MUFA	Ratio of polyunsaturated fatty acids to monounsaturated fatty acids	138	w1bRBz	ieu-a-1127	ER+ Breast cancer (Combined Oncoarray; iCOGS; GWAS meta analysis) || id:ieu-a-1127	exposure	Inverse variance weighted	136.4280514	72	7.03E-06
			id.exposure	id.outcome	outcome	exposure	method	Q	Q_df	Q_pval
met-d-PUFA_pct	Ratio of polyunsaturated fatty acids to total fatty acids	139	HN4QVl	ieu-a-1127	ER+ Breast cancer (Combined Oncoarray; iCOGS; GWAS meta analysis) || id:ieu-a-1127	exposure	MR Egger	121.2154215	51	1.20E-07
met-d-PUFA_pct	Ratio of polyunsaturated fatty acids to total fatty acids	139	HN4QVl	ieu-a-1127	ER+ Breast cancer (Combined Oncoarray; iCOGS; GWAS meta analysis) || id:ieu-a-1127	exposure	Inverse variance weighted	121.2178691	52	1.88E-07
			id.exposure	id.outcome	outcome	exposure	method	Q	Q_df	Q_pval
met-d-Pyruvate	Pyruvate	140	1MsaZa	ieu-a-1127	ER+ Breast cancer (Combined Oncoarray; iCOGS; GWAS meta analysis) || id:ieu-a-1127	exposure	MR Egger	16.07866857	15	0.376842646
met-d-Pyruvate	Pyruvate	140	1MsaZa	ieu-a-1127	ER+ Breast cancer (Combined Oncoarray; iCOGS; GWAS meta analysis) || id:ieu-a-1127	exposure	Inverse variance weighted	28.96468965	16	0.024175304
			id.exposure	id.outcome	outcome	exposure	method	Q	Q_df	Q_pval
met-d-Remnant_C	Remnant cholesterol (non-HDL, non-LDL -cholesterol)	141	xDQeER	ieu-a-1127	ER+ Breast cancer (Combined Oncoarray; iCOGS; GWAS meta analysis) || id:ieu-a-1127	exposure	MR Egger	96.66280606	62	0.003190494
met-d-Remnant_C	Remnant cholesterol (non-HDL, non-LDL -cholesterol)	141	xDQeER	ieu-a-1127	ER+ Breast cancer (Combined Oncoarray; iCOGS; GWAS meta analysis) || id:ieu-a-1127	exposure	Inverse variance weighted	108.0020119	63	0.000362733
			id.exposure	id.outcome	outcome	exposure	method	Q	Q_df	Q_pval
met-d-S_HDL_C	Cholesterol in small HDL	142	idq2Ui	ieu-a-1127	ER+ Breast cancer (Combined Oncoarray; iCOGS; GWAS meta analysis) || id:ieu-a-1127	exposure	MR Egger	109.7294297	65	0.000440816
met-d-S_HDL_C	Cholesterol in small HDL	142	idq2Ui	ieu-a-1127	ER+ Breast cancer (Combined Oncoarray; iCOGS; GWAS meta analysis) || id:ieu-a-1127	exposure	Inverse variance weighted	113.2542312	66	0.000266739
			id.exposure	id.outcome	outcome	exposure	method	Q	Q_df	Q_pval
met-d-S_HDL_C_pct	Cholesterol to total lipids ratio in small HDL	143	k7rMlb	ieu-a-1127	ER+ Breast cancer (Combined Oncoarray; iCOGS; GWAS meta analysis) || id:ieu-a-1127	exposure	MR Egger	39.87823646	21	0.007694409
met-d-S_HDL_C_pct	Cholesterol to total lipids ratio in small HDL	143	k7rMlb	ieu-a-1127	ER+ Breast cancer (Combined Oncoarray; iCOGS; GWAS meta analysis) || id:ieu-a-1127	exposure	Inverse variance weighted	40.75517134	22	0.008811543
			id.exposure	id.outcome	outcome	exposure	method	Q	Q_df	Q_pval
met-d-S_HDL_CE	Cholesteryl esters in small HDL	144	5onMg0	ieu-a-1127	ER+ Breast cancer (Combined Oncoarray; iCOGS; GWAS meta analysis) || id:ieu-a-1127	exposure	MR Egger	109.9460487	65	0.000419968
met-d-S_HDL_CE	Cholesteryl esters in small HDL	144	5onMg0	ieu-a-1127	ER+ Breast cancer (Combined Oncoarray; iCOGS; GWAS meta analysis) || id:ieu-a-1127	exposure	Inverse variance weighted	110.013453	66	0.000550593
			id.exposure	id.outcome	outcome	exposure	method	Q	Q_df	Q_pval
met-d-S_HDL_CE_pct	Cholesteryl esters to total lipids ratio in small HDL	145	Yk9Zh3	ieu-a-1127	ER+ Breast cancer (Combined Oncoarray; iCOGS; GWAS meta analysis) || id:ieu-a-1127	exposure	MR Egger	112.2112933	56	1.24E-05
met-d-S_HDL_CE_pct	Cholesteryl esters to total lipids ratio in small HDL	145	Yk9Zh3	ieu-a-1127	ER+ Breast cancer (Combined Oncoarray; iCOGS; GWAS meta analysis) || id:ieu-a-1127	exposure	Inverse variance weighted	112.215492	57	1.79E-05
			id.exposure	id.outcome	outcome	exposure	method	Q	Q_df	Q_pval
met-d-S_HDL_FC	Free cholesterol in small HDL	146	YgPzvx	ieu-a-1127	ER+ Breast cancer (Combined Oncoarray; iCOGS; GWAS meta analysis) || id:ieu-a-1127	exposure	MR Egger	103.0997778	49	1.00E-05
met-d-S_HDL_FC	Free cholesterol in small HDL	146	YgPzvx	ieu-a-1127	ER+ Breast cancer (Combined Oncoarray; iCOGS; GWAS meta analysis) || id:ieu-a-1127	exposure	Inverse variance weighted	103.1086217	50	1.49E-05
			id.exposure	id.outcome	outcome	exposure	method	Q	Q_df	Q_pval
met-d-S_HDL_FC_pct	Free cholesterol to total lipids ratio in small HDL	147	LGXyJU	ieu-a-1127	ER+ Breast cancer (Combined Oncoarray; iCOGS; GWAS meta analysis) || id:ieu-a-1127	exposure	MR Egger	127.925114	74	0.000101488
met-d-S_HDL_FC_pct	Free cholesterol to total lipids ratio in small HDL	147	LGXyJU	ieu-a-1127	ER+ Breast cancer (Combined Oncoarray; iCOGS; GWAS meta analysis) || id:ieu-a-1127	exposure	Inverse variance weighted	129.881114	75	8.75E-05
			id.exposure	id.outcome	outcome	exposure	method	Q	Q_df	Q_pval
met-d-S_HDL_L	Total lipids in small HDL	148	5lUVUR	ieu-a-1127	ER+ Breast cancer (Combined Oncoarray; iCOGS; GWAS meta analysis) || id:ieu-a-1127	exposure	MR Egger	131.1746695	71	1.85E-05
met-d-S_HDL_L	Total lipids in small HDL	148	5lUVUR	ieu-a-1127	ER+ Breast cancer (Combined Oncoarray; iCOGS; GWAS meta analysis) || id:ieu-a-1127	exposure	Inverse variance weighted	131.2676282	72	2.50E-05
			id.exposure	id.outcome	outcome	exposure	method	Q	Q_df	Q_pval
met-d-S_HDL_P	Concentration of small HDL particles	149	LKyNEf	ieu-a-1127	ER+ Breast cancer (Combined Oncoarray; iCOGS; GWAS meta analysis) || id:ieu-a-1127	exposure	MR Egger	120.4252541	56	1.30E-06
met-d-S_HDL_P	Concentration of small HDL particles	149	LKyNEf	ieu-a-1127	ER+ Breast cancer (Combined Oncoarray; iCOGS; GWAS meta analysis) || id:ieu-a-1127	exposure	Inverse variance weighted	121.4623264	57	1.45E-06
			id.exposure	id.outcome	outcome	exposure	method	Q	Q_df	Q_pval
met-d-S_HDL_PL	Phospholipids in small HDL	150	PDck9r	ieu-a-1127	ER+ Breast cancer (Combined Oncoarray; iCOGS; GWAS meta analysis) || id:ieu-a-1127	exposure	MR Egger	139.2330215	96	0.002615298
met-d-S_HDL_PL	Phospholipids in small HDL	150	PDck9r	ieu-a-1127	ER+ Breast cancer (Combined Oncoarray; iCOGS; GWAS meta analysis) || id:ieu-a-1127	exposure	Inverse variance weighted	144.9455644	97	0.001168063
			id.exposure	id.outcome	outcome	exposure	method	Q	Q_df	Q_pval
met-d-S_HDL_PL_pct	Phospholipids to total lipids ratio in small HDL	151	IxWgUA	ieu-a-1127	ER+ Breast cancer (Combined Oncoarray; iCOGS; GWAS meta analysis) || id:ieu-a-1127	exposure	MR Egger	163.3666182	57	3.35E-12
met-d-S_HDL_PL_pct	Phospholipids to total lipids ratio in small HDL	151	IxWgUA	ieu-a-1127	ER+ Breast cancer (Combined Oncoarray; iCOGS; GWAS meta analysis) || id:ieu-a-1127	exposure	Inverse variance weighted	167.7616125	58	1.32E-12
			id.exposure	id.outcome	outcome	exposure	method	Q	Q_df	Q_pval
met-d-S_HDL_TG	Triglycerides in small HDL	152	dE2F2z	ieu-a-1127	ER+ Breast cancer (Combined Oncoarray; iCOGS; GWAS meta analysis) || id:ieu-a-1127	exposure	MR Egger	114.5540144	48	2.30E-07
met-d-S_HDL_TG	Triglycerides in small HDL	152	dE2F2z	ieu-a-1127	ER+ Breast cancer (Combined Oncoarray; iCOGS; GWAS meta analysis) || id:ieu-a-1127	exposure	Inverse variance weighted	114.5841403	49	3.58E-07
			id.exposure	id.outcome	outcome	exposure	method	Q	Q_df	Q_pval
met-d-S_HDL_TG_pct	Triglycerides to total lipids ratio in small HDL	153	1K5BcJ	ieu-a-1127	ER+ Breast cancer (Combined Oncoarray; iCOGS; GWAS meta analysis) || id:ieu-a-1127	exposure	MR Egger	189.61131	66	6.93E-14
met-d-S_HDL_TG_pct	Triglycerides to total lipids ratio in small HDL	153	1K5BcJ	ieu-a-1127	ER+ Breast cancer (Combined Oncoarray; iCOGS; GWAS meta analysis) || id:ieu-a-1127	exposure	Inverse variance weighted	190.9554087	67	7.60E-14
			id.exposure	id.outcome	outcome	exposure	method	Q	Q_df	Q_pval
met-d-S_LDL_C	Cholesterol in small LDL	154	QD1b3x	ieu-a-1127	ER+ Breast cancer (Combined Oncoarray; iCOGS; GWAS meta analysis) || id:ieu-a-1127	exposure	MR Egger	122.3355837	68	5.93E-05
met-d-S_LDL_C	Cholesterol in small LDL	154	QD1b3x	ieu-a-1127	ER+ Breast cancer (Combined Oncoarray; iCOGS; GWAS meta analysis) || id:ieu-a-1127	exposure	Inverse variance weighted	123.0840573	69	6.80E-05
			id.exposure	id.outcome	outcome	exposure	method	Q	Q_df	Q_pval
met-d-S_LDL_C_pct	Cholesterol to total lipids ratio in small LDL	155	e1XrQN	ieu-a-1127	ER+ Breast cancer (Combined Oncoarray; iCOGS; GWAS meta analysis) || id:ieu-a-1127	exposure	MR Egger	219.8501345	89	4.58E-13
met-d-S_LDL_C_pct	Cholesterol to total lipids ratio in small LDL	155	e1XrQN	ieu-a-1127	ER+ Breast cancer (Combined Oncoarray; iCOGS; GWAS meta analysis) || id:ieu-a-1127	exposure	Inverse variance weighted	221.0834121	90	5.00E-13
			id.exposure	id.outcome	outcome	exposure	method	Q	Q_df	Q_pval
met-d-S_LDL_CE	Cholesteryl esters in small LDL	156	yLPCDL	ieu-a-1127	ER+ Breast cancer (Combined Oncoarray; iCOGS; GWAS meta analysis) || id:ieu-a-1127	exposure	MR Egger	247.5812217	104	1.00E-13
met-d-S_LDL_CE	Cholesteryl esters in small LDL	156	yLPCDL	ieu-a-1127	ER+ Breast cancer (Combined Oncoarray; iCOGS; GWAS meta analysis) || id:ieu-a-1127	exposure	Inverse variance weighted	253.0018752	105	3.12E-14
			id.exposure	id.outcome	outcome	exposure	method	Q	Q_df	Q_pval
met-d-S_LDL_CE_pct	Cholesteryl esters to total lipids ratio in small LDL	157	J3xGYx	ieu-a-1127	ER+ Breast cancer (Combined Oncoarray; iCOGS; GWAS meta analysis) || id:ieu-a-1127	exposure	MR Egger	102.6680016	62	0.000896088
met-d-S_LDL_CE_pct	Cholesteryl esters to total lipids ratio in small LDL	157	J3xGYx	ieu-a-1127	ER+ Breast cancer (Combined Oncoarray; iCOGS; GWAS meta analysis) || id:ieu-a-1127	exposure	Inverse variance weighted	103.3699261	63	0.001015824
			id.exposure	id.outcome	outcome	exposure	method	Q	Q_df	Q_pval
met-d-S_LDL_FC	Free cholesterol in small LDL	158	OHCr8q	ieu-a-1127	ER+ Breast cancer (Combined Oncoarray; iCOGS; GWAS meta analysis) || id:ieu-a-1127	exposure	MR Egger	92.10701667	59	0.003770812
met-d-S_LDL_FC	Free cholesterol in small LDL	158	OHCr8q	ieu-a-1127	ER+ Breast cancer (Combined Oncoarray; iCOGS; GWAS meta analysis) || id:ieu-a-1127	exposure	Inverse variance weighted	94.99973266	60	0.002686207
			id.exposure	id.outcome	outcome	exposure	method	Q	Q_df	Q_pval
met-d-S_LDL_FC_pct	Free cholesterol to total lipids ratio in small LDL	159	f8OgBm	ieu-a-1127	ER+ Breast cancer (Combined Oncoarray; iCOGS; GWAS meta analysis) || id:ieu-a-1127	exposure	MR Egger	114.3111678	61	4.25E-05
met-d-S_LDL_FC_pct	Free cholesterol to total lipids ratio in small LDL	159	f8OgBm	ieu-a-1127	ER+ Breast cancer (Combined Oncoarray; iCOGS; GWAS meta analysis) || id:ieu-a-1127	exposure	Inverse variance weighted	117.7952057	62	2.49E-05
			id.exposure	id.outcome	outcome	exposure	method	Q	Q_df	Q_pval
met-d-S_LDL_L	Total lipids in small LDL	160	Xw6ue6	ieu-a-1127	ER+ Breast cancer (Combined Oncoarray; iCOGS; GWAS meta analysis) || id:ieu-a-1127	exposure	MR Egger	57.61065966	34	0.006936592
met-d-S_LDL_L	Total lipids in small LDL	160	Xw6ue6	ieu-a-1127	ER+ Breast cancer (Combined Oncoarray; iCOGS; GWAS meta analysis) || id:ieu-a-1127	exposure	Inverse variance weighted	57.73041173	35	0.009141297
			id.exposure	id.outcome	outcome	exposure	method	Q	Q_df	Q_pval
met-d-S_LDL_P	Concentration of small LDL particles	161	ND1RL8	ieu-a-1127	ER+ Breast cancer (Combined Oncoarray; iCOGS; GWAS meta analysis) || id:ieu-a-1127	exposure	MR Egger	95.19135019	59	0.001978083
met-d-S_LDL_P	Concentration of small LDL particles	161	ND1RL8	ieu-a-1127	ER+ Breast cancer (Combined Oncoarray; iCOGS; GWAS meta analysis) || id:ieu-a-1127	exposure	Inverse variance weighted	97.56751639	60	0.00155967
			id.exposure	id.outcome	outcome	exposure	method	Q	Q_df	Q_pval
met-d-S_LDL_PL	Phospholipids in small LDL	162	aXhuJ7	ieu-a-1127	ER+ Breast cancer (Combined Oncoarray; iCOGS; GWAS meta analysis) || id:ieu-a-1127	exposure	MR Egger	182.8596067	93	8.02E-08
met-d-S_LDL_PL	Phospholipids in small LDL	162	aXhuJ7	ieu-a-1127	ER+ Breast cancer (Combined Oncoarray; iCOGS; GWAS meta analysis) || id:ieu-a-1127	exposure	Inverse variance weighted	184.4982813	94	7.51E-08
			id.exposure	id.outcome	outcome	exposure	method	Q	Q_df	Q_pval
met-d-S_LDL_PL_pct	Phospholipids to total lipids ratio in small LDL	163	eJ8spf	ieu-a-1127	ER+ Breast cancer (Combined Oncoarray; iCOGS; GWAS meta analysis) || id:ieu-a-1127	exposure	MR Egger	115.6672615	61	3.02E-05
met-d-S_LDL_PL_pct	Phospholipids to total lipids ratio in small LDL	163	eJ8spf	ieu-a-1127	ER+ Breast cancer (Combined Oncoarray; iCOGS; GWAS meta analysis) || id:ieu-a-1127	exposure	Inverse variance weighted	115.8807196	62	4.03E-05
			id.exposure	id.outcome	outcome	exposure	method	Q	Q_df	Q_pval
met-d-S_LDL_TG	Triglycerides in small LDL	164	uGuabf	ieu-a-1127	ER+ Breast cancer (Combined Oncoarray; iCOGS; GWAS meta analysis) || id:ieu-a-1127	exposure	MR Egger	89.64620927	65	0.023114841
met-d-S_LDL_TG	Triglycerides in small LDL	164	uGuabf	ieu-a-1127	ER+ Breast cancer (Combined Oncoarray; iCOGS; GWAS meta analysis) || id:ieu-a-1127	exposure	Inverse variance weighted	93.07768572	66	0.015733681
			id.exposure	id.outcome	outcome	exposure	method	Q	Q_df	Q_pval
met-d-S_LDL_TG_pct	Triglycerides to total lipids ratio in small LDL	165	Vg3fMD	ieu-a-1127	ER+ Breast cancer (Combined Oncoarray; iCOGS; GWAS meta analysis) || id:ieu-a-1127	exposure	MR Egger	107.3159407	67	0.001290107
met-d-S_LDL_TG_pct	Triglycerides to total lipids ratio in small LDL	165	Vg3fMD	ieu-a-1127	ER+ Breast cancer (Combined Oncoarray; iCOGS; GWAS meta analysis) || id:ieu-a-1127	exposure	Inverse variance weighted	108.0832906	68	0.001428627
			id.exposure	id.outcome	outcome	exposure	method	Q	Q_df	Q_pval
met-d-S_VLDL_C	Cholesterol in small VLDL	166	1AFTAy	ieu-a-1127	ER+ Breast cancer (Combined Oncoarray; iCOGS; GWAS meta analysis) || id:ieu-a-1127	exposure	MR Egger	104.2249915	63	0.000843299
met-d-S_VLDL_C	Cholesterol in small VLDL	166	1AFTAy	ieu-a-1127	ER+ Breast cancer (Combined Oncoarray; iCOGS; GWAS meta analysis) || id:ieu-a-1127	exposure	Inverse variance weighted	107.6700759	64	0.000523345
			id.exposure	id.outcome	outcome	exposure	method	Q	Q_df	Q_pval
met-d-S_VLDL_C_pct	Cholesterol to total lipids ratio in small VLDL	167	u4aDc8	ieu-a-1127	ER+ Breast cancer (Combined Oncoarray; iCOGS; GWAS meta analysis) || id:ieu-a-1127	exposure	MR Egger	144.9025511	80	1.23E-05
met-d-S_VLDL_C_pct	Cholesterol to total lipids ratio in small VLDL	167	u4aDc8	ieu-a-1127	ER+ Breast cancer (Combined Oncoarray; iCOGS; GWAS meta analysis) || id:ieu-a-1127	exposure	Inverse variance weighted	144.9702779	81	1.65E-05
			id.exposure	id.outcome	outcome	exposure	method	Q	Q_df	Q_pval
met-d-S_VLDL_CE	Cholesteryl esters in small VLDL	168	HATLWr	ieu-a-1127	ER+ Breast cancer (Combined Oncoarray; iCOGS; GWAS meta analysis) || id:ieu-a-1127	exposure	MR Egger	175.8504058	88	8.19E-08
met-d-S_VLDL_CE	Cholesteryl esters in small VLDL	168	HATLWr	ieu-a-1127	ER+ Breast cancer (Combined Oncoarray; iCOGS; GWAS meta analysis) || id:ieu-a-1127	exposure	Inverse variance weighted	176.9865979	89	8.75E-08
			id.exposure	id.outcome	outcome	exposure	method	Q	Q_df	Q_pval
met-d-S_VLDL_CE_pct	Cholesteryl esters to total lipids ratio in small VLDL	169	DvPNzw	ieu-a-1127	ER+ Breast cancer (Combined Oncoarray; iCOGS; GWAS meta analysis) || id:ieu-a-1127	exposure	MR Egger	122.2730383	69	8.23E-05
met-d-S_VLDL_CE_pct	Cholesteryl esters to total lipids ratio in small VLDL	169	DvPNzw	ieu-a-1127	ER+ Breast cancer (Combined Oncoarray; iCOGS; GWAS meta analysis) || id:ieu-a-1127	exposure	Inverse variance weighted	129.6658208	70	1.92E-05
			id.exposure	id.outcome	outcome	exposure	method	Q	Q_df	Q_pval
met-d-S_VLDL_FC	Free cholesterol in small VLDL	170	tzV1rp	ieu-a-1127	ER+ Breast cancer (Combined Oncoarray; iCOGS; GWAS meta analysis) || id:ieu-a-1127	exposure	MR Egger	142.7162859	75	4.04E-06
met-d-S_VLDL_FC	Free cholesterol in small VLDL	170	tzV1rp	ieu-a-1127	ER+ Breast cancer (Combined Oncoarray; iCOGS; GWAS meta analysis) || id:ieu-a-1127	exposure	Inverse variance weighted	147.1305575	76	1.87E-06
			id.exposure	id.outcome	outcome	exposure	method	Q	Q_df	Q_pval
met-d-S_VLDL_FC_pct	Free cholesterol to total lipids ratio in small VLDL	171	uavBnX	ieu-a-1127	ER+ Breast cancer (Combined Oncoarray; iCOGS; GWAS meta analysis) || id:ieu-a-1127	exposure	MR Egger	159.5984158	83	9.02E-07
met-d-S_VLDL_FC_pct	Free cholesterol to total lipids ratio in small VLDL	171	uavBnX	ieu-a-1127	ER+ Breast cancer (Combined Oncoarray; iCOGS; GWAS meta analysis) || id:ieu-a-1127	exposure	Inverse variance weighted	159.59901	84	1.27E-06
			id.exposure	id.outcome	outcome	exposure	method	Q	Q_df	Q_pval
met-d-S_VLDL_L	Total lipids in small VLDL	172	WSd1vy	ieu-a-1127	ER+ Breast cancer (Combined Oncoarray; iCOGS; GWAS meta analysis) || id:ieu-a-1127	exposure	MR Egger	159.7079201	78	1.45E-07
met-d-S_VLDL_L	Total lipids in small VLDL	172	WSd1vy	ieu-a-1127	ER+ Breast cancer (Combined Oncoarray; iCOGS; GWAS meta analysis) || id:ieu-a-1127	exposure	Inverse variance weighted	160.8268161	79	1.56E-07
			id.exposure	id.outcome	outcome	exposure	method	Q	Q_df	Q_pval
met-d-S_VLDL_P	Concentration of small VLDL particles	173	2ZgAQZ	ieu-a-1127	ER+ Breast cancer (Combined Oncoarray; iCOGS; GWAS meta analysis) || id:ieu-a-1127	exposure	MR Egger	120.4108532	64	2.55E-05
met-d-S_VLDL_P	Concentration of small VLDL particles	173	2ZgAQZ	ieu-a-1127	ER+ Breast cancer (Combined Oncoarray; iCOGS; GWAS meta analysis) || id:ieu-a-1127	exposure	Inverse variance weighted	124.8148906	65	1.18E-05
			id.exposure	id.outcome	outcome	exposure	method	Q	Q_df	Q_pval
met-d-S_VLDL_PL	Phospholipids in small VLDL	174	t0uYS3	ieu-a-1127	ER+ Breast cancer (Combined Oncoarray; iCOGS; GWAS meta analysis) || id:ieu-a-1127	exposure	MR Egger	184.5697807	86	3.68E-09
met-d-S_VLDL_PL	Phospholipids in small VLDL	174	t0uYS3	ieu-a-1127	ER+ Breast cancer (Combined Oncoarray; iCOGS; GWAS meta analysis) || id:ieu-a-1127	exposure	Inverse variance weighted	184.9383122	87	4.94E-09
			id.exposure	id.outcome	outcome	exposure	method	Q	Q_df	Q_pval
met-d-S_VLDL_PL_pct	Phospholipids to total lipids ratio in small VLDL	175	F9NzEJ	ieu-a-1127	ER+ Breast cancer (Combined Oncoarray; iCOGS; GWAS meta analysis) || id:ieu-a-1127	exposure	MR Egger	189.7700018	90	4.24E-09
met-d-S_VLDL_PL_pct	Phospholipids to total lipids ratio in small VLDL	175	F9NzEJ	ieu-a-1127	ER+ Breast cancer (Combined Oncoarray; iCOGS; GWAS meta analysis) || id:ieu-a-1127	exposure	Inverse variance weighted	192.3389124	91	3.11E-09
			id.exposure	id.outcome	outcome	exposure	method	Q	Q_df	Q_pval
met-d-S_VLDL_TG	Triglycerides in small VLDL	176	ufZwBl	ieu-a-1127	ER+ Breast cancer (Combined Oncoarray; iCOGS; GWAS meta analysis) || id:ieu-a-1127	exposure	MR Egger	203.185842	89	6.50E-11
met-d-S_VLDL_TG	Triglycerides in small VLDL	176	ufZwBl	ieu-a-1127	ER+ Breast cancer (Combined Oncoarray; iCOGS; GWAS meta analysis) || id:ieu-a-1127	exposure	Inverse variance weighted	206.5018476	90	3.82E-11
			id.exposure	id.outcome	outcome	exposure	method	Q	Q_df	Q_pval
met-d-S_VLDL_TG_pct	Triglycerides to total lipids ratio in small VLDL	177	EV3RPc	ieu-a-1127	ER+ Breast cancer (Combined Oncoarray; iCOGS; GWAS meta analysis) || id:ieu-a-1127	exposure	MR Egger	157.1231306	77	1.98E-07
met-d-S_VLDL_TG_pct	Triglycerides to total lipids ratio in small VLDL	177	EV3RPc	ieu-a-1127	ER+ Breast cancer (Combined Oncoarray; iCOGS; GWAS meta analysis) || id:ieu-a-1127	exposure	Inverse variance weighted	163.3838949	78	5.37E-08
			id.exposure	id.outcome	outcome	exposure	method	Q	Q_df	Q_pval
met-d-SFA	Saturated fatty acids	178	ASeaE0	ieu-a-1127	ER+ Breast cancer (Combined Oncoarray; iCOGS; GWAS meta analysis) || id:ieu-a-1127	exposure	MR Egger	194.7198389	92	2.39E-09
met-d-SFA	Saturated fatty acids	178	ASeaE0	ieu-a-1127	ER+ Breast cancer (Combined Oncoarray; iCOGS; GWAS meta analysis) || id:ieu-a-1127	exposure	Inverse variance weighted	195.5398062	93	2.82E-09
			id.exposure	id.outcome	outcome	exposure	method	Q	Q_df	Q_pval
met-d-SFA_pct	Ratio of saturated fatty acids to total fatty acids	179	HC5ztt	ieu-a-1127	ER+ Breast cancer (Combined Oncoarray; iCOGS; GWAS meta analysis) || id:ieu-a-1127	exposure	MR Egger	198.7387151	93	1.18E-09
met-d-SFA_pct	Ratio of saturated fatty acids to total fatty acids	179	HC5ztt	ieu-a-1127	ER+ Breast cancer (Combined Oncoarray; iCOGS; GWAS meta analysis) || id:ieu-a-1127	exposure	Inverse variance weighted	198.9578075	94	1.64E-09
			id.exposure	id.outcome	outcome	exposure	method	Q	Q_df	Q_pval
met-d-Sphingomyelins	Sphingomyelins	180	Si6D8f	ieu-a-1127	ER+ Breast cancer (Combined Oncoarray; iCOGS; GWAS meta analysis) || id:ieu-a-1127	exposure	MR Egger	172.0124295	84	5.16E-08
met-d-Sphingomyelins	Sphingomyelins	180	Si6D8f	ieu-a-1127	ER+ Breast cancer (Combined Oncoarray; iCOGS; GWAS meta analysis) || id:ieu-a-1127	exposure	Inverse variance weighted	172.1710151	85	7.17E-08
			id.exposure	id.outcome	outcome	exposure	method	Q	Q_df	Q_pval
met-d-TG_by_PG	Ratio of triglycerides to phosphoglycerides	181	keXrYn	ieu-a-1127	ER+ Breast cancer (Combined Oncoarray; iCOGS; GWAS meta analysis) || id:ieu-a-1127	exposure	MR Egger	270.3123586	108	6.59E-16
met-d-TG_by_PG	Ratio of triglycerides to phosphoglycerides	181	keXrYn	ieu-a-1127	ER+ Breast cancer (Combined Oncoarray; iCOGS; GWAS meta analysis) || id:ieu-a-1127	exposure	Inverse variance weighted	273.6560978	109	3.78E-16
			id.exposure	id.outcome	outcome	exposure	method	Q	Q_df	Q_pval
met-d-Total_BCAA	Total concentration of branched-chain amino acids (leucine + isoleucine + valine)	182	0y8RI1	ieu-a-1127	ER+ Breast cancer (Combined Oncoarray; iCOGS; GWAS meta analysis) || id:ieu-a-1127	exposure	MR Egger	27.02543123	13	0.012341705
met-d-Total_BCAA	Total concentration of branched-chain amino acids (leucine + isoleucine + valine)	182	0y8RI1	ieu-a-1127	ER+ Breast cancer (Combined Oncoarray; iCOGS; GWAS meta analysis) || id:ieu-a-1127	exposure	Inverse variance weighted	35.02021691	14	0.001459928
			id.exposure	id.outcome	outcome	exposure	method	Q	Q_df	Q_pval
met-d-Total_C	Total cholesterol	183	KUh2Va	ieu-a-1127	ER+ Breast cancer (Combined Oncoarray; iCOGS; GWAS meta analysis) || id:ieu-a-1127	exposure	MR Egger	103.8440509	70	0.00536029
met-d-Total_C	Total cholesterol	183	KUh2Va	ieu-a-1127	ER+ Breast cancer (Combined Oncoarray; iCOGS; GWAS meta analysis) || id:ieu-a-1127	exposure	Inverse variance weighted	104.1884375	71	0.006296784
			id.exposure	id.outcome	outcome	exposure	method	Q	Q_df	Q_pval
met-d-Total_CE	Total esterified cholesterol	184	zxJ8sJ	ieu-a-1127	ER+ Breast cancer (Combined Oncoarray; iCOGS; GWAS meta analysis) || id:ieu-a-1127	exposure	MR Egger	113.2549094	71	0.001069031
met-d-Total_CE	Total esterified cholesterol	184	zxJ8sJ	ieu-a-1127	ER+ Breast cancer (Combined Oncoarray; iCOGS; GWAS meta analysis) || id:ieu-a-1127	exposure	Inverse variance weighted	113.2559287	72	0.001381723
			id.exposure	id.outcome	outcome	exposure	method	Q	Q_df	Q_pval
met-d-Total_FA	Total fatty acids	185	OJbtBk	ieu-a-1127	ER+ Breast cancer (Combined Oncoarray; iCOGS; GWAS meta analysis) || id:ieu-a-1127	exposure	MR Egger	123.0796497	72	0.000168559
met-d-Total_FA	Total fatty acids	185	OJbtBk	ieu-a-1127	ER+ Breast cancer (Combined Oncoarray; iCOGS; GWAS meta analysis) || id:ieu-a-1127	exposure	Inverse variance weighted	136.1570222	73	1.05E-05
			id.exposure	id.outcome	outcome	exposure	method	Q	Q_df	Q_pval
met-d-Total_FC	Total free cholesterol	186	U47cZJ	ieu-a-1127	ER+ Breast cancer (Combined Oncoarray; iCOGS; GWAS meta analysis) || id:ieu-a-1127	exposure	MR Egger	102.425013	64	0.001627915
met-d-Total_FC	Total free cholesterol	186	U47cZJ	ieu-a-1127	ER+ Breast cancer (Combined Oncoarray; iCOGS; GWAS meta analysis) || id:ieu-a-1127	exposure	Inverse variance weighted	103.8323473	65	0.001578274
			id.exposure	id.outcome	outcome	exposure	method	Q	Q_df	Q_pval
met-d-Total_L	Total lipids in lipoprotein particles	187	utF5rj	ieu-a-1127	ER+ Breast cancer (Combined Oncoarray; iCOGS; GWAS meta analysis) || id:ieu-a-1127	exposure	MR Egger	143.5236893	66	1.12E-07
met-d-Total_L	Total lipids in lipoprotein particles	187	utF5rj	ieu-a-1127	ER+ Breast cancer (Combined Oncoarray; iCOGS; GWAS meta analysis) || id:ieu-a-1127	exposure	Inverse variance weighted	145.1138721	67	1.08E-07
			id.exposure	id.outcome	outcome	exposure	method	Q	Q_df	Q_pval
met-d-Total_P	Total concentration of lipoprotein particles	188	fqPh4Y	ieu-a-1127	ER+ Breast cancer (Combined Oncoarray; iCOGS; GWAS meta analysis) || id:ieu-a-1127	exposure	MR Egger	109.1538943	60	0.000108881
met-d-Total_P	Total concentration of lipoprotein particles	188	fqPh4Y	ieu-a-1127	ER+ Breast cancer (Combined Oncoarray; iCOGS; GWAS meta analysis) || id:ieu-a-1127	exposure	Inverse variance weighted	110.052717	61	0.000120974
			id.exposure	id.outcome	outcome	exposure	method	Q	Q_df	Q_pval
met-d-Total_PL	Total phospholipids in lipoprotein particles	189	DCAvSp	ieu-a-1127	ER+ Breast cancer (Combined Oncoarray; iCOGS; GWAS meta analysis) || id:ieu-a-1127	exposure	MR Egger	121.0355624	63	1.54E-05
met-d-Total_PL	Total phospholipids in lipoprotein particles	189	DCAvSp	ieu-a-1127	ER+ Breast cancer (Combined Oncoarray; iCOGS; GWAS meta analysis) || id:ieu-a-1127	exposure	Inverse variance weighted	122.2632295	64	1.60E-05
			id.exposure	id.outcome	outcome	exposure	method	Q	Q_df	Q_pval
met-d-Total_TG	Total triglycerides	190	qvSeDO	ieu-a-1127	ER+ Breast cancer (Combined Oncoarray; iCOGS; GWAS meta analysis) || id:ieu-a-1127	exposure	MR Egger	136.2591815	82	0.000158114
met-d-Total_TG	Total triglycerides	190	qvSeDO	ieu-a-1127	ER+ Breast cancer (Combined Oncoarray; iCOGS; GWAS meta analysis) || id:ieu-a-1127	exposure	Inverse variance weighted	136.6996049	83	0.000189184
			id.exposure	id.outcome	outcome	exposure	method	Q	Q_df	Q_pval
met-d-Tyr	Tyrosine	191	5aya3w	ieu-a-1127	ER+ Breast cancer (Combined Oncoarray; iCOGS; GWAS meta analysis) || id:ieu-a-1127	exposure	MR Egger	44.76519578	29	0.031006213
met-d-Tyr	Tyrosine	191	5aya3w	ieu-a-1127	ER+ Breast cancer (Combined Oncoarray; iCOGS; GWAS meta analysis) || id:ieu-a-1127	exposure	Inverse variance weighted	45.8032407	30	0.032442916
			id.exposure	id.outcome	outcome	exposure	method	Q	Q_df	Q_pval
met-d-Unsaturation	Degree of unsaturation	192	2nzttO	ieu-a-1127	ER+ Breast cancer (Combined Oncoarray; iCOGS; GWAS meta analysis) || id:ieu-a-1127	exposure	MR Egger	144.3865392	69	2.92E-07
met-d-Unsaturation	Degree of unsaturation	192	2nzttO	ieu-a-1127	ER+ Breast cancer (Combined Oncoarray; iCOGS; GWAS meta analysis) || id:ieu-a-1127	exposure	Inverse variance weighted	146.6582102	70	2.32E-07
			id.exposure	id.outcome	outcome	exposure	method	Q	Q_df	Q_pval
met-d-Val	Valine	193	YiGVG5	ieu-a-1127	ER+ Breast cancer (Combined Oncoarray; iCOGS; GWAS meta analysis) || id:ieu-a-1127	exposure	MR Egger	30.44364682	20	0.062976878
met-d-Val	Valine	193	YiGVG5	ieu-a-1127	ER+ Breast cancer (Combined Oncoarray; iCOGS; GWAS meta analysis) || id:ieu-a-1127	exposure	Inverse variance weighted	30.51618992	21	0.082095464
			id.exposure	id.outcome	outcome	exposure	method	Q	Q_df	Q_pval
met-d-VLDL_C	VLDL cholesterol	194	IJVpP9	ieu-a-1127	ER+ Breast cancer (Combined Oncoarray; iCOGS; GWAS meta analysis) || id:ieu-a-1127	exposure	MR Egger	129.2014776	69	1.54E-05
met-d-VLDL_C	VLDL cholesterol	194	IJVpP9	ieu-a-1127	ER+ Breast cancer (Combined Oncoarray; iCOGS; GWAS meta analysis) || id:ieu-a-1127	exposure	Inverse variance weighted	140.2752744	70	1.29E-06
			id.exposure	id.outcome	outcome	exposure	method	Q	Q_df	Q_pval
met-d-VLDL_CE	Cholesteryl esters in VLDL	195	MPoDsS	ieu-a-1127	ER+ Breast cancer (Combined Oncoarray; iCOGS; GWAS meta analysis) || id:ieu-a-1127	exposure	MR Egger	96.24735675	65	0.0071278
met-d-VLDL_CE	Cholesteryl esters in VLDL	195	MPoDsS	ieu-a-1127	ER+ Breast cancer (Combined Oncoarray; iCOGS; GWAS meta analysis) || id:ieu-a-1127	exposure	Inverse variance weighted	108.5470807	66	0.00075812
			id.exposure	id.outcome	outcome	exposure	method	Q	Q_df	Q_pval
met-d-VLDL_FC	Free cholesterol in VLDL	196	jtGwvP	ieu-a-1127	ER+ Breast cancer (Combined Oncoarray; iCOGS; GWAS meta analysis) || id:ieu-a-1127	exposure	MR Egger	179.4967365	80	1.33E-09
met-d-VLDL_FC	Free cholesterol in VLDL	196	jtGwvP	ieu-a-1127	ER+ Breast cancer (Combined Oncoarray; iCOGS; GWAS meta analysis) || id:ieu-a-1127	exposure	Inverse variance weighted	181.0106821	81	1.31E-09
			id.exposure	id.outcome	outcome	exposure	method	Q	Q_df	Q_pval
met-d-VLDL_L	Total lipids in VLDL	197	wzG1ue	ieu-a-1127	ER+ Breast cancer (Combined Oncoarray; iCOGS; GWAS meta analysis) || id:ieu-a-1127	exposure	MR Egger	168.1832299	84	1.42E-07
met-d-VLDL_L	Total lipids in VLDL	197	wzG1ue	ieu-a-1127	ER+ Breast cancer (Combined Oncoarray; iCOGS; GWAS meta analysis) || id:ieu-a-1127	exposure	Inverse variance weighted	168.1926346	85	2.03E-07
			id.exposure	id.outcome	outcome	exposure	method	Q	Q_df	Q_pval
met-d-VLDL_P	Concentration of VLDL particles	198	YZnQ6r	ieu-a-1127	ER+ Breast cancer (Combined Oncoarray; iCOGS; GWAS meta analysis) || id:ieu-a-1127	exposure	MR Egger	182.1386826	86	7.19E-09
met-d-VLDL_P	Concentration of VLDL particles	198	YZnQ6r	ieu-a-1127	ER+ Breast cancer (Combined Oncoarray; iCOGS; GWAS meta analysis) || id:ieu-a-1127	exposure	Inverse variance weighted	184.815383	87	5.10E-09
			id.exposure	id.outcome	outcome	exposure	method	Q	Q_df	Q_pval
met-d-VLDL_PL	Phospholipids in VLDL	199	KiLoEF	ieu-a-1127	ER+ Breast cancer (Combined Oncoarray; iCOGS; GWAS meta analysis) || id:ieu-a-1127	exposure	MR Egger	176.9307973	84	1.37E-08
met-d-VLDL_PL	Phospholipids in VLDL	199	KiLoEF	ieu-a-1127	ER+ Breast cancer (Combined Oncoarray; iCOGS; GWAS meta analysis) || id:ieu-a-1127	exposure	Inverse variance weighted	177.1731838	85	1.89E-08
			id.exposure	id.outcome	outcome	exposure	method	Q	Q_df	Q_pval
met-d-VLDL_size	Average diameter for VLDL particles	200	xwkSEN	ieu-a-1127	ER+ Breast cancer (Combined Oncoarray; iCOGS; GWAS meta analysis) || id:ieu-a-1127	exposure	MR Egger	220.6868676	97	1.25E-11
met-d-VLDL_size	Average diameter for VLDL particles	200	xwkSEN	ieu-a-1127	ER+ Breast cancer (Combined Oncoarray; iCOGS; GWAS meta analysis) || id:ieu-a-1127	exposure	Inverse variance weighted	221.9142969	98	1.34E-11
			id.exposure	id.outcome	outcome	exposure	method	Q	Q_df	Q_pval
met-d-VLDL_TG	Triglycerides in VLDL	201	O7m4mc	ieu-a-1127	ER+ Breast cancer (Combined Oncoarray; iCOGS; GWAS meta analysis) || id:ieu-a-1127	exposure	MR Egger	181.427154	88	1.88E-08
met-d-VLDL_TG	Triglycerides in VLDL	201	O7m4mc	ieu-a-1127	ER+ Breast cancer (Combined Oncoarray; iCOGS; GWAS meta analysis) || id:ieu-a-1127	exposure	Inverse variance weighted	181.5685084	89	2.63E-08
			id.exposure	id.outcome	outcome	exposure	method	Q	Q_df	Q_pval
met-d-XL_HDL_C	Cholesterol in very large HDL	202	4J2dTK	ieu-a-1127	ER+ Breast cancer (Combined Oncoarray; iCOGS; GWAS meta analysis) || id:ieu-a-1127	exposure	MR Egger	225.2785605	120	2.01E-08
met-d-XL_HDL_C	Cholesterol in very large HDL	202	4J2dTK	ieu-a-1127	ER+ Breast cancer (Combined Oncoarray; iCOGS; GWAS meta analysis) || id:ieu-a-1127	exposure	Inverse variance weighted	227.0612036	121	1.81E-08
			id.exposure	id.outcome	outcome	exposure	method	Q	Q_df	Q_pval
met-d-XL_HDL_C_pct	Cholesterol to total lipids ratio in very large HDL	203	fMRGrL	ieu-a-1127	ER+ Breast cancer (Combined Oncoarray; iCOGS; GWAS meta analysis) || id:ieu-a-1127	exposure	MR Egger	238.536798	122	1.48E-09
met-d-XL_HDL_C_pct	Cholesterol to total lipids ratio in very large HDL	203	fMRGrL	ieu-a-1127	ER+ Breast cancer (Combined Oncoarray; iCOGS; GWAS meta analysis) || id:ieu-a-1127	exposure	Inverse variance weighted	240.1406039	123	1.40E-09
			id.exposure	id.outcome	outcome	exposure	method	Q	Q_df	Q_pval
met-d-XL_HDL_CE	Cholesteryl esters in very large HDL	204	L0ifK7	ieu-a-1127	ER+ Breast cancer (Combined Oncoarray; iCOGS; GWAS meta analysis) || id:ieu-a-1127	exposure	MR Egger	67.70899323	48	0.031883006
met-d-XL_HDL_CE	Cholesteryl esters in very large HDL	204	L0ifK7	ieu-a-1127	ER+ Breast cancer (Combined Oncoarray; iCOGS; GWAS meta analysis) || id:ieu-a-1127	exposure	Inverse variance weighted	68.00099348	49	0.037443586
			id.exposure	id.outcome	outcome	exposure	method	Q	Q_df	Q_pval
met-d-XL_HDL_CE_pct	Cholesteryl esters to total lipids ratio in very large HDL	205	qtPz9d	ieu-a-1127	ER+ Breast cancer (Combined Oncoarray; iCOGS; GWAS meta analysis) || id:ieu-a-1127	exposure	MR Egger	105.135082	62	0.000517719
met-d-XL_HDL_CE_pct	Cholesteryl esters to total lipids ratio in very large HDL	205	qtPz9d	ieu-a-1127	ER+ Breast cancer (Combined Oncoarray; iCOGS; GWAS meta analysis) || id:ieu-a-1127	exposure	Inverse variance weighted	106.3982679	63	0.000521179
			id.exposure	id.outcome	outcome	exposure	method	Q	Q_df	Q_pval
met-d-XL_HDL_FC	Free cholesterol in very large HDL	206	H3Nppj	ieu-a-1127	ER+ Breast cancer (Combined Oncoarray; iCOGS; GWAS meta analysis) || id:ieu-a-1127	exposure	MR Egger	223.4780281	97	5.57E-12
met-d-XL_HDL_FC	Free cholesterol in very large HDL	206	H3Nppj	ieu-a-1127	ER+ Breast cancer (Combined Oncoarray; iCOGS; GWAS meta analysis) || id:ieu-a-1127	exposure	Inverse variance weighted	231.1391103	98	9.12E-13
			id.exposure	id.outcome	outcome	exposure	method	Q	Q_df	Q_pval
met-d-XL_HDL_FC_pct	Free cholesterol to total lipids ratio in very large HDL	207	xtJlPj	ieu-a-1127	ER+ Breast cancer (Combined Oncoarray; iCOGS; GWAS meta analysis) || id:ieu-a-1127	exposure	MR Egger	162.5755239	107	0.000430126
met-d-XL_HDL_FC_pct	Free cholesterol to total lipids ratio in very large HDL	207	xtJlPj	ieu-a-1127	ER+ Breast cancer (Combined Oncoarray; iCOGS; GWAS meta analysis) || id:ieu-a-1127	exposure	Inverse variance weighted	163.7299983	108	0.000435964
			id.exposure	id.outcome	outcome	exposure	method	Q	Q_df	Q_pval
met-d-XL_HDL_L	Total lipids in very large HDL	208	wftyLV	ieu-a-1127	ER+ Breast cancer (Combined Oncoarray; iCOGS; GWAS meta analysis) || id:ieu-a-1127	exposure	MR Egger	242.5034068	111	8.39E-12
met-d-XL_HDL_L	Total lipids in very large HDL	208	wftyLV	ieu-a-1127	ER+ Breast cancer (Combined Oncoarray; iCOGS; GWAS meta analysis) || id:ieu-a-1127	exposure	Inverse variance weighted	243.9556011	112	8.37E-12
			id.exposure	id.outcome	outcome	exposure	method	Q	Q_df	Q_pval
met-d-XL_HDL_P	Concentration of very large HDL particles	209	xqgD3V	ieu-a-1127	ER+ Breast cancer (Combined Oncoarray; iCOGS; GWAS meta analysis) || id:ieu-a-1127	exposure	MR Egger	231.2867447	106	2.55E-11
met-d-XL_HDL_P	Concentration of very large HDL particles	209	xqgD3V	ieu-a-1127	ER+ Breast cancer (Combined Oncoarray; iCOGS; GWAS meta analysis) || id:ieu-a-1127	exposure	Inverse variance weighted	233.6520268	107	1.97E-11
			id.exposure	id.outcome	outcome	exposure	method	Q	Q_df	Q_pval
met-d-XL_HDL_PL	Phospholipids in very large HDL	210	1peP2R	ieu-a-1127	ER+ Breast cancer (Combined Oncoarray; iCOGS; GWAS meta analysis) || id:ieu-a-1127	exposure	MR Egger	233.6334358	106	1.32E-11
met-d-XL_HDL_PL	Phospholipids in very large HDL	210	1peP2R	ieu-a-1127	ER+ Breast cancer (Combined Oncoarray; iCOGS; GWAS meta analysis) || id:ieu-a-1127	exposure	Inverse variance weighted	233.9403069	107	1.82E-11
			id.exposure	id.outcome	outcome	exposure	method	Q	Q_df	Q_pval
met-d-XL_HDL_PL_pct	Phospholipids to total lipids ratio in very large HDL	211	ZlKMdo	ieu-a-1127	ER+ Breast cancer (Combined Oncoarray; iCOGS; GWAS meta analysis) || id:ieu-a-1127	exposure	MR Egger	167.9158756	87	4.40E-07
met-d-XL_HDL_PL_pct	Phospholipids to total lipids ratio in very large HDL	211	ZlKMdo	ieu-a-1127	ER+ Breast cancer (Combined Oncoarray; iCOGS; GWAS meta analysis) || id:ieu-a-1127	exposure	Inverse variance weighted	168.1286213	88	5.88E-07
			id.exposure	id.outcome	outcome	exposure	method	Q	Q_df	Q_pval
met-d-XL_HDL_TG	Triglycerides in very large HDL	212	RyKNTN	ieu-a-1127	ER+ Breast cancer (Combined Oncoarray; iCOGS; GWAS meta analysis) || id:ieu-a-1127	exposure	MR Egger	122.2325161	80	0.001666217
met-d-XL_HDL_TG	Triglycerides in very large HDL	212	RyKNTN	ieu-a-1127	ER+ Breast cancer (Combined Oncoarray; iCOGS; GWAS meta analysis) || id:ieu-a-1127	exposure	Inverse variance weighted	123.6091355	81	0.001620318
			id.exposure	id.outcome	outcome	exposure	method	Q	Q_df	Q_pval
met-d-XL_HDL_TG_pct	Triglycerides to total lipids ratio in very large HDL	213	fye6rU	ieu-a-1127	ER+ Breast cancer (Combined Oncoarray; iCOGS; GWAS meta analysis) || id:ieu-a-1127	exposure	MR Egger	190.7063504	89	2.22E-09
met-d-XL_HDL_TG_pct	Triglycerides to total lipids ratio in very large HDL	213	fye6rU	ieu-a-1127	ER+ Breast cancer (Combined Oncoarray; iCOGS; GWAS meta analysis) || id:ieu-a-1127	exposure	Inverse variance weighted	191.0609949	90	2.98E-09
			id.exposure	id.outcome	outcome	exposure	method	Q	Q_df	Q_pval
met-d-XL_VLDL_C	Cholesterol in very large VLDL	214	UydxR7	ieu-a-1127	ER+ Breast cancer (Combined Oncoarray; iCOGS; GWAS meta analysis) || id:ieu-a-1127	exposure	MR Egger	156.2756018	83	2.07E-06
met-d-XL_VLDL_C	Cholesterol in very large VLDL	214	UydxR7	ieu-a-1127	ER+ Breast cancer (Combined Oncoarray; iCOGS; GWAS meta analysis) || id:ieu-a-1127	exposure	Inverse variance weighted	156.9379006	84	2.45E-06
			id.exposure	id.outcome	outcome	exposure	method	Q	Q_df	Q_pval
met-d-XL_VLDL_C_pct	Cholesterol to total lipids ratio in very large VLDL	215	049KsS	ieu-a-1127	ER+ Breast cancer (Combined Oncoarray; iCOGS; GWAS meta analysis) || id:ieu-a-1127	exposure	MR Egger	169.1651037	84	1.10E-07
met-d-XL_VLDL_C_pct	Cholesterol to total lipids ratio in very large VLDL	215	049KsS	ieu-a-1127	ER+ Breast cancer (Combined Oncoarray; iCOGS; GWAS meta analysis) || id:ieu-a-1127	exposure	Inverse variance weighted	170.934289	85	9.93E-08
			id.exposure	id.outcome	outcome	exposure	method	Q	Q_df	Q_pval
met-d-XL_VLDL_CE	Cholesteryl esters in very large VLDL	216	QYh4ju	ieu-a-1127	ER+ Breast cancer (Combined Oncoarray; iCOGS; GWAS meta analysis) || id:ieu-a-1127	exposure	MR Egger	150.6844756	86	2.03E-05
met-d-XL_VLDL_CE	Cholesteryl esters in very large VLDL	216	QYh4ju	ieu-a-1127	ER+ Breast cancer (Combined Oncoarray; iCOGS; GWAS meta analysis) || id:ieu-a-1127	exposure	Inverse variance weighted	150.6854303	87	2.73E-05
			id.exposure	id.outcome	outcome	exposure	method	Q	Q_df	Q_pval
met-d-XL_VLDL_CE_pct	Cholesteryl esters to total lipids ratio in very large VLDL	217	iZqzqC	ieu-a-1127	ER+ Breast cancer (Combined Oncoarray; iCOGS; GWAS meta analysis) || id:ieu-a-1127	exposure	MR Egger	161.4408982	82	3.97E-07
met-d-XL_VLDL_CE_pct	Cholesteryl esters to total lipids ratio in very large VLDL	217	iZqzqC	ieu-a-1127	ER+ Breast cancer (Combined Oncoarray; iCOGS; GWAS meta analysis) || id:ieu-a-1127	exposure	Inverse variance weighted	161.4712298	83	5.61E-07
			id.exposure	id.outcome	outcome	exposure	method	Q	Q_df	Q_pval
met-d-XL_VLDL_FC	Free cholesterol in very large VLDL	218	AH9EPl	ieu-a-1127	ER+ Breast cancer (Combined Oncoarray; iCOGS; GWAS meta analysis) || id:ieu-a-1127	exposure	MR Egger	149.0718519	78	2.29E-06
met-d-XL_VLDL_FC	Free cholesterol in very large VLDL	218	AH9EPl	ieu-a-1127	ER+ Breast cancer (Combined Oncoarray; iCOGS; GWAS meta analysis) || id:ieu-a-1127	exposure	Inverse variance weighted	149.9474509	79	2.58E-06
			id.exposure	id.outcome	outcome	exposure	method	Q	Q_df	Q_pval
met-d-XL_VLDL_FC_pct	Free cholesterol to total lipids ratio in very large VLDL	219	HoXxqN	ieu-a-1127	ER+ Breast cancer (Combined Oncoarray; iCOGS; GWAS meta analysis) || id:ieu-a-1127	exposure	MR Egger	137.3835483	62	1.24E-07
met-d-XL_VLDL_FC_pct	Free cholesterol to total lipids ratio in very large VLDL	219	HoXxqN	ieu-a-1127	ER+ Breast cancer (Combined Oncoarray; iCOGS; GWAS meta analysis) || id:ieu-a-1127	exposure	Inverse variance weighted	137.5821597	63	1.77E-07
			id.exposure	id.outcome	outcome	exposure	method	Q	Q_df	Q_pval
met-d-XL_VLDL_L	Total lipids in very large VLDL	220	Mw8rZO	ieu-a-1127	ER+ Breast cancer (Combined Oncoarray; iCOGS; GWAS meta analysis) || id:ieu-a-1127	exposure	MR Egger	143.988142	82	2.82E-05
met-d-XL_VLDL_L	Total lipids in very large VLDL	220	Mw8rZO	ieu-a-1127	ER+ Breast cancer (Combined Oncoarray; iCOGS; GWAS meta analysis) || id:ieu-a-1127	exposure	Inverse variance weighted	144.7136526	83	3.23E-05
			id.exposure	id.outcome	outcome	exposure	method	Q	Q_df	Q_pval
met-d-XL_VLDL_P	Concentration of very large VLDL particles	221	p2MZBS	ieu-a-1127	ER+ Breast cancer (Combined Oncoarray; iCOGS; GWAS meta analysis) || id:ieu-a-1127	exposure	MR Egger	143.9665403	83	3.83E-05
met-d-XL_VLDL_P	Concentration of very large VLDL particles	221	p2MZBS	ieu-a-1127	ER+ Breast cancer (Combined Oncoarray; iCOGS; GWAS meta analysis) || id:ieu-a-1127	exposure	Inverse variance weighted	145.0243218	84	4.05E-05
			id.exposure	id.outcome	outcome	exposure	method	Q	Q_df	Q_pval
met-d-XL_VLDL_PL	Phospholipids in very large VLDL	222	wFE5vF	ieu-a-1127	ER+ Breast cancer (Combined Oncoarray; iCOGS; GWAS meta analysis) || id:ieu-a-1127	exposure	MR Egger	141.5632953	79	1.98E-05
met-d-XL_VLDL_PL	Phospholipids in very large VLDL	222	wFE5vF	ieu-a-1127	ER+ Breast cancer (Combined Oncoarray; iCOGS; GWAS meta analysis) || id:ieu-a-1127	exposure	Inverse variance weighted	141.9737283	80	2.45E-05
			id.exposure	id.outcome	outcome	exposure	method	Q	Q_df	Q_pval
met-d-XL_VLDL_PL_pct	Phospholipids to total lipids ratio in very large VLDL	223	7WwWNg	ieu-a-1127	ER+ Breast cancer (Combined Oncoarray; iCOGS; GWAS meta analysis) || id:ieu-a-1127	exposure	MR Egger	104.05859	53	3.56E-05
met-d-XL_VLDL_PL_pct	Phospholipids to total lipids ratio in very large VLDL	223	7WwWNg	ieu-a-1127	ER+ Breast cancer (Combined Oncoarray; iCOGS; GWAS meta analysis) || id:ieu-a-1127	exposure	Inverse variance weighted	115.2926204	54	2.45E-06
			id.exposure	id.outcome	outcome	exposure	method	Q	Q_df	Q_pval
met-d-XL_VLDL_TG	Triglycerides in very large VLDL	224	58g1mg	ieu-a-1127	ER+ Breast cancer (Combined Oncoarray; iCOGS; GWAS meta analysis) || id:ieu-a-1127	exposure	MR Egger	180.401299	91	7.41E-08
met-d-XL_VLDL_TG	Triglycerides in very large VLDL	224	58g1mg	ieu-a-1127	ER+ Breast cancer (Combined Oncoarray; iCOGS; GWAS meta analysis) || id:ieu-a-1127	exposure	Inverse variance weighted	182.7994834	92	5.71E-08
			id.exposure	id.outcome	outcome	exposure	method	Q	Q_df	Q_pval
met-d-XL_VLDL_TG_pct	Triglycerides to total lipids ratio in very large VLDL	225	CurTIx	ieu-a-1127	ER+ Breast cancer (Combined Oncoarray; iCOGS; GWAS meta analysis) || id:ieu-a-1127	exposure	MR Egger	137.9942266	71	3.34E-06
met-d-XL_VLDL_TG_pct	Triglycerides to total lipids ratio in very large VLDL	225	CurTIx	ieu-a-1127	ER+ Breast cancer (Combined Oncoarray; iCOGS; GWAS meta analysis) || id:ieu-a-1127	exposure	Inverse variance weighted	138.9921849	72	3.68E-06
			id.exposure	id.outcome	outcome	exposure	method	Q	Q_df	Q_pval
met-d-XS_VLDL_C	Cholesterol in very small VLDL	226	0IdKD7	ieu-a-1127	ER+ Breast cancer (Combined Oncoarray; iCOGS; GWAS meta analysis) || id:ieu-a-1127	exposure	MR Egger	120.304152	68	9.59E-05
met-d-XS_VLDL_C	Cholesterol in very small VLDL	226	0IdKD7	ieu-a-1127	ER+ Breast cancer (Combined Oncoarray; iCOGS; GWAS meta analysis) || id:ieu-a-1127	exposure	Inverse variance weighted	130.2973992	69	1.17E-05
			id.exposure	id.outcome	outcome	exposure	method	Q	Q_df	Q_pval
met-d-XS_VLDL_C_pct	Cholesterol to total lipids ratio in very small VLDL	227	I6Hvt2	ieu-a-1127	ER+ Breast cancer (Combined Oncoarray; iCOGS; GWAS meta analysis) || id:ieu-a-1127	exposure	MR Egger	148.7462199	69	8.75E-08
met-d-XS_VLDL_C_pct	Cholesterol to total lipids ratio in very small VLDL	227	I6Hvt2	ieu-a-1127	ER+ Breast cancer (Combined Oncoarray; iCOGS; GWAS meta analysis) || id:ieu-a-1127	exposure	Inverse variance weighted	151.4022212	70	6.22E-08
			id.exposure	id.outcome	outcome	exposure	method	Q	Q_df	Q_pval
met-d-XS_VLDL_CE	Cholesteryl esters in very small VLDL	228	wM9qJL	ieu-a-1127	ER+ Breast cancer (Combined Oncoarray; iCOGS; GWAS meta analysis) || id:ieu-a-1127	exposure	MR Egger	170.4234901	98	8.12E-06
met-d-XS_VLDL_CE	Cholesteryl esters in very small VLDL	228	wM9qJL	ieu-a-1127	ER+ Breast cancer (Combined Oncoarray; iCOGS; GWAS meta analysis) || id:ieu-a-1127	exposure	Inverse variance weighted	170.4239895	99	1.09E-05
			id.exposure	id.outcome	outcome	exposure	method	Q	Q_df	Q_pval
met-d-XS_VLDL_CE_pct	Cholesteryl esters to total lipids ratio in very small VLDL	229	pmHayy	ieu-a-1127	ER+ Breast cancer (Combined Oncoarray; iCOGS; GWAS meta analysis) || id:ieu-a-1127	exposure	MR Egger	168.1109346	94	4.14E-06
met-d-XS_VLDL_CE_pct	Cholesteryl esters to total lipids ratio in very small VLDL	229	pmHayy	ieu-a-1127	ER+ Breast cancer (Combined Oncoarray; iCOGS; GWAS meta analysis) || id:ieu-a-1127	exposure	Inverse variance weighted	168.3819083	95	5.27E-06
			id.exposure	id.outcome	outcome	exposure	method	Q	Q_df	Q_pval
met-d-XS_VLDL_FC	Free cholesterol in very small VLDL	230	yOhUgG	ieu-a-1127	ER+ Breast cancer (Combined Oncoarray; iCOGS; GWAS meta analysis) || id:ieu-a-1127	exposure	MR Egger	127.2746986	81	0.000788617
met-d-XS_VLDL_FC	Free cholesterol in very small VLDL	230	yOhUgG	ieu-a-1127	ER+ Breast cancer (Combined Oncoarray; iCOGS; GWAS meta analysis) || id:ieu-a-1127	exposure	Inverse variance weighted	134.9840252	82	0.000207791
			id.exposure	id.outcome	outcome	exposure	method	Q	Q_df	Q_pval
met-d-XS_VLDL_FC_pct	Free cholesterol to total lipids ratio in very small VLDL	231	lA9ii7	ieu-a-1127	ER+ Breast cancer (Combined Oncoarray; iCOGS; GWAS meta analysis) || id:ieu-a-1127	exposure	MR Egger	109.4711266	57	3.64E-05
met-d-XS_VLDL_FC_pct	Free cholesterol to total lipids ratio in very small VLDL	231	lA9ii7	ieu-a-1127	ER+ Breast cancer (Combined Oncoarray; iCOGS; GWAS meta analysis) || id:ieu-a-1127	exposure	Inverse variance weighted	110.2636743	58	4.22E-05
			id.exposure	id.outcome	outcome	exposure	method	Q	Q_df	Q_pval
met-d-XS_VLDL_L	Total lipids in very small VLDL	232	bXGEF4	ieu-a-1127	ER+ Breast cancer (Combined Oncoarray; iCOGS; GWAS meta analysis) || id:ieu-a-1127	exposure	MR Egger	137.3771614	85	0.000279803
met-d-XS_VLDL_L	Total lipids in very small VLDL	232	bXGEF4	ieu-a-1127	ER+ Breast cancer (Combined Oncoarray; iCOGS; GWAS meta analysis) || id:ieu-a-1127	exposure	Inverse variance weighted	144.7165524	86	7.69E-05
			id.exposure	id.outcome	outcome	exposure	method	Q	Q_df	Q_pval
met-d-XS_VLDL_P	Concentration of very small VLDL particles	233	TPOliz	ieu-a-1127	ER+ Breast cancer (Combined Oncoarray; iCOGS; GWAS meta analysis) || id:ieu-a-1127	exposure	MR Egger	105.9126859	77	0.01612301
met-d-XS_VLDL_P	Concentration of very small VLDL particles	233	TPOliz	ieu-a-1127	ER+ Breast cancer (Combined Oncoarray; iCOGS; GWAS meta analysis) || id:ieu-a-1127	exposure	Inverse variance weighted	112.5191899	78	0.006411613
			id.exposure	id.outcome	outcome	exposure	method	Q	Q_df	Q_pval
met-d-XS_VLDL_PL	Phospholipids in very small VLDL	234	MewylT	ieu-a-1127	ER+ Breast cancer (Combined Oncoarray; iCOGS; GWAS meta analysis) || id:ieu-a-1127	exposure	MR Egger	144.7001627	90	0.000227123
met-d-XS_VLDL_PL	Phospholipids in very small VLDL	234	MewylT	ieu-a-1127	ER+ Breast cancer (Combined Oncoarray; iCOGS; GWAS meta analysis) || id:ieu-a-1127	exposure	Inverse variance weighted	149.6376304	91	0.000105769
			id.exposure	id.outcome	outcome	exposure	method	Q	Q_df	Q_pval
met-d-XS_VLDL_PL_pct	Phospholipids to total lipids ratio in very small VLDL	235	mpdcuU	ieu-a-1127	ER+ Breast cancer (Combined Oncoarray; iCOGS; GWAS meta analysis) || id:ieu-a-1127	exposure	MR Egger	121.6865596	69	9.44E-05
met-d-XS_VLDL_PL_pct	Phospholipids to total lipids ratio in very small VLDL	235	mpdcuU	ieu-a-1127	ER+ Breast cancer (Combined Oncoarray; iCOGS; GWAS meta analysis) || id:ieu-a-1127	exposure	Inverse variance weighted	122.086185	70	0.000116712
			id.exposure	id.outcome	outcome	exposure	method	Q	Q_df	Q_pval
met-d-XS_VLDL_TG	Triglycerides in very small VLDL	236	4DUQgM	ieu-a-1127	ER+ Breast cancer (Combined Oncoarray; iCOGS; GWAS meta analysis) || id:ieu-a-1127	exposure	MR Egger	223.1940248	98	9.26E-12
met-d-XS_VLDL_TG	Triglycerides in very small VLDL	236	4DUQgM	ieu-a-1127	ER+ Breast cancer (Combined Oncoarray; iCOGS; GWAS meta analysis) || id:ieu-a-1127	exposure	Inverse variance weighted	223.2352172	99	1.40E-11
			id.exposure	id.outcome	outcome	exposure	method	Q	Q_df	Q_pval
met-d-XS_VLDL_TG_pct	Triglycerides to total lipids ratio in very small VLDL	237	pHMNwW	ieu-a-1127	ER+ Breast cancer (Combined Oncoarray; iCOGS; GWAS meta analysis) || id:ieu-a-1127	exposure	MR Egger	185.0082557	97	1.86E-07
met-d-XS_VLDL_TG_pct	Triglycerides to total lipids ratio in very small VLDL	237	pHMNwW	ieu-a-1127	ER+ Breast cancer (Combined Oncoarray; iCOGS; GWAS meta analysis) || id:ieu-a-1127	exposure	Inverse variance weighted	185.0395034	98	2.59E-07
			id.exposure	id.outcome	outcome	exposure	method	Q	Q_df	Q_pval
met-d-XXL_VLDL_C	Cholesterol in chylomicrons and extremely large VLDL	238	hSpxXi	ieu-a-1127	ER+ Breast cancer (Combined Oncoarray; iCOGS; GWAS meta analysis) || id:ieu-a-1127	exposure	MR Egger	170.561173	83	5.22E-08
met-d-XXL_VLDL_C	Cholesterol in chylomicrons and extremely large VLDL	238	hSpxXi	ieu-a-1127	ER+ Breast cancer (Combined Oncoarray; iCOGS; GWAS meta analysis) || id:ieu-a-1127	exposure	Inverse variance weighted	172.2888432	84	4.79E-08
			id.exposure	id.outcome	outcome	exposure	method	Q	Q_df	Q_pval
met-d-XXL_VLDL_C_pct	Cholesterol to total lipids ratio in chylomicrons and extremely large VLDL	239	k61vBL	ieu-a-1127	ER+ Breast cancer (Combined Oncoarray; iCOGS; GWAS meta analysis) || id:ieu-a-1127	exposure	MR Egger	168.8378401	85	1.72E-07
met-d-XXL_VLDL_C_pct	Cholesterol to total lipids ratio in chylomicrons and extremely large VLDL	239	k61vBL	ieu-a-1127	ER+ Breast cancer (Combined Oncoarray; iCOGS; GWAS meta analysis) || id:ieu-a-1127	exposure	Inverse variance weighted	170.165177	86	1.74E-07
			id.exposure	id.outcome	outcome	exposure	method	Q	Q_df	Q_pval
met-d-XXL_VLDL_CE	Cholesteryl esters in chylomicrons and extremely large VLDL	240	ckSy8H	ieu-a-1127	ER+ Breast cancer (Combined Oncoarray; iCOGS; GWAS meta analysis) || id:ieu-a-1127	exposure	MR Egger	38.0257701	29	0.121764267
met-d-XXL_VLDL_CE	Cholesteryl esters in chylomicrons and extremely large VLDL	240	ckSy8H	ieu-a-1127	ER+ Breast cancer (Combined Oncoarray; iCOGS; GWAS meta analysis) || id:ieu-a-1127	exposure	Inverse variance weighted	38.99999314	30	0.125728834
			id.exposure	id.outcome	outcome	exposure	method	Q	Q_df	Q_pval
met-d-XXL_VLDL_CE_pct	Cholesteryl esters to total lipids ratio in chylomicrons and extremely large VLDL	241	S5RUML	ieu-a-1127	ER+ Breast cancer (Combined Oncoarray; iCOGS; GWAS meta analysis) || id:ieu-a-1127	exposure	MR Egger	26.8920692	28	0.524130295
met-d-XXL_VLDL_CE_pct	Cholesteryl esters to total lipids ratio in chylomicrons and extremely large VLDL	241	S5RUML	ieu-a-1127	ER+ Breast cancer (Combined Oncoarray; iCOGS; GWAS meta analysis) || id:ieu-a-1127	exposure	Inverse variance weighted	27.34853273	29	0.552906971
			id.exposure	id.outcome	outcome	exposure	method	Q	Q_df	Q_pval
met-d-XXL_VLDL_FC	Free cholesterol in chylomicrons and extremely large VLDL	242	8vBV8N	ieu-a-1127	ER+ Breast cancer (Combined Oncoarray; iCOGS; GWAS meta analysis) || id:ieu-a-1127	exposure	MR Egger	178.250888	83	6.43E-09
met-d-XXL_VLDL_FC	Free cholesterol in chylomicrons and extremely large VLDL	242	8vBV8N	ieu-a-1127	ER+ Breast cancer (Combined Oncoarray; iCOGS; GWAS meta analysis) || id:ieu-a-1127	exposure	Inverse variance weighted	179.1120359	84	7.53E-09
			id.exposure	id.outcome	outcome	exposure	method	Q	Q_df	Q_pval
met-d-XXL_VLDL_FC_pct	Free cholesterol to total lipids ratio in chylomicrons and extremely large VLDL	243	JddS4t	ieu-a-1127	ER+ Breast cancer (Combined Oncoarray; iCOGS; GWAS meta analysis) || id:ieu-a-1127	exposure	MR Egger	36.04926736	32	0.28472126
met-d-XXL_VLDL_FC_pct	Free cholesterol to total lipids ratio in chylomicrons and extremely large VLDL	243	JddS4t	ieu-a-1127	ER+ Breast cancer (Combined Oncoarray; iCOGS; GWAS meta analysis) || id:ieu-a-1127	exposure	Inverse variance weighted	37.73696393	33	0.261558076
			id.exposure	id.outcome	outcome	exposure	method	Q	Q_df	Q_pval
met-d-XXL_VLDL_L	Total lipids in chylomicrons and extremely large VLDL	244	c3u5Ol	ieu-a-1127	ER+ Breast cancer (Combined Oncoarray; iCOGS; GWAS meta analysis) || id:ieu-a-1127	exposure	MR Egger	166.9546462	78	2.01E-08
met-d-XXL_VLDL_L	Total lipids in chylomicrons and extremely large VLDL	244	c3u5Ol	ieu-a-1127	ER+ Breast cancer (Combined Oncoarray; iCOGS; GWAS meta analysis) || id:ieu-a-1127	exposure	Inverse variance weighted	167.3615086	79	2.67E-08
			id.exposure	id.outcome	outcome	exposure	method	Q	Q_df	Q_pval
met-d-XXL_VLDL_P	Concentration of chylomicrons and extremely large VLDL particles	245	YfWM9j	ieu-a-1127	ER+ Breast cancer (Combined Oncoarray; iCOGS; GWAS meta analysis) || id:ieu-a-1127	exposure	MR Egger	161.8899916	76	3.70E-08
met-d-XXL_VLDL_P	Concentration of chylomicrons and extremely large VLDL particles	245	YfWM9j	ieu-a-1127	ER+ Breast cancer (Combined Oncoarray; iCOGS; GWAS meta analysis) || id:ieu-a-1127	exposure	Inverse variance weighted	164.1702261	77	2.93E-08
			id.exposure	id.outcome	outcome	exposure	method	Q	Q_df	Q_pval
met-d-XXL_VLDL_PL	Phospholipids in chylomicrons and extremely large VLDL	246	aZCDB6	ieu-a-1127	ER+ Breast cancer (Combined Oncoarray; iCOGS; GWAS meta analysis) || id:ieu-a-1127	exposure	MR Egger	179.609844	86	1.43E-08
met-d-XXL_VLDL_PL	Phospholipids in chylomicrons and extremely large VLDL	246	aZCDB6	ieu-a-1127	ER+ Breast cancer (Combined Oncoarray; iCOGS; GWAS meta analysis) || id:ieu-a-1127	exposure	Inverse variance weighted	180.9309584	87	1.47E-08
			id.exposure	id.outcome	outcome	exposure	method	Q	Q_df	Q_pval
met-d-XXL_VLDL_PL_pct	Phospholipids to total lipids ratio in chylomicrons and extremely large VLDL	247	fymoKE	ieu-a-1127	ER+ Breast cancer (Combined Oncoarray; iCOGS; GWAS meta analysis) || id:ieu-a-1127	exposure	MR Egger	93.85443081	55	0.000854836
met-d-XXL_VLDL_PL_pct	Phospholipids to total lipids ratio in chylomicrons and extremely large VLDL	247	fymoKE	ieu-a-1127	ER+ Breast cancer (Combined Oncoarray; iCOGS; GWAS meta analysis) || id:ieu-a-1127	exposure	Inverse variance weighted	94.36909657	56	0.00102087
			id.exposure	id.outcome	outcome	exposure	method	Q	Q_df	Q_pval
met-d-XXL_VLDL_TG	Triglycerides in chylomicrons and extremely large VLDL	248	UquWOi	ieu-a-1127	ER+ Breast cancer (Combined Oncoarray; iCOGS; GWAS meta analysis) || id:ieu-a-1127	exposure	MR Egger	151.2223974	75	4.51E-07
met-d-XXL_VLDL_TG	Triglycerides in chylomicrons and extremely large VLDL	248	UquWOi	ieu-a-1127	ER+ Breast cancer (Combined Oncoarray; iCOGS; GWAS meta analysis) || id:ieu-a-1127	exposure	Inverse variance weighted	151.791716	76	5.61E-07
			id.exposure	id.outcome	outcome	exposure	method	Q	Q_df	Q_pval
met-d-XXL_VLDL_TG_pct	Triglycerides to total lipids ratio in chylomicrons and extremely large VLDL	249	LHEfiO	ieu-a-1127	ER+ Breast cancer (Combined Oncoarray; iCOGS; GWAS meta analysis) || id:ieu-a-1127	exposure	MR Egger	23.66830276	26	0.594925715
met-d-XXL_VLDL_TG_pct	Triglycerides to total lipids ratio in chylomicrons and extremely large VLDL	249	LHEfiO	ieu-a-1127	ER+ Breast cancer (Combined Oncoarray; iCOGS; GWAS meta analysis) || id:ieu-a-1127	exposure	Inverse variance weighted	24.20136988	27	0.619124025
