# Supplementary material for: Identification of circulating metabolites linked to the risk of breast cancer: a mendelian randomization study
Source: Front Pharmacol. 2024 Sep 11;15:1442723. doi: 10.3389/fphar.2024.1442723 (PMC11422656; doi:10.3389/fphar.2024.1442723)
Supplement: Supplementary file 7 [file DataSheet5.CSV]

Supplementary Table 10: detailed information about instrumental variables for ER- Breast cancer
	SNP	effect_allele.exposure	other_allele.exposure	effect_allele.outcome	other_allele.outcome	beta.exposure	beta.outcome	eaf.exposure	eaf.outcome	remove	palindromic	ambiguous	id.outcome	chr	pos	se.outcome	samplesize.outcome	pval.outcome	outcome	originalname.outcome	outcome.deprecated	mr_keep.outcome	data_source.outcome	se.exposure	pval.exposure	exposure	mr_keep.exposure	pval_origin.exposure	id.exposure	data_source.exposure	action	mr_keep	F	R
1	rs12005199	A	G	A	G	-0.0345114	0.0115	0.309536	0.2974	FALSE	FALSE	FALSE	ieu-a-1128	9	4763491	0.0135	127442	0.3961	ER- Breast cancer (Combined Oncoarray; iCOGS; GWAS meta analysis) || id:ieu-a-1128	ER- Breast cancer (Combined Oncoarray; iCOGS; GWAS meta analysis)	ER- Breast cancer (Combined Oncoarray; iCOGS; GWAS meta analysis) || ||	TRUE	igd	0.00462873	8.90E-14	exposure	TRUE	reported	7biyQV	textfile	2	TRUE	55.59061231	0.000509105
2	rs1260326	C	T	C	T	0.0303997	0.0102	0.603971	0.5981	FALSE	FALSE	FALSE	ieu-a-1128	2	27730940	0.0116	127442	0.3776	ER- Breast cancer (Combined Oncoarray; iCOGS; GWAS meta analysis) || id:ieu-a-1128	ER- Breast cancer (Combined Oncoarray; iCOGS; GWAS meta analysis)	ER- Breast cancer (Combined Oncoarray; iCOGS; GWAS meta analysis) || ||	TRUE	igd	0.00425158	8.70E-13	exposure	TRUE	reported	7biyQV	textfile	2	TRUE	51.12553725	0.000442091
3	rs139097404	C	T	C	T	-0.079682	-0.0419	0.023515	0.0206	FALSE	FALSE	FALSE	ieu-a-1128	15	43933941	0.0436	127442	0.3365	ER- Breast cancer (Combined Oncoarray; iCOGS; GWAS meta analysis) || id:ieu-a-1128	ER- Breast cancer (Combined Oncoarray; iCOGS; GWAS meta analysis)	ER- Breast cancer (Combined Oncoarray; iCOGS; GWAS meta analysis) || ||	TRUE	igd	0.0139027	1.00E-08	exposure	TRUE	reported	7biyQV	textfile	2	TRUE	32.84899973	0.000291582
4	rs145679432	T	C	T	C	0.145437	-0.1888	0.008885	0.01	FALSE	FALSE	FALSE	ieu-a-1128	20	25000683	0.0701	127442	0.007093	ER- Breast cancer (Combined Oncoarray; iCOGS; GWAS meta analysis) || id:ieu-a-1128	ER- Breast cancer (Combined Oncoarray; iCOGS; GWAS meta analysis)	ER- Breast cancer (Combined Oncoarray; iCOGS; GWAS meta analysis) || ||	TRUE	igd	0.0227528	1.60E-10	exposure	TRUE	reported	7biyQV	textfile	2	TRUE	40.8582834	0.00037253
5	rs4813543	T	G	T	G	-0.0800292	-0.0155	0.952899	0.9534	FALSE	FALSE	FALSE	ieu-a-1128	20	25004071	0.0288	127442	0.5903	ER- Breast cancer (Combined Oncoarray; iCOGS; GWAS meta analysis) || id:ieu-a-1128	ER- Breast cancer (Combined Oncoarray; iCOGS; GWAS meta analysis)	ER- Breast cancer (Combined Oncoarray; iCOGS; GWAS meta analysis) || ||	TRUE	igd	0.00996477	9.70E-16	exposure	TRUE	reported	7biyQV	textfile	2	TRUE	64.50039778	0.000574915
6	rs4988235	A	G	A	G	-0.0291251	-0.0093	0.735847	0.6302	FALSE	FALSE	FALSE	ieu-a-1128	2	136608646	0.0136	127442	0.4952	ER- Breast cancer (Combined Oncoarray; iCOGS; GWAS meta analysis) || id:ieu-a-1128	ER- Breast cancer (Combined Oncoarray; iCOGS; GWAS meta analysis)	ER- Breast cancer (Combined Oncoarray; iCOGS; GWAS meta analysis) || ||	TRUE	igd	0.00469337	5.40E-10	exposure	TRUE	reported	7biyQV	textfile	2	TRUE	38.50926808	0.000329768
7	rs6138465	C	T	C	T	-0.0735518	-0.0231	0.180601	0.1719	FALSE	FALSE	FALSE	ieu-a-1128	20	24986295	0.0157	127442	0.1418	ER- Breast cancer (Combined Oncoarray; iCOGS; GWAS meta analysis) || id:ieu-a-1128	ER- Breast cancer (Combined Oncoarray; iCOGS; GWAS meta analysis)	ER- Breast cancer (Combined Oncoarray; iCOGS; GWAS meta analysis) || ||	TRUE	igd	0.00540698	3.80E-42	exposure	TRUE	reported	7biyQV	textfile	2	TRUE	185.0448849	0.001601151
8	rs77131132	A	G	A	G	0.0411587	-0.0211	0.123775	0.1147	FALSE	FALSE	FALSE	ieu-a-1128	20	25041865	0.0181	127442	0.2433	ER- Breast cancer (Combined Oncoarray; iCOGS; GWAS meta analysis) || id:ieu-a-1128	ER- Breast cancer (Combined Oncoarray; iCOGS; GWAS meta analysis)	ER- Breast cancer (Combined Oncoarray; iCOGS; GWAS meta analysis) || ||	TRUE	igd	0.00633584	8.20E-11	exposure	TRUE	reported	7biyQV	textfile	2	TRUE	42.20023752	0.000367453
	SNP	effect_allele.exposure	other_allele.exposure	effect_allele.outcome	other_allele.outcome	beta.exposure	beta.outcome	eaf.exposure	eaf.outcome	remove	palindromic	ambiguous	id.outcome	chr	pos	se.outcome	samplesize.outcome	pval.outcome	outcome	originalname.outcome	outcome.deprecated	mr_keep.outcome	data_source.outcome	se.exposure	pval.exposure	exposure	mr_keep.exposure	pval_origin.exposure	id.exposure	data_source.exposure	action	mr_keep	#VALUE!	#VALUE!
1	rs11745373	A	T	A	T	-0.0531678	-0.0202	0.255153	0.2624	FALSE	TRUE	FALSE	ieu-a-1128	5	41868991	0.0128	127442	0.1152	ER- Breast cancer (Combined Oncoarray; iCOGS; GWAS meta analysis) || id:ieu-a-1128	ER- Breast cancer (Combined Oncoarray; iCOGS; GWAS meta analysis)	ER- Breast cancer (Combined Oncoarray; iCOGS; GWAS meta analysis) || ||	TRUE	igd	0.00474111	3.50E-29	exposure	TRUE	reported	Py3rPw	textfile	2	TRUE	125.7584909	0.001074472
2	rs150515955	T	C	T	C	-0.106913	-0.0067	0.029997	0.0204	FALSE	FALSE	FALSE	ieu-a-1128	6	166775103	0.0489	127442	0.8903	ER- Breast cancer (Combined Oncoarray; iCOGS; GWAS meta analysis) || id:ieu-a-1128	ER- Breast cancer (Combined Oncoarray; iCOGS; GWAS meta analysis)	ER- Breast cancer (Combined Oncoarray; iCOGS; GWAS meta analysis) || ||	TRUE	igd	0.0121095	1.10E-18	exposure	TRUE	reported	Py3rPw	textfile	2	TRUE	77.948652	0.000665184
3	rs2255400	C	A	C	A	0.0271722	0.0074	0.723682	0.7063	FALSE	FALSE	FALSE	ieu-a-1128	10	113936244	0.0127	127442	0.5582	ER- Breast cancer (Combined Oncoarray; iCOGS; GWAS meta analysis) || id:ieu-a-1128	ER- Breast cancer (Combined Oncoarray; iCOGS; GWAS meta analysis)	ER- Breast cancer (Combined Oncoarray; iCOGS; GWAS meta analysis) || ||	TRUE	igd	0.00461344	3.90E-09	exposure	TRUE	reported	Py3rPw	textfile	2	TRUE	34.68964469	0.000295282
4	rs4240624	A	G	A	G	0.0474691	0.0255	0.909224	0.9099	FALSE	FALSE	FALSE	ieu-a-1128	8	9184231	0.0204	127442	0.2116	ER- Breast cancer (Combined Oncoarray; iCOGS; GWAS meta analysis) || id:ieu-a-1128	ER- Breast cancer (Combined Oncoarray; iCOGS; GWAS meta analysis)	ER- Breast cancer (Combined Oncoarray; iCOGS; GWAS meta analysis) || ||	TRUE	igd	0.00719184	4.10E-11	exposure	TRUE	reported	Py3rPw	textfile	2	TRUE	43.56542565	0.000371958
5	rs910502	T	A	T	A	-0.0331158	-0.0038	0.852037	0.856	FALSE	TRUE	FALSE	ieu-a-1128	1	230294185	0.0177	127442	0.8283	ER- Breast cancer (Combined Oncoarray; iCOGS; GWAS meta analysis) || id:ieu-a-1128	ER- Breast cancer (Combined Oncoarray; iCOGS; GWAS meta analysis)	ER- Breast cancer (Combined Oncoarray; iCOGS; GWAS meta analysis) || ||	TRUE	igd	0.0058389	1.40E-08	exposure	TRUE	reported	Py3rPw	textfile	2	TRUE	32.16684211	0.000276511
6	rs964184	C	G	C	G	-0.0633215	0.0119	0.867252	0.8616	FALSE	TRUE	FALSE	ieu-a-1128	11	116648917	0.0163	127442	0.466	ER- Breast cancer (Combined Oncoarray; iCOGS; GWAS meta analysis) || id:ieu-a-1128	ER- Breast cancer (Combined Oncoarray; iCOGS; GWAS meta analysis)	ER- Breast cancer (Combined Oncoarray; iCOGS; GWAS meta analysis) || ||	TRUE	igd	0.00608306	2.20E-25	exposure	TRUE	reported	Py3rPw	textfile	2	TRUE	108.3573033	0.000923221
	SNP	effect_allele.exposure	other_allele.exposure	effect_allele.outcome	other_allele.outcome	beta.exposure	beta.outcome	eaf.exposure	eaf.outcome	remove	palindromic	ambiguous	id.outcome	chr	pos	se.outcome	samplesize.outcome	pval.outcome	outcome	originalname.outcome	outcome.deprecated	mr_keep.outcome	data_source.outcome	se.exposure	pval.exposure	exposure	mr_keep.exposure	pval_origin.exposure	id.exposure	data_source.exposure	action	mr_keep	#VALUE!	#VALUE!
1	rs11216157	G	A	G	A	0.0353889	-0.0514	0.129095	0.1299	FALSE	FALSE	FALSE	ieu-a-1128	11	116711180	0.0176	127442	0.00350002	ER- Breast cancer (Combined Oncoarray; iCOGS; GWAS meta analysis) || id:ieu-a-1128	ER- Breast cancer (Combined Oncoarray; iCOGS; GWAS meta analysis)	ER- Breast cancer (Combined Oncoarray; iCOGS; GWAS meta analysis) || ||	TRUE	igd	0.00620269	1.20E-08	exposure	TRUE	reported	iZR4X4	textfile	2	TRUE	32.55172249	0.000281608
2	rs11745373	A	T	A	T	-0.0691827	-0.0202	0.255153	0.2624	FALSE	TRUE	FALSE	ieu-a-1128	5	41868991	0.0128	127442	0.1152	ER- Breast cancer (Combined Oncoarray; iCOGS; GWAS meta analysis) || id:ieu-a-1128	ER- Breast cancer (Combined Oncoarray; iCOGS; GWAS meta analysis)	ER- Breast cancer (Combined Oncoarray; iCOGS; GWAS meta analysis) || ||	TRUE	igd	0.00474615	4.00E-48	exposure	TRUE	reported	iZR4X4	textfile	2	TRUE	212.4770827	0.001819252
3	rs117643180	A	C	A	C	-0.101699	0.0666	0.025874	0.0245	FALSE	FALSE	FALSE	ieu-a-1128	17	7185779	0.0393	127442	0.0902402	ER- Breast cancer (Combined Oncoarray; iCOGS; GWAS meta analysis) || id:ieu-a-1128	ER- Breast cancer (Combined Oncoarray; iCOGS; GWAS meta analysis)	ER- Breast cancer (Combined Oncoarray; iCOGS; GWAS meta analysis) || ||	TRUE	igd	0.0130887	7.80E-15	exposure	TRUE	reported	iZR4X4	textfile	2	TRUE	60.37266373	0.000521365
4	rs117651719	A	G	A	G	-0.0800788	-0.0067	0.029857	0.0204	FALSE	FALSE	FALSE	ieu-a-1128	6	166772838	0.0489	127442	0.8912	ER- Breast cancer (Combined Oncoarray; iCOGS; GWAS meta analysis) || id:ieu-a-1128	ER- Breast cancer (Combined Oncoarray; iCOGS; GWAS meta analysis)	ER- Breast cancer (Combined Oncoarray; iCOGS; GWAS meta analysis) || ||	TRUE	igd	0.012149	4.40E-11	exposure	TRUE	reported	iZR4X4	textfile	2	TRUE	43.44642527	0.00037149
5	rs117810762	A	G	A	G	-0.157219	-0.0162	0.017978	0.0193	FALSE	FALSE	FALSE	ieu-a-1128	10	135315795	0.0521	127442	0.755099	ER- Breast cancer (Combined Oncoarray; iCOGS; GWAS meta analysis) || id:ieu-a-1128	ER- Breast cancer (Combined Oncoarray; iCOGS; GWAS meta analysis)	ER- Breast cancer (Combined Oncoarray; iCOGS; GWAS meta analysis) || ||	TRUE	igd	0.0157818	2.20E-23	exposure	TRUE	reported	iZR4X4	textfile	2	TRUE	99.24233833	0.000872776
6	rs1536826	C	A	C	A	-0.0407591	0.0301	0.817191	0.8164	FALSE	FALSE	FALSE	ieu-a-1128	10	135357239	0.0147	127442	0.0411396	ER- Breast cancer (Combined Oncoarray; iCOGS; GWAS meta analysis) || id:ieu-a-1128	ER- Breast cancer (Combined Oncoarray; iCOGS; GWAS meta analysis)	ER- Breast cancer (Combined Oncoarray; iCOGS; GWAS meta analysis) || ||	TRUE	igd	0.0053401	2.30E-14	exposure	TRUE	reported	iZR4X4	textfile	2	TRUE	58.25730524	0.000496364
7	rs2238691	A	G	A	G	-0.0304432	0.0264	0.194238	0.214	FALSE	FALSE	FALSE	ieu-a-1128	19	46179043	0.0145	127442	0.0683801	ER- Breast cancer (Combined Oncoarray; iCOGS; GWAS meta analysis) || id:ieu-a-1128	ER- Breast cancer (Combined Oncoarray; iCOGS; GWAS meta analysis)	ER- Breast cancer (Combined Oncoarray; iCOGS; GWAS meta analysis) || ||	TRUE	igd	0.00522129	5.50E-09	exposure	TRUE	reported	iZR4X4	textfile	2	TRUE	33.99577693	0.000290103
8	rs2582783	C	T	C	T	-0.0296223	-0.018	0.72262	0.7222	FALSE	FALSE	FALSE	ieu-a-1128	1	120324995	0.0126	127442	0.1532	ER- Breast cancer (Combined Oncoarray; iCOGS; GWAS meta analysis) || id:ieu-a-1128	ER- Breast cancer (Combined Oncoarray; iCOGS; GWAS meta analysis)	ER- Breast cancer (Combined Oncoarray; iCOGS; GWAS meta analysis) || ||	TRUE	igd	0.00463616	1.70E-10	exposure	TRUE	reported	iZR4X4	textfile	2	TRUE	40.82448555	0.000351765
9	rs6414900	A	G	A	G	-0.0258763	0.0025	0.698846	0.6941	FALSE	FALSE	FALSE	ieu-a-1128	5	43126528	0.0124	127442	0.8379	ER- Breast cancer (Combined Oncoarray; iCOGS; GWAS meta analysis) || id:ieu-a-1128	ER- Breast cancer (Combined Oncoarray; iCOGS; GWAS meta analysis)	ER- Breast cancer (Combined Oncoarray; iCOGS; GWAS meta analysis) || ||	TRUE	igd	0.00451643	1.00E-08	exposure	TRUE	reported	iZR4X4	textfile	2	TRUE	32.82568428	0.000281841
10	rs9590637	C	A	C	A	-0.0242259	0.002	0.37595	0.3783	FALSE	FALSE	FALSE	ieu-a-1128	13	42308883	0.0116	127442	0.8632	ER- Breast cancer (Combined Oncoarray; iCOGS; GWAS meta analysis) || id:ieu-a-1128	ER- Breast cancer (Combined Oncoarray; iCOGS; GWAS meta analysis)	ER- Breast cancer (Combined Oncoarray; iCOGS; GWAS meta analysis) || ||	TRUE	igd	0.00424706	1.20E-08	exposure	TRUE	reported	iZR4X4	textfile	2	TRUE	32.53741506	0.000275384
	SNP	effect_allele.exposure	other_allele.exposure	effect_allele.outcome	other_allele.outcome	beta.exposure	beta.outcome	eaf.exposure	eaf.outcome	remove	palindromic	ambiguous	id.outcome	chr	pos	se.outcome	samplesize.outcome	pval.outcome	outcome	originalname.outcome	outcome.deprecated	mr_keep.outcome	data_source.outcome	se.exposure	pval.exposure	exposure	mr_keep.exposure	pval_origin.exposure	id.exposure	data_source.exposure	action	mr_keep	#VALUE!	#VALUE!
1	rs1047891	A	C	A	C	-0.0282084	0.0361	0.315002	0.3103	FALSE	FALSE	FALSE	ieu-a-1128	2	211540507	0.0126	127442	0.00423204	ER- Breast cancer (Combined Oncoarray; iCOGS; GWAS meta analysis) || id:ieu-a-1128	ER- Breast cancer (Combined Oncoarray; iCOGS; GWAS meta analysis)	ER- Breast cancer (Combined Oncoarray; iCOGS; GWAS meta analysis) || ||	TRUE	igd	0.00441053	1.60E-10	exposure	TRUE	reported	AMkF8n	textfile	2	TRUE	40.90490099	0.000343391
2	rs11558471	G	A	G	A	-0.0307622	-0.0173	0.314671	0.3148	FALSE	FALSE	FALSE	ieu-a-1128	8	118185733	0.0122	127442	0.1561	ER- Breast cancer (Combined Oncoarray; iCOGS; GWAS meta analysis) || id:ieu-a-1128	ER- Breast cancer (Combined Oncoarray; iCOGS; GWAS meta analysis)	ER- Breast cancer (Combined Oncoarray; iCOGS; GWAS meta analysis) || ||	TRUE	igd	0.00441269	3.10E-12	exposure	TRUE	reported	AMkF8n	textfile	2	TRUE	48.59906857	0.000408151
3	rs11715633	A	G	A	G	-0.0289755	-0.0057	0.270529	0.2459	FALSE	FALSE	FALSE	ieu-a-1128	3	123129946	0.0136	127442	0.6773	ER- Breast cancer (Combined Oncoarray; iCOGS; GWAS meta analysis) || id:ieu-a-1128	ER- Breast cancer (Combined Oncoarray; iCOGS; GWAS meta analysis)	ER- Breast cancer (Combined Oncoarray; iCOGS; GWAS meta analysis) || ||	TRUE	igd	0.00461066	3.30E-10	exposure	TRUE	reported	AMkF8n	textfile	2	TRUE	39.49441475	0.00033137
4	rs12379111	G	C	G	C	-0.0422426	0.0112	0.094813	0.0916	FALSE	TRUE	FALSE	ieu-a-1128	9	22128180	0.02	127442	0.5756	ER- Breast cancer (Combined Oncoarray; iCOGS; GWAS meta analysis) || id:ieu-a-1128	ER- Breast cancer (Combined Oncoarray; iCOGS; GWAS meta analysis)	ER- Breast cancer (Combined Oncoarray; iCOGS; GWAS meta analysis) || ||	TRUE	igd	0.00708917	2.50E-09	exposure	TRUE	reported	AMkF8n	textfile	2	TRUE	35.50671545	0.000306293
5	rs1260326	C	T	C	T	-0.0557358	0.0102	0.603981	0.5981	FALSE	FALSE	FALSE	ieu-a-1128	2	27730940	0.0116	127442	0.3776	ER- Breast cancer (Combined Oncoarray; iCOGS; GWAS meta analysis) || id:ieu-a-1128	ER- Breast cancer (Combined Oncoarray; iCOGS; GWAS meta analysis)	ER- Breast cancer (Combined Oncoarray; iCOGS; GWAS meta analysis) || ||	TRUE	igd	0.00418559	1.90E-40	exposure	TRUE	reported	AMkF8n	textfile	2	TRUE	177.3189328	0.001486065
6	rs138373837	T	C	T	C	-0.0957224	-0.0045	0.023615	0.023	FALSE	FALSE	FALSE	ieu-a-1128	5	36219710	0.0394	127442	0.909	ER- Breast cancer (Combined Oncoarray; iCOGS; GWAS meta analysis) || id:ieu-a-1128	ER- Breast cancer (Combined Oncoarray; iCOGS; GWAS meta analysis)	ER- Breast cancer (Combined Oncoarray; iCOGS; GWAS meta analysis) || ||	TRUE	igd	0.0134966	1.30E-12	exposure	TRUE	reported	AMkF8n	textfile	2	TRUE	50.30120675	0.000422538
7	rs144262262	C	T	C	T	-0.194206	0.1194	0.003511	0.0059	FALSE	FALSE	FALSE	ieu-a-1128	7	95222201	0.0863	127442	0.1664	ER- Breast cancer (Combined Oncoarray; iCOGS; GWAS meta analysis) || id:ieu-a-1128	ER- Breast cancer (Combined Oncoarray; iCOGS; GWAS meta analysis)	ER- Breast cancer (Combined Oncoarray; iCOGS; GWAS meta analysis) || ||	TRUE	igd	0.0346404	2.10E-08	exposure	TRUE	reported	AMkF8n	textfile	2	TRUE	31.43109347	0.000263912
8	rs1858714	T	G	T	G	0.0356001	7.00E-04	0.755888	0.7506	FALSE	FALSE	FALSE	ieu-a-1128	8	17378898	0.0144	127442	0.9592	ER- Breast cancer (Combined Oncoarray; iCOGS; GWAS meta analysis) || id:ieu-a-1128	ER- Breast cancer (Combined Oncoarray; iCOGS; GWAS meta analysis)	ER- Breast cancer (Combined Oncoarray; iCOGS; GWAS meta analysis) || ||	TRUE	igd	0.00476398	7.90E-14	exposure	TRUE	reported	AMkF8n	textfile	2	TRUE	55.84220732	0.000467713
9	rs2160387	C	T	C	T	-0.0451528	-0.0069	0.427786	0.4307	FALSE	FALSE	FALSE	ieu-a-1128	2	65220910	0.0128	127442	0.5865	ER- Breast cancer (Combined Oncoarray; iCOGS; GWAS meta analysis) || id:ieu-a-1128	ER- Breast cancer (Combined Oncoarray; iCOGS; GWAS meta analysis)	ER- Breast cancer (Combined Oncoarray; iCOGS; GWAS meta analysis) || ||	TRUE	igd	0.00411946	5.90E-28	exposure	TRUE	reported	AMkF8n	textfile	2	TRUE	120.1403224	0.000998124
10	rs2168101	A	C	A	C	-0.0527764	0.0047	0.308213	0.2981	FALSE	FALSE	FALSE	ieu-a-1128	11	8255408	0.0143	127442	0.7446	ER- Breast cancer (Combined Oncoarray; iCOGS; GWAS meta analysis) || id:ieu-a-1128	ER- Breast cancer (Combined Oncoarray; iCOGS; GWAS meta analysis)	ER- Breast cancer (Combined Oncoarray; iCOGS; GWAS meta analysis) || ||	TRUE	igd	0.00457618	9.00E-31	exposure	TRUE	reported	AMkF8n	textfile	2	TRUE	133.0066417	0.001187771
11	rs2385127	A	G	A	G	-0.0283112	-0.0026	0.616547	0.6288	FALSE	FALSE	FALSE	ieu-a-1128	8	49975746	0.0122	127442	0.8328	ER- Breast cancer (Combined Oncoarray; iCOGS; GWAS meta analysis) || id:ieu-a-1128	ER- Breast cancer (Combined Oncoarray; iCOGS; GWAS meta analysis)	ER- Breast cancer (Combined Oncoarray; iCOGS; GWAS meta analysis) || ||	TRUE	igd	0.00421097	1.80E-11	exposure	TRUE	reported	AMkF8n	textfile	2	TRUE	45.20143898	0.000378987
12	rs2629665	A	C	A	C	-0.044769	0.0053	0.408287	0.4177	FALSE	FALSE	FALSE	ieu-a-1128	1	207220800	0.0115	127442	0.6432	ER- Breast cancer (Combined Oncoarray; iCOGS; GWAS meta analysis) || id:ieu-a-1128	ER- Breast cancer (Combined Oncoarray; iCOGS; GWAS meta analysis)	ER- Breast cancer (Combined Oncoarray; iCOGS; GWAS meta analysis) || ||	TRUE	igd	0.00417342	7.60E-27	exposure	TRUE	reported	AMkF8n	textfile	2	TRUE	115.0722491	0.000968415
13	rs339969	A	C	A	C	0.0243639	0.013	0.61583	0.6167	FALSE	FALSE	FALSE	ieu-a-1128	15	60883281	0.0119	127442	0.2729	ER- Breast cancer (Combined Oncoarray; iCOGS; GWAS meta analysis) || id:ieu-a-1128	ER- Breast cancer (Combined Oncoarray; iCOGS; GWAS meta analysis)	ER- Breast cancer (Combined Oncoarray; iCOGS; GWAS meta analysis) || ||	TRUE	igd	0.0042121	7.30E-09	exposure	TRUE	reported	AMkF8n	textfile	2	TRUE	33.45771443	0.000280872
14	rs4237150	C	G	C	G	0.0284589	-0.0054	0.403366	0.4235	FALSE	TRUE	TRUE	ieu-a-1128	9	4290085	0.0119	127442	0.647201	ER- Breast cancer (Combined Oncoarray; iCOGS; GWAS meta analysis) || id:ieu-a-1128	ER- Breast cancer (Combined Oncoarray; iCOGS; GWAS meta analysis)	ER- Breast cancer (Combined Oncoarray; iCOGS; GWAS meta analysis) || ||	TRUE	igd	0.00417313	9.10E-12	exposure	TRUE	reported	AMkF8n	textfile	2	FALSE	46.50636453	0.000389828
15	rs4693210	G	A	G	A	-0.032872	0.016	0.440215	0.443	FALSE	FALSE	FALSE	ieu-a-1128	4	89208565	0.0114	127442	0.163	ER- Breast cancer (Combined Oncoarray; iCOGS; GWAS meta analysis) || id:ieu-a-1128	ER- Breast cancer (Combined Oncoarray; iCOGS; GWAS meta analysis)	ER- Breast cancer (Combined Oncoarray; iCOGS; GWAS meta analysis) || ||	TRUE	igd	0.0041343	1.80E-15	exposure	TRUE	reported	AMkF8n	textfile	2	TRUE	63.21909604	0.00053256
16	rs4985532	G	A	G	A	-0.0745988	-0.0058	0.070422	0.1054	FALSE	FALSE	FALSE	ieu-a-1128	16	70575214	0.0199	127442	0.768999	ER- Breast cancer (Combined Oncoarray; iCOGS; GWAS meta analysis) || id:ieu-a-1128	ER- Breast cancer (Combined Oncoarray; iCOGS; GWAS meta analysis)	ER- Breast cancer (Combined Oncoarray; iCOGS; GWAS meta analysis) || ||	TRUE	igd	0.00805666	2.10E-20	exposure	TRUE	reported	AMkF8n	textfile	2	TRUE	85.73410337	0.000728598
17	rs56335308	A	G	A	G	0.094964	-3.00E-04	0.027352	0.0194	FALSE	FALSE	FALSE	ieu-a-1128	8	17419461	0.0467	127442	0.9945	ER- Breast cancer (Combined Oncoarray; iCOGS; GWAS meta analysis) || id:ieu-a-1128	ER- Breast cancer (Combined Oncoarray; iCOGS; GWAS meta analysis)	ER- Breast cancer (Combined Oncoarray; iCOGS; GWAS meta analysis) || ||	TRUE	igd	0.0125412	3.70E-14	exposure	TRUE	reported	AMkF8n	textfile	2	TRUE	57.33763968	0.000479836
18	rs56375022	T	C	T	C	0.0858156	0.0025	0.029749	0.0195	FALSE	FALSE	FALSE	ieu-a-1128	16	70159621	0.0556	127442	0.964	ER- Breast cancer (Combined Oncoarray; iCOGS; GWAS meta analysis) || id:ieu-a-1128	ER- Breast cancer (Combined Oncoarray; iCOGS; GWAS meta analysis)	ER- Breast cancer (Combined Oncoarray; iCOGS; GWAS meta analysis) || ||	TRUE	igd	0.0139787	8.30E-10	exposure	TRUE	reported	AMkF8n	textfile	2	TRUE	37.68763782	0.000425127
19	rs58116791	C	T	C	T	0.0265869	-0.0138	0.2346	0.2339	FALSE	FALSE	FALSE	ieu-a-1128	14	56680822	0.0133	127442	0.3001	ER- Breast cancer (Combined Oncoarray; iCOGS; GWAS meta analysis) || id:ieu-a-1128	ER- Breast cancer (Combined Oncoarray; iCOGS; GWAS meta analysis)	ER- Breast cancer (Combined Oncoarray; iCOGS; GWAS meta analysis) || ||	TRUE	igd	0.0048497	4.20E-08	exposure	TRUE	reported	AMkF8n	textfile	2	TRUE	30.05423347	0.000253853
20	rs6752053	C	T	C	T	-0.0258207	0.0077	0.408902	0.4028	FALSE	FALSE	FALSE	ieu-a-1128	2	65666674	0.0117	127442	0.5091	ER- Breast cancer (Combined Oncoarray; iCOGS; GWAS meta analysis) || id:ieu-a-1128	ER- Breast cancer (Combined Oncoarray; iCOGS; GWAS meta analysis)	ER- Breast cancer (Combined Oncoarray; iCOGS; GWAS meta analysis) || ||	TRUE	igd	0.00416557	5.70E-10	exposure	TRUE	reported	AMkF8n	textfile	2	TRUE	38.42263541	0.000322288
21	rs6931514	G	A	G	A	0.0372601	-0.0108	0.262271	0.2745	FALSE	FALSE	FALSE	ieu-a-1128	6	20703952	0.0127	127442	0.395	ER- Breast cancer (Combined Oncoarray; iCOGS; GWAS meta analysis) || id:ieu-a-1128	ER- Breast cancer (Combined Oncoarray; iCOGS; GWAS meta analysis)	ER- Breast cancer (Combined Oncoarray; iCOGS; GWAS meta analysis) || ||	TRUE	igd	0.00466345	1.40E-15	exposure	TRUE	reported	AMkF8n	textfile	2	TRUE	63.83713427	0.000537236
22	rs73201506	G	A	G	A	0.0564557	-0.019	0.046008	0.0503	FALSE	FALSE	FALSE	ieu-a-1128	21	33044408	0.0277	127442	0.4942	ER- Breast cancer (Combined Oncoarray; iCOGS; GWAS meta analysis) || id:ieu-a-1128	ER- Breast cancer (Combined Oncoarray; iCOGS; GWAS meta analysis)	ER- Breast cancer (Combined Oncoarray; iCOGS; GWAS meta analysis) || ||	TRUE	igd	0.00980813	8.60E-09	exposure	TRUE	reported	AMkF8n	textfile	2	TRUE	33.13165774	0.000279785
23	rs7503139	T	C	T	C	-0.0406873	-0.0032	0.167225	0.1543	FALSE	FALSE	FALSE	ieu-a-1128	17	79641534	0.0169	127442	0.8502	ER- Breast cancer (Combined Oncoarray; iCOGS; GWAS meta analysis) || id:ieu-a-1128	ER- Breast cancer (Combined Oncoarray; iCOGS; GWAS meta analysis)	ER- Breast cancer (Combined Oncoarray; iCOGS; GWAS meta analysis) || ||	TRUE	igd	0.00549304	1.30E-13	exposure	TRUE	reported	AMkF8n	textfile	2	TRUE	54.86460024	0.00046108
24	rs7624902	G	A	G	A	-0.0387669	-0.0064	0.537534	0.5497	FALSE	FALSE	FALSE	ieu-a-1128	3	160004026	0.0116	127442	0.5783	ER- Breast cancer (Combined Oncoarray; iCOGS; GWAS meta analysis) || id:ieu-a-1128	ER- Breast cancer (Combined Oncoarray; iCOGS; GWAS meta analysis)	ER- Breast cancer (Combined Oncoarray; iCOGS; GWAS meta analysis) || ||	TRUE	igd	0.00411103	4.10E-21	exposure	TRUE	reported	AMkF8n	textfile	2	TRUE	88.92438205	0.000747202
25	rs7925445	G	A	G	A	0.0298062	0.0226	0.556188	0.5515	FALSE	FALSE	FALSE	ieu-a-1128	11	18398958	0.0114	127442	0.0479999	ER- Breast cancer (Combined Oncoarray; iCOGS; GWAS meta analysis) || id:ieu-a-1128	ER- Breast cancer (Combined Oncoarray; iCOGS; GWAS meta analysis)	ER- Breast cancer (Combined Oncoarray; iCOGS; GWAS meta analysis) || ||	TRUE	igd	0.00413415	5.60E-13	exposure	TRUE	reported	AMkF8n	textfile	2	TRUE	51.98053705	0.000438595
26	rs79687284	C	G	C	G	0.134338	-0.0592	0.034641	0.028	FALSE	TRUE	FALSE	ieu-a-1128	1	214150821	0.0462	127442	0.1993	ER- Breast cancer (Combined Oncoarray; iCOGS; GWAS meta analysis) || id:ieu-a-1128	ER- Breast cancer (Combined Oncoarray; iCOGS; GWAS meta analysis)	ER- Breast cancer (Combined Oncoarray; iCOGS; GWAS meta analysis) || ||	TRUE	igd	0.0112169	4.70E-33	exposure	TRUE	reported	AMkF8n	textfile	2	TRUE	143.4339836	0.001206999
	SNP	effect_allele.exposure	other_allele.exposure	effect_allele.outcome	other_allele.outcome	beta.exposure	beta.outcome	eaf.exposure	eaf.outcome	remove	palindromic	ambiguous	id.outcome	chr	pos	se.outcome	samplesize.outcome	pval.outcome	outcome	originalname.outcome	outcome.deprecated	mr_keep.outcome	data_source.outcome	se.exposure	pval.exposure	exposure	mr_keep.exposure	pval_origin.exposure	id.exposure	data_source.exposure	action	mr_keep	#VALUE!	#VALUE!
1	rs10419198	T	C	T	C	-0.0559249	0.0085	0.253459	0.2662	FALSE	FALSE	FALSE	ieu-a-1128	19	50038017	0.0139	127442	0.5403	ER- Breast cancer (Combined Oncoarray; iCOGS; GWAS meta analysis) || id:ieu-a-1128	ER- Breast cancer (Combined Oncoarray; iCOGS; GWAS meta analysis)	ER- Breast cancer (Combined Oncoarray; iCOGS; GWAS meta analysis) || ||	TRUE	igd	0.0047272	2.70E-32	exposure	TRUE	reported	90smxx	textfile	2	TRUE	139.959531	0.001183591
2	rs11128594	G	A	G	A	-0.0359885	0.0124	0.193633	0.189	FALSE	FALSE	FALSE	ieu-a-1128	3	12303417	0.0143	127442	0.3887	ER- Breast cancer (Combined Oncoarray; iCOGS; GWAS meta analysis) || id:ieu-a-1128	ER- Breast cancer (Combined Oncoarray; iCOGS; GWAS meta analysis)	ER- Breast cancer (Combined Oncoarray; iCOGS; GWAS meta analysis) || ||	TRUE	igd	0.00523496	6.20E-12	exposure	TRUE	reported	90smxx	textfile	2	TRUE	47.26076597	0.000404454
3	rs114949263	C	T	C	T	0.0499753	0.009	0.111367	0.1092	FALSE	FALSE	FALSE	ieu-a-1128	7	150498245	0.0196	127442	0.6468	ER- Breast cancer (Combined Oncoarray; iCOGS; GWAS meta analysis) || id:ieu-a-1128	ER- Breast cancer (Combined Oncoarray; iCOGS; GWAS meta analysis)	ER- Breast cancer (Combined Oncoarray; iCOGS; GWAS meta analysis) || ||	TRUE	igd	0.00658947	3.30E-14	exposure	TRUE	reported	90smxx	textfile	2	TRUE	57.51880432	0.000494333
4	rs11589479	A	G	A	G	0.0349953	0.0045	0.166956	0.1589	FALSE	FALSE	FALSE	ieu-a-1128	1	155033308	0.0158	127442	0.7759	ER- Breast cancer (Combined Oncoarray; iCOGS; GWAS meta analysis) || id:ieu-a-1128	ER- Breast cancer (Combined Oncoarray; iCOGS; GWAS meta analysis)	ER- Breast cancer (Combined Oncoarray; iCOGS; GWAS meta analysis) || ||	TRUE	igd	0.00554322	2.70E-10	exposure	TRUE	reported	90smxx	textfile	2	TRUE	39.85613775	0.000340659
5	rs117080418	A	T	A	T	-0.128004	0.145	0.010801	0.0071	FALSE	TRUE	FALSE	ieu-a-1128	19	50025208	0.0903	127442	0.1082	ER- Breast cancer (Combined Oncoarray; iCOGS; GWAS meta analysis) || id:ieu-a-1128	ER- Breast cancer (Combined Oncoarray; iCOGS; GWAS meta analysis)	ER- Breast cancer (Combined Oncoarray; iCOGS; GWAS meta analysis) || ||	TRUE	igd	0.020767	7.10E-10	exposure	TRUE	reported	90smxx	textfile	2	TRUE	37.99264735	0.000350126
6	rs11881828	G	A	G	A	-0.0822172	0.0088	0.022842	0.029	FALSE	FALSE	FALSE	ieu-a-1128	19	50214824	0.0418	127442	0.8329	ER- Breast cancer (Combined Oncoarray; iCOGS; GWAS meta analysis) || id:ieu-a-1128	ER- Breast cancer (Combined Oncoarray; iCOGS; GWAS meta analysis)	ER- Breast cancer (Combined Oncoarray; iCOGS; GWAS meta analysis) || ||	TRUE	igd	0.0138484	2.90E-09	exposure	TRUE	reported	90smxx	textfile	2	TRUE	35.24732525	0.000301755
7	rs1260326	C	T	C	T	-0.0444079	0.0102	0.603972	0.5981	FALSE	FALSE	FALSE	ieu-a-1128	2	27730940	0.0116	127442	0.3776	ER- Breast cancer (Combined Oncoarray; iCOGS; GWAS meta analysis) || id:ieu-a-1128	ER- Breast cancer (Combined Oncoarray; iCOGS; GWAS meta analysis)	ER- Breast cancer (Combined Oncoarray; iCOGS; GWAS meta analysis) || ||	TRUE	igd	0.00422344	7.40E-26	exposure	TRUE	reported	90smxx	textfile	2	TRUE	110.5573996	0.000943394
8	rs13108218	G	A	G	A	-0.0281529	0.0085	0.615358	0.6023	FALSE	FALSE	FALSE	ieu-a-1128	4	3443931	0.0121	127442	0.4814	ER- Breast cancer (Combined Oncoarray; iCOGS; GWAS meta analysis) || id:ieu-a-1128	ER- Breast cancer (Combined Oncoarray; iCOGS; GWAS meta analysis)	ER- Breast cancer (Combined Oncoarray; iCOGS; GWAS meta analysis) || ||	TRUE	igd	0.00427562	4.60E-11	exposure	TRUE	reported	90smxx	textfile	2	TRUE	43.35588699	0.000375198
9	rs139974673	C	T	C	T	0.120695	-0.0239	0.025922	0.027	FALSE	FALSE	FALSE	ieu-a-1128	15	44027885	0.0366	127442	0.5138	ER- Breast cancer (Combined Oncoarray; iCOGS; GWAS meta analysis) || id:ieu-a-1128	ER- Breast cancer (Combined Oncoarray; iCOGS; GWAS meta analysis)	ER- Breast cancer (Combined Oncoarray; iCOGS; GWAS meta analysis) || ||	TRUE	igd	0.0130233	1.90E-20	exposure	TRUE	reported	90smxx	textfile	2	TRUE	85.8887868	0.000735649
10	rs140105410	A	G	A	G	-0.0921247	0.0997	0.025748	0.0172	FALSE	FALSE	FALSE	ieu-a-1128	19	35544552	0.0515	127442	0.0528299	ER- Breast cancer (Combined Oncoarray; iCOGS; GWAS meta analysis) || id:ieu-a-1128	ER- Breast cancer (Combined Oncoarray; iCOGS; GWAS meta analysis)	ER- Breast cancer (Combined Oncoarray; iCOGS; GWAS meta analysis) || ||	TRUE	igd	0.0132399	3.40E-12	exposure	TRUE	reported	90smxx	textfile	2	TRUE	48.41531517	0.000425791
11	rs1461729	G	A	G	A	0.0603088	0.0379	0.899226	0.9004	FALSE	FALSE	FALSE	ieu-a-1128	8	9187242	0.0196	127442	0.0531802	ER- Breast cancer (Combined Oncoarray; iCOGS; GWAS meta analysis) || id:ieu-a-1128	ER- Breast cancer (Combined Oncoarray; iCOGS; GWAS meta analysis)	ER- Breast cancer (Combined Oncoarray; iCOGS; GWAS meta analysis) || ||	TRUE	igd	0.0068704	1.70E-18	exposure	TRUE	reported	90smxx	textfile	2	TRUE	77.05437972	0.000659187
12	rs17580	A	T	A	T	0.145105	-0.0507	0.047866	0.0499	FALSE	TRUE	FALSE	ieu-a-1128	14	94847262	0.0287	127442	0.0773001	ER- Breast cancer (Combined Oncoarray; iCOGS; GWAS meta analysis) || id:ieu-a-1128	ER- Breast cancer (Combined Oncoarray; iCOGS; GWAS meta analysis)	ER- Breast cancer (Combined Oncoarray; iCOGS; GWAS meta analysis) || ||	TRUE	igd	0.00967283	7.20E-51	exposure	TRUE	reported	90smxx	textfile	2	TRUE	225.0389251	0.001919199
13	rs28929474	T	C	T	C	0.428915	-0.0183	0.019977	0.0194	FALSE	FALSE	FALSE	ieu-a-1128	14	94844947	0.0458	127442	0.6893	ER- Breast cancer (Combined Oncoarray; iCOGS; GWAS meta analysis) || id:ieu-a-1128	ER- Breast cancer (Combined Oncoarray; iCOGS; GWAS meta analysis)	ER- Breast cancer (Combined Oncoarray; iCOGS; GWAS meta analysis) || ||	TRUE	igd	0.0147921	7.29E-185	exposure	TRUE	reported	90smxx	textfile	2	TRUE	840.7808297	0.007203424
14	rs34284056	A	C	A	C	0.026938	0.0061	0.274775	0.2594	FALSE	FALSE	FALSE	ieu-a-1128	18	60203855	0.0131	127442	0.6425	ER- Breast cancer (Combined Oncoarray; iCOGS; GWAS meta analysis) || id:ieu-a-1128	ER- Breast cancer (Combined Oncoarray; iCOGS; GWAS meta analysis)	ER- Breast cancer (Combined Oncoarray; iCOGS; GWAS meta analysis) || ||	TRUE	igd	0.00464163	6.50E-09	exposure	TRUE	reported	90smxx	textfile	2	TRUE	33.68136318	0.000289208
15	rs34754216	T	C	T	C	-0.0302553	0.0163	0.424071	0.3928	FALSE	FALSE	FALSE	ieu-a-1128	1	161575538	0.0135	127442	0.2277	ER- Breast cancer (Combined Oncoarray; iCOGS; GWAS meta analysis) || id:ieu-a-1128	ER- Breast cancer (Combined Oncoarray; iCOGS; GWAS meta analysis)	ER- Breast cancer (Combined Oncoarray; iCOGS; GWAS meta analysis) || ||	TRUE	igd	0.0042924	1.80E-12	exposure	TRUE	reported	90smxx	textfile	2	TRUE	49.68239859	0.000447137
16	rs3740688	T	G	T	G	0.0321874	-0.0047	0.545016	0.5421	FALSE	FALSE	FALSE	ieu-a-1128	11	47380340	0.0114	127442	0.677901	ER- Breast cancer (Combined Oncoarray; iCOGS; GWAS meta analysis) || id:ieu-a-1128	ER- Breast cancer (Combined Oncoarray; iCOGS; GWAS meta analysis)	ER- Breast cancer (Combined Oncoarray; iCOGS; GWAS meta analysis) || ||	TRUE	igd	0.00414786	8.50E-15	exposure	TRUE	reported	90smxx	textfile	2	TRUE	60.21762395	0.000513815
17	rs3768321	T	G	T	G	-0.0314995	0.0167	0.196531	0.1948	FALSE	FALSE	FALSE	ieu-a-1128	1	40035928	0.015	127442	0.2658	ER- Breast cancer (Combined Oncoarray; iCOGS; GWAS meta analysis) || id:ieu-a-1128	ER- Breast cancer (Combined Oncoarray; iCOGS; GWAS meta analysis)	ER- Breast cancer (Combined Oncoarray; iCOGS; GWAS meta analysis) || ||	TRUE	igd	0.00520982	1.50E-09	exposure	TRUE	reported	90smxx	textfile	2	TRUE	36.55627057	0.000313356
18	rs4886992	C	T	C	T	-0.0316658	-0.0054	0.206119	0.1926	FALSE	FALSE	FALSE	ieu-a-1128	15	78325229	0.0143	127442	0.704399	ER- Breast cancer (Combined Oncoarray; iCOGS; GWAS meta analysis) || id:ieu-a-1128	ER- Breast cancer (Combined Oncoarray; iCOGS; GWAS meta analysis)	ER- Breast cancer (Combined Oncoarray; iCOGS; GWAS meta analysis) || ||	TRUE	igd	0.00510933	5.70E-10	exposure	TRUE	reported	90smxx	textfile	2	TRUE	38.41077073	0.000328159
19	rs55881006	A	G	A	G	-0.0695923	-0.0736	0.033778	0.0321	FALSE	FALSE	FALSE	ieu-a-1128	4	74222782	0.0354	127442	0.0376999	ER- Breast cancer (Combined Oncoarray; iCOGS; GWAS meta analysis) || id:ieu-a-1128	ER- Breast cancer (Combined Oncoarray; iCOGS; GWAS meta analysis)	ER- Breast cancer (Combined Oncoarray; iCOGS; GWAS meta analysis) || ||	TRUE	igd	0.0114547	1.20E-09	exposure	TRUE	reported	90smxx	textfile	2	TRUE	36.91092604	0.000316128
20	rs58546652	T	C	T	C	-0.0253582	0.0085	0.627861	0.6197	FALSE	FALSE	FALSE	ieu-a-1128	1	247601778	0.0119	127442	0.4773	ER- Breast cancer (Combined Oncoarray; iCOGS; GWAS meta analysis) || id:ieu-a-1128	ER- Breast cancer (Combined Oncoarray; iCOGS; GWAS meta analysis)	ER- Breast cancer (Combined Oncoarray; iCOGS; GWAS meta analysis) || ||	TRUE	igd	0.00427752	3.10E-09	exposure	TRUE	reported	90smxx	textfile	2	TRUE	35.14412605	0.000300494
21	rs58895965	A	C	A	C	0.0633893	0.0169	0.174684	0.1516	FALSE	FALSE	FALSE	ieu-a-1128	19	35551428	0.0177	127442	0.3394	ER- Breast cancer (Combined Oncoarray; iCOGS; GWAS meta analysis) || id:ieu-a-1128	ER- Breast cancer (Combined Oncoarray; iCOGS; GWAS meta analysis)	ER- Breast cancer (Combined Oncoarray; iCOGS; GWAS meta analysis) || ||	TRUE	igd	0.00545847	3.50E-31	exposure	TRUE	reported	90smxx	textfile	2	TRUE	134.862143	0.001158605
22	rs6734238	G	A	G	A	-0.0246448	-0.0109	0.40289	0.4001	FALSE	FALSE	FALSE	ieu-a-1128	2	113841030	0.0116	127442	0.3509	ER- Breast cancer (Combined Oncoarray; iCOGS; GWAS meta analysis) || id:ieu-a-1128	ER- Breast cancer (Combined Oncoarray; iCOGS; GWAS meta analysis)	ER- Breast cancer (Combined Oncoarray; iCOGS; GWAS meta analysis) || ||	TRUE	igd	0.00421347	4.90E-09	exposure	TRUE	reported	90smxx	textfile	2	TRUE	34.21139505	0.000292228
23	rs7150045	G	A	G	A	0.0350936	-0.0129	0.754596	0.7479	FALSE	FALSE	FALSE	ieu-a-1128	14	94648707	0.0129	127442	0.3174	ER- Breast cancer (Combined Oncoarray; iCOGS; GWAS meta analysis) || id:ieu-a-1128	ER- Breast cancer (Combined Oncoarray; iCOGS; GWAS meta analysis)	ER- Breast cancer (Combined Oncoarray; iCOGS; GWAS meta analysis) || ||	TRUE	igd	0.00479869	2.60E-13	exposure	TRUE	reported	90smxx	textfile	2	TRUE	53.48234649	0.000456123
24	rs7156448	G	A	G	A	0.0235347	0.003	0.377629	0.3672	FALSE	FALSE	FALSE	ieu-a-1128	14	94466923	0.0124	127442	0.8104	ER- Breast cancer (Combined Oncoarray; iCOGS; GWAS meta analysis) || id:ieu-a-1128	ER- Breast cancer (Combined Oncoarray; iCOGS; GWAS meta analysis)	ER- Breast cancer (Combined Oncoarray; iCOGS; GWAS meta analysis) || ||	TRUE	igd	0.0042904	4.10E-08	exposure	TRUE	reported	90smxx	textfile	2	TRUE	30.08997074	0.000260353
25	rs72829457	T	C	T	C	0.0433745	-0.0088	0.11581	0.1015	FALSE	FALSE	FALSE	ieu-a-1128	17	7568327	0.0193	127442	0.6486	ER- Breast cancer (Combined Oncoarray; iCOGS; GWAS meta analysis) || id:ieu-a-1128	ER- Breast cancer (Combined Oncoarray; iCOGS; GWAS meta analysis)	ER- Breast cancer (Combined Oncoarray; iCOGS; GWAS meta analysis) || ||	TRUE	igd	0.00653662	3.20E-11	exposure	TRUE	reported	90smxx	textfile	2	TRUE	44.03139918	0.000385293
26	rs73597479	T	C	T	C	-0.0736489	-0.005	0.038306	0.0389	FALSE	FALSE	FALSE	ieu-a-1128	19	35545385	0.0358	127442	0.888	ER- Breast cancer (Combined Oncoarray; iCOGS; GWAS meta analysis) || id:ieu-a-1128	ER- Breast cancer (Combined Oncoarray; iCOGS; GWAS meta analysis)	ER- Breast cancer (Combined Oncoarray; iCOGS; GWAS meta analysis) || ||	TRUE	igd	0.0108689	1.20E-11	exposure	TRUE	reported	90smxx	textfile	2	TRUE	45.91571414	0.000399638
27	rs74892229	A	G	A	G	-0.0514658	-0.0149	0.101705	0.1088	FALSE	FALSE	FALSE	ieu-a-1128	17	16854480	0.0185	127442	0.4223	ER- Breast cancer (Combined Oncoarray; iCOGS; GWAS meta analysis) || id:ieu-a-1128	ER- Breast cancer (Combined Oncoarray; iCOGS; GWAS meta analysis)	ER- Breast cancer (Combined Oncoarray; iCOGS; GWAS meta analysis) || ||	TRUE	igd	0.00682197	4.60E-14	exposure	TRUE	reported	90smxx	textfile	2	TRUE	56.91383434	0.000483981
28	rs77542162	G	A	G	A	-0.156008	-0.0028	0.022666	0.0193	FALSE	FALSE	FALSE	ieu-a-1128	17	67081278	0.0457	127442	0.9518	ER- Breast cancer (Combined Oncoarray; iCOGS; GWAS meta analysis) || id:ieu-a-1128	ER- Breast cancer (Combined Oncoarray; iCOGS; GWAS meta analysis)	ER- Breast cancer (Combined Oncoarray; iCOGS; GWAS meta analysis) || ||	TRUE	igd	0.0138898	2.80E-29	exposure	TRUE	reported	90smxx	textfile	2	TRUE	126.1542116	0.001078305
29	rs8107347	A	G	A	G	-0.0258045	-0.0486	0.349933	0.3481	FALSE	FALSE	FALSE	ieu-a-1128	19	18612748	0.0119	127442	4.41E-05	ER- Breast cancer (Combined Oncoarray; iCOGS; GWAS meta analysis) || id:ieu-a-1128	ER- Breast cancer (Combined Oncoarray; iCOGS; GWAS meta analysis)	ER- Breast cancer (Combined Oncoarray; iCOGS; GWAS meta analysis) || ||	TRUE	igd	0.00434366	2.80E-09	exposure	TRUE	reported	90smxx	textfile	2	TRUE	35.2922421	0.000302945
30	rs9616	T	A	T	A	0.0271068	0.0188	0.293736	0.2847	FALSE	TRUE	FALSE	ieu-a-1128	1	154555733	0.013	127442	0.1469	ER- Breast cancer (Combined Oncoarray; iCOGS; GWAS meta analysis) || id:ieu-a-1128	ER- Breast cancer (Combined Oncoarray; iCOGS; GWAS meta analysis)	ER- Breast cancer (Combined Oncoarray; iCOGS; GWAS meta analysis) || ||	TRUE	igd	0.00453724	2.30E-09	exposure	TRUE	reported	90smxx	textfile	2	TRUE	35.69217377	0.000304867
31	rs9912287	A	G	A	G	0.0415659	0.0207	0.219307	0.2154	FALSE	FALSE	FALSE	ieu-a-1128	17	1630992	0.0146	127442	0.1555	ER- Breast cancer (Combined Oncoarray; iCOGS; GWAS meta analysis) || id:ieu-a-1128	ER- Breast cancer (Combined Oncoarray; iCOGS; GWAS meta analysis)	ER- Breast cancer (Combined Oncoarray; iCOGS; GWAS meta analysis) || ||	TRUE	igd	0.00501919	1.20E-16	exposure	TRUE	reported	90smxx	textfile	2	TRUE	68.58151974	0.000591612
	SNP	effect_allele.exposure	other_allele.exposure	effect_allele.outcome	other_allele.outcome	beta.exposure	beta.outcome	eaf.exposure	eaf.outcome	remove	palindromic	ambiguous	id.outcome	chr	pos	se.outcome	samplesize.outcome	pval.outcome	outcome	originalname.outcome	outcome.deprecated	mr_keep.outcome	data_source.outcome	se.exposure	pval.exposure	exposure	mr_keep.exposure	pval_origin.exposure	id.exposure	data_source.exposure	action	mr_keep	#VALUE!	#VALUE!
1	rs1002687	A	G	A	G	0.0453053	0.0109	0.644777	0.6619	FALSE	FALSE	FALSE	ieu-a-1128	1	62963737	0.0122	127442	0.3747	ER- Breast cancer (Combined Oncoarray; iCOGS; GWAS meta analysis) || id:ieu-a-1128	ER- Breast cancer (Combined Oncoarray; iCOGS; GWAS meta analysis)	ER- Breast cancer (Combined Oncoarray; iCOGS; GWAS meta analysis) || ||	TRUE	igd	0.00394785	1.50E-31	exposure	TRUE	reported	w5Bldy	textfile	2	TRUE	131.6972586	0.00094024
2	rs10184004	T	C	T	C	0.0214133	-0.0177	0.4061	0.4156	FALSE	FALSE	FALSE	ieu-a-1128	2	165508389	0.0114	127442	0.1204	ER- Breast cancer (Combined Oncoarray; iCOGS; GWAS meta analysis) || id:ieu-a-1128	ER- Breast cancer (Combined Oncoarray; iCOGS; GWAS meta analysis)	ER- Breast cancer (Combined Oncoarray; iCOGS; GWAS meta analysis) || ||	TRUE	igd	0.00384852	5.60E-09	exposure	TRUE	reported	w5Bldy	textfile	2	TRUE	30.95848554	0.000221179
3	rs1047891	A	C	A	C	-0.0245086	0.0361	0.314995	0.3103	FALSE	FALSE	FALSE	ieu-a-1128	2	211540507	0.0126	127442	0.00423204	ER- Breast cancer (Combined Oncoarray; iCOGS; GWAS meta analysis) || id:ieu-a-1128	ER- Breast cancer (Combined Oncoarray; iCOGS; GWAS meta analysis)	ER- Breast cancer (Combined Oncoarray; iCOGS; GWAS meta analysis) || ||	TRUE	igd	0.00407088	4.50E-09	exposure	TRUE	reported	w5Bldy	textfile	2	TRUE	36.24602674	0.000259218
4	rs1077835	G	A	G	A	0.119876	0.0022	0.219721	0.2237	FALSE	FALSE	FALSE	ieu-a-1128	15	58723426	0.0135	127442	0.8706	ER- Breast cancer (Combined Oncoarray; iCOGS; GWAS meta analysis) || id:ieu-a-1128	ER- Breast cancer (Combined Oncoarray; iCOGS; GWAS meta analysis)	ER- Breast cancer (Combined Oncoarray; iCOGS; GWAS meta analysis) || ||	TRUE	igd	0.00456905	1.70E-157	exposure	TRUE	reported	w5Bldy	textfile	2	TRUE	688.3553067	0.004927379
5	rs11039238	C	T	C	T	-0.0373601	-0.0015	0.322183	0.325	FALSE	FALSE	FALSE	ieu-a-1128	11	47460901	0.012	127442	0.9034	ER- Breast cancer (Combined Oncoarray; iCOGS; GWAS meta analysis) || id:ieu-a-1128	ER- Breast cancer (Combined Oncoarray; iCOGS; GWAS meta analysis)	ER- Breast cancer (Combined Oncoarray; iCOGS; GWAS meta analysis) || ||	TRUE	igd	0.00403908	1.50E-20	exposure	TRUE	reported	w5Bldy	textfile	2	TRUE	85.55613357	0.000609623
6	rs11071373	G	A	G	A	-0.032738	-0.0182	0.194286	0.2049	FALSE	FALSE	FALSE	ieu-a-1128	15	58646053	0.0145	127442	0.2098	ER- Breast cancer (Combined Oncoarray; iCOGS; GWAS meta analysis) || id:ieu-a-1128	ER- Breast cancer (Combined Oncoarray; iCOGS; GWAS meta analysis)	ER- Breast cancer (Combined Oncoarray; iCOGS; GWAS meta analysis) || ||	TRUE	igd	0.00481981	1.10E-11	exposure	TRUE	reported	w5Bldy	textfile	2	TRUE	46.13647948	0.00033555
7	rs112495680	G	A	G	A	-0.0356676	-0.0238	0.133419	0.1321	FALSE	FALSE	FALSE	ieu-a-1128	6	34223098	0.0171	127442	0.1635	ER- Breast cancer (Combined Oncoarray; iCOGS; GWAS meta analysis) || id:ieu-a-1128	ER- Breast cancer (Combined Oncoarray; iCOGS; GWAS meta analysis)	ER- Breast cancer (Combined Oncoarray; iCOGS; GWAS meta analysis) || ||	TRUE	igd	0.00558266	1.30E-10	exposure	TRUE	reported	w5Bldy	textfile	2	TRUE	40.81928726	0.000294174
8	rs114165349	C	G	C	G	-0.0949136	0.037	0.022956	0.0243	FALSE	TRUE	FALSE	ieu-a-1128	1	27021913	0.0395	127442	0.3487	ER- Breast cancer (Combined Oncoarray; iCOGS; GWAS meta analysis) || id:ieu-a-1128	ER- Breast cancer (Combined Oncoarray; iCOGS; GWAS meta analysis)	ER- Breast cancer (Combined Oncoarray; iCOGS; GWAS meta analysis) || ||	TRUE	igd	0.0126775	2.10E-14	exposure	TRUE	reported	w5Bldy	textfile	2	TRUE	56.05181164	0.000404108
9	rs114855192	A	G	A	G	-0.126674	-0.0896	0.017476	0.0141	FALSE	FALSE	FALSE	ieu-a-1128	8	19775253	0.0529	127442	0.0903504	ER- Breast cancer (Combined Oncoarray; iCOGS; GWAS meta analysis) || id:ieu-a-1128	ER- Breast cancer (Combined Oncoarray; iCOGS; GWAS meta analysis)	ER- Breast cancer (Combined Oncoarray; iCOGS; GWAS meta analysis) || ||	TRUE	igd	0.014453	4.00E-20	exposure	TRUE	reported	w5Bldy	textfile	2	TRUE	76.81728679	0.000551049
10	rs11644475	G	A	G	A	0.0939436	0.0141	0.028248	0.0278	FALSE	FALSE	FALSE	ieu-a-1128	16	57007652	0.0371	127442	0.7045	ER- Breast cancer (Combined Oncoarray; iCOGS; GWAS meta analysis) || id:ieu-a-1128	ER- Breast cancer (Combined Oncoarray; iCOGS; GWAS meta analysis)	ER- Breast cancer (Combined Oncoarray; iCOGS; GWAS meta analysis) || ||	TRUE	igd	0.0114944	1.70E-16	exposure	TRUE	reported	w5Bldy	textfile	2	TRUE	66.79774242	0.000484515
11	rs11671872	A	G	A	G	0.0250187	0.0239	0.412466	0.3953	FALSE	FALSE	FALSE	ieu-a-1128	19	11265020	0.0122	127442	0.0490501	ER- Breast cancer (Combined Oncoarray; iCOGS; GWAS meta analysis) || id:ieu-a-1128	ER- Breast cancer (Combined Oncoarray; iCOGS; GWAS meta analysis)	ER- Breast cancer (Combined Oncoarray; iCOGS; GWAS meta analysis) || ||	TRUE	igd	0.00386749	1.60E-10	exposure	TRUE	reported	w5Bldy	textfile	2	TRUE	41.84765052	0.000303376
12	rs116843064	A	G	A	G	0.153883	0.1352	0.019852	0.0221	FALSE	FALSE	FALSE	ieu-a-1128	19	8429323	0.0436	127442	0.00195398	ER- Breast cancer (Combined Oncoarray; iCOGS; GWAS meta analysis) || id:ieu-a-1128	ER- Breast cancer (Combined Oncoarray; iCOGS; GWAS meta analysis)	ER- Breast cancer (Combined Oncoarray; iCOGS; GWAS meta analysis) || ||	TRUE	igd	0.0135601	4.40E-31	exposure	TRUE	reported	w5Bldy	textfile	2	TRUE	128.7821005	0.000921525
13	rs117182053	T	C	T	C	-0.071734	0.0678	0.020838	0.019	FALSE	FALSE	FALSE	ieu-a-1128	16	56250525	0.0518	127442	0.1908	ER- Breast cancer (Combined Oncoarray; iCOGS; GWAS meta analysis) || id:ieu-a-1128	ER- Breast cancer (Combined Oncoarray; iCOGS; GWAS meta analysis)	ER- Breast cancer (Combined Oncoarray; iCOGS; GWAS meta analysis) || ||	TRUE	igd	0.0131824	1.70E-08	exposure	TRUE	reported	w5Bldy	textfile	2	TRUE	29.61154898	0.000209986
14	rs117652230	G	T	G	T	0.0741891	0.0644	0.021793	0.0205	FALSE	FALSE	FALSE	ieu-a-1128	15	58507602	0.0464	127442	0.1653	ER- Breast cancer (Combined Oncoarray; iCOGS; GWAS meta analysis) || id:ieu-a-1128	ER- Breast cancer (Combined Oncoarray; iCOGS; GWAS meta analysis)	ER- Breast cancer (Combined Oncoarray; iCOGS; GWAS meta analysis) || ||	TRUE	igd	0.0134053	3.50E-08	exposure	TRUE	reported	w5Bldy	textfile	2	TRUE	30.62859887	0.00023467
15	rs11789603	T	C	T	C	0.059128	-0.0128	0.108813	0.1048	FALSE	FALSE	FALSE	ieu-a-1128	9	107647019	0.0185	127442	0.4885	ER- Breast cancer (Combined Oncoarray; iCOGS; GWAS meta analysis) || id:ieu-a-1128	ER- Breast cancer (Combined Oncoarray; iCOGS; GWAS meta analysis)	ER- Breast cancer (Combined Oncoarray; iCOGS; GWAS meta analysis) || ||	TRUE	igd	0.00608504	2.10E-21	exposure	TRUE	reported	w5Bldy	textfile	2	TRUE	94.41902332	0.000678057
16	rs12021623	C	A	C	A	0.0219367	0.0086	0.35544	0.3653	FALSE	FALSE	FALSE	ieu-a-1128	1	66153586	0.0117	127442	0.4616	ER- Breast cancer (Combined Oncoarray; iCOGS; GWAS meta analysis) || id:ieu-a-1128	ER- Breast cancer (Combined Oncoarray; iCOGS; GWAS meta analysis)	ER- Breast cancer (Combined Oncoarray; iCOGS; GWAS meta analysis) || ||	TRUE	igd	0.00395375	1.40E-08	exposure	TRUE	reported	w5Bldy	textfile	2	TRUE	30.78393846	0.000220497
17	rs12326633	C	A	C	A	0.0622578	0.0276	0.037629	0.0416	FALSE	FALSE	FALSE	ieu-a-1128	18	47102902	0.0306	127442	0.3664	ER- Breast cancer (Combined Oncoarray; iCOGS; GWAS meta analysis) || id:ieu-a-1128	ER- Breast cancer (Combined Oncoarray; iCOGS; GWAS meta analysis)	ER- Breast cancer (Combined Oncoarray; iCOGS; GWAS meta analysis) || ||	TRUE	igd	0.010116	1.30E-10	exposure	TRUE	reported	w5Bldy	textfile	2	TRUE	37.87650503	0.000280726
18	rs12544702	C	T	C	T	0.033624	0.0053	0.430664	0.4297	FALSE	FALSE	FALSE	ieu-a-1128	8	19941259	0.0121	127442	0.6612	ER- Breast cancer (Combined Oncoarray; iCOGS; GWAS meta analysis) || id:ieu-a-1128	ER- Breast cancer (Combined Oncoarray; iCOGS; GWAS meta analysis)	ER- Breast cancer (Combined Oncoarray; iCOGS; GWAS meta analysis) || ||	TRUE	igd	0.00382193	2.40E-19	exposure	TRUE	reported	w5Bldy	textfile	2	TRUE	77.39863418	0.000554416
19	rs1260326	C	T	C	T	-0.0388803	0.0102	0.603982	0.5981	FALSE	FALSE	FALSE	ieu-a-1128	2	27730940	0.0116	127442	0.3776	ER- Breast cancer (Combined Oncoarray; iCOGS; GWAS meta analysis) || id:ieu-a-1128	ER- Breast cancer (Combined Oncoarray; iCOGS; GWAS meta analysis)	ER- Breast cancer (Combined Oncoarray; iCOGS; GWAS meta analysis) || ||	TRUE	igd	0.00386321	5.70E-23	exposure	TRUE	reported	w5Bldy	textfile	2	TRUE	101.2890695	0.00072315
20	rs12608026	G	T	G	T	0.0906511	-0.0211	0.042401	0.0446	FALSE	FALSE	FALSE	ieu-a-1128	18	47120499	0.0279	127442	0.4497	ER- Breast cancer (Combined Oncoarray; iCOGS; GWAS meta analysis) || id:ieu-a-1128	ER- Breast cancer (Combined Oncoarray; iCOGS; GWAS meta analysis)	ER- Breast cancer (Combined Oncoarray; iCOGS; GWAS meta analysis) || ||	TRUE	igd	0.0094633	1.80E-22	exposure	TRUE	reported	w5Bldy	textfile	2	TRUE	91.76159221	0.000667323
21	rs13107325	T	C	T	C	-0.0691371	-0.0064	0.074284	0.069	FALSE	FALSE	FALSE	ieu-a-1128	4	103188709	0.0226	127442	0.776	ER- Breast cancer (Combined Oncoarray; iCOGS; GWAS meta analysis) || id:ieu-a-1128	ER- Breast cancer (Combined Oncoarray; iCOGS; GWAS meta analysis)	ER- Breast cancer (Combined Oncoarray; iCOGS; GWAS meta analysis) || ||	TRUE	igd	0.00720567	3.20E-23	exposure	TRUE	reported	w5Bldy	textfile	2	TRUE	92.06055318	0.000657393
22	rs1358980	T	C	T	C	-0.0224651	-0.0151	0.482643	0.4753	FALSE	FALSE	FALSE	ieu-a-1128	6	43764551	0.0113	127442	0.1811	ER- Breast cancer (Combined Oncoarray; iCOGS; GWAS meta analysis) || id:ieu-a-1128	ER- Breast cancer (Combined Oncoarray; iCOGS; GWAS meta analysis)	ER- Breast cancer (Combined Oncoarray; iCOGS; GWAS meta analysis) || ||	TRUE	igd	0.00380706	5.50E-09	exposure	TRUE	reported	w5Bldy	textfile	2	TRUE	34.82068171	0.000252036
23	rs144018203	C	G	C	G	-0.115595	0.0985	0.010654	0.0084	FALSE	TRUE	FALSE	ieu-a-1128	11	116916060	0.0815	127442	0.2268	ER- Breast cancer (Combined Oncoarray; iCOGS; GWAS meta analysis) || id:ieu-a-1128	ER- Breast cancer (Combined Oncoarray; iCOGS; GWAS meta analysis)	ER- Breast cancer (Combined Oncoarray; iCOGS; GWAS meta analysis) || ||	TRUE	igd	0.0191313	3.50E-09	exposure	TRUE	reported	w5Bldy	textfile	2	TRUE	36.50809186	0.000281688
24	rs15285	T	C	T	C	0.0818847	0.0161	0.286536	0.2892	FALSE	FALSE	FALSE	ieu-a-1128	8	19824667	0.0124	127442	0.1937	ER- Breast cancer (Combined Oncoarray; iCOGS; GWAS meta analysis) || id:ieu-a-1128	ER- Breast cancer (Combined Oncoarray; iCOGS; GWAS meta analysis)	ER- Breast cancer (Combined Oncoarray; iCOGS; GWAS meta analysis) || ||	TRUE	igd	0.00418142	8.60E-87	exposure	TRUE	reported	w5Bldy	textfile	2	TRUE	383.4934407	0.002741491
25	rs1545614	C	A	C	A	-0.0283389	0.0059	0.717209	0.7107	FALSE	FALSE	FALSE	ieu-a-1128	16	57154547	0.0138	127442	0.668099	ER- Breast cancer (Combined Oncoarray; iCOGS; GWAS meta analysis) || id:ieu-a-1128	ER- Breast cancer (Combined Oncoarray; iCOGS; GWAS meta analysis)	ER- Breast cancer (Combined Oncoarray; iCOGS; GWAS meta analysis) || ||	TRUE	igd	0.00422504	3.80E-12	exposure	TRUE	reported	w5Bldy	textfile	2	TRUE	44.98879154	0.000325767
26	rs174574	C	A	C	A	0.0418613	0.0323	0.649404	0.6589	FALSE	FALSE	FALSE	ieu-a-1128	11	61600342	0.012	127442	0.00722005	ER- Breast cancer (Combined Oncoarray; iCOGS; GWAS meta analysis) || id:ieu-a-1128	ER- Breast cancer (Combined Oncoarray; iCOGS; GWAS meta analysis)	ER- Breast cancer (Combined Oncoarray; iCOGS; GWAS meta analysis) || ||	TRUE	igd	0.00395357	3.20E-28	exposure	TRUE	reported	w5Bldy	textfile	2	TRUE	112.1105691	0.000797953
27	rs1779823	T	G	T	G	-0.0260838	0.0098	0.333955	0.3209	FALSE	FALSE	FALSE	ieu-a-1128	1	182171957	0.0126	127442	0.4376	ER- Breast cancer (Combined Oncoarray; iCOGS; GWAS meta analysis) || id:ieu-a-1128	ER- Breast cancer (Combined Oncoarray; iCOGS; GWAS meta analysis)	ER- Breast cancer (Combined Oncoarray; iCOGS; GWAS meta analysis) || ||	TRUE	igd	0.00400356	2.40E-11	exposure	TRUE	reported	w5Bldy	textfile	2	TRUE	42.44719927	0.000302666
28	rs1800961	T	C	T	C	-0.12264	-0.0573	0.030197	0.0332	FALSE	FALSE	FALSE	ieu-a-1128	20	43042364	0.0334	127442	0.0861192	ER- Breast cancer (Combined Oncoarray; iCOGS; GWAS meta analysis) || id:ieu-a-1128	ER- Breast cancer (Combined Oncoarray; iCOGS; GWAS meta analysis)	ER- Breast cancer (Combined Oncoarray; iCOGS; GWAS meta analysis) || ||	TRUE	igd	0.0110415	3.40E-28	exposure	TRUE	reported	w5Bldy	textfile	2	TRUE	123.3695925	0.00088093
29	rs2062545	A	G	A	G	-0.0548224	-0.0063	0.952322	0.9503	FALSE	FALSE	FALSE	ieu-a-1128	16	56704125	0.0262	127442	0.8095	ER- Breast cancer (Combined Oncoarray; iCOGS; GWAS meta analysis) || id:ieu-a-1128	ER- Breast cancer (Combined Oncoarray; iCOGS; GWAS meta analysis)	ER- Breast cancer (Combined Oncoarray; iCOGS; GWAS meta analysis) || ||	TRUE	igd	0.00888659	3.30E-10	exposure	TRUE	reported	w5Bldy	textfile	2	TRUE	38.0579859	0.000272928
30	rs2176040	G	A	G	A	-0.0294126	0.0095	0.646743	0.6378	FALSE	FALSE	FALSE	ieu-a-1128	2	227092802	0.0117	127442	0.4176	ER- Breast cancer (Combined Oncoarray; iCOGS; GWAS meta analysis) || id:ieu-a-1128	ER- Breast cancer (Combined Oncoarray; iCOGS; GWAS meta analysis)	ER- Breast cancer (Combined Oncoarray; iCOGS; GWAS meta analysis) || ||	TRUE	igd	0.00394465	1.60E-15	exposure	TRUE	reported	w5Bldy	textfile	2	TRUE	55.59681119	0.000395293
31	rs2236252	T	C	T	C	-0.0307677	0.0046	0.167034	0.1724	FALSE	FALSE	FALSE	ieu-a-1128	20	17597531	0.0166	127442	0.7822	ER- Breast cancer (Combined Oncoarray; iCOGS; GWAS meta analysis) || id:ieu-a-1128	ER- Breast cancer (Combined Oncoarray; iCOGS; GWAS meta analysis)	ER- Breast cancer (Combined Oncoarray; iCOGS; GWAS meta analysis) || ||	TRUE	igd	0.00506121	3.70E-10	exposure	TRUE	reported	w5Bldy	textfile	2	TRUE	36.95569292	0.000263422
32	rs2245793	C	T	C	T	0.0511135	-0.0013	0.901792	0.9001	FALSE	FALSE	FALSE	ieu-a-1128	9	107563603	0.0193	127442	0.9457	ER- Breast cancer (Combined Oncoarray; iCOGS; GWAS meta analysis) || id:ieu-a-1128	ER- Breast cancer (Combined Oncoarray; iCOGS; GWAS meta analysis)	ER- Breast cancer (Combined Oncoarray; iCOGS; GWAS meta analysis) || ||	TRUE	igd	0.00634496	3.80E-17	exposure	TRUE	reported	w5Bldy	textfile	2	TRUE	64.89533274	0.000462759
33	rs2292318	T	C	T	C	0.0317849	0.0268	0.121138	0.1331	FALSE	FALSE	FALSE	ieu-a-1128	16	67985706	0.0168	127442	0.1115	ER- Breast cancer (Combined Oncoarray; iCOGS; GWAS meta analysis) || id:ieu-a-1128	ER- Breast cancer (Combined Oncoarray; iCOGS; GWAS meta analysis)	ER- Breast cancer (Combined Oncoarray; iCOGS; GWAS meta analysis) || ||	TRUE	igd	0.00578313	1.50E-08	exposure	TRUE	reported	w5Bldy	textfile	2	TRUE	30.20756988	0.000215116
34	rs2298428	T	C	T	C	-0.0407307	3.00E-04	0.182554	0.191	FALSE	FALSE	FALSE	ieu-a-1128	22	21982892	0.0147	127442	0.9846	ER- Breast cancer (Combined Oncoarray; iCOGS; GWAS meta analysis) || id:ieu-a-1128	ER- Breast cancer (Combined Oncoarray; iCOGS; GWAS meta analysis)	ER- Breast cancer (Combined Oncoarray; iCOGS; GWAS meta analysis) || ||	TRUE	igd	0.00489623	2.00E-17	exposure	TRUE	reported	w5Bldy	textfile	2	TRUE	69.20223593	0.000495136
35	rs235314	T	C	T	C	-0.0208265	-0.0141	0.532685	0.5291	FALSE	FALSE	FALSE	ieu-a-1128	21	46271452	0.0115	127442	0.2215	ER- Breast cancer (Combined Oncoarray; iCOGS; GWAS meta analysis) || id:ieu-a-1128	ER- Breast cancer (Combined Oncoarray; iCOGS; GWAS meta analysis)	ER- Breast cancer (Combined Oncoarray; iCOGS; GWAS meta analysis) || ||	TRUE	igd	0.00378849	4.80E-08	exposure	TRUE	reported	w5Bldy	textfile	2	TRUE	30.22040574	0.000215945
36	rs2494748	T	C	T	C	-0.0222741	0.0023	0.616244	0.614	FALSE	FALSE	FALSE	ieu-a-1128	14	105258892	0.0121	127442	0.8525	ER- Breast cancer (Combined Oncoarray; iCOGS; GWAS meta analysis) || id:ieu-a-1128	ER- Breast cancer (Combined Oncoarray; iCOGS; GWAS meta analysis)	ER- Breast cancer (Combined Oncoarray; iCOGS; GWAS meta analysis) || ||	TRUE	igd	0.00389388	1.80E-09	exposure	TRUE	reported	w5Bldy	textfile	2	TRUE	32.72165062	0.00023466
37	rs261290	C	T	C	T	-0.112729	-0.001	0.654642	0.6686	FALSE	FALSE	FALSE	ieu-a-1128	15	58678720	0.0123	127442	0.9369	ER- Breast cancer (Combined Oncoarray; iCOGS; GWAS meta analysis) || id:ieu-a-1128	ER- Breast cancer (Combined Oncoarray; iCOGS; GWAS meta analysis)	ER- Breast cancer (Combined Oncoarray; iCOGS; GWAS meta analysis) || ||	TRUE	igd	0.00398135	4.20E-182	exposure	TRUE	reported	w5Bldy	textfile	2	TRUE	801.6976173	0.00574612
38	rs2642438	G	A	G	A	0.0356997	-0.0193	0.703836	0.7128	FALSE	FALSE	FALSE	ieu-a-1128	1	220970028	0.0128	127442	0.1335	ER- Breast cancer (Combined Oncoarray; iCOGS; GWAS meta analysis) || id:ieu-a-1128	ER- Breast cancer (Combined Oncoarray; iCOGS; GWAS meta analysis)	ER- Breast cancer (Combined Oncoarray; iCOGS; GWAS meta analysis) || ||	TRUE	igd	0.00413949	8.30E-19	exposure	TRUE	reported	w5Bldy	textfile	2	TRUE	74.37645205	0.000531328
39	rs267738	G	T	G	T	0.0337148	0.0367	0.219647	0.2085	FALSE	FALSE	FALSE	ieu-a-1128	1	150940625	0.0138	127442	0.00762904	ER- Breast cancer (Combined Oncoarray; iCOGS; GWAS meta analysis) || id:ieu-a-1128	ER- Breast cancer (Combined Oncoarray; iCOGS; GWAS meta analysis)	ER- Breast cancer (Combined Oncoarray; iCOGS; GWAS meta analysis) || ||	TRUE	igd	0.00456104	1.20E-14	exposure	TRUE	reported	w5Bldy	textfile	2	TRUE	54.64034257	0.000389662
40	rs2740488	C	A	C	A	-0.0501257	-0.0452	0.265313	0.2634	FALSE	FALSE	FALSE	ieu-a-1128	9	107661742	0.0129	127442	0.000457099	ER- Breast cancer (Combined Oncoarray; iCOGS; GWAS meta analysis) || id:ieu-a-1128	ER- Breast cancer (Combined Oncoarray; iCOGS; GWAS meta analysis)	ER- Breast cancer (Combined Oncoarray; iCOGS; GWAS meta analysis) || ||	TRUE	igd	0.00429275	1.10E-32	exposure	TRUE	reported	w5Bldy	textfile	2	TRUE	136.3482937	0.000979517
41	rs2792735	A	G	A	G	-0.0403616	0.0071	0.720334	0.7043	FALSE	FALSE	FALSE	ieu-a-1128	10	113921825	0.0127	127442	0.5764	ER- Breast cancer (Combined Oncoarray; iCOGS; GWAS meta analysis) || id:ieu-a-1128	ER- Breast cancer (Combined Oncoarray; iCOGS; GWAS meta analysis)	ER- Breast cancer (Combined Oncoarray; iCOGS; GWAS meta analysis) || ||	TRUE	igd	0.00421006	5.90E-23	exposure	TRUE	reported	w5Bldy	textfile	2	TRUE	91.90945219	0.000656357
42	rs28690720	G	T	G	T	-0.0760537	-0.0296	0.137485	0.138	FALSE	FALSE	FALSE	ieu-a-1128	15	58573833	0.0168	127442	0.0775604	ER- Breast cancer (Combined Oncoarray; iCOGS; GWAS meta analysis) || id:ieu-a-1128	ER- Breast cancer (Combined Oncoarray; iCOGS; GWAS meta analysis)	ER- Breast cancer (Combined Oncoarray; iCOGS; GWAS meta analysis) || ||	TRUE	igd	0.00552739	1.50E-46	exposure	TRUE	reported	w5Bldy	textfile	2	TRUE	189.3217358	0.001371806
43	rs2925979	C	T	C	T	0.0299799	-6.00E-04	0.69893	0.6993	FALSE	FALSE	FALSE	ieu-a-1128	16	81534790	0.0124	127442	0.9628	ER- Breast cancer (Combined Oncoarray; iCOGS; GWAS meta analysis) || id:ieu-a-1128	ER- Breast cancer (Combined Oncoarray; iCOGS; GWAS meta analysis)	ER- Breast cancer (Combined Oncoarray; iCOGS; GWAS meta analysis) || ||	TRUE	igd	0.00410879	1.40E-14	exposure	TRUE	reported	w5Bldy	textfile	2	TRUE	53.2393163	0.000378261
44	rs34003087	T	C	T	C	0.0578291	-0.0168	0.053661	0.0586	FALSE	FALSE	FALSE	ieu-a-1128	11	116663596	0.025	127442	0.5023	ER- Breast cancer (Combined Oncoarray; iCOGS; GWAS meta analysis) || id:ieu-a-1128	ER- Breast cancer (Combined Oncoarray; iCOGS; GWAS meta analysis)	ER- Breast cancer (Combined Oncoarray; iCOGS; GWAS meta analysis) || ||	TRUE	igd	0.00839136	1.90E-12	exposure	TRUE	reported	w5Bldy	textfile	2	TRUE	47.49284216	0.000339647
45	rs34707604	C	T	C	T	0.0250394	0.0117	0.258517	0.2477	FALSE	FALSE	FALSE	ieu-a-1128	4	69491456	0.016	127442	0.4633	ER- Breast cancer (Combined Oncoarray; iCOGS; GWAS meta analysis) || id:ieu-a-1128	ER- Breast cancer (Combined Oncoarray; iCOGS; GWAS meta analysis)	ER- Breast cancer (Combined Oncoarray; iCOGS; GWAS meta analysis) || ||	TRUE	igd	0.0045639	5.40E-09	exposure	TRUE	reported	w5Bldy	textfile	2	TRUE	30.10063074	0.000240363
46	rs36057735	G	C	G	C	-0.0356608	-0.0124	0.199037	0.1777	FALSE	TRUE	FALSE	ieu-a-1128	6	31319923	0.0156	127442	0.4252	ER- Breast cancer (Combined Oncoarray; iCOGS; GWAS meta analysis) || id:ieu-a-1128	ER- Breast cancer (Combined Oncoarray; iCOGS; GWAS meta analysis)	ER- Breast cancer (Combined Oncoarray; iCOGS; GWAS meta analysis) || ||	TRUE	igd	0.00473558	5.00E-14	exposure	TRUE	reported	w5Bldy	textfile	2	TRUE	56.70688717	0.00040547
47	rs375054	C	T	C	T	-0.0416687	0.0398	0.922714	0.9288	FALSE	FALSE	FALSE	ieu-a-1128	16	56578386	0.0229	127442	0.0825296	ER- Breast cancer (Combined Oncoarray; iCOGS; GWAS meta analysis) || id:ieu-a-1128	ER- Breast cancer (Combined Oncoarray; iCOGS; GWAS meta analysis)	ER- Breast cancer (Combined Oncoarray; iCOGS; GWAS meta analysis) || ||	TRUE	igd	0.00706926	2.20E-09	exposure	TRUE	reported	w5Bldy	textfile	2	TRUE	34.74337413	0.000247638
48	rs3768321	T	G	T	G	-0.0407124	0.0167	0.19653	0.1948	FALSE	FALSE	FALSE	ieu-a-1128	1	40035928	0.015	127442	0.2658	ER- Breast cancer (Combined Oncoarray; iCOGS; GWAS meta analysis) || id:ieu-a-1128	ER- Breast cancer (Combined Oncoarray; iCOGS; GWAS meta analysis)	ER- Breast cancer (Combined Oncoarray; iCOGS; GWAS meta analysis) || ||	TRUE	igd	0.00476389	7.00E-19	exposure	TRUE	reported	w5Bldy	textfile	2	TRUE	73.03481943	0.000523458
49	rs4149307	T	C	T	C	0.0511266	0.0162	0.155371	0.1584	FALSE	FALSE	FALSE	ieu-a-1128	9	107589744	0.0155	127442	0.2959	ER- Breast cancer (Combined Oncoarray; iCOGS; GWAS meta analysis) || id:ieu-a-1128	ER- Breast cancer (Combined Oncoarray; iCOGS; GWAS meta analysis)	ER- Breast cancer (Combined Oncoarray; iCOGS; GWAS meta analysis) || ||	TRUE	igd	0.00519838	4.00E-24	exposure	TRUE	reported	w5Bldy	textfile	2	TRUE	96.72924068	0.000686056
50	rs4239651	C	T	C	T	0.0364361	0.0083	0.794244	0.8079	FALSE	FALSE	FALSE	ieu-a-1128	20	46340596	0.0151	127442	0.5801	ER- Breast cancer (Combined Oncoarray; iCOGS; GWAS meta analysis) || id:ieu-a-1128	ER- Breast cancer (Combined Oncoarray; iCOGS; GWAS meta analysis)	ER- Breast cancer (Combined Oncoarray; iCOGS; GWAS meta analysis) || ||	TRUE	igd	0.00467909	6.10E-16	exposure	TRUE	reported	w5Bldy	textfile	2	TRUE	60.6374561	0.000433911
51	rs4240624	A	G	A	G	0.10037	0.0255	0.909226	0.9099	FALSE	FALSE	FALSE	ieu-a-1128	8	9184231	0.0204	127442	0.2116	ER- Breast cancer (Combined Oncoarray; iCOGS; GWAS meta analysis) || id:ieu-a-1128	ER- Breast cancer (Combined Oncoarray; iCOGS; GWAS meta analysis)	ER- Breast cancer (Combined Oncoarray; iCOGS; GWAS meta analysis) || ||	TRUE	igd	0.00658273	4.00E-53	exposure	TRUE	reported	w5Bldy	textfile	2	TRUE	232.4854424	0.001662919
52	rs4285809	T	C	T	C	-0.0344494	-0.0127	0.187451	0.1908	FALSE	FALSE	FALSE	ieu-a-1128	10	114002027	0.0157	127442	0.4194	ER- Breast cancer (Combined Oncoarray; iCOGS; GWAS meta analysis) || id:ieu-a-1128	ER- Breast cancer (Combined Oncoarray; iCOGS; GWAS meta analysis)	ER- Breast cancer (Combined Oncoarray; iCOGS; GWAS meta analysis) || ||	TRUE	igd	0.00484548	2.00E-12	exposure	TRUE	reported	w5Bldy	textfile	2	TRUE	50.54633995	0.000361519
53	rs4743765	A	T	A	T	-0.0308049	0.0157	0.113286	0.112	FALSE	TRUE	FALSE	ieu-a-1128	9	107699368	0.0184	127442	0.3958	ER- Breast cancer (Combined Oncoarray; iCOGS; GWAS meta analysis) || id:ieu-a-1128	ER- Breast cancer (Combined Oncoarray; iCOGS; GWAS meta analysis)	ER- Breast cancer (Combined Oncoarray; iCOGS; GWAS meta analysis) || ||	TRUE	igd	0.00598259	2.00E-08	exposure	TRUE	reported	w5Bldy	textfile	2	TRUE	26.51313757	0.000190647
54	rs4803759	C	T	C	T	-0.0239238	-0.0088	0.697865	0.7087	FALSE	FALSE	FALSE	ieu-a-1128	19	45327459	0.0132	127442	0.5042	ER- Breast cancer (Combined Oncoarray; iCOGS; GWAS meta analysis) || id:ieu-a-1128	ER- Breast cancer (Combined Oncoarray; iCOGS; GWAS meta analysis)	ER- Breast cancer (Combined Oncoarray; iCOGS; GWAS meta analysis) || ||	TRUE	igd	0.0041229	6.50E-09	exposure	TRUE	reported	w5Bldy	textfile	2	TRUE	33.67089991	0.000241359
55	rs4846921	A	G	A	G	0.047154	-0.022	0.613228	0.5972	FALSE	FALSE	FALSE	ieu-a-1128	1	230304352	0.0126	127442	0.0805601	ER- Breast cancer (Combined Oncoarray; iCOGS; GWAS meta analysis) || id:ieu-a-1128	ER- Breast cancer (Combined Oncoarray; iCOGS; GWAS meta analysis)	ER- Breast cancer (Combined Oncoarray; iCOGS; GWAS meta analysis) || ||	TRUE	igd	0.00387732	2.70E-35	exposure	TRUE	reported	w5Bldy	textfile	2	TRUE	147.9019117	0.001054737
56	rs4969141	T	C	T	C	0.0209724	0.0131	0.489523	0.5022	FALSE	FALSE	FALSE	ieu-a-1128	17	76391653	0.0116	127442	0.2579	ER- Breast cancer (Combined Oncoarray; iCOGS; GWAS meta analysis) || id:ieu-a-1128	ER- Breast cancer (Combined Oncoarray; iCOGS; GWAS meta analysis)	ER- Breast cancer (Combined Oncoarray; iCOGS; GWAS meta analysis) || ||	TRUE	igd	0.00379237	2.20E-08	exposure	TRUE	reported	w5Bldy	textfile	2	TRUE	30.58263206	0.000219824
57	rs4986970	T	A	T	A	-0.0738551	-0.0438	0.033916	0.03	FALSE	TRUE	FALSE	ieu-a-1128	16	67976320	0.0354	127442	0.216	ER- Breast cancer (Combined Oncoarray; iCOGS; GWAS meta analysis) || id:ieu-a-1128	ER- Breast cancer (Combined Oncoarray; iCOGS; GWAS meta analysis)	ER- Breast cancer (Combined Oncoarray; iCOGS; GWAS meta analysis) || ||	TRUE	igd	0.0104562	3.10E-13	exposure	TRUE	reported	w5Bldy	textfile	2	TRUE	49.88996714	0.000357446
58	rs5167	G	T	G	T	0.0487641	0.0256	0.352265	0.3569	FALSE	FALSE	FALSE	ieu-a-1128	19	45448465	0.012	127442	0.0337901	ER- Breast cancer (Combined Oncoarray; iCOGS; GWAS meta analysis) || id:ieu-a-1128	ER- Breast cancer (Combined Oncoarray; iCOGS; GWAS meta analysis)	ER- Breast cancer (Combined Oncoarray; iCOGS; GWAS meta analysis) || ||	TRUE	igd	0.00395267	2.80E-35	exposure	TRUE	reported	w5Bldy	textfile	2	TRUE	152.2016327	0.001085169
59	rs559355	T	A	T	A	-0.0629938	0.0416	0.157985	0.1803	FALSE	TRUE	FALSE	ieu-a-1128	11	75451281	0.0146	127442	0.00440798	ER- Breast cancer (Combined Oncoarray; iCOGS; GWAS meta analysis) || id:ieu-a-1128	ER- Breast cancer (Combined Oncoarray; iCOGS; GWAS meta analysis)	ER- Breast cancer (Combined Oncoarray; iCOGS; GWAS meta analysis) || ||	TRUE	igd	0.00519717	6.60E-34	exposure	TRUE	reported	w5Bldy	textfile	2	TRUE	146.9135215	0.00105575
60	rs583104	T	G	T	G	-0.0282516	0.0037	0.773381	0.7715	FALSE	FALSE	FALSE	ieu-a-1128	1	109821307	0.0136	127442	0.784099	ER- Breast cancer (Combined Oncoarray; iCOGS; GWAS meta analysis) || id:ieu-a-1128	ER- Breast cancer (Combined Oncoarray; iCOGS; GWAS meta analysis)	ER- Breast cancer (Combined Oncoarray; iCOGS; GWAS meta analysis) || ||	TRUE	igd	0.00450847	1.10E-10	exposure	TRUE	reported	w5Bldy	textfile	2	TRUE	39.2670006	0.000279773
61	rs5880	C	G	C	G	-0.19778	6.00E-04	0.054989	0.0554	FALSE	TRUE	FALSE	ieu-a-1128	16	57015091	0.0283	127442	0.9831	ER- Breast cancer (Combined Oncoarray; iCOGS; GWAS meta analysis) || id:ieu-a-1128	ER- Breast cancer (Combined Oncoarray; iCOGS; GWAS meta analysis)	ER- Breast cancer (Combined Oncoarray; iCOGS; GWAS meta analysis) || ||	TRUE	igd	0.00825418	5.00E-130	exposure	TRUE	reported	w5Bldy	textfile	2	TRUE	574.1387698	0.004065439
62	rs61854123	A	G	A	G	0.032354	-0.0146	0.242667	0.245	FALSE	FALSE	FALSE	ieu-a-1128	10	46065451	0.0131	127442	0.2668	ER- Breast cancer (Combined Oncoarray; iCOGS; GWAS meta analysis) || id:ieu-a-1128	ER- Breast cancer (Combined Oncoarray; iCOGS; GWAS meta analysis)	ER- Breast cancer (Combined Oncoarray; iCOGS; GWAS meta analysis) || ||	TRUE	igd	0.00442972	2.10E-13	exposure	TRUE	reported	w5Bldy	textfile	2	TRUE	53.34619045	0.000384754
63	rs625145	T	A	T	A	0.0738089	-0.053	0.188126	0.2006	FALSE	TRUE	FALSE	ieu-a-1128	11	116727936	0.0142	127442	0.000181999	ER- Breast cancer (Combined Oncoarray; iCOGS; GWAS meta analysis) || id:ieu-a-1128	ER- Breast cancer (Combined Oncoarray; iCOGS; GWAS meta analysis)	ER- Breast cancer (Combined Oncoarray; iCOGS; GWAS meta analysis) || ||	TRUE	igd	0.00483169	4.80E-56	exposure	TRUE	reported	w5Bldy	textfile	2	TRUE	233.3561985	0.001664121
64	rs66781087	A	G	A	G	0.0373853	0.0166	0.496909	0.512	FALSE	FALSE	FALSE	ieu-a-1128	18	47212159	0.0117	127442	0.1546	ER- Breast cancer (Combined Oncoarray; iCOGS; GWAS meta analysis) || id:ieu-a-1128	ER- Breast cancer (Combined Oncoarray; iCOGS; GWAS meta analysis)	ER- Breast cancer (Combined Oncoarray; iCOGS; GWAS meta analysis) || ||	TRUE	igd	0.00380619	9.40E-24	exposure	TRUE	reported	w5Bldy	textfile	2	TRUE	96.47633841	0.000698804
65	rs676210	A	G	A	G	0.0563524	-0.0181	0.205765	0.2146	FALSE	FALSE	FALSE	ieu-a-1128	2	21231524	0.0137	127442	0.1861	ER- Breast cancer (Combined Oncoarray; iCOGS; GWAS meta analysis) || id:ieu-a-1128	ER- Breast cancer (Combined Oncoarray; iCOGS; GWAS meta analysis)	ER- Breast cancer (Combined Oncoarray; iCOGS; GWAS meta analysis) || ||	TRUE	igd	0.0046608	8.20E-33	exposure	TRUE	reported	w5Bldy	textfile	2	TRUE	146.185366	0.001037947
66	rs686030	A	C	A	C	0.0439629	-3.00E-04	0.859547	0.8584	FALSE	FALSE	FALSE	ieu-a-1128	9	15304782	0.0166	127442	0.9835	ER- Breast cancer (Combined Oncoarray; iCOGS; GWAS meta analysis) || id:ieu-a-1128	ER- Breast cancer (Combined Oncoarray; iCOGS; GWAS meta analysis)	ER- Breast cancer (Combined Oncoarray; iCOGS; GWAS meta analysis) || ||	TRUE	igd	0.00544348	2.00E-16	exposure	TRUE	reported	w5Bldy	textfile	2	TRUE	65.22579819	0.000466663
67	rs7256200	T	G	T	G	-0.0612538	-0.0142	0.127572	0.1175	FALSE	FALSE	FALSE	ieu-a-1128	19	45415935	0.0184	127442	0.4409	ER- Breast cancer (Combined Oncoarray; iCOGS; GWAS meta analysis) || id:ieu-a-1128	ER- Breast cancer (Combined Oncoarray; iCOGS; GWAS meta analysis)	ER- Breast cancer (Combined Oncoarray; iCOGS; GWAS meta analysis) || ||	TRUE	igd	0.00568282	5.90E-29	exposure	TRUE	reported	w5Bldy	textfile	2	TRUE	116.1818458	0.000835182
68	rs72786786	A	G	A	G	0.160498	0.018	0.312308	0.3117	FALSE	FALSE	FALSE	ieu-a-1128	16	56985514	0.0128	127442	0.1584	ER- Breast cancer (Combined Oncoarray; iCOGS; GWAS meta analysis) || id:ieu-a-1128	ER- Breast cancer (Combined Oncoarray; iCOGS; GWAS meta analysis)	ER- Breast cancer (Combined Oncoarray; iCOGS; GWAS meta analysis) || ||	TRUE	igd	0.00414695	1.00E-200	exposure	TRUE	reported	w5Bldy	textfile	2	TRUE	1497.895968	0.01106487
69	rs72836561	T	C	T	C	-0.127577	-0.0322	0.031483	0.0283	FALSE	FALSE	FALSE	ieu-a-1128	17	41926126	0.0385	127442	0.4022	ER- Breast cancer (Combined Oncoarray; iCOGS; GWAS meta analysis) || id:ieu-a-1128	ER- Breast cancer (Combined Oncoarray; iCOGS; GWAS meta analysis)	ER- Breast cancer (Combined Oncoarray; iCOGS; GWAS meta analysis) || ||	TRUE	igd	0.0108251	1.50E-33	exposure	TRUE	reported	w5Bldy	textfile	2	TRUE	138.893185	0.000992563
70	rs737338	T	C	T	C	-0.118196	-0.0287	0.035188	0.0552	FALSE	FALSE	FALSE	ieu-a-1128	19	11347657	0.0298	127442	0.3366	ER- Breast cancer (Combined Oncoarray; iCOGS; GWAS meta analysis) || id:ieu-a-1128	ER- Breast cancer (Combined Oncoarray; iCOGS; GWAS meta analysis)	ER- Breast cancer (Combined Oncoarray; iCOGS; GWAS meta analysis) || ||	TRUE	igd	0.0102606	1.90E-32	exposure	TRUE	reported	w5Bldy	textfile	2	TRUE	132.696676	0.000948578
71	rs7388248	C	G	C	G	0.0278722	0.0054	0.27689	0.2953	FALSE	TRUE	FALSE	ieu-a-1128	8	144305353	0.0131	127442	0.6817	ER- Breast cancer (Combined Oncoarray; iCOGS; GWAS meta analysis) || id:ieu-a-1128	ER- Breast cancer (Combined Oncoarray; iCOGS; GWAS meta analysis)	ER- Breast cancer (Combined Oncoarray; iCOGS; GWAS meta analysis) || ||	TRUE	igd	0.00424161	2.50E-11	exposure	TRUE	reported	w5Bldy	textfile	2	TRUE	43.1798402	0.000311089
72	rs754340	C	T	C	T	0.04261	0.0817	0.072651	0.0654	FALSE	FALSE	FALSE	ieu-a-1128	19	45163671	0.0239	127442	0.000622501	ER- Breast cancer (Combined Oncoarray; iCOGS; GWAS meta analysis) || id:ieu-a-1128	ER- Breast cancer (Combined Oncoarray; iCOGS; GWAS meta analysis)	ER- Breast cancer (Combined Oncoarray; iCOGS; GWAS meta analysis) || ||	TRUE	igd	0.00727842	4.80E-09	exposure	TRUE	reported	w5Bldy	textfile	2	TRUE	34.27274129	0.000244646
73	rs76967117	A	G	A	G	-0.0354912	-0.012	0.115069	0.12	FALSE	FALSE	FALSE	ieu-a-1128	6	34603691	0.0176	127442	0.4957	ER- Breast cancer (Combined Oncoarray; iCOGS; GWAS meta analysis) || id:ieu-a-1128	ER- Breast cancer (Combined Oncoarray; iCOGS; GWAS meta analysis)	ER- Breast cancer (Combined Oncoarray; iCOGS; GWAS meta analysis) || ||	TRUE	igd	0.00594236	3.50E-10	exposure	TRUE	reported	w5Bldy	textfile	2	TRUE	35.67167067	0.000256531
74	rs7783857	G	C	G	C	-0.0232756	-0.0079	0.281368	0.2971	FALSE	TRUE	FALSE	ieu-a-1128	7	130439058	0.0133	127442	0.5518	ER- Breast cancer (Combined Oncoarray; iCOGS; GWAS meta analysis) || id:ieu-a-1128	ER- Breast cancer (Combined Oncoarray; iCOGS; GWAS meta analysis)	ER- Breast cancer (Combined Oncoarray; iCOGS; GWAS meta analysis) || ||	TRUE	igd	0.00420196	2.00E-08	exposure	TRUE	reported	w5Bldy	textfile	2	TRUE	30.68300864	0.000219085
75	rs77960347	G	A	G	A	0.317423	-0.044	0.013239	0.0128	FALSE	FALSE	FALSE	ieu-a-1128	18	47109955	0.055	127442	0.4239	ER- Breast cancer (Combined Oncoarray; iCOGS; GWAS meta analysis) || id:ieu-a-1128	ER- Breast cancer (Combined Oncoarray; iCOGS; GWAS meta analysis)	ER- Breast cancer (Combined Oncoarray; iCOGS; GWAS meta analysis) || ||	TRUE	igd	0.016504	8.80E-85	exposure	TRUE	reported	w5Bldy	textfile	2	TRUE	369.9119436	0.002632534
76	rs881844	G	C	G	C	0.0242487	-0.0156	0.664909	0.6661	FALSE	TRUE	FALSE	ieu-a-1128	17	37810218	0.0119	127442	0.1915	ER- Breast cancer (Combined Oncoarray; iCOGS; GWAS meta analysis) || id:ieu-a-1128	ER- Breast cancer (Combined Oncoarray; iCOGS; GWAS meta analysis)	ER- Breast cancer (Combined Oncoarray; iCOGS; GWAS meta analysis) || ||	TRUE	igd	0.00400804	2.00E-09	exposure	TRUE	reported	w5Bldy	textfile	2	TRUE	36.6026751	0.000262018
77	rs907866	A	G	A	G	-0.029727	6.00E-04	0.443205	0.4625	FALSE	FALSE	FALSE	ieu-a-1128	2	20371380	0.0115	127442	0.9553	ER- Breast cancer (Combined Oncoarray; iCOGS; GWAS meta analysis) || id:ieu-a-1128	ER- Breast cancer (Combined Oncoarray; iCOGS; GWAS meta analysis)	ER- Breast cancer (Combined Oncoarray; iCOGS; GWAS meta analysis) || ||	TRUE	igd	0.00381809	3.00E-15	exposure	TRUE	reported	w5Bldy	textfile	2	TRUE	60.61915016	0.000436146
78	rs9304381	T	C	T	C	0.0937144	-0.0073	0.818411	0.8255	FALSE	FALSE	FALSE	ieu-a-1128	18	47158234	0.0151	127442	0.6306	ER- Breast cancer (Combined Oncoarray; iCOGS; GWAS meta analysis) || id:ieu-a-1128	ER- Breast cancer (Combined Oncoarray; iCOGS; GWAS meta analysis)	ER- Breast cancer (Combined Oncoarray; iCOGS; GWAS meta analysis) || ||	TRUE	igd	0.00490561	2.70E-83	exposure	TRUE	reported	w5Bldy	textfile	2	TRUE	364.9443304	0.002610379
79	rs9471972	A	G	A	G	0.0228491	-0.004	0.53618	0.5262	FALSE	FALSE	FALSE	ieu-a-1128	6	42915021	0.0113	127442	0.7247	ER- Breast cancer (Combined Oncoarray; iCOGS; GWAS meta analysis) || id:ieu-a-1128	ER- Breast cancer (Combined Oncoarray; iCOGS; GWAS meta analysis)	ER- Breast cancer (Combined Oncoarray; iCOGS; GWAS meta analysis) || ||	TRUE	igd	0.00378923	2.80E-09	exposure	TRUE	reported	w5Bldy	textfile	2	TRUE	36.36103717	0.000259674
80	rs9491697	G	A	G	A	-0.0210119	-0.0198	0.463611	0.4581	FALSE	FALSE	FALSE	ieu-a-1128	6	127456122	0.0114	127442	0.0837799	ER- Breast cancer (Combined Oncoarray; iCOGS; GWAS meta analysis) || id:ieu-a-1128	ER- Breast cancer (Combined Oncoarray; iCOGS; GWAS meta analysis)	ER- Breast cancer (Combined Oncoarray; iCOGS; GWAS meta analysis) || ||	TRUE	igd	0.00380697	3.20E-08	exposure	TRUE	reported	w5Bldy	textfile	2	TRUE	30.46293484	0.000219581
81	rs967645	T	C	T	C	-0.0275007	-7.00E-04	0.516501	0.5129	FALSE	FALSE	FALSE	ieu-a-1128	17	26713970	0.0114	127442	0.9503	ER- Breast cancer (Combined Oncoarray; iCOGS; GWAS meta analysis) || id:ieu-a-1128	ER- Breast cancer (Combined Oncoarray; iCOGS; GWAS meta analysis)	ER- Breast cancer (Combined Oncoarray; iCOGS; GWAS meta analysis) || ||	TRUE	igd	0.00377934	2.20E-12	exposure	TRUE	reported	w5Bldy	textfile	2	TRUE	52.94873257	0.000377732
82	rs9937834	T	C	T	C	0.0362757	0.0151	0.095277	0.0966	FALSE	FALSE	FALSE	ieu-a-1128	16	57066594	0.0192	127442	0.4317	ER- Breast cancer (Combined Oncoarray; iCOGS; GWAS meta analysis) || id:ieu-a-1128	ER- Breast cancer (Combined Oncoarray; iCOGS; GWAS meta analysis)	ER- Breast cancer (Combined Oncoarray; iCOGS; GWAS meta analysis) || ||	TRUE	igd	0.00644602	1.10E-08	exposure	TRUE	reported	w5Bldy	textfile	2	TRUE	31.67001769	0.000226864
	SNP	effect_allele.exposure	other_allele.exposure	effect_allele.outcome	other_allele.outcome	beta.exposure	beta.outcome	eaf.exposure	eaf.outcome	remove	palindromic	ambiguous	id.outcome	chr	pos	se.outcome	samplesize.outcome	pval.outcome	outcome	originalname.outcome	outcome.deprecated	mr_keep.outcome	data_source.outcome	se.exposure	pval.exposure	exposure	mr_keep.exposure	pval_origin.exposure	id.exposure	data_source.exposure	action	mr_keep	#VALUE!	#VALUE!
1	rs102275	C	T	C	T	-0.0393977	-0.0301	0.349784	0.3419	FALSE	FALSE	FALSE	ieu-a-1128	11	61557803	0.0119	127442	0.0117301	ER- Breast cancer (Combined Oncoarray; iCOGS; GWAS meta analysis) || id:ieu-a-1128	ER- Breast cancer (Combined Oncoarray; iCOGS; GWAS meta analysis)	ER- Breast cancer (Combined Oncoarray; iCOGS; GWAS meta analysis) || ||	TRUE	igd	0.00431288	5.20E-21	exposure	TRUE	reported	XIm2xp	textfile	2	TRUE	83.44628147	0.00070604
2	rs10260606	C	G	C	G	0.0326945	-2.00E-04	0.182659	0.194	FALSE	TRUE	FALSE	ieu-a-1128	7	44584551	0.0154	127442	0.9917	ER- Breast cancer (Combined Oncoarray; iCOGS; GWAS meta analysis) || id:ieu-a-1128	ER- Breast cancer (Combined Oncoarray; iCOGS; GWAS meta analysis)	ER- Breast cancer (Combined Oncoarray; iCOGS; GWAS meta analysis) || ||	TRUE	igd	0.00532662	2.40E-10	exposure	TRUE	reported	XIm2xp	textfile	2	TRUE	37.67436745	0.000319171
3	rs111278137	A	G	A	G	-0.113569	0.0562	0.021615	0.015	FALSE	FALSE	FALSE	ieu-a-1128	19	45215081	0.0576	127442	0.3293	ER- Breast cancer (Combined Oncoarray; iCOGS; GWAS meta analysis) || id:ieu-a-1128	ER- Breast cancer (Combined Oncoarray; iCOGS; GWAS meta analysis)	ER- Breast cancer (Combined Oncoarray; iCOGS; GWAS meta analysis) || ||	TRUE	igd	0.0146505	2.80E-14	exposure	TRUE	reported	XIm2xp	textfile	2	TRUE	60.09173037	0.000545525
4	rs11206517	G	T	G	T	0.0941849	3.00E-04	0.033009	0.04	FALSE	FALSE	FALSE	ieu-a-1128	1	55526428	0.0295	127442	0.991	ER- Breast cancer (Combined Oncoarray; iCOGS; GWAS meta analysis) || id:ieu-a-1128	ER- Breast cancer (Combined Oncoarray; iCOGS; GWAS meta analysis)	ER- Breast cancer (Combined Oncoarray; iCOGS; GWAS meta analysis) || ||	TRUE	igd	0.0115436	2.90E-16	exposure	TRUE	reported	XIm2xp	textfile	2	TRUE	66.57022472	0.000566301
5	rs112875651	A	G	A	G	-0.0666955	0.0233	0.392383	0.3899	FALSE	FALSE	FALSE	ieu-a-1128	8	126506694	0.0122	127442	0.0552205	ER- Breast cancer (Combined Oncoarray; iCOGS; GWAS meta analysis) || id:ieu-a-1128	ER- Breast cancer (Combined Oncoarray; iCOGS; GWAS meta analysis)	ER- Breast cancer (Combined Oncoarray; iCOGS; GWAS meta analysis) || ||	TRUE	igd	0.00428309	4.20E-58	exposure	TRUE	reported	XIm2xp	textfile	2	TRUE	242.4815307	0.00212111
6	rs11571787	G	T	G	T	-0.026871	-0.0221	0.214486	0.2154	FALSE	FALSE	FALSE	ieu-a-1128	13	32958466	0.0137	127442	0.1063	ER- Breast cancer (Combined Oncoarray; iCOGS; GWAS meta analysis) || id:ieu-a-1128	ER- Breast cancer (Combined Oncoarray; iCOGS; GWAS meta analysis)	ER- Breast cancer (Combined Oncoarray; iCOGS; GWAS meta analysis) || ||	TRUE	igd	0.00502492	2.10E-08	exposure	TRUE	reported	XIm2xp	textfile	2	TRUE	28.5962677	0.000243305
7	rs11591147	T	G	T	G	-0.324428	-0.0622	0.017458	0.0172	FALSE	FALSE	FALSE	ieu-a-1128	1	55505647	0.0517	127442	0.2284	ER- Breast cancer (Combined Oncoarray; iCOGS; GWAS meta analysis) || id:ieu-a-1128	ER- Breast cancer (Combined Oncoarray; iCOGS; GWAS meta analysis)	ER- Breast cancer (Combined Oncoarray; iCOGS; GWAS meta analysis) || ||	TRUE	igd	0.0157124	3.60E-98	exposure	TRUE	reported	XIm2xp	textfile	2	TRUE	426.3356063	0.003610873
8	rs11601507	A	C	A	C	0.0406972	0.0157	0.069166	0.0681	FALSE	FALSE	FALSE	ieu-a-1128	11	5701074	0.0241	127442	0.5166	ER- Breast cancer (Combined Oncoarray; iCOGS; GWAS meta analysis) || id:ieu-a-1128	ER- Breast cancer (Combined Oncoarray; iCOGS; GWAS meta analysis)	ER- Breast cancer (Combined Oncoarray; iCOGS; GWAS meta analysis) || ||	TRUE	igd	0.0080349	4.10E-08	exposure	TRUE	reported	XIm2xp	textfile	2	TRUE	25.65476902	0.000213267
9	rs116530815	C	A	C	A	-0.088036	-0.0048	0.027849	0.0281	FALSE	FALSE	FALSE	ieu-a-1128	19	11212941	0.0392	127442	0.9019	ER- Breast cancer (Combined Oncoarray; iCOGS; GWAS meta analysis) || id:ieu-a-1128	ER- Breast cancer (Combined Oncoarray; iCOGS; GWAS meta analysis)	ER- Breast cancer (Combined Oncoarray; iCOGS; GWAS meta analysis) || ||	TRUE	igd	0.012589	3.00E-13	exposure	TRUE	reported	XIm2xp	textfile	2	TRUE	48.90329663	0.000419656
10	rs118147862	A	G	A	G	-0.400648	0.0376	0.045766	0.0382	FALSE	FALSE	FALSE	ieu-a-1128	19	45319631	0.0312	127442	0.2283	ER- Breast cancer (Combined Oncoarray; iCOGS; GWAS meta analysis) || id:ieu-a-1128	ER- Breast cancer (Combined Oncoarray; iCOGS; GWAS meta analysis)	ER- Breast cancer (Combined Oncoarray; iCOGS; GWAS meta analysis) || ||	TRUE	igd	0.0101639	1.00E-200	exposure	TRUE	reported	XIm2xp	textfile	2	TRUE	1553.836043	0.014020187
11	rs11954233	C	T	C	T	0.0637672	0.0186	0.033934	0.0337	FALSE	FALSE	FALSE	ieu-a-1128	5	156161689	0.032	127442	0.561399	ER- Breast cancer (Combined Oncoarray; iCOGS; GWAS meta analysis) || id:ieu-a-1128	ER- Breast cancer (Combined Oncoarray; iCOGS; GWAS meta analysis)	ER- Breast cancer (Combined Oncoarray; iCOGS; GWAS meta analysis) || ||	TRUE	igd	0.0114165	4.50E-08	exposure	TRUE	reported	XIm2xp	textfile	2	TRUE	31.19814221	0.000266604
12	rs12151108	A	G	A	G	-0.158559	0.0176	0.119677	0.1118	FALSE	FALSE	FALSE	ieu-a-1128	19	11197261	0.0186	127442	0.3436	ER- Breast cancer (Combined Oncoarray; iCOGS; GWAS meta analysis) || id:ieu-a-1128	ER- Breast cancer (Combined Oncoarray; iCOGS; GWAS meta analysis)	ER- Breast cancer (Combined Oncoarray; iCOGS; GWAS meta analysis) || ||	TRUE	igd	0.00633566	5.30E-141	exposure	TRUE	reported	XIm2xp	textfile	2	TRUE	626.3225818	0.005297422
13	rs12208357	T	C	T	C	0.0680749	-0.0085	0.069998	0.08	FALSE	FALSE	FALSE	ieu-a-1128	6	160543148	0.0209	127442	0.6856	ER- Breast cancer (Combined Oncoarray; iCOGS; GWAS meta analysis) || id:ieu-a-1128	ER- Breast cancer (Combined Oncoarray; iCOGS; GWAS meta analysis)	ER- Breast cancer (Combined Oncoarray; iCOGS; GWAS meta analysis) || ||	TRUE	igd	0.00811046	7.20E-18	exposure	TRUE	reported	XIm2xp	textfile	2	TRUE	70.45033306	0.000603356
14	rs12239737	A	T	A	T	-0.044665	-0.0088	0.334984	0.325	FALSE	TRUE	FALSE	ieu-a-1128	1	63086001	0.0124	127442	0.4775	ER- Breast cancer (Combined Oncoarray; iCOGS; GWAS meta analysis) || id:ieu-a-1128	ER- Breast cancer (Combined Oncoarray; iCOGS; GWAS meta analysis)	ER- Breast cancer (Combined Oncoarray; iCOGS; GWAS meta analysis) || ||	TRUE	igd	0.00443142	1.20E-25	exposure	TRUE	reported	XIm2xp	textfile	2	TRUE	101.5895063	0.000888834
15	rs12471982	C	A	C	A	0.0357739	-0.0124	0.145618	0.1473	FALSE	FALSE	FALSE	ieu-a-1128	2	21386078	0.0168	127442	0.4599	ER- Breast cancer (Combined Oncoarray; iCOGS; GWAS meta analysis) || id:ieu-a-1128	ER- Breast cancer (Combined Oncoarray; iCOGS; GWAS meta analysis)	ER- Breast cancer (Combined Oncoarray; iCOGS; GWAS meta analysis) || ||	TRUE	igd	0.00584949	3.50E-10	exposure	TRUE	reported	XIm2xp	textfile	2	TRUE	37.40215034	0.000318442
16	rs12740374	T	G	T	G	-0.115805	-0.0067	0.221059	0.2195	FALSE	FALSE	FALSE	ieu-a-1128	1	109817590	0.0137	127442	0.6257	ER- Breast cancer (Combined Oncoarray; iCOGS; GWAS meta analysis) || id:ieu-a-1128	ER- Breast cancer (Combined Oncoarray; iCOGS; GWAS meta analysis)	ER- Breast cancer (Combined Oncoarray; iCOGS; GWAS meta analysis) || ||	TRUE	igd	0.00496122	1.70E-122	exposure	TRUE	reported	XIm2xp	textfile	2	TRUE	544.8508719	0.004618462
17	rs12916	C	T	C	T	0.0592854	0.0105	0.400342	0.409	FALSE	FALSE	FALSE	ieu-a-1128	5	74656539	0.0115	127442	0.36	ER- Breast cancer (Combined Oncoarray; iCOGS; GWAS meta analysis) || id:ieu-a-1128	ER- Breast cancer (Combined Oncoarray; iCOGS; GWAS meta analysis)	ER- Breast cancer (Combined Oncoarray; iCOGS; GWAS meta analysis) || ||	TRUE	igd	0.00421018	5.10E-46	exposure	TRUE	reported	XIm2xp	textfile	2	TRUE	198.2869721	0.001687564
18	rs12979820	C	T	C	T	-0.0501384	0.0121	0.195034	0.1998	FALSE	FALSE	FALSE	ieu-a-1128	19	45134626	0.0149	127442	0.4168	ER- Breast cancer (Combined Oncoarray; iCOGS; GWAS meta analysis) || id:ieu-a-1128	ER- Breast cancer (Combined Oncoarray; iCOGS; GWAS meta analysis)	ER- Breast cancer (Combined Oncoarray; iCOGS; GWAS meta analysis) || ||	TRUE	igd	0.00519332	9.00E-22	exposure	TRUE	reported	XIm2xp	textfile	2	TRUE	93.20748172	0.00078933
19	rs13396400	G	A	G	A	0.0405375	-0.009	0.446084	0.4474	FALSE	FALSE	FALSE	ieu-a-1128	2	21502727	0.0116	127442	0.4372	ER- Breast cancer (Combined Oncoarray; iCOGS; GWAS meta analysis) || id:ieu-a-1128	ER- Breast cancer (Combined Oncoarray; iCOGS; GWAS meta analysis)	ER- Breast cancer (Combined Oncoarray; iCOGS; GWAS meta analysis) || ||	TRUE	igd	0.00423545	3.90E-22	exposure	TRUE	reported	XIm2xp	textfile	2	TRUE	91.60407738	0.000812091
20	rs13702	C	T	C	T	-0.0285946	0.0161	0.287853	0.2895	FALSE	FALSE	FALSE	ieu-a-1128	8	19824492	0.0124	127442	0.1929	ER- Breast cancer (Combined Oncoarray; iCOGS; GWAS meta analysis) || id:ieu-a-1128	ER- Breast cancer (Combined Oncoarray; iCOGS; GWAS meta analysis)	ER- Breast cancer (Combined Oncoarray; iCOGS; GWAS meta analysis) || ||	TRUE	igd	0.00456112	1.30E-11	exposure	TRUE	reported	XIm2xp	textfile	2	TRUE	39.30294148	0.000335227
21	rs143843429	G	A	G	A	-0.106475	-0.0717	0.016058	0.0157	FALSE	FALSE	FALSE	ieu-a-1128	6	161383079	0.0504	127442	0.155	ER- Breast cancer (Combined Oncoarray; iCOGS; GWAS meta analysis) || id:ieu-a-1128	ER- Breast cancer (Combined Oncoarray; iCOGS; GWAS meta analysis)	ER- Breast cancer (Combined Oncoarray; iCOGS; GWAS meta analysis) || ||	TRUE	igd	0.0171407	1.50E-09	exposure	TRUE	reported	XIm2xp	textfile	2	TRUE	38.58674897	0.00035825
22	rs1499279	G	T	G	T	-0.0587026	-0.0316	0.04162	0.0341	FALSE	FALSE	FALSE	ieu-a-1128	5	52106278	0.0341	127442	0.3551	ER- Breast cancer (Combined Oncoarray; iCOGS; GWAS meta analysis) || id:ieu-a-1128	ER- Breast cancer (Combined Oncoarray; iCOGS; GWAS meta analysis)	ER- Breast cancer (Combined Oncoarray; iCOGS; GWAS meta analysis) || ||	TRUE	igd	0.0103646	4.40E-08	exposure	TRUE	reported	XIm2xp	textfile	2	TRUE	32.0781698	0.000274906
23	rs1500188	G	A	G	A	-0.0228087	-0.0121	0.450398	0.4435	FALSE	FALSE	FALSE	ieu-a-1128	5	122827953	0.0113	127442	0.2854	ER- Breast cancer (Combined Oncoarray; iCOGS; GWAS meta analysis) || id:ieu-a-1128	ER- Breast cancer (Combined Oncoarray; iCOGS; GWAS meta analysis)	ER- Breast cancer (Combined Oncoarray; iCOGS; GWAS meta analysis) || ||	TRUE	igd	0.00415328	1.60E-08	exposure	TRUE	reported	XIm2xp	textfile	2	TRUE	30.15911856	0.000257558
24	rs1883711	C	G	C	G	0.10699	0.0305	0.0312	0.0374	FALSE	TRUE	FALSE	ieu-a-1128	20	39179822	0.0382	127442	0.4251	ER- Breast cancer (Combined Oncoarray; iCOGS; GWAS meta analysis) || id:ieu-a-1128	ER- Breast cancer (Combined Oncoarray; iCOGS; GWAS meta analysis)	ER- Breast cancer (Combined Oncoarray; iCOGS; GWAS meta analysis) || ||	TRUE	igd	0.0121173	1.30E-19	exposure	TRUE	reported	XIm2xp	textfile	2	TRUE	77.96050694	0.000691998
25	rs203711	A	G	A	G	0.0396844	-0.0286	0.726449	0.7327	FALSE	FALSE	FALSE	ieu-a-1128	19	45167531	0.0141	127442	0.0421105	ER- Breast cancer (Combined Oncoarray; iCOGS; GWAS meta analysis) || id:ieu-a-1128	ER- Breast cancer (Combined Oncoarray; iCOGS; GWAS meta analysis)	ER- Breast cancer (Combined Oncoarray; iCOGS; GWAS meta analysis) || ||	TRUE	igd	0.00466665	1.80E-17	exposure	TRUE	reported	XIm2xp	textfile	2	TRUE	72.31513098	0.000625912
26	rs2107449	G	A	G	A	0.0219338	-0.0099	0.379853	0.3795	FALSE	FALSE	FALSE	ieu-a-1128	7	21488929	0.0117	127442	0.3967	ER- Breast cancer (Combined Oncoarray; iCOGS; GWAS meta analysis) || id:ieu-a-1128	ER- Breast cancer (Combined Oncoarray; iCOGS; GWAS meta analysis)	ER- Breast cancer (Combined Oncoarray; iCOGS; GWAS meta analysis) || ||	TRUE	igd	0.00425634	4.90E-08	exposure	TRUE	reported	XIm2xp	textfile	2	TRUE	26.55553976	0.000226656
27	rs2326077	T	C	T	C	-0.0264811	-0.0044	0.663239	0.654	FALSE	FALSE	FALSE	ieu-a-1128	8	59385919	0.0119	127442	0.714	ER- Breast cancer (Combined Oncoarray; iCOGS; GWAS meta analysis) || id:ieu-a-1128	ER- Breast cancer (Combined Oncoarray; iCOGS; GWAS meta analysis)	ER- Breast cancer (Combined Oncoarray; iCOGS; GWAS meta analysis) || ||	TRUE	igd	0.00437184	1.10E-10	exposure	TRUE	reported	XIm2xp	textfile	2	TRUE	36.68964621	0.000313252
28	rs247616	T	C	T	C	-0.0563411	0.0102	0.32471	0.3172	FALSE	FALSE	FALSE	ieu-a-1128	16	56989590	0.0121	127442	0.4013	ER- Breast cancer (Combined Oncoarray; iCOGS; GWAS meta analysis) || id:ieu-a-1128	ER- Breast cancer (Combined Oncoarray; iCOGS; GWAS meta analysis)	ER- Breast cancer (Combined Oncoarray; iCOGS; GWAS meta analysis) || ||	TRUE	igd	0.00440896	4.10E-37	exposure	TRUE	reported	XIm2xp	textfile	2	TRUE	163.2970451	0.001392088
29	rs261290	C	T	C	T	-0.0536178	-0.001	0.654642	0.6686	FALSE	FALSE	FALSE	ieu-a-1128	15	58678720	0.0123	127442	0.9369	ER- Breast cancer (Combined Oncoarray; iCOGS; GWAS meta analysis) || id:ieu-a-1128	ER- Breast cancer (Combined Oncoarray; iCOGS; GWAS meta analysis)	ER- Breast cancer (Combined Oncoarray; iCOGS; GWAS meta analysis) || ||	TRUE	igd	0.00434758	5.10E-36	exposure	TRUE	reported	XIm2xp	textfile	2	TRUE	152.0977594	0.001299934
30	rs261334	C	G	C	G	-0.0547221	0.0016	0.788239	0.7912	FALSE	TRUE	FALSE	ieu-a-1128	15	58726744	0.014	127442	0.9094	ER- Breast cancer (Combined Oncoarray; iCOGS; GWAS meta analysis) || id:ieu-a-1128	ER- Breast cancer (Combined Oncoarray; iCOGS; GWAS meta analysis)	ER- Breast cancer (Combined Oncoarray; iCOGS; GWAS meta analysis) || ||	TRUE	igd	0.00503956	1.60E-26	exposure	TRUE	reported	XIm2xp	textfile	2	TRUE	117.9071849	0.000999676
31	rs2618566	T	G	T	G	-0.0239549	0.0086	0.660287	0.6445	FALSE	FALSE	FALSE	ieu-a-1128	20	17844684	0.0137	127442	0.5269	ER- Breast cancer (Combined Oncoarray; iCOGS; GWAS meta analysis) || id:ieu-a-1128	ER- Breast cancer (Combined Oncoarray; iCOGS; GWAS meta analysis)	ER- Breast cancer (Combined Oncoarray; iCOGS; GWAS meta analysis) || ||	TRUE	igd	0.0043551	3.10E-09	exposure	TRUE	reported	XIm2xp	textfile	2	TRUE	30.25467286	0.000257433
32	rs2738447	C	A	C	A	0.0360173	0.0092	0.59317	0.579	FALSE	FALSE	FALSE	ieu-a-1128	19	11227480	0.0114	127442	0.4199	ER- Breast cancer (Combined Oncoarray; iCOGS; GWAS meta analysis) || id:ieu-a-1128	ER- Breast cancer (Combined Oncoarray; iCOGS; GWAS meta analysis)	ER- Breast cancer (Combined Oncoarray; iCOGS; GWAS meta analysis) || ||	TRUE	igd	0.00419817	2.70E-17	exposure	TRUE	reported	XIm2xp	textfile	2	TRUE	73.60414375	0.000626101
33	rs28399607	C	T	C	T	0.0802834	0.0309	0.058386	0.0543	FALSE	FALSE	FALSE	ieu-a-1128	19	45314324	0.0306	127442	0.314	ER- Breast cancer (Combined Oncoarray; iCOGS; GWAS meta analysis) || id:ieu-a-1128	ER- Breast cancer (Combined Oncoarray; iCOGS; GWAS meta analysis)	ER- Breast cancer (Combined Oncoarray; iCOGS; GWAS meta analysis) || ||	TRUE	igd	0.00933702	4.40E-18	exposure	TRUE	reported	XIm2xp	textfile	2	TRUE	73.93242221	0.000708701
34	rs3794695	T	C	T	C	0.0444935	-0.0205	0.189016	0.2035	FALSE	FALSE	FALSE	ieu-a-1128	16	72097827	0.0141	127442	0.1457	ER- Breast cancer (Combined Oncoarray; iCOGS; GWAS meta analysis) || id:ieu-a-1128	ER- Breast cancer (Combined Oncoarray; iCOGS; GWAS meta analysis)	ER- Breast cancer (Combined Oncoarray; iCOGS; GWAS meta analysis) || ||	TRUE	igd	0.00527221	3.50E-18	exposure	TRUE	reported	XIm2xp	textfile	2	TRUE	71.22094619	0.000606924
35	rs3798167	T	G	T	G	-0.0430286	0.0064	0.2001	0.2038	FALSE	FALSE	FALSE	ieu-a-1128	6	160567928	0.0139	127442	0.6467	ER- Breast cancer (Combined Oncoarray; iCOGS; GWAS meta analysis) || id:ieu-a-1128	ER- Breast cancer (Combined Oncoarray; iCOGS; GWAS meta analysis)	ER- Breast cancer (Combined Oncoarray; iCOGS; GWAS meta analysis) || ||	TRUE	igd	0.00518681	1.20E-17	exposure	TRUE	reported	XIm2xp	textfile	2	TRUE	68.81985493	0.000592689
36	rs429358	C	T	C	T	0.175353	-0.014	0.154825	0.1418	FALSE	FALSE	FALSE	ieu-a-1128	19	45411941	0.0169	127442	0.4085	ER- Breast cancer (Combined Oncoarray; iCOGS; GWAS meta analysis) || id:ieu-a-1128	ER- Breast cancer (Combined Oncoarray; iCOGS; GWAS meta analysis)	ER- Breast cancer (Combined Oncoarray; iCOGS; GWAS meta analysis) || ||	TRUE	igd	0.00569856	1.00E-200	exposure	TRUE	reported	XIm2xp	textfile	2	TRUE	946.8826307	0.008047188
37	rs4299376	T	G	T	G	-0.0479627	-0.0042	0.676279	0.6955	FALSE	FALSE	FALSE	ieu-a-1128	2	44072576	0.0128	127442	0.741401	ER- Breast cancer (Combined Oncoarray; iCOGS; GWAS meta analysis) || id:ieu-a-1128	ER- Breast cancer (Combined Oncoarray; iCOGS; GWAS meta analysis)	ER- Breast cancer (Combined Oncoarray; iCOGS; GWAS meta analysis) || ||	TRUE	igd	0.00441651	5.10E-28	exposure	TRUE	reported	XIm2xp	textfile	2	TRUE	117.9366562	0.001007242
38	rs4704834	G	A	G	A	0.045538	-0.0084	0.644037	0.6406	FALSE	FALSE	FALSE	ieu-a-1128	5	156443066	0.0123	127442	0.4932	ER- Breast cancer (Combined Oncoarray; iCOGS; GWAS meta analysis) || id:ieu-a-1128	ER- Breast cancer (Combined Oncoarray; iCOGS; GWAS meta analysis)	ER- Breast cancer (Combined Oncoarray; iCOGS; GWAS meta analysis) || ||	TRUE	igd	0.00430187	2.50E-26	exposure	TRUE	reported	XIm2xp	textfile	2	TRUE	112.0555422	0.00095081
39	rs472495	T	G	T	G	0.0347673	-0.0133	0.649117	0.6387	FALSE	FALSE	FALSE	ieu-a-1128	1	55521313	0.0129	127442	0.302	ER- Breast cancer (Combined Oncoarray; iCOGS; GWAS meta analysis) || id:ieu-a-1128	ER- Breast cancer (Combined Oncoarray; iCOGS; GWAS meta analysis)	ER- Breast cancer (Combined Oncoarray; iCOGS; GWAS meta analysis) || ||	TRUE	igd	0.00431624	2.40E-16	exposure	TRUE	reported	XIm2xp	textfile	2	TRUE	64.88297573	0.000550627
40	rs4803763	C	G	C	G	0.084636	0.0084	0.263794	0.2708	FALSE	TRUE	FALSE	ieu-a-1128	19	45357291	0.0137	127442	0.537	ER- Breast cancer (Combined Oncoarray; iCOGS; GWAS meta analysis) || id:ieu-a-1128	ER- Breast cancer (Combined Oncoarray; iCOGS; GWAS meta analysis)	ER- Breast cancer (Combined Oncoarray; iCOGS; GWAS meta analysis) || ||	TRUE	igd	0.0047486	8.00E-73	exposure	TRUE	reported	XIm2xp	textfile	2	TRUE	317.6721069	0.002782304
41	rs4876611	G	A	G	A	0.0280857	7.00E-04	0.720778	0.7265	FALSE	FALSE	FALSE	ieu-a-1128	8	116671848	0.0127	127442	0.9564	ER- Breast cancer (Combined Oncoarray; iCOGS; GWAS meta analysis) || id:ieu-a-1128	ER- Breast cancer (Combined Oncoarray; iCOGS; GWAS meta analysis)	ER- Breast cancer (Combined Oncoarray; iCOGS; GWAS meta analysis) || ||	TRUE	igd	0.00459588	1.40E-09	exposure	TRUE	reported	XIm2xp	textfile	2	TRUE	37.34505849	0.000317506
42	rs4971548	G	T	G	T	-0.0364784	0.0108	0.09747	0.111	FALSE	FALSE	FALSE	ieu-a-1128	2	20897536	0.0186	127442	0.5624	ER- Breast cancer (Combined Oncoarray; iCOGS; GWAS meta analysis) || id:ieu-a-1128	ER- Breast cancer (Combined Oncoarray; iCOGS; GWAS meta analysis)	ER- Breast cancer (Combined Oncoarray; iCOGS; GWAS meta analysis) || ||	TRUE	igd	0.00694968	4.30E-08	exposure	TRUE	reported	XIm2xp	textfile	2	TRUE	27.55129055	0.000234118
43	rs553427	T	C	T	C	0.0309865	-0.0035	0.517038	0.5335	FALSE	FALSE	FALSE	ieu-a-1128	1	234852760	0.0119	127442	0.769899	ER- Breast cancer (Combined Oncoarray; iCOGS; GWAS meta analysis) || id:ieu-a-1128	ER- Breast cancer (Combined Oncoarray; iCOGS; GWAS meta analysis)	ER- Breast cancer (Combined Oncoarray; iCOGS; GWAS meta analysis) || ||	TRUE	igd	0.00412434	8.00E-15	exposure	TRUE	reported	XIm2xp	textfile	2	TRUE	56.44638432	0.000479524
44	rs55714927	T	C	T	C	-0.0284884	-0.0096	0.191001	0.1887	FALSE	FALSE	FALSE	ieu-a-1128	17	7080316	0.0157	127442	0.5407	ER- Breast cancer (Combined Oncoarray; iCOGS; GWAS meta analysis) || id:ieu-a-1128	ER- Breast cancer (Combined Oncoarray; iCOGS; GWAS meta analysis)	ER- Breast cancer (Combined Oncoarray; iCOGS; GWAS meta analysis) || ||	TRUE	igd	0.00524506	2.70E-08	exposure	TRUE	reported	XIm2xp	textfile	2	TRUE	29.50089528	0.000250813
45	rs56113850	C	T	C	T	0.0238697	-0.0022	0.579189	0.5572	FALSE	FALSE	FALSE	ieu-a-1128	19	41353107	0.0132	127442	0.869	ER- Breast cancer (Combined Oncoarray; iCOGS; GWAS meta analysis) || id:ieu-a-1128	ER- Breast cancer (Combined Oncoarray; iCOGS; GWAS meta analysis)	ER- Breast cancer (Combined Oncoarray; iCOGS; GWAS meta analysis) || ||	TRUE	igd	0.00417061	6.70E-09	exposure	TRUE	reported	XIm2xp	textfile	2	TRUE	32.75629405	0.000277735
46	rs58542926	T	C	T	C	-0.114404	0.0269	0.074402	0.0767	FALSE	FALSE	FALSE	ieu-a-1128	19	19379549	0.0214	127442	0.2083	ER- Breast cancer (Combined Oncoarray; iCOGS; GWAS meta analysis) || id:ieu-a-1128	ER- Breast cancer (Combined Oncoarray; iCOGS; GWAS meta analysis)	ER- Breast cancer (Combined Oncoarray; iCOGS; GWAS meta analysis) || ||	TRUE	igd	0.00784686	1.10E-47	exposure	TRUE	reported	XIm2xp	textfile	2	TRUE	212.5644387	0.001802683
47	rs5880	C	G	C	G	0.0639576	6.00E-04	0.054989	0.0554	FALSE	TRUE	FALSE	ieu-a-1128	16	57015091	0.0283	127442	0.9831	ER- Breast cancer (Combined Oncoarray; iCOGS; GWAS meta analysis) || id:ieu-a-1128	ER- Breast cancer (Combined Oncoarray; iCOGS; GWAS meta analysis)	ER- Breast cancer (Combined Oncoarray; iCOGS; GWAS meta analysis) || ||	TRUE	igd	0.00902689	1.50E-11	exposure	TRUE	reported	XIm2xp	textfile	2	TRUE	50.20049697	0.000425135
48	rs59379014	T	C	T	C	0.0658615	-0.057	0.072862	0.0723	FALSE	FALSE	FALSE	ieu-a-1128	11	126228000	0.0237	127442	0.016	ER- Breast cancer (Combined Oncoarray; iCOGS; GWAS meta analysis) || id:ieu-a-1128	ER- Breast cancer (Combined Oncoarray; iCOGS; GWAS meta analysis)	ER- Breast cancer (Combined Oncoarray; iCOGS; GWAS meta analysis) || ||	TRUE	igd	0.00792572	2.80E-16	exposure	TRUE	reported	XIm2xp	textfile	2	TRUE	69.05351404	0.000586055
49	rs6016505	T	C	T	C	0.025783	-0.0106	0.549535	0.5393	FALSE	FALSE	FALSE	ieu-a-1128	20	39678289	0.0114	127442	0.3535	ER- Breast cancer (Combined Oncoarray; iCOGS; GWAS meta analysis) || id:ieu-a-1128	ER- Breast cancer (Combined Oncoarray; iCOGS; GWAS meta analysis)	ER- Breast cancer (Combined Oncoarray; iCOGS; GWAS meta analysis) || ||	TRUE	igd	0.00413055	3.80E-11	exposure	TRUE	reported	XIm2xp	textfile	2	TRUE	38.96288709	0.000329119
50	rs60403635	C	T	C	T	-0.0843308	0.0069	0.043021	0.0343	FALSE	FALSE	FALSE	ieu-a-1128	2	21272778	0.0344	127442	0.8419	ER- Breast cancer (Combined Oncoarray; iCOGS; GWAS meta analysis) || id:ieu-a-1128	ER- Breast cancer (Combined Oncoarray; iCOGS; GWAS meta analysis)	ER- Breast cancer (Combined Oncoarray; iCOGS; GWAS meta analysis) || ||	TRUE	igd	0.0101866	1.10E-17	exposure	TRUE	reported	XIm2xp	textfile	2	TRUE	68.53523948	0.000585579
51	rs62119175	A	G	A	G	-0.0828175	0.0738	0.037528	0.045	FALSE	FALSE	FALSE	ieu-a-1128	19	44530050	0.0329	127442	0.0248599	ER- Breast cancer (Combined Oncoarray; iCOGS; GWAS meta analysis) || id:ieu-a-1128	ER- Breast cancer (Combined Oncoarray; iCOGS; GWAS meta analysis)	ER- Breast cancer (Combined Oncoarray; iCOGS; GWAS meta analysis) || ||	TRUE	igd	0.0112533	7.20E-14	exposure	TRUE	reported	XIm2xp	textfile	2	TRUE	54.16072125	0.00049547
52	rs6601299	C	T	C	T	0.0392362	0.0354	0.899273	0.9004	FALSE	FALSE	FALSE	ieu-a-1128	8	9184691	0.0196	127442	0.07093	ER- Breast cancer (Combined Oncoarray; iCOGS; GWAS meta analysis) || id:ieu-a-1128	ER- Breast cancer (Combined Oncoarray; iCOGS; GWAS meta analysis)	ER- Breast cancer (Combined Oncoarray; iCOGS; GWAS meta analysis) || ||	TRUE	igd	0.00686012	4.80E-09	exposure	TRUE	reported	XIm2xp	textfile	2	TRUE	32.71225281	0.000278895
53	rs6602909	C	T	C	T	0.0266122	-0.0056	0.328949	0.3454	FALSE	FALSE	FALSE	ieu-a-1128	13	114551993	0.013	127442	0.6666	ER- Breast cancer (Combined Oncoarray; iCOGS; GWAS meta analysis) || id:ieu-a-1128	ER- Breast cancer (Combined Oncoarray; iCOGS; GWAS meta analysis)	ER- Breast cancer (Combined Oncoarray; iCOGS; GWAS meta analysis) || ||	TRUE	igd	0.0043942	6.40E-10	exposure	TRUE	reported	XIm2xp	textfile	2	TRUE	36.67768513	0.000312662
54	rs6920309	T	C	T	C	-0.0246427	0.0194	0.456844	0.4808	FALSE	FALSE	FALSE	ieu-a-1128	6	16134247	0.0118	127442	0.0993711	ER- Breast cancer (Combined Oncoarray; iCOGS; GWAS meta analysis) || id:ieu-a-1128	ER- Breast cancer (Combined Oncoarray; iCOGS; GWAS meta analysis)	ER- Breast cancer (Combined Oncoarray; iCOGS; GWAS meta analysis) || ||	TRUE	igd	0.00415297	3.80E-09	exposure	TRUE	reported	XIm2xp	textfile	2	TRUE	35.20942982	0.000301369
55	rs693	A	G	A	G	0.0881127	0.0291	0.520903	0.4981	FALSE	FALSE	FALSE	ieu-a-1128	2	21232195	0.0114	127442	0.0111099	ER- Breast cancer (Combined Oncoarray; iCOGS; GWAS meta analysis) || id:ieu-a-1128	ER- Breast cancer (Combined Oncoarray; iCOGS; GWAS meta analysis)	ER- Breast cancer (Combined Oncoarray; iCOGS; GWAS meta analysis) || ||	TRUE	igd	0.00412539	2.30E-105	exposure	TRUE	reported	XIm2xp	textfile	2	TRUE	456.1912969	0.003875139
56	rs6938647	C	A	C	A	-0.0327677	7.00E-04	0.782326	0.7768	FALSE	FALSE	FALSE	ieu-a-1128	6	160986915	0.014	127442	0.9596	ER- Breast cancer (Combined Oncoarray; iCOGS; GWAS meta analysis) || id:ieu-a-1128	ER- Breast cancer (Combined Oncoarray; iCOGS; GWAS meta analysis)	ER- Breast cancer (Combined Oncoarray; iCOGS; GWAS meta analysis) || ||	TRUE	igd	0.00506102	6.30E-12	exposure	TRUE	reported	XIm2xp	textfile	2	TRUE	41.91947266	0.000365693
57	rs72660539	A	G	A	G	0.0357193	-0.0187	0.136003	0.1186	FALSE	FALSE	FALSE	ieu-a-1128	1	55494906	0.0201	127442	0.3538	ER- Breast cancer (Combined Oncoarray; iCOGS; GWAS meta analysis) || id:ieu-a-1128	ER- Breast cancer (Combined Oncoarray; iCOGS; GWAS meta analysis)	ER- Breast cancer (Combined Oncoarray; iCOGS; GWAS meta analysis) || ||	TRUE	igd	0.00604702	1.80E-09	exposure	TRUE	reported	XIm2xp	textfile	2	TRUE	34.89177543	0.000299845
58	rs72694391	C	T	C	T	0.0245627	-0.0135	0.482099	0.4737	FALSE	FALSE	FALSE	ieu-a-1128	14	24874026	0.0121	127442	0.267	ER- Breast cancer (Combined Oncoarray; iCOGS; GWAS meta analysis) || id:ieu-a-1128	ER- Breast cancer (Combined Oncoarray; iCOGS; GWAS meta analysis)	ER- Breast cancer (Combined Oncoarray; iCOGS; GWAS meta analysis) || ||	TRUE	igd	0.00413924	8.60E-10	exposure	TRUE	reported	XIm2xp	textfile	2	TRUE	35.21364579	0.000301276
59	rs73042383	A	G	A	G	-0.111131	0.0099	0.016296	0.0186	FALSE	FALSE	FALSE	ieu-a-1128	19	46241332	0.0452	127442	0.8267	ER- Breast cancer (Combined Oncoarray; iCOGS; GWAS meta analysis) || id:ieu-a-1128	ER- Breast cancer (Combined Oncoarray; iCOGS; GWAS meta analysis)	ER- Breast cancer (Combined Oncoarray; iCOGS; GWAS meta analysis) || ||	TRUE	igd	0.016639	1.60E-11	exposure	TRUE	reported	XIm2xp	textfile	2	TRUE	44.60833372	0.000395955
60	rs740516	G	C	G	C	-0.0435118	-0.0157	0.151124	0.1667	FALSE	TRUE	FALSE	ieu-a-1128	17	67082962	0.016	127442	0.327	ER- Breast cancer (Combined Oncoarray; iCOGS; GWAS meta analysis) || id:ieu-a-1128	ER- Breast cancer (Combined Oncoarray; iCOGS; GWAS meta analysis)	ER- Breast cancer (Combined Oncoarray; iCOGS; GWAS meta analysis) || ||	TRUE	igd	0.00578642	8.70E-15	exposure	TRUE	reported	XIm2xp	textfile	2	TRUE	56.54499797	0.00048576
61	rs74747585	C	T	C	T	-0.126681	-0.0269	0.025173	0.0198	FALSE	FALSE	FALSE	ieu-a-1128	19	45039971	0.0517	127442	0.6025	ER- Breast cancer (Combined Oncoarray; iCOGS; GWAS meta analysis) || id:ieu-a-1128	ER- Breast cancer (Combined Oncoarray; iCOGS; GWAS meta analysis)	ER- Breast cancer (Combined Oncoarray; iCOGS; GWAS meta analysis) || ||	TRUE	igd	0.0135008	1.10E-21	exposure	TRUE	reported	XIm2xp	textfile	2	TRUE	88.04485013	0.000787618
62	rs77542162	G	A	G	A	0.144375	-0.0028	0.022667	0.0193	FALSE	FALSE	FALSE	ieu-a-1128	17	67081278	0.0457	127442	0.9518	ER- Breast cancer (Combined Oncoarray; iCOGS; GWAS meta analysis) || id:ieu-a-1128	ER- Breast cancer (Combined Oncoarray; iCOGS; GWAS meta analysis)	ER- Breast cancer (Combined Oncoarray; iCOGS; GWAS meta analysis) || ||	TRUE	igd	0.0138707	2.90E-25	exposure	TRUE	reported	XIm2xp	textfile	2	TRUE	108.3396023	0.000923529
63	rs79220007	C	T	C	T	-0.0478883	-0.0307	0.076081	0.0581	FALSE	FALSE	FALSE	ieu-a-1128	6	26098474	0.0253	127442	0.2261	ER- Breast cancer (Combined Oncoarray; iCOGS; GWAS meta analysis) || id:ieu-a-1128	ER- Breast cancer (Combined Oncoarray; iCOGS; GWAS meta analysis)	ER- Breast cancer (Combined Oncoarray; iCOGS; GWAS meta analysis) || ||	TRUE	igd	0.00777743	1.00E-09	exposure	TRUE	reported	XIm2xp	textfile	2	TRUE	37.91286622	0.000322403
64	rs79429216	A	G	A	G	0.113851	0.2089	0.01273	0.0073	FALSE	FALSE	FALSE	ieu-a-1128	19	45445517	0.0871	127442	0.01649	ER- Breast cancer (Combined Oncoarray; iCOGS; GWAS meta analysis) || id:ieu-a-1128	ER- Breast cancer (Combined Oncoarray; iCOGS; GWAS meta analysis)	ER- Breast cancer (Combined Oncoarray; iCOGS; GWAS meta analysis) || ||	TRUE	igd	0.0183235	1.30E-10	exposure	TRUE	reported	XIm2xp	textfile	2	TRUE	38.60618025	0.000325813
65	rs8111874	A	G	A	G	0.0277931	0.0109	0.464257	0.4341	FALSE	FALSE	FALSE	ieu-a-1128	19	49168942	0.0119	127442	0.3588	ER- Breast cancer (Combined Oncoarray; iCOGS; GWAS meta analysis) || id:ieu-a-1128	ER- Breast cancer (Combined Oncoarray; iCOGS; GWAS meta analysis)	ER- Breast cancer (Combined Oncoarray; iCOGS; GWAS meta analysis) || ||	TRUE	igd	0.00419133	1.60E-10	exposure	TRUE	reported	XIm2xp	textfile	2	TRUE	43.97139746	0.000384254
66	rs9616847	T	A	T	A	0.0244091	0.0276	0.388281	0.3781	FALSE	TRUE	FALSE	ieu-a-1128	22	50868669	0.0117	127442	0.0186299	ER- Breast cancer (Combined Oncoarray; iCOGS; GWAS meta analysis) || id:ieu-a-1128	ER- Breast cancer (Combined Oncoarray; iCOGS; GWAS meta analysis)	ER- Breast cancer (Combined Oncoarray; iCOGS; GWAS meta analysis) || ||	TRUE	igd	0.00425162	1.90E-08	exposure	TRUE	reported	XIm2xp	textfile	2	TRUE	32.96056522	0.000283029
67	rs964184	C	G	C	G	-0.0761792	0.0119	0.867255	0.8616	FALSE	TRUE	FALSE	ieu-a-1128	11	116648917	0.0163	127442	0.466	ER- Breast cancer (Combined Oncoarray; iCOGS; GWAS meta analysis) || id:ieu-a-1128	ER- Breast cancer (Combined Oncoarray; iCOGS; GWAS meta analysis)	ER- Breast cancer (Combined Oncoarray; iCOGS; GWAS meta analysis) || ||	TRUE	igd	0.00607905	1.70E-38	exposure	TRUE	reported	XIm2xp	textfile	2	TRUE	157.036781	0.001336189
68	rs9682783	C	T	C	T	0.0282732	-0.0128	0.786497	0.7826	FALSE	FALSE	FALSE	ieu-a-1128	3	136539689	0.0136	127442	0.3461	ER- Breast cancer (Combined Oncoarray; iCOGS; GWAS meta analysis) || id:ieu-a-1128	ER- Breast cancer (Combined Oncoarray; iCOGS; GWAS meta analysis)	ER- Breast cancer (Combined Oncoarray; iCOGS; GWAS meta analysis) || ||	TRUE	igd	0.00504214	1.60E-08	exposure	TRUE	reported	XIm2xp	textfile	2	TRUE	31.4427216	0.000268461
	SNP	effect_allele.exposure	other_allele.exposure	effect_allele.outcome	other_allele.outcome	beta.exposure	beta.outcome	eaf.exposure	eaf.outcome	remove	palindromic	ambiguous	id.outcome	chr	pos	se.outcome	samplesize.outcome	pval.outcome	outcome	originalname.outcome	outcome.deprecated	mr_keep.outcome	data_source.outcome	se.exposure	pval.exposure	exposure	mr_keep.exposure	pval_origin.exposure	id.exposure	data_source.exposure	action	mr_keep	#VALUE!	#VALUE!
1	rs10260606	C	G	C	G	0.0310664	-2.00E-04	0.182659	0.194	FALSE	TRUE	FALSE	ieu-a-1128	7	44584551	0.0154	127442	0.9917	ER- Breast cancer (Combined Oncoarray; iCOGS; GWAS meta analysis) || id:ieu-a-1128	ER- Breast cancer (Combined Oncoarray; iCOGS; GWAS meta analysis)	ER- Breast cancer (Combined Oncoarray; iCOGS; GWAS meta analysis) || ||	TRUE	igd	0.00525221	1.60E-09	exposure	TRUE	reported	XqEopJ	textfile	2	TRUE	34.98627416	0.000288175
2	rs10489615	G	A	G	A	-0.0437893	-0.0222	0.613249	0.5973	FALSE	FALSE	FALSE	ieu-a-1128	1	230304988	0.0126	127442	0.0783809	ER- Breast cancer (Combined Oncoarray; iCOGS; GWAS meta analysis) || id:ieu-a-1128	ER- Breast cancer (Combined Oncoarray; iCOGS; GWAS meta analysis)	ER- Breast cancer (Combined Oncoarray; iCOGS; GWAS meta analysis) || ||	TRUE	igd	0.0041699	3.50E-26	exposure	TRUE	reported	XqEopJ	textfile	2	TRUE	110.2769447	0.000909566
3	rs111278137	A	G	A	G	-0.0883341	0.0562	0.021615	0.015	FALSE	FALSE	FALSE	ieu-a-1128	19	45215081	0.0576	127442	0.3293	ER- Breast cancer (Combined Oncoarray; iCOGS; GWAS meta analysis) || id:ieu-a-1128	ER- Breast cancer (Combined Oncoarray; iCOGS; GWAS meta analysis)	ER- Breast cancer (Combined Oncoarray; iCOGS; GWAS meta analysis) || ||	TRUE	igd	0.0144401	2.80E-09	exposure	TRUE	reported	XqEopJ	textfile	2	TRUE	37.42108501	0.000330029
4	rs11206517	G	T	G	T	0.0794043	3.00E-04	0.033009	0.04	FALSE	FALSE	FALSE	ieu-a-1128	1	55526428	0.0295	127442	0.991	ER- Breast cancer (Combined Oncoarray; iCOGS; GWAS meta analysis) || id:ieu-a-1128	ER- Breast cancer (Combined Oncoarray; iCOGS; GWAS meta analysis)	ER- Breast cancer (Combined Oncoarray; iCOGS; GWAS meta analysis) || ||	TRUE	igd	0.0113803	1.90E-12	exposure	TRUE	reported	XqEopJ	textfile	2	TRUE	48.68336863	0.000402506
5	rs112771035	G	C	G	C	0.078315	-0.0637	0.071369	0.0664	FALSE	TRUE	FALSE	ieu-a-1128	11	126225876	0.0246	127442	0.00974496	ER- Breast cancer (Combined Oncoarray; iCOGS; GWAS meta analysis) || id:ieu-a-1128	ER- Breast cancer (Combined Oncoarray; iCOGS; GWAS meta analysis)	ER- Breast cancer (Combined Oncoarray; iCOGS; GWAS meta analysis) || ||	TRUE	igd	0.0078903	3.50E-23	exposure	TRUE	reported	XqEopJ	textfile	2	TRUE	98.51511588	0.000812967
6	rs1128249	T	G	T	G	-0.026476	-0.0209	0.391999	0.4035	FALSE	FALSE	FALSE	ieu-a-1128	2	165528624	0.0115	127442	0.0688494	ER- Breast cancer (Combined Oncoarray; iCOGS; GWAS meta analysis) || id:ieu-a-1128	ER- Breast cancer (Combined Oncoarray; iCOGS; GWAS meta analysis)	ER- Breast cancer (Combined Oncoarray; iCOGS; GWAS meta analysis) || ||	TRUE	igd	0.00416536	3.30E-10	exposure	TRUE	reported	XqEopJ	textfile	2	TRUE	40.40170195	0.000334137
7	rs112875651	A	G	A	G	-0.0524022	0.0233	0.392383	0.3899	FALSE	FALSE	FALSE	ieu-a-1128	8	126506694	0.0122	127442	0.0552205	ER- Breast cancer (Combined Oncoarray; iCOGS; GWAS meta analysis) || id:ieu-a-1128	ER- Breast cancer (Combined Oncoarray; iCOGS; GWAS meta analysis)	ER- Breast cancer (Combined Oncoarray; iCOGS; GWAS meta analysis) || ||	TRUE	igd	0.00422216	5.40E-38	exposure	TRUE	reported	XqEopJ	textfile	2	TRUE	154.0386368	0.00130939
8	rs1132899	C	T	C	T	-0.0448257	0.0436	0.509622	0.5041	FALSE	FALSE	FALSE	ieu-a-1128	19	45448036	0.0116	127442	0.000176401	ER- Breast cancer (Combined Oncoarray; iCOGS; GWAS meta analysis) || id:ieu-a-1128	ER- Breast cancer (Combined Oncoarray; iCOGS; GWAS meta analysis)	ER- Breast cancer (Combined Oncoarray; iCOGS; GWAS meta analysis) || ||	TRUE	igd	0.00409293	1.70E-29	exposure	TRUE	reported	XqEopJ	textfile	2	TRUE	119.9459328	0.0010043
9	rs114165349	C	G	C	G	0.0980921	0.037	0.022956	0.0243	FALSE	TRUE	FALSE	ieu-a-1128	1	27021913	0.0395	127442	0.3487	ER- Breast cancer (Combined Oncoarray; iCOGS; GWAS meta analysis) || id:ieu-a-1128	ER- Breast cancer (Combined Oncoarray; iCOGS; GWAS meta analysis)	ER- Breast cancer (Combined Oncoarray; iCOGS; GWAS meta analysis) || ||	TRUE	igd	0.0136366	3.20E-13	exposure	TRUE	reported	XqEopJ	textfile	2	TRUE	51.7435071	0.000431627
10	rs11591147	T	G	T	G	-0.305311	-0.0622	0.017458	0.0172	FALSE	FALSE	FALSE	ieu-a-1128	1	55505647	0.0517	127442	0.2284	ER- Breast cancer (Combined Oncoarray; iCOGS; GWAS meta analysis) || id:ieu-a-1128	ER- Breast cancer (Combined Oncoarray; iCOGS; GWAS meta analysis)	ER- Breast cancer (Combined Oncoarray; iCOGS; GWAS meta analysis) || ||	TRUE	igd	0.0154901	1.70E-91	exposure	TRUE	reported	XqEopJ	textfile	2	TRUE	388.4869731	0.003197868
11	rs115984130	G	C	G	C	-0.0325717	-0.0313	0.284128	0.0453	FALSE	TRUE	FALSE	ieu-a-1128	6	32459355	0.0403	127442	0.4369	ER- Breast cancer (Combined Oncoarray; iCOGS; GWAS meta analysis) || id:ieu-a-1128	ER- Breast cancer (Combined Oncoarray; iCOGS; GWAS meta analysis)	ER- Breast cancer (Combined Oncoarray; iCOGS; GWAS meta analysis) || ||	TRUE	igd	0.00549231	2.70E-09	exposure	TRUE	reported	XqEopJ	textfile	2	TRUE	35.16987043	0.000431579
12	rs11601507	A	C	A	C	0.0512616	0.0157	0.069166	0.0681	FALSE	FALSE	FALSE	ieu-a-1128	11	5701074	0.0241	127442	0.5166	ER- Breast cancer (Combined Oncoarray; iCOGS; GWAS meta analysis) || id:ieu-a-1128	ER- Breast cancer (Combined Oncoarray; iCOGS; GWAS meta analysis)	ER- Breast cancer (Combined Oncoarray; iCOGS; GWAS meta analysis) || ||	TRUE	igd	0.00792184	8.50E-13	exposure	TRUE	reported	XqEopJ	textfile	2	TRUE	41.87281726	0.00033836
13	rs116530815	C	A	C	A	-0.0843883	-0.0048	0.027849	0.0281	FALSE	FALSE	FALSE	ieu-a-1128	19	11212941	0.0392	127442	0.9019	ER- Breast cancer (Combined Oncoarray; iCOGS; GWAS meta analysis) || id:ieu-a-1128	ER- Breast cancer (Combined Oncoarray; iCOGS; GWAS meta analysis)	ER- Breast cancer (Combined Oncoarray; iCOGS; GWAS meta analysis) || ||	TRUE	igd	0.0124082	1.40E-12	exposure	TRUE	reported	XqEopJ	textfile	2	TRUE	46.25374548	0.000385601
14	rs116843064	A	G	A	G	-0.11694	0.1352	0.019852	0.0221	FALSE	FALSE	FALSE	ieu-a-1128	19	8429323	0.0436	127442	0.00195398	ER- Breast cancer (Combined Oncoarray; iCOGS; GWAS meta analysis) || id:ieu-a-1128	ER- Breast cancer (Combined Oncoarray; iCOGS; GWAS meta analysis)	ER- Breast cancer (Combined Oncoarray; iCOGS; GWAS meta analysis) || ||	TRUE	igd	0.0145497	7.00E-16	exposure	TRUE	reported	XqEopJ	textfile	2	TRUE	64.59785564	0.000532172
15	rs117738782	C	T	C	T	0.149706	-0.0374	0.007457	0.0113	FALSE	FALSE	FALSE	ieu-a-1128	16	56946502	0.0659	127442	0.5708	ER- Breast cancer (Combined Oncoarray; iCOGS; GWAS meta analysis) || id:ieu-a-1128	ER- Breast cancer (Combined Oncoarray; iCOGS; GWAS meta analysis)	ER- Breast cancer (Combined Oncoarray; iCOGS; GWAS meta analysis) || ||	TRUE	igd	0.0256847	4.90E-09	exposure	TRUE	reported	XqEopJ	textfile	2	TRUE	33.97264948	0.000331758
16	rs118147862	A	G	A	G	-0.391475	0.0376	0.045766	0.0382	FALSE	FALSE	FALSE	ieu-a-1128	19	45319631	0.0312	127442	0.2283	ER- Breast cancer (Combined Oncoarray; iCOGS; GWAS meta analysis) || id:ieu-a-1128	ER- Breast cancer (Combined Oncoarray; iCOGS; GWAS meta analysis)	ER- Breast cancer (Combined Oncoarray; iCOGS; GWAS meta analysis) || ||	TRUE	igd	0.0100179	1.00E-200	exposure	TRUE	reported	XqEopJ	textfile	2	TRUE	1527.055006	0.01338554
17	rs12208357	T	C	T	C	0.0660495	-0.0085	0.069998	0.08	FALSE	FALSE	FALSE	ieu-a-1128	6	160543148	0.0209	127442	0.6856	ER- Breast cancer (Combined Oncoarray; iCOGS; GWAS meta analysis) || id:ieu-a-1128	ER- Breast cancer (Combined Oncoarray; iCOGS; GWAS meta analysis)	ER- Breast cancer (Combined Oncoarray; iCOGS; GWAS meta analysis) || ||	TRUE	igd	0.00799746	8.90E-18	exposure	TRUE	reported	XqEopJ	textfile	2	TRUE	68.2079372	0.000567987
18	rs12471982	C	A	C	A	0.0315755	-0.0124	0.145618	0.1473	FALSE	FALSE	FALSE	ieu-a-1128	2	21386078	0.0168	127442	0.4599	ER- Breast cancer (Combined Oncoarray; iCOGS; GWAS meta analysis) || id:ieu-a-1128	ER- Breast cancer (Combined Oncoarray; iCOGS; GWAS meta analysis)	ER- Breast cancer (Combined Oncoarray; iCOGS; GWAS meta analysis) || ||	TRUE	igd	0.00576724	3.10E-08	exposure	TRUE	reported	XqEopJ	textfile	2	TRUE	29.97536109	0.000248083
19	rs12544702	C	T	C	T	-0.0338715	0.0053	0.430664	0.4297	FALSE	FALSE	FALSE	ieu-a-1128	8	19941259	0.0121	127442	0.6612	ER- Breast cancer (Combined Oncoarray; iCOGS; GWAS meta analysis) || id:ieu-a-1128	ER- Breast cancer (Combined Oncoarray; iCOGS; GWAS meta analysis)	ER- Breast cancer (Combined Oncoarray; iCOGS; GWAS meta analysis) || ||	TRUE	igd	0.00411329	3.30E-18	exposure	TRUE	reported	XqEopJ	textfile	2	TRUE	67.80944661	0.000562608
20	rs12740374	T	G	T	G	-0.115316	-0.0067	0.221059	0.2195	FALSE	FALSE	FALSE	ieu-a-1128	1	109817590	0.0137	127442	0.6257	ER- Breast cancer (Combined Oncoarray; iCOGS; GWAS meta analysis) || id:ieu-a-1128	ER- Breast cancer (Combined Oncoarray; iCOGS; GWAS meta analysis)	ER- Breast cancer (Combined Oncoarray; iCOGS; GWAS meta analysis) || ||	TRUE	igd	0.00489104	1.10E-126	exposure	TRUE	reported	XqEopJ	textfile	2	TRUE	555.8744462	0.00457954
21	rs12916	C	T	C	T	0.0516197	0.0105	0.400342	0.409	FALSE	FALSE	FALSE	ieu-a-1128	5	74656539	0.0115	127442	0.36	ER- Breast cancer (Combined Oncoarray; iCOGS; GWAS meta analysis) || id:ieu-a-1128	ER- Breast cancer (Combined Oncoarray; iCOGS; GWAS meta analysis)	ER- Breast cancer (Combined Oncoarray; iCOGS; GWAS meta analysis) || ||	TRUE	igd	0.00415145	6.00E-37	exposure	TRUE	reported	XqEopJ	textfile	2	TRUE	154.6077746	0.001279369
22	rs12979820	C	T	C	T	-0.048296	0.0121	0.195034	0.1998	FALSE	FALSE	FALSE	ieu-a-1128	19	45134626	0.0149	127442	0.4168	ER- Breast cancer (Combined Oncoarray; iCOGS; GWAS meta analysis) || id:ieu-a-1128	ER- Breast cancer (Combined Oncoarray; iCOGS; GWAS meta analysis)	ER- Breast cancer (Combined Oncoarray; iCOGS; GWAS meta analysis) || ||	TRUE	igd	0.00511873	2.80E-21	exposure	TRUE	reported	XqEopJ	textfile	2	TRUE	89.0221095	0.000732386
23	rs13379043	C	T	C	T	-0.0260534	-0.0188	0.279879	0.2691	FALSE	FALSE	FALSE	ieu-a-1128	14	74250126	0.0132	127442	0.1529	ER- Breast cancer (Combined Oncoarray; iCOGS; GWAS meta analysis) || id:ieu-a-1128	ER- Breast cancer (Combined Oncoarray; iCOGS; GWAS meta analysis)	ER- Breast cancer (Combined Oncoarray; iCOGS; GWAS meta analysis) || ||	TRUE	igd	0.00461077	1.20E-09	exposure	TRUE	reported	XqEopJ	textfile	2	TRUE	31.92874858	0.000273612
24	rs13396400	G	A	G	A	0.0386512	-0.009	0.446084	0.4474	FALSE	FALSE	FALSE	ieu-a-1128	2	21502727	0.0116	127442	0.4372	ER- Breast cancer (Combined Oncoarray; iCOGS; GWAS meta analysis) || id:ieu-a-1128	ER- Breast cancer (Combined Oncoarray; iCOGS; GWAS meta analysis)	ER- Breast cancer (Combined Oncoarray; iCOGS; GWAS meta analysis) || ||	TRUE	igd	0.0041759	8.40E-21	exposure	TRUE	reported	XqEopJ	textfile	2	TRUE	85.66941153	0.000738272
25	rs13702	C	T	C	T	-0.0724579	0.0161	0.287853	0.2895	FALSE	FALSE	FALSE	ieu-a-1128	8	19824492	0.0124	127442	0.1929	ER- Breast cancer (Combined Oncoarray; iCOGS; GWAS meta analysis) || id:ieu-a-1128	ER- Breast cancer (Combined Oncoarray; iCOGS; GWAS meta analysis)	ER- Breast cancer (Combined Oncoarray; iCOGS; GWAS meta analysis) || ||	TRUE	igd	0.00449623	8.50E-63	exposure	TRUE	reported	XqEopJ	textfile	2	TRUE	259.701494	0.002152494
26	rs141469619	G	A	G	A	0.129986	0.1176	0.010141	0.0091	FALSE	FALSE	FALSE	ieu-a-1128	11	116714293	0.0776	127442	0.1293	ER- Breast cancer (Combined Oncoarray; iCOGS; GWAS meta analysis) || id:ieu-a-1128	ER- Breast cancer (Combined Oncoarray; iCOGS; GWAS meta analysis)	ER- Breast cancer (Combined Oncoarray; iCOGS; GWAS meta analysis) || ||	TRUE	igd	0.0214838	3.50E-10	exposure	TRUE	reported	XqEopJ	textfile	2	TRUE	36.60757474	0.000339217
27	rs142791556	C	T	C	T	-0.0676508	0.072	0.030647	0.0211	FALSE	FALSE	FALSE	ieu-a-1128	6	76396369	0.0504	127442	0.1534	ER- Breast cancer (Combined Oncoarray; iCOGS; GWAS meta analysis) || id:ieu-a-1128	ER- Breast cancer (Combined Oncoarray; iCOGS; GWAS meta analysis)	ER- Breast cancer (Combined Oncoarray; iCOGS; GWAS meta analysis) || ||	TRUE	igd	0.0118352	1.10E-08	exposure	TRUE	reported	XqEopJ	textfile	2	TRUE	32.67342566	0.000271923
28	rs164641	C	T	C	T	-0.0543787	-0.0201	0.049028	0.0473	FALSE	FALSE	FALSE	ieu-a-1128	3	52241229	0.0284	127442	0.4786	ER- Breast cancer (Combined Oncoarray; iCOGS; GWAS meta analysis) || id:ieu-a-1128	ER- Breast cancer (Combined Oncoarray; iCOGS; GWAS meta analysis)	ER- Breast cancer (Combined Oncoarray; iCOGS; GWAS meta analysis) || ||	TRUE	igd	0.00948321	6.30E-09	exposure	TRUE	reported	XqEopJ	textfile	2	TRUE	32.88114302	0.00027574
29	rs17001244	G	A	G	A	0.0357842	-0.0243	0.174486	0.1855	FALSE	FALSE	FALSE	ieu-a-1128	19	11340057	0.0159	127442	0.1258	ER- Breast cancer (Combined Oncoarray; iCOGS; GWAS meta analysis) || id:ieu-a-1128	ER- Breast cancer (Combined Oncoarray; iCOGS; GWAS meta analysis)	ER- Breast cancer (Combined Oncoarray; iCOGS; GWAS meta analysis) || ||	TRUE	igd	0.00535206	4.10E-11	exposure	TRUE	reported	XqEopJ	textfile	2	TRUE	44.70341261	0.000368891
30	rs17248727	C	T	C	T	-0.149187	0.0205	0.119901	0.1127	FALSE	FALSE	FALSE	ieu-a-1128	19	11198502	0.0185	127442	0.2666	ER- Breast cancer (Combined Oncoarray; iCOGS; GWAS meta analysis) || id:ieu-a-1128	ER- Breast cancer (Combined Oncoarray; iCOGS; GWAS meta analysis)	ER- Breast cancer (Combined Oncoarray; iCOGS; GWAS meta analysis) || ||	TRUE	igd	0.006242	1.20E-128	exposure	TRUE	reported	XqEopJ	textfile	2	TRUE	571.2345052	0.004697278
31	rs1800588	T	C	T	C	-0.0265229	0.0037	0.215528	0.2175	FALSE	FALSE	FALSE	ieu-a-1128	15	58723675	0.0137	127442	0.784899	ER- Breast cancer (Combined Oncoarray; iCOGS; GWAS meta analysis) || id:ieu-a-1128	ER- Breast cancer (Combined Oncoarray; iCOGS; GWAS meta analysis)	ER- Breast cancer (Combined Oncoarray; iCOGS; GWAS meta analysis) || ||	TRUE	igd	0.00493919	6.60E-09	exposure	TRUE	reported	XqEopJ	textfile	2	TRUE	28.83570341	0.000237877
32	rs1801177	A	G	A	G	0.136647	-0.0812	0.017284	0.014	FALSE	FALSE	FALSE	ieu-a-1128	8	19805708	0.0531	127442	0.1258	ER- Breast cancer (Combined Oncoarray; iCOGS; GWAS meta analysis) || id:ieu-a-1128	ER- Breast cancer (Combined Oncoarray; iCOGS; GWAS meta analysis)	ER- Breast cancer (Combined Oncoarray; iCOGS; GWAS meta analysis) || ||	TRUE	igd	0.0156219	4.00E-18	exposure	TRUE	reported	XqEopJ	textfile	2	TRUE	76.51251824	0.000634311
33	rs187929675	T	C	T	C	-0.104313	-0.0527	0.013098	0.0124	FALSE	FALSE	FALSE	ieu-a-1128	11	117111368	0.0648	127442	0.4166	ER- Breast cancer (Combined Oncoarray; iCOGS; GWAS meta analysis) || id:ieu-a-1128	ER- Breast cancer (Combined Oncoarray; iCOGS; GWAS meta analysis)	ER- Breast cancer (Combined Oncoarray; iCOGS; GWAS meta analysis) || ||	TRUE	igd	0.0181375	5.00E-09	exposure	TRUE	reported	XqEopJ	textfile	2	TRUE	33.07668829	0.00028131
34	rs1883711	C	G	C	G	0.090539	0.0305	0.0312	0.0374	FALSE	TRUE	FALSE	ieu-a-1128	20	39179822	0.0382	127442	0.4251	ER- Breast cancer (Combined Oncoarray; iCOGS; GWAS meta analysis) || id:ieu-a-1128	ER- Breast cancer (Combined Oncoarray; iCOGS; GWAS meta analysis)	ER- Breast cancer (Combined Oncoarray; iCOGS; GWAS meta analysis) || ||	TRUE	igd	0.0119475	3.10E-15	exposure	TRUE	reported	XqEopJ	textfile	2	TRUE	57.42715593	0.000495553
35	rs198325	T	C	T	C	-0.0283911	0.0385	0.22016	0.2092	FALSE	FALSE	FALSE	ieu-a-1128	1	150937405	0.0138	127442	0.00514505	ER- Breast cancer (Combined Oncoarray; iCOGS; GWAS meta analysis) || id:ieu-a-1128	ER- Breast cancer (Combined Oncoarray; iCOGS; GWAS meta analysis)	ER- Breast cancer (Combined Oncoarray; iCOGS; GWAS meta analysis) || ||	TRUE	igd	0.00490293	9.80E-10	exposure	TRUE	reported	XqEopJ	textfile	2	TRUE	33.53150553	0.000276782
36	rs203711	A	G	A	G	0.0470145	-0.0286	0.726449	0.7327	FALSE	FALSE	FALSE	ieu-a-1128	19	45167531	0.0141	127442	0.0421105	ER- Breast cancer (Combined Oncoarray; iCOGS; GWAS meta analysis) || id:ieu-a-1128	ER- Breast cancer (Combined Oncoarray; iCOGS; GWAS meta analysis)	ER- Breast cancer (Combined Oncoarray; iCOGS; GWAS meta analysis) || ||	TRUE	igd	0.00459963	1.30E-25	exposure	TRUE	reported	XqEopJ	textfile	2	TRUE	104.4763154	0.000878491
37	rs2104616	C	T	C	T	-0.0277919	-0.0043	0.540082	0.5298	FALSE	FALSE	FALSE	ieu-a-1128	6	42919969	0.0113	127442	0.7047	ER- Breast cancer (Combined Oncoarray; iCOGS; GWAS meta analysis) || id:ieu-a-1128	ER- Breast cancer (Combined Oncoarray; iCOGS; GWAS meta analysis)	ER- Breast cancer (Combined Oncoarray; iCOGS; GWAS meta analysis) || ||	TRUE	igd	0.00407725	1.10E-12	exposure	TRUE	reported	XqEopJ	textfile	2	TRUE	46.46241655	0.000383713
38	rs2245221	A	G	A	G	-0.0273316	0.003	0.558967	0.5723	FALSE	FALSE	FALSE	ieu-a-1128	8	116624879	0.0115	127442	0.7953	ER- Breast cancer (Combined Oncoarray; iCOGS; GWAS meta analysis) || id:ieu-a-1128	ER- Breast cancer (Combined Oncoarray; iCOGS; GWAS meta analysis)	ER- Breast cancer (Combined Oncoarray; iCOGS; GWAS meta analysis) || ||	TRUE	igd	0.0041268	6.20E-11	exposure	TRUE	reported	XqEopJ	textfile	2	TRUE	43.86349861	0.000368313
39	rs2343681	A	G	A	G	0.0326816	-0.0132	0.788405	0.7832	FALSE	FALSE	FALSE	ieu-a-1128	3	136535024	0.0137	127442	0.3318	ER- Breast cancer (Combined Oncoarray; iCOGS; GWAS meta analysis) || id:ieu-a-1128	ER- Breast cancer (Combined Oncoarray; iCOGS; GWAS meta analysis)	ER- Breast cancer (Combined Oncoarray; iCOGS; GWAS meta analysis) || ||	TRUE	igd	0.00498769	6.40E-11	exposure	TRUE	reported	XqEopJ	textfile	2	TRUE	42.93462901	0.000356362
40	rs241777	T	C	T	C	-0.0245588	-0.0032	0.485229	0.4891	FALSE	FALSE	FALSE	ieu-a-1128	17	26633616	0.0115	127442	0.781	ER- Breast cancer (Combined Oncoarray; iCOGS; GWAS meta analysis) || id:ieu-a-1128	ER- Breast cancer (Combined Oncoarray; iCOGS; GWAS meta analysis)	ER- Breast cancer (Combined Oncoarray; iCOGS; GWAS meta analysis) || ||	TRUE	igd	0.00408083	9.40E-09	exposure	TRUE	reported	XqEopJ	textfile	2	TRUE	36.21740072	0.000301304
41	rs2569550	C	T	C	T	0.0437356	0.0106	0.593316	0.5814	FALSE	FALSE	FALSE	ieu-a-1128	19	11228745	0.0115	127442	0.3536	ER- Breast cancer (Combined Oncoarray; iCOGS; GWAS meta analysis) || id:ieu-a-1128	ER- Breast cancer (Combined Oncoarray; iCOGS; GWAS meta analysis)	ER- Breast cancer (Combined Oncoarray; iCOGS; GWAS meta analysis) || ||	TRUE	igd	0.00414337	2.10E-25	exposure	TRUE	reported	XqEopJ	textfile	2	TRUE	111.4198946	0.000923088
42	rs2618566	T	G	T	G	-0.023346	0.0086	0.660287	0.6445	FALSE	FALSE	FALSE	ieu-a-1128	20	17844684	0.0137	127442	0.5269	ER- Breast cancer (Combined Oncoarray; iCOGS; GWAS meta analysis) || id:ieu-a-1128	ER- Breast cancer (Combined Oncoarray; iCOGS; GWAS meta analysis)	ER- Breast cancer (Combined Oncoarray; iCOGS; GWAS meta analysis) || ||	TRUE	igd	0.00429409	8.20E-09	exposure	TRUE	reported	XqEopJ	textfile	2	TRUE	29.55851946	0.000244512
43	rs28399607	C	T	C	T	0.0861113	0.0309	0.058386	0.0543	FALSE	FALSE	FALSE	ieu-a-1128	19	45314324	0.0306	127442	0.314	ER- Breast cancer (Combined Oncoarray; iCOGS; GWAS meta analysis) || id:ieu-a-1128	ER- Breast cancer (Combined Oncoarray; iCOGS; GWAS meta analysis)	ER- Breast cancer (Combined Oncoarray; iCOGS; GWAS meta analysis) || ||	TRUE	igd	0.00920292	1.20E-20	exposure	TRUE	reported	XqEopJ	textfile	2	TRUE	87.55258998	0.000815327
44	rs28650790	T	C	T	C	0.0316266	-0.0131	0.192422	0.1802	FALSE	FALSE	FALSE	ieu-a-1128	5	55861464	0.0152	127442	0.3878	ER- Breast cancer (Combined Oncoarray; iCOGS; GWAS meta analysis) || id:ieu-a-1128	ER- Breast cancer (Combined Oncoarray; iCOGS; GWAS meta analysis)	ER- Breast cancer (Combined Oncoarray; iCOGS; GWAS meta analysis) || ||	TRUE	igd	0.00515714	2.30E-10	exposure	TRUE	reported	XqEopJ	textfile	2	TRUE	37.60860019	0.000310867
45	rs34042070	G	C	G	C	0.0387907	-0.018	0.18698	0.2081	FALSE	TRUE	FALSE	ieu-a-1128	16	72101525	0.014	127442	0.1991	ER- Breast cancer (Combined Oncoarray; iCOGS; GWAS meta analysis) || id:ieu-a-1128	ER- Breast cancer (Combined Oncoarray; iCOGS; GWAS meta analysis)	ER- Breast cancer (Combined Oncoarray; iCOGS; GWAS meta analysis) || ||	TRUE	igd	0.00522986	8.60E-15	exposure	TRUE	reported	XqEopJ	textfile	2	TRUE	55.01423865	0.00045749
46	rs3764261	A	C	A	C	-0.150383	0.0082	0.324423	0.3181	FALSE	FALSE	FALSE	ieu-a-1128	16	56993324	0.012	127442	0.4947	ER- Breast cancer (Combined Oncoarray; iCOGS; GWAS meta analysis) || id:ieu-a-1128	ER- Breast cancer (Combined Oncoarray; iCOGS; GWAS meta analysis)	ER- Breast cancer (Combined Oncoarray; iCOGS; GWAS meta analysis) || ||	TRUE	igd	0.00433884	1.00E-200	exposure	TRUE	reported	XqEopJ	textfile	2	TRUE	1201.296518	0.009913202
47	rs3798167	T	G	T	G	-0.0391668	0.0064	0.2001	0.2038	FALSE	FALSE	FALSE	ieu-a-1128	6	160567928	0.0139	127442	0.6467	ER- Breast cancer (Combined Oncoarray; iCOGS; GWAS meta analysis) || id:ieu-a-1128	ER- Breast cancer (Combined Oncoarray; iCOGS; GWAS meta analysis)	ER- Breast cancer (Combined Oncoarray; iCOGS; GWAS meta analysis) || ||	TRUE	igd	0.00511455	2.80E-15	exposure	TRUE	reported	XqEopJ	textfile	2	TRUE	58.6436946	0.000491076
48	rs415799	A	G	A	G	0.0274509	0.0047	0.474828	0.4781	FALSE	FALSE	FALSE	ieu-a-1128	15	58690754	0.0114	127442	0.6806	ER- Breast cancer (Combined Oncoarray; iCOGS; GWAS meta analysis) || id:ieu-a-1128	ER- Breast cancer (Combined Oncoarray; iCOGS; GWAS meta analysis)	ER- Breast cancer (Combined Oncoarray; iCOGS; GWAS meta analysis) || ||	TRUE	igd	0.00410727	4.50E-11	exposure	TRUE	reported	XqEopJ	textfile	2	TRUE	44.66904518	0.000375821
49	rs429358	C	T	C	T	0.183604	-0.014	0.154825	0.1418	FALSE	FALSE	FALSE	ieu-a-1128	19	45411941	0.0169	127442	0.4085	ER- Breast cancer (Combined Oncoarray; iCOGS; GWAS meta analysis) || id:ieu-a-1128	ER- Breast cancer (Combined Oncoarray; iCOGS; GWAS meta analysis)	ER- Breast cancer (Combined Oncoarray; iCOGS; GWAS meta analysis) || ||	TRUE	igd	0.00561672	1.00E-200	exposure	TRUE	reported	XqEopJ	textfile	2	TRUE	1068.559546	0.008822304
50	rs4704834	G	A	G	A	0.0375464	-0.0084	0.644037	0.6406	FALSE	FALSE	FALSE	ieu-a-1128	5	156443066	0.0123	127442	0.4932	ER- Breast cancer (Combined Oncoarray; iCOGS; GWAS meta analysis) || id:ieu-a-1128	ER- Breast cancer (Combined Oncoarray; iCOGS; GWAS meta analysis)	ER- Breast cancer (Combined Oncoarray; iCOGS; GWAS meta analysis) || ||	TRUE	igd	0.00424186	1.70E-19	exposure	TRUE	reported	XqEopJ	textfile	2	TRUE	78.34728361	0.000646372
51	rs472495	T	G	T	G	0.0330067	-0.0133	0.649117	0.6387	FALSE	FALSE	FALSE	ieu-a-1128	1	55521313	0.0129	127442	0.302	ER- Breast cancer (Combined Oncoarray; iCOGS; GWAS meta analysis) || id:ieu-a-1128	ER- Breast cancer (Combined Oncoarray; iCOGS; GWAS meta analysis)	ER- Breast cancer (Combined Oncoarray; iCOGS; GWAS meta analysis) || ||	TRUE	igd	0.00425518	3.80E-15	exposure	TRUE	reported	XqEopJ	textfile	2	TRUE	60.16838292	0.000496272
52	rs4784738	G	A	G	A	-0.0923447	0.0261	0.970638	0.9692	FALSE	FALSE	FALSE	ieu-a-1128	16	56976542	0.0362	127442	0.4723	ER- Breast cancer (Combined Oncoarray; iCOGS; GWAS meta analysis) || id:ieu-a-1128	ER- Breast cancer (Combined Oncoarray; iCOGS; GWAS meta analysis)	ER- Breast cancer (Combined Oncoarray; iCOGS; GWAS meta analysis) || ||	TRUE	igd	0.012392	1.20E-12	exposure	TRUE	reported	XqEopJ	textfile	2	TRUE	55.53172189	0.000486068
53	rs4803763	C	G	C	G	0.0913815	0.0084	0.263794	0.2708	FALSE	TRUE	FALSE	ieu-a-1128	19	45357291	0.0137	127442	0.537	ER- Breast cancer (Combined Oncoarray; iCOGS; GWAS meta analysis) || id:ieu-a-1128	ER- Breast cancer (Combined Oncoarray; iCOGS; GWAS meta analysis)	ER- Breast cancer (Combined Oncoarray; iCOGS; GWAS meta analysis) || ||	TRUE	igd	0.0046804	3.30E-87	exposure	TRUE	reported	XqEopJ	textfile	2	TRUE	381.1980092	0.003243477
54	rs495828	T	G	T	G	0.0386473	0.028	0.207259	0.2229	FALSE	FALSE	FALSE	ieu-a-1128	9	136154867	0.0137	127442	0.0399899	ER- Breast cancer (Combined Oncoarray; iCOGS; GWAS meta analysis) || id:ieu-a-1128	ER- Breast cancer (Combined Oncoarray; iCOGS; GWAS meta analysis)	ER- Breast cancer (Combined Oncoarray; iCOGS; GWAS meta analysis) || ||	TRUE	igd	0.00499875	2.60E-15	exposure	TRUE	reported	XqEopJ	textfile	2	TRUE	59.77443537	0.00049081
55	rs559355	T	A	T	A	0.0362632	0.0416	0.157985	0.1803	FALSE	TRUE	FALSE	ieu-a-1128	11	75451281	0.0146	127442	0.00440798	ER- Breast cancer (Combined Oncoarray; iCOGS; GWAS meta analysis) || id:ieu-a-1128	ER- Breast cancer (Combined Oncoarray; iCOGS; GWAS meta analysis)	ER- Breast cancer (Combined Oncoarray; iCOGS; GWAS meta analysis) || ||	TRUE	igd	0.00559206	1.70E-11	exposure	TRUE	reported	XqEopJ	textfile	2	TRUE	42.05218878	0.000349863
56	rs56113850	C	T	C	T	0.022706	-0.0022	0.579189	0.5572	FALSE	FALSE	FALSE	ieu-a-1128	19	41353107	0.0132	127442	0.869	ER- Breast cancer (Combined Oncoarray; iCOGS; GWAS meta analysis) || id:ieu-a-1128	ER- Breast cancer (Combined Oncoarray; iCOGS; GWAS meta analysis)	ER- Breast cancer (Combined Oncoarray; iCOGS; GWAS meta analysis) || ||	TRUE	igd	0.00411072	1.70E-08	exposure	TRUE	reported	XqEopJ	textfile	2	TRUE	30.51022954	0.000251315
57	rs58542926	T	C	T	C	-0.0846347	0.0269	0.074402	0.0767	FALSE	FALSE	FALSE	ieu-a-1128	19	19379549	0.0214	127442	0.2083	ER- Breast cancer (Combined Oncoarray; iCOGS; GWAS meta analysis) || id:ieu-a-1128	ER- Breast cancer (Combined Oncoarray; iCOGS; GWAS meta analysis)	ER- Breast cancer (Combined Oncoarray; iCOGS; GWAS meta analysis) || ||	TRUE	igd	0.00773417	2.10E-26	exposure	TRUE	reported	XqEopJ	textfile	2	TRUE	119.7483369	0.000986584
58	rs5880	C	G	C	G	0.171819	6.00E-04	0.054989	0.0554	FALSE	TRUE	FALSE	ieu-a-1128	16	57015091	0.0283	127442	0.9831	ER- Breast cancer (Combined Oncoarray; iCOGS; GWAS meta analysis) || id:ieu-a-1128	ER- Breast cancer (Combined Oncoarray; iCOGS; GWAS meta analysis)	ER- Breast cancer (Combined Oncoarray; iCOGS; GWAS meta analysis) || ||	TRUE	igd	0.00888965	7.30E-83	exposure	TRUE	reported	XqEopJ	textfile	2	TRUE	373.5709091	0.00306821
59	rs59781045	T	C	T	C	-0.0576708	-0.0442	0.068064	0.0731	FALSE	FALSE	FALSE	ieu-a-1128	11	117095283	0.0225	127442	0.04897	ER- Breast cancer (Combined Oncoarray; iCOGS; GWAS meta analysis) || id:ieu-a-1128	ER- Breast cancer (Combined Oncoarray; iCOGS; GWAS meta analysis)	ER- Breast cancer (Combined Oncoarray; iCOGS; GWAS meta analysis) || ||	TRUE	igd	0.00810003	1.40E-13	exposure	TRUE	reported	XqEopJ	textfile	2	TRUE	50.6919149	0.000421935
60	rs6016348	T	C	T	C	-0.0336703	-3.00E-04	0.140828	0.1322	FALSE	FALSE	FALSE	ieu-a-1128	20	39038828	0.0169	127442	0.9872	ER- Breast cancer (Combined Oncoarray; iCOGS; GWAS meta analysis) || id:ieu-a-1128	ER- Breast cancer (Combined Oncoarray; iCOGS; GWAS meta analysis)	ER- Breast cancer (Combined Oncoarray; iCOGS; GWAS meta analysis) || ||	TRUE	igd	0.00584858	1.20E-08	exposure	TRUE	reported	XqEopJ	textfile	2	TRUE	33.1430981	0.000274343
61	rs6018652	A	G	A	G	-0.0272981	0.007	0.792531	0.8076	FALSE	FALSE	FALSE	ieu-a-1128	20	46340974	0.0151	127442	0.6428	ER- Breast cancer (Combined Oncoarray; iCOGS; GWAS meta analysis) || id:ieu-a-1128	ER- Breast cancer (Combined Oncoarray; iCOGS; GWAS meta analysis)	ER- Breast cancer (Combined Oncoarray; iCOGS; GWAS meta analysis) || ||	TRUE	igd	0.00503113	1.90E-08	exposure	TRUE	reported	XqEopJ	textfile	2	TRUE	29.4397259	0.000245055
62	rs60403635	C	T	C	T	-0.0719795	0.0069	0.043021	0.0343	FALSE	FALSE	FALSE	ieu-a-1128	2	21272778	0.0344	127442	0.8419	ER- Breast cancer (Combined Oncoarray; iCOGS; GWAS meta analysis) || id:ieu-a-1128	ER- Breast cancer (Combined Oncoarray; iCOGS; GWAS meta analysis)	ER- Breast cancer (Combined Oncoarray; iCOGS; GWAS meta analysis) || ||	TRUE	igd	0.0100433	4.10E-14	exposure	TRUE	reported	XqEopJ	textfile	2	TRUE	51.36470284	0.00042661
63	rs613334	A	G	A	G	0.023414	-0.0044	0.503588	0.5179	FALSE	FALSE	FALSE	ieu-a-1128	1	234872431	0.0119	127442	0.709099	ER- Breast cancer (Combined Oncoarray; iCOGS; GWAS meta analysis) || id:ieu-a-1128	ER- Breast cancer (Combined Oncoarray; iCOGS; GWAS meta analysis)	ER- Breast cancer (Combined Oncoarray; iCOGS; GWAS meta analysis) || ||	TRUE	igd	0.00408256	4.00E-09	exposure	TRUE	reported	XqEopJ	textfile	2	TRUE	32.89168147	0.000274094
64	rs61805076	C	T	C	T	0.0269586	0.0086	0.334061	0.3216	FALSE	FALSE	FALSE	ieu-a-1128	1	182154990	0.0126	127442	0.4923	ER- Breast cancer (Combined Oncoarray; iCOGS; GWAS meta analysis) || id:ieu-a-1128	ER- Breast cancer (Combined Oncoarray; iCOGS; GWAS meta analysis)	ER- Breast cancer (Combined Oncoarray; iCOGS; GWAS meta analysis) || ||	TRUE	igd	0.00430499	2.40E-10	exposure	TRUE	reported	XqEopJ	textfile	2	TRUE	39.21483354	0.000323359
65	rs62118464	A	G	A	G	0.0386868	0.0246	0.117488	0.0905	FALSE	FALSE	FALSE	ieu-a-1128	19	45617263	0.0243	127442	0.3115	ER- Breast cancer (Combined Oncoarray; iCOGS; GWAS meta analysis) || id:ieu-a-1128	ER- Breast cancer (Combined Oncoarray; iCOGS; GWAS meta analysis)	ER- Breast cancer (Combined Oncoarray; iCOGS; GWAS meta analysis) || ||	TRUE	igd	0.00644897	2.50E-09	exposure	TRUE	reported	XqEopJ	textfile	2	TRUE	35.98693863	0.000310363
66	rs62119175	A	G	A	G	-0.0873862	0.0738	0.037528	0.045	FALSE	FALSE	FALSE	ieu-a-1128	19	44530050	0.0329	127442	0.0248599	ER- Breast cancer (Combined Oncoarray; iCOGS; GWAS meta analysis) || id:ieu-a-1128	ER- Breast cancer (Combined Oncoarray; iCOGS; GWAS meta analysis)	ER- Breast cancer (Combined Oncoarray; iCOGS; GWAS meta analysis) || ||	TRUE	igd	0.0110917	5.80E-16	exposure	TRUE	reported	XqEopJ	textfile	2	TRUE	62.0711054	0.000551644
67	rs6544713	C	T	C	T	-0.0430102	-0.0041	0.676267	0.6963	FALSE	FALSE	FALSE	ieu-a-1128	2	44073881	0.0128	127442	0.7491	ER- Breast cancer (Combined Oncoarray; iCOGS; GWAS meta analysis) || id:ieu-a-1128	ER- Breast cancer (Combined Oncoarray; iCOGS; GWAS meta analysis)	ER- Breast cancer (Combined Oncoarray; iCOGS; GWAS meta analysis) || ||	TRUE	igd	0.00434887	1.80E-23	exposure	TRUE	reported	XqEopJ	textfile	2	TRUE	97.81153465	0.000809987
68	rs6602909	C	T	C	T	0.0251428	-0.0056	0.328949	0.3454	FALSE	FALSE	FALSE	ieu-a-1128	13	114551993	0.013	127442	0.6666	ER- Breast cancer (Combined Oncoarray; iCOGS; GWAS meta analysis) || id:ieu-a-1128	ER- Breast cancer (Combined Oncoarray; iCOGS; GWAS meta analysis)	ER- Breast cancer (Combined Oncoarray; iCOGS; GWAS meta analysis) || ||	TRUE	igd	0.00433279	1.10E-09	exposure	TRUE	reported	XqEopJ	textfile	2	TRUE	33.67379013	0.000279088
69	rs66781087	A	G	A	G	-0.0239658	0.0166	0.496909	0.512	FALSE	FALSE	FALSE	ieu-a-1128	18	47212159	0.0117	127442	0.1546	ER- Breast cancer (Combined Oncoarray; iCOGS; GWAS meta analysis) || id:ieu-a-1128	ER- Breast cancer (Combined Oncoarray; iCOGS; GWAS meta analysis)	ER- Breast cancer (Combined Oncoarray; iCOGS; GWAS meta analysis) || ||	TRUE	igd	0.00409714	1.70E-09	exposure	TRUE	reported	XqEopJ	textfile	2	TRUE	34.21544976	0.000287169
70	rs6920309	T	C	T	C	-0.0261561	0.0194	0.456844	0.4808	FALSE	FALSE	FALSE	ieu-a-1128	6	16134247	0.0118	127442	0.0993711	ER- Breast cancer (Combined Oncoarray; iCOGS; GWAS meta analysis) || id:ieu-a-1128	ER- Breast cancer (Combined Oncoarray; iCOGS; GWAS meta analysis)	ER- Breast cancer (Combined Oncoarray; iCOGS; GWAS meta analysis) || ||	TRUE	igd	0.00409511	1.50E-10	exposure	TRUE	reported	XqEopJ	textfile	2	TRUE	40.79574178	0.000339522
71	rs693	A	G	A	G	0.0885899	0.0291	0.520903	0.4981	FALSE	FALSE	FALSE	ieu-a-1128	2	21232195	0.0114	127442	0.0111099	ER- Breast cancer (Combined Oncoarray; iCOGS; GWAS meta analysis) || id:ieu-a-1128	ER- Breast cancer (Combined Oncoarray; iCOGS; GWAS meta analysis)	ER- Breast cancer (Combined Oncoarray; iCOGS; GWAS meta analysis) || ||	TRUE	igd	0.00406738	6.90E-109	exposure	TRUE	reported	XqEopJ	textfile	2	TRUE	474.3937135	0.003917227
72	rs7241918	T	G	T	G	-0.0466449	-0.0137	0.822907	0.8328	FALSE	FALSE	FALSE	ieu-a-1128	18	47160953	0.0153	127442	0.3697	ER- Breast cancer (Combined Oncoarray; iCOGS; GWAS meta analysis) || id:ieu-a-1128	ER- Breast cancer (Combined Oncoarray; iCOGS; GWAS meta analysis)	ER- Breast cancer (Combined Oncoarray; iCOGS; GWAS meta analysis) || ||	TRUE	igd	0.00534199	5.40E-18	exposure	TRUE	reported	XqEopJ	textfile	2	TRUE	76.24338881	0.000634148
73	rs72823020	A	T	A	T	-0.0342425	-0.0194	0.130419	0.1223	FALSE	TRUE	FALSE	ieu-a-1128	10	115797947	0.019	127442	0.3077	ER- Breast cancer (Combined Oncoarray; iCOGS; GWAS meta analysis) || id:ieu-a-1128	ER- Breast cancer (Combined Oncoarray; iCOGS; GWAS meta analysis)	ER- Breast cancer (Combined Oncoarray; iCOGS; GWAS meta analysis) || ||	TRUE	igd	0.00606482	4.30E-08	exposure	TRUE	reported	XqEopJ	textfile	2	TRUE	31.87829588	0.000265957
74	rs72836561	T	C	T	C	0.0698528	-0.0322	0.031483	0.0283	FALSE	FALSE	FALSE	ieu-a-1128	17	41926126	0.0385	127442	0.4022	ER- Breast cancer (Combined Oncoarray; iCOGS; GWAS meta analysis) || id:ieu-a-1128	ER- Breast cancer (Combined Oncoarray; iCOGS; GWAS meta analysis)	ER- Breast cancer (Combined Oncoarray; iCOGS; GWAS meta analysis) || ||	TRUE	igd	0.0116444	1.40E-09	exposure	TRUE	reported	XqEopJ	textfile	2	TRUE	35.98598604	0.000297564
75	rs72848251	A	G	A	G	0.0468904	-0.0119	0.19466	0.2057	FALSE	FALSE	FALSE	ieu-a-1128	6	32601288	0.0153	127442	0.4342	ER- Breast cancer (Combined Oncoarray; iCOGS; GWAS meta analysis) || id:ieu-a-1128	ER- Breast cancer (Combined Oncoarray; iCOGS; GWAS meta analysis)	ER- Breast cancer (Combined Oncoarray; iCOGS; GWAS meta analysis) || ||	TRUE	igd	0.00527215	1.40E-17	exposure	TRUE	reported	XqEopJ	textfile	2	TRUE	79.10289152	0.000689372
76	rs73042383	A	G	A	G	-0.108997	0.0099	0.016296	0.0186	FALSE	FALSE	FALSE	ieu-a-1128	19	46241332	0.0452	127442	0.8267	ER- Breast cancer (Combined Oncoarray; iCOGS; GWAS meta analysis) || id:ieu-a-1128	ER- Breast cancer (Combined Oncoarray; iCOGS; GWAS meta analysis)	ER- Breast cancer (Combined Oncoarray; iCOGS; GWAS meta analysis) || ||	TRUE	igd	0.0164001	3.10E-11	exposure	TRUE	reported	XqEopJ	textfile	2	TRUE	44.17088462	0.000380894
77	rs73066466	C	A	C	A	0.0252372	-6.00E-04	0.232683	0.2202	FALSE	FALSE	FALSE	ieu-a-1128	7	21599807	0.0141	127442	0.9635	ER- Breast cancer (Combined Oncoarray; iCOGS; GWAS meta analysis) || id:ieu-a-1128	ER- Breast cancer (Combined Oncoarray; iCOGS; GWAS meta analysis)	ER- Breast cancer (Combined Oncoarray; iCOGS; GWAS meta analysis) || ||	TRUE	igd	0.00483069	3.20E-08	exposure	TRUE	reported	XqEopJ	textfile	2	TRUE	27.29379983	0.000227432
78	rs740516	G	C	G	C	-0.0396353	-0.0157	0.151124	0.1667	FALSE	TRUE	FALSE	ieu-a-1128	17	67082962	0.016	127442	0.327	ER- Breast cancer (Combined Oncoarray; iCOGS; GWAS meta analysis) || id:ieu-a-1128	ER- Breast cancer (Combined Oncoarray; iCOGS; GWAS meta analysis)	ER- Breast cancer (Combined Oncoarray; iCOGS; GWAS meta analysis) || ||	TRUE	igd	0.00570498	4.90E-13	exposure	TRUE	reported	XqEopJ	textfile	2	TRUE	48.267638	0.000403062
79	rs74747585	C	T	C	T	-0.122871	-0.0269	0.025173	0.0198	FALSE	FALSE	FALSE	ieu-a-1128	19	45039971	0.0517	127442	0.6025	ER- Breast cancer (Combined Oncoarray; iCOGS; GWAS meta analysis) || id:ieu-a-1128	ER- Breast cancer (Combined Oncoarray; iCOGS; GWAS meta analysis)	ER- Breast cancer (Combined Oncoarray; iCOGS; GWAS meta analysis) || ||	TRUE	igd	0.0133069	3.40E-21	exposure	TRUE	reported	XqEopJ	textfile	2	TRUE	85.2599354	0.000740954
80	rs77542162	G	A	G	A	0.136856	-0.0028	0.022667	0.0193	FALSE	FALSE	FALSE	ieu-a-1128	17	67081278	0.0457	127442	0.9518	ER- Breast cancer (Combined Oncoarray; iCOGS; GWAS meta analysis) || id:ieu-a-1128	ER- Breast cancer (Combined Oncoarray; iCOGS; GWAS meta analysis)	ER- Breast cancer (Combined Oncoarray; iCOGS; GWAS meta analysis) || ||	TRUE	igd	0.0136755	9.30E-25	exposure	TRUE	reported	XqEopJ	textfile	2	TRUE	100.147764	0.00082984
81	rs77960347	G	A	G	A	-0.135212	-0.044	0.013239	0.0128	FALSE	FALSE	FALSE	ieu-a-1128	18	47109955	0.055	127442	0.4239	ER- Breast cancer (Combined Oncoarray; iCOGS; GWAS meta analysis) || id:ieu-a-1128	ER- Breast cancer (Combined Oncoarray; iCOGS; GWAS meta analysis)	ER- Breast cancer (Combined Oncoarray; iCOGS; GWAS meta analysis) || ||	TRUE	igd	0.0177656	1.50E-14	exposure	TRUE	reported	XqEopJ	textfile	2	TRUE	57.92562313	0.00047767
82	rs78824368	A	G	A	G	-0.0560085	0.0077	0.063861	0.0638	FALSE	FALSE	FALSE	ieu-a-1128	2	20891935	0.0245	127442	0.754201	ER- Breast cancer (Combined Oncoarray; iCOGS; GWAS meta analysis) || id:ieu-a-1128	ER- Breast cancer (Combined Oncoarray; iCOGS; GWAS meta analysis)	ER- Breast cancer (Combined Oncoarray; iCOGS; GWAS meta analysis) || ||	TRUE	igd	0.00834657	8.10E-12	exposure	TRUE	reported	XqEopJ	textfile	2	TRUE	45.02894827	0.000375071
83	rs79800183	C	T	C	T	-0.0817147	-0.0128	0.019287	0.0202	FALSE	FALSE	FALSE	ieu-a-1128	2	20978615	0.0438	127442	0.7698	ER- Breast cancer (Combined Oncoarray; iCOGS; GWAS meta analysis) || id:ieu-a-1128	ER- Breast cancer (Combined Oncoarray; iCOGS; GWAS meta analysis)	ER- Breast cancer (Combined Oncoarray; iCOGS; GWAS meta analysis) || ||	TRUE	igd	0.0153113	4.00E-08	exposure	TRUE	reported	XqEopJ	textfile	2	TRUE	28.48237824	0.000252602
84	rs964184	C	G	C	G	-0.0770978	0.0119	0.867255	0.8616	FALSE	TRUE	FALSE	ieu-a-1128	11	116648917	0.0163	127442	0.466	ER- Breast cancer (Combined Oncoarray; iCOGS; GWAS meta analysis) || id:ieu-a-1128	ER- Breast cancer (Combined Oncoarray; iCOGS; GWAS meta analysis)	ER- Breast cancer (Combined Oncoarray; iCOGS; GWAS meta analysis) || ||	TRUE	igd	0.00599351	3.60E-41	exposure	TRUE	reported	XqEopJ	textfile	2	TRUE	165.4708518	0.001368608
85	rs9923854	G	T	G	T	-0.0424354	-3.00E-04	0.097828	0.1048	FALSE	FALSE	FALSE	ieu-a-1128	16	57017002	0.0193	127442	0.988	ER- Breast cancer (Combined Oncoarray; iCOGS; GWAS meta analysis) || id:ieu-a-1128	ER- Breast cancer (Combined Oncoarray; iCOGS; GWAS meta analysis)	ER- Breast cancer (Combined Oncoarray; iCOGS; GWAS meta analysis) || ||	TRUE	igd	0.00689051	2.60E-10	exposure	TRUE	reported	XqEopJ	textfile	2	TRUE	37.92746933	0.000317862
	SNP	effect_allele.exposure	other_allele.exposure	effect_allele.outcome	other_allele.outcome	beta.exposure	beta.outcome	eaf.exposure	eaf.outcome	remove	palindromic	ambiguous	id.outcome	chr	pos	se.outcome	samplesize.outcome	pval.outcome	outcome	originalname.outcome	outcome.deprecated	mr_keep.outcome	data_source.outcome	se.exposure	pval.exposure	exposure	mr_keep.exposure	pval_origin.exposure	id.exposure	data_source.exposure	action	mr_keep	#VALUE!	#VALUE!
1	rs10864726	T	C	T	C	-0.0301771	-0.0245	0.60539	0.5843	FALSE	FALSE	FALSE	ieu-a-1128	1	230296153	0.0126	127442	0.0513499	ER- Breast cancer (Combined Oncoarray; iCOGS; GWAS meta analysis) || id:ieu-a-1128	ER- Breast cancer (Combined Oncoarray; iCOGS; GWAS meta analysis)	ER- Breast cancer (Combined Oncoarray; iCOGS; GWAS meta analysis) || ||	TRUE	igd	0.00422367	9.00E-13	exposure	TRUE	reported	Xppo0w	textfile	2	TRUE	51.0475668	0.000435099
2	rs117643180	A	C	A	C	-0.0849923	0.0666	0.025821	0.0245	FALSE	FALSE	FALSE	ieu-a-1128	17	7185779	0.0393	127442	0.0902402	ER- Breast cancer (Combined Oncoarray; iCOGS; GWAS meta analysis) || id:ieu-a-1128	ER- Breast cancer (Combined Oncoarray; iCOGS; GWAS meta analysis)	ER- Breast cancer (Combined Oncoarray; iCOGS; GWAS meta analysis) || ||	TRUE	igd	0.0130808	8.20E-11	exposure	TRUE	reported	Xppo0w	textfile	2	TRUE	42.21730955	0.000363413
3	rs2419604	G	A	G	A	0.0409399	0.0056	0.72335	0.7089	FALSE	FALSE	FALSE	ieu-a-1128	10	113944271	0.0128	127442	0.662599	ER- Breast cancer (Combined Oncoarray; iCOGS; GWAS meta analysis) || id:ieu-a-1128	ER- Breast cancer (Combined Oncoarray; iCOGS; GWAS meta analysis)	ER- Breast cancer (Combined Oncoarray; iCOGS; GWAS meta analysis) || ||	TRUE	igd	0.00461202	6.90E-19	exposure	TRUE	reported	Xppo0w	textfile	2	TRUE	78.79727361	0.000670815
4	rs2575876	A	G	A	G	-0.0316957	-0.0446	0.251996	0.2498	FALSE	FALSE	FALSE	ieu-a-1128	9	107665739	0.0131	127442	0.000640206	ER- Breast cancer (Combined Oncoarray; iCOGS; GWAS meta analysis) || id:ieu-a-1128	ER- Breast cancer (Combined Oncoarray; iCOGS; GWAS meta analysis)	ER- Breast cancer (Combined Oncoarray; iCOGS; GWAS meta analysis) || ||	TRUE	igd	0.00475019	2.50E-11	exposure	TRUE	reported	Xppo0w	textfile	2	TRUE	44.52241702	0.000378729
5	rs28929474	T	C	T	C	-0.158295	-0.0183	0.020014	0.0194	FALSE	FALSE	FALSE	ieu-a-1128	14	94844947	0.0458	127442	0.6893	ER- Breast cancer (Combined Oncoarray; iCOGS; GWAS meta analysis) || id:ieu-a-1128	ER- Breast cancer (Combined Oncoarray; iCOGS; GWAS meta analysis)	ER- Breast cancer (Combined Oncoarray; iCOGS; GWAS meta analysis) || ||	TRUE	igd	0.0147558	7.50E-27	exposure	TRUE	reported	Xppo0w	textfile	2	TRUE	115.0823904	0.00098292
6	rs35853021	T	G	T	G	-0.0292474	1.00E-04	0.357701	0.3462	FALSE	FALSE	FALSE	ieu-a-1128	15	58680643	0.0121	127442	0.9915	ER- Breast cancer (Combined Oncoarray; iCOGS; GWAS meta analysis) || id:ieu-a-1128	ER- Breast cancer (Combined Oncoarray; iCOGS; GWAS meta analysis)	ER- Breast cancer (Combined Oncoarray; iCOGS; GWAS meta analysis) || ||	TRUE	igd	0.00430506	1.10E-11	exposure	TRUE	reported	Xppo0w	textfile	2	TRUE	46.15471911	0.000393063
7	rs3824116	A	G	A	G	0.0314654	0.012	0.364556	0.3547	FALSE	FALSE	FALSE	ieu-a-1128	8	11650918	0.0127	127442	0.3433	ER- Breast cancer (Combined Oncoarray; iCOGS; GWAS meta analysis) || id:ieu-a-1128	ER- Breast cancer (Combined Oncoarray; iCOGS; GWAS meta analysis)	ER- Breast cancer (Combined Oncoarray; iCOGS; GWAS meta analysis) || ||	TRUE	igd	0.00429886	2.50E-13	exposure	TRUE	reported	Xppo0w	textfile	2	TRUE	53.57472007	0.00045871
8	rs4149307	T	C	T	C	0.0347025	0.0162	0.15539	0.1584	FALSE	FALSE	FALSE	ieu-a-1128	9	107589744	0.0155	127442	0.2959	ER- Breast cancer (Combined Oncoarray; iCOGS; GWAS meta analysis) || id:ieu-a-1128	ER- Breast cancer (Combined Oncoarray; iCOGS; GWAS meta analysis)	ER- Breast cancer (Combined Oncoarray; iCOGS; GWAS meta analysis) || ||	TRUE	igd	0.00566933	9.30E-10	exposure	TRUE	reported	Xppo0w	textfile	2	TRUE	37.46778777	0.000316105
9	rs429358	C	T	C	T	0.054874	-0.014	0.154879	0.1418	FALSE	FALSE	FALSE	ieu-a-1128	19	45411941	0.0169	127442	0.4085	ER- Breast cancer (Combined Oncoarray; iCOGS; GWAS meta analysis) || id:ieu-a-1128	ER- Breast cancer (Combined Oncoarray; iCOGS; GWAS meta analysis)	ER- Breast cancer (Combined Oncoarray; iCOGS; GWAS meta analysis) || ||	TRUE	igd	0.00571035	7.30E-22	exposure	TRUE	reported	Xppo0w	textfile	2	TRUE	92.34380849	0.000788269
10	rs585188	A	G	A	G	-0.0459785	-0.0175	0.255311	0.2632	FALSE	FALSE	FALSE	ieu-a-1128	5	41702897	0.0128	127442	0.1701	ER- Breast cancer (Combined Oncoarray; iCOGS; GWAS meta analysis) || id:ieu-a-1128	ER- Breast cancer (Combined Oncoarray; iCOGS; GWAS meta analysis)	ER- Breast cancer (Combined Oncoarray; iCOGS; GWAS meta analysis) || ||	TRUE	igd	0.00473538	2.70E-22	exposure	TRUE	reported	Xppo0w	textfile	2	TRUE	94.27573488	0.000803867
11	rs588136	T	C	T	C	0.0325783	0.0018	0.787692	0.7846	FALSE	FALSE	FALSE	ieu-a-1128	15	58730498	0.0139	127442	0.8962	ER- Breast cancer (Combined Oncoarray; iCOGS; GWAS meta analysis) || id:ieu-a-1128	ER- Breast cancer (Combined Oncoarray; iCOGS; GWAS meta analysis)	ER- Breast cancer (Combined Oncoarray; iCOGS; GWAS meta analysis) || ||	TRUE	igd	0.00505602	1.20E-10	exposure	TRUE	reported	Xppo0w	textfile	2	TRUE	41.51827202	0.000354985
12	rs72702354	G	A	G	A	-0.068998	-0.0256	0.041522	0.0444	FALSE	FALSE	FALSE	ieu-a-1128	14	94643207	0.0313	127442	0.4136	ER- Breast cancer (Combined Oncoarray; iCOGS; GWAS meta analysis) || id:ieu-a-1128	ER- Breast cancer (Combined Oncoarray; iCOGS; GWAS meta analysis)	ER- Breast cancer (Combined Oncoarray; iCOGS; GWAS meta analysis) || ||	TRUE	igd	0.0103685	2.80E-11	exposure	TRUE	reported	Xppo0w	textfile	2	TRUE	44.28341864	0.000378934
13	rs964184	C	G	C	G	-0.0486628	0.0119	0.867411	0.8616	FALSE	TRUE	FALSE	ieu-a-1128	11	116648917	0.0163	127442	0.466	ER- Breast cancer (Combined Oncoarray; iCOGS; GWAS meta analysis) || id:ieu-a-1128	ER- Breast cancer (Combined Oncoarray; iCOGS; GWAS meta analysis)	ER- Breast cancer (Combined Oncoarray; iCOGS; GWAS meta analysis) || ||	TRUE	igd	0.00608193	1.20E-15	exposure	TRUE	reported	Xppo0w	textfile	2	TRUE	64.01936374	0.000544699
14	rs9930957	T	C	T	C	0.0632021	-0.014	0.159786	0.157	FALSE	FALSE	FALSE	ieu-a-1128	16	72149923	0.0156	127442	0.37	ER- Breast cancer (Combined Oncoarray; iCOGS; GWAS meta analysis) || id:ieu-a-1128	ER- Breast cancer (Combined Oncoarray; iCOGS; GWAS meta analysis)	ER- Breast cancer (Combined Oncoarray; iCOGS; GWAS meta analysis) || ||	TRUE	igd	0.00562402	2.70E-29	exposure	TRUE	reported	Xppo0w	textfile	2	TRUE	126.2900992	0.00107256
15	rs9987289	G	A	G	A	0.0654579	0.0248	0.909164	0.9098	FALSE	FALSE	FALSE	ieu-a-1128	8	9183358	0.0204	127442	0.2242	ER- Breast cancer (Combined Oncoarray; iCOGS; GWAS meta analysis) || id:ieu-a-1128	ER- Breast cancer (Combined Oncoarray; iCOGS; GWAS meta analysis)	ER- Breast cancer (Combined Oncoarray; iCOGS; GWAS meta analysis) || ||	TRUE	igd	0.0071752	7.30E-20	exposure	TRUE	reported	Xppo0w	textfile	2	TRUE	83.22544282	0.000707708
	SNP	effect_allele.exposure	other_allele.exposure	effect_allele.outcome	other_allele.outcome	beta.exposure	beta.outcome	eaf.exposure	eaf.outcome	remove	palindromic	ambiguous	id.outcome	chr	pos	se.outcome	samplesize.outcome	pval.outcome	outcome	originalname.outcome	outcome.deprecated	mr_keep.outcome	data_source.outcome	se.exposure	pval.exposure	exposure	mr_keep.exposure	pval_origin.exposure	id.exposure	data_source.exposure	action	mr_keep	#VALUE!	#VALUE!
1	rs1002687	A	G	A	G	0.072981	0.0109	0.644748	0.6619	FALSE	FALSE	FALSE	ieu-a-1128	1	62963737	0.0122	127442	0.3747	ER- Breast cancer (Combined Oncoarray; iCOGS; GWAS meta analysis) || id:ieu-a-1128	ER- Breast cancer (Combined Oncoarray; iCOGS; GWAS meta analysis)	ER- Breast cancer (Combined Oncoarray; iCOGS; GWAS meta analysis) || ||	TRUE	igd	0.00405701	1.00E-74	exposure	TRUE	reported	Xdgsi8	textfile	2	TRUE	323.5992179	0.002439923
2	rs102275	C	T	C	T	-0.0380422	-0.0301	0.349755	0.3419	FALSE	FALSE	FALSE	ieu-a-1128	11	61557803	0.0119	127442	0.0117301	ER- Breast cancer (Combined Oncoarray; iCOGS; GWAS meta analysis) || id:ieu-a-1128	ER- Breast cancer (Combined Oncoarray; iCOGS; GWAS meta analysis)	ER- Breast cancer (Combined Oncoarray; iCOGS; GWAS meta analysis) || ||	TRUE	igd	0.00406143	1.50E-22	exposure	TRUE	reported	Xdgsi8	textfile	2	TRUE	87.73508558	0.000658267
3	rs1057558	C	T	C	T	-0.0330707	-0.0247	0.220332	0.2063	FALSE	FALSE	FALSE	ieu-a-1128	7	1062366	0.014	127442	0.0785199	ER- Breast cancer (Combined Oncoarray; iCOGS; GWAS meta analysis) || id:ieu-a-1128	ER- Breast cancer (Combined Oncoarray; iCOGS; GWAS meta analysis)	ER- Breast cancer (Combined Oncoarray; iCOGS; GWAS meta analysis) || ||	TRUE	igd	0.00468895	5.50E-13	exposure	TRUE	reported	Xdgsi8	textfile	2	TRUE	49.74341208	0.000375754
4	rs1077835	G	A	G	A	0.155283	0.0022	0.219724	0.2237	FALSE	FALSE	FALSE	ieu-a-1128	15	58723426	0.0135	127442	0.8706	ER- Breast cancer (Combined Oncoarray; iCOGS; GWAS meta analysis) || id:ieu-a-1128	ER- Breast cancer (Combined Oncoarray; iCOGS; GWAS meta analysis)	ER- Breast cancer (Combined Oncoarray; iCOGS; GWAS meta analysis) || ||	TRUE	igd	0.00469249	1.00E-200	exposure	TRUE	reported	Xdgsi8	textfile	2	TRUE	1095.068065	0.008268059
5	rs11071373	G	A	G	A	-0.0432052	-0.0182	0.194321	0.2049	FALSE	FALSE	FALSE	ieu-a-1128	15	58646053	0.0145	127442	0.2098	ER- Breast cancer (Combined Oncoarray; iCOGS; GWAS meta analysis) || id:ieu-a-1128	ER- Breast cancer (Combined Oncoarray; iCOGS; GWAS meta analysis)	ER- Breast cancer (Combined Oncoarray; iCOGS; GWAS meta analysis) || ||	TRUE	igd	0.00495001	3.40E-18	exposure	TRUE	reported	Xdgsi8	textfile	2	TRUE	76.18331864	0.000584499
6	rs11122449	T	C	T	C	0.0289639	-0.0208	0.744785	0.7219	FALSE	FALSE	FALSE	ieu-a-1128	1	230300481	0.0139	127442	0.134	ER- Breast cancer (Combined Oncoarray; iCOGS; GWAS meta analysis) || id:ieu-a-1128	ER- Breast cancer (Combined Oncoarray; iCOGS; GWAS meta analysis)	ER- Breast cancer (Combined Oncoarray; iCOGS; GWAS meta analysis) || ||	TRUE	igd	0.00446237	3.20E-11	exposure	TRUE	reported	Xdgsi8	textfile	2	TRUE	42.12917206	0.00031892
7	rs11239536	A	T	A	T	0.0295041	-0.0165	0.241487	0.2442	FALSE	TRUE	FALSE	ieu-a-1128	10	45978598	0.0132	127442	0.2091	ER- Breast cancer (Combined Oncoarray; iCOGS; GWAS meta analysis) || id:ieu-a-1128	ER- Breast cancer (Combined Oncoarray; iCOGS; GWAS meta analysis)	ER- Breast cancer (Combined Oncoarray; iCOGS; GWAS meta analysis) || ||	TRUE	igd	0.00454925	3.10E-11	exposure	TRUE	reported	Xdgsi8	textfile	2	TRUE	42.06153668	0.000318898
8	rs112875651	A	G	A	G	-0.0528956	0.0233	0.392346	0.3899	FALSE	FALSE	FALSE	ieu-a-1128	8	126506694	0.0122	127442	0.0552205	ER- Breast cancer (Combined Oncoarray; iCOGS; GWAS meta analysis) || id:ieu-a-1128	ER- Breast cancer (Combined Oncoarray; iCOGS; GWAS meta analysis)	ER- Breast cancer (Combined Oncoarray; iCOGS; GWAS meta analysis) || ||	TRUE	igd	0.00403285	2.10E-39	exposure	TRUE	reported	Xdgsi8	textfile	2	TRUE	172.0342655	0.001334119
9	rs11591147	T	G	T	G	-0.110337	-0.0622	0.017465	0.0172	FALSE	FALSE	FALSE	ieu-a-1128	1	55505647	0.0517	127442	0.2284	ER- Breast cancer (Combined Oncoarray; iCOGS; GWAS meta analysis) || id:ieu-a-1128	ER- Breast cancer (Combined Oncoarray; iCOGS; GWAS meta analysis)	ER- Breast cancer (Combined Oncoarray; iCOGS; GWAS meta analysis) || ||	TRUE	igd	0.0147962	6.10E-15	exposure	TRUE	reported	Xdgsi8	textfile	2	TRUE	55.60859944	0.00041782
10	rs117488242	G	A	G	A	-0.0383721	0.0096	0.131681	0.1489	FALSE	FALSE	FALSE	ieu-a-1128	10	5261832	0.0161	127442	0.548001	ER- Breast cancer (Combined Oncoarray; iCOGS; GWAS meta analysis) || id:ieu-a-1128	ER- Breast cancer (Combined Oncoarray; iCOGS; GWAS meta analysis)	ER- Breast cancer (Combined Oncoarray; iCOGS; GWAS meta analysis) || ||	TRUE	igd	0.00601798	1.50E-10	exposure	TRUE	reported	Xdgsi8	textfile	2	TRUE	40.65646876	0.000336716
11	rs117652230	G	T	G	T	0.0914391	0.0644	0.021791	0.0205	FALSE	FALSE	FALSE	ieu-a-1128	15	58507602	0.0464	127442	0.1653	ER- Breast cancer (Combined Oncoarray; iCOGS; GWAS meta analysis) || id:ieu-a-1128	ER- Breast cancer (Combined Oncoarray; iCOGS; GWAS meta analysis)	ER- Breast cancer (Combined Oncoarray; iCOGS; GWAS meta analysis) || ||	TRUE	igd	0.013769	3.60E-11	exposure	TRUE	reported	Xdgsi8	textfile	2	TRUE	44.10208132	0.000356453
12	rs11789603	T	C	T	C	0.0536897	-0.0128	0.108831	0.1048	FALSE	FALSE	FALSE	ieu-a-1128	9	107647019	0.0185	127442	0.4885	ER- Breast cancer (Combined Oncoarray; iCOGS; GWAS meta analysis) || id:ieu-a-1128	ER- Breast cancer (Combined Oncoarray; iCOGS; GWAS meta analysis)	ER- Breast cancer (Combined Oncoarray; iCOGS; GWAS meta analysis) || ||	TRUE	igd	0.00625085	1.30E-17	exposure	TRUE	reported	Xdgsi8	textfile	2	TRUE	73.77407957	0.000559145
13	rs12022410	G	A	G	A	0.0248328	-0.0048	0.532203	0.5521	FALSE	FALSE	FALSE	ieu-a-1128	1	66153933	0.0114	127442	0.674599	ER- Breast cancer (Combined Oncoarray; iCOGS; GWAS meta analysis) || id:ieu-a-1128	ER- Breast cancer (Combined Oncoarray; iCOGS; GWAS meta analysis)	ER- Breast cancer (Combined Oncoarray; iCOGS; GWAS meta analysis) || ||	TRUE	igd	0.00391093	3.50E-10	exposure	TRUE	reported	Xdgsi8	textfile	2	TRUE	40.31728661	0.000307055
14	rs1260326	C	T	C	T	-0.0639379	0.0102	0.60401	0.5981	FALSE	FALSE	FALSE	ieu-a-1128	2	27730940	0.0116	127442	0.3776	ER- Breast cancer (Combined Oncoarray; iCOGS; GWAS meta analysis) || id:ieu-a-1128	ER- Breast cancer (Combined Oncoarray; iCOGS; GWAS meta analysis)	ER- Breast cancer (Combined Oncoarray; iCOGS; GWAS meta analysis) || ||	TRUE	igd	0.00396948	5.20E-59	exposure	TRUE	reported	Xdgsi8	textfile	2	TRUE	259.4475057	0.001955578
15	rs12608026	G	T	G	T	0.0856668	-0.0211	0.04239	0.0446	FALSE	FALSE	FALSE	ieu-a-1128	18	47120499	0.0279	127442	0.4497	ER- Breast cancer (Combined Oncoarray; iCOGS; GWAS meta analysis) || id:ieu-a-1128	ER- Breast cancer (Combined Oncoarray; iCOGS; GWAS meta analysis)	ER- Breast cancer (Combined Oncoarray; iCOGS; GWAS meta analysis) || ||	TRUE	igd	0.00972574	2.50E-19	exposure	TRUE	reported	Xdgsi8	textfile	2	TRUE	77.5853598	0.000595809
16	rs13107325	T	C	T	C	-0.0500898	-0.0064	0.074275	0.069	FALSE	FALSE	FALSE	ieu-a-1128	4	103188709	0.0226	127442	0.776	ER- Breast cancer (Combined Oncoarray; iCOGS; GWAS meta analysis) || id:ieu-a-1128	ER- Breast cancer (Combined Oncoarray; iCOGS; GWAS meta analysis)	ER- Breast cancer (Combined Oncoarray; iCOGS; GWAS meta analysis) || ||	TRUE	igd	0.00740463	2.40E-12	exposure	TRUE	reported	Xdgsi8	textfile	2	TRUE	45.76061692	0.000345027
17	rs142158911	A	G	A	G	-0.0616141	0.0197	0.116705	0.1128	FALSE	FALSE	FALSE	ieu-a-1128	19	11190534	0.0186	127442	0.2884	ER- Breast cancer (Combined Oncoarray; iCOGS; GWAS meta analysis) || id:ieu-a-1128	ER- Breast cancer (Combined Oncoarray; iCOGS; GWAS meta analysis)	ER- Breast cancer (Combined Oncoarray; iCOGS; GWAS meta analysis) || ||	TRUE	igd	0.00608649	2.40E-24	exposure	TRUE	reported	Xdgsi8	textfile	2	TRUE	102.4769975	0.000782682
18	rs17699030	G	A	G	A	-0.116806	-0.0679	0.033705	0.0381	FALSE	FALSE	FALSE	ieu-a-1128	19	11330942	0.037	127442	0.0664492	ER- Breast cancer (Combined Oncoarray; iCOGS; GWAS meta analysis) || id:ieu-a-1128	ER- Breast cancer (Combined Oncoarray; iCOGS; GWAS meta analysis)	ER- Breast cancer (Combined Oncoarray; iCOGS; GWAS meta analysis) || ||	TRUE	igd	0.010748	7.00E-28	exposure	TRUE	reported	Xdgsi8	textfile	2	TRUE	118.1068232	0.000888719
19	rs17821056	A	C	A	C	-0.0247108	0.0118	0.599264	0.6054	FALSE	FALSE	FALSE	ieu-a-1128	15	58447572	0.012	127442	0.3264	ER- Breast cancer (Combined Oncoarray; iCOGS; GWAS meta analysis) || id:ieu-a-1128	ER- Breast cancer (Combined Oncoarray; iCOGS; GWAS meta analysis)	ER- Breast cancer (Combined Oncoarray; iCOGS; GWAS meta analysis) || ||	TRUE	igd	0.00399257	3.90E-09	exposure	TRUE	reported	Xdgsi8	textfile	2	TRUE	38.30615248	0.000293278
20	rs1800961	T	C	T	C	-0.0953227	-0.0573	0.030192	0.0332	FALSE	FALSE	FALSE	ieu-a-1128	20	43042364	0.0334	127442	0.0861192	ER- Breast cancer (Combined Oncoarray; iCOGS; GWAS meta analysis) || id:ieu-a-1128	ER- Breast cancer (Combined Oncoarray; iCOGS; GWAS meta analysis)	ER- Breast cancer (Combined Oncoarray; iCOGS; GWAS meta analysis) || ||	TRUE	igd	0.0113449	5.50E-17	exposure	TRUE	reported	Xdgsi8	textfile	2	TRUE	70.59782576	0.000532109
21	rs182611493	G	A	G	A	-0.103591	0.037	0.012519	0.0103	FALSE	FALSE	FALSE	ieu-a-1128	19	19458388	0.0875	127442	0.6725	ER- Breast cancer (Combined Oncoarray; iCOGS; GWAS meta analysis) || id:ieu-a-1128	ER- Breast cancer (Combined Oncoarray; iCOGS; GWAS meta analysis)	ER- Breast cancer (Combined Oncoarray; iCOGS; GWAS meta analysis) || ||	TRUE	igd	0.0187051	5.90E-09	exposure	TRUE	reported	Xdgsi8	textfile	2	TRUE	30.67072078	0.000265321
22	rs186696265	T	C	T	C	-0.117057	-0.1159	0.014358	0.0135	FALSE	FALSE	FALSE	ieu-a-1128	6	161111700	0.0529	127442	0.0284702	ER- Breast cancer (Combined Oncoarray; iCOGS; GWAS meta analysis) || id:ieu-a-1128	ER- Breast cancer (Combined Oncoarray; iCOGS; GWAS meta analysis)	ER- Breast cancer (Combined Oncoarray; iCOGS; GWAS meta analysis) || ||	TRUE	igd	0.016388	1.50E-13	exposure	TRUE	reported	Xdgsi8	textfile	2	TRUE	51.02028363	0.000387827
23	rs1883711	C	G	C	G	0.0619569	0.0305	0.031191	0.0374	FALSE	TRUE	FALSE	ieu-a-1128	20	39179822	0.0382	127442	0.4251	ER- Breast cancer (Combined Oncoarray; iCOGS; GWAS meta analysis) || id:ieu-a-1128	ER- Breast cancer (Combined Oncoarray; iCOGS; GWAS meta analysis)	ER- Breast cancer (Combined Oncoarray; iCOGS; GWAS meta analysis) || ||	TRUE	igd	0.0114139	1.20E-08	exposure	TRUE	reported	Xdgsi8	textfile	2	TRUE	29.46532482	0.000231994
24	rs1992442	C	A	C	A	0.0329854	0.0082	0.265042	0.265	FALSE	FALSE	FALSE	ieu-a-1128	8	19853389	0.0127	127442	0.5211	ER- Breast cancer (Combined Oncoarray; iCOGS; GWAS meta analysis) || id:ieu-a-1128	ER- Breast cancer (Combined Oncoarray; iCOGS; GWAS meta analysis)	ER- Breast cancer (Combined Oncoarray; iCOGS; GWAS meta analysis) || ||	TRUE	igd	0.00440657	1.60E-13	exposure	TRUE	reported	Xdgsi8	textfile	2	TRUE	56.0327791	0.000423888
25	rs2071379	G	A	G	A	-0.0245181	0.0241	0.596255	0.5956	FALSE	FALSE	FALSE	ieu-a-1128	17	26695832	0.0116	127442	0.0373104	ER- Breast cancer (Combined Oncoarray; iCOGS; GWAS meta analysis) || id:ieu-a-1128	ER- Breast cancer (Combined Oncoarray; iCOGS; GWAS meta analysis)	ER- Breast cancer (Combined Oncoarray; iCOGS; GWAS meta analysis) || ||	TRUE	igd	0.00395437	2.00E-09	exposure	TRUE	reported	Xdgsi8	textfile	2	TRUE	38.44315465	0.00028943
26	rs2245793	C	T	C	T	0.0456918	-0.0013	0.901799	0.9001	FALSE	FALSE	FALSE	ieu-a-1128	9	107563603	0.0193	127442	0.9457	ER- Breast cancer (Combined Oncoarray; iCOGS; GWAS meta analysis) || id:ieu-a-1128	ER- Breast cancer (Combined Oncoarray; iCOGS; GWAS meta analysis)	ER- Breast cancer (Combined Oncoarray; iCOGS; GWAS meta analysis) || ||	TRUE	igd	0.00651866	1.20E-13	exposure	TRUE	reported	Xdgsi8	textfile	2	TRUE	49.13148319	0.00036977
27	rs2286276	T	C	T	C	-0.0248111	-0.0021	0.28432	0.2711	FALSE	FALSE	FALSE	ieu-a-1128	7	72987354	0.0134	127442	0.8725	ER- Breast cancer (Combined Oncoarray; iCOGS; GWAS meta analysis) || id:ieu-a-1128	ER- Breast cancer (Combined Oncoarray; iCOGS; GWAS meta analysis)	ER- Breast cancer (Combined Oncoarray; iCOGS; GWAS meta analysis) || ||	TRUE	igd	0.00430777	8.00E-09	exposure	TRUE	reported	Xdgsi8	textfile	2	TRUE	33.17317375	0.000250523
28	rs261290	C	T	C	T	-0.146608	-0.001	0.654653	0.6686	FALSE	FALSE	FALSE	ieu-a-1128	15	58678720	0.0123	127442	0.9369	ER- Breast cancer (Combined Oncoarray; iCOGS; GWAS meta analysis) || id:ieu-a-1128	ER- Breast cancer (Combined Oncoarray; iCOGS; GWAS meta analysis)	ER- Breast cancer (Combined Oncoarray; iCOGS; GWAS meta analysis) || ||	TRUE	igd	0.00408943	1.00E-200	exposure	TRUE	reported	Xdgsi8	textfile	2	TRUE	1285.256418	0.00971879
29	rs2642438	G	A	G	A	0.0318321	-0.0193	0.703815	0.7128	FALSE	FALSE	FALSE	ieu-a-1128	1	220970028	0.0128	127442	0.1335	ER- Breast cancer (Combined Oncoarray; iCOGS; GWAS meta analysis) || id:ieu-a-1128	ER- Breast cancer (Combined Oncoarray; iCOGS; GWAS meta analysis)	ER- Breast cancer (Combined Oncoarray; iCOGS; GWAS meta analysis) || ||	TRUE	igd	0.00425377	4.60E-15	exposure	TRUE	reported	Xdgsi8	textfile	2	TRUE	55.99929672	0.000422457
30	rs2740488	C	A	C	A	-0.0483609	-0.0452	0.265321	0.2634	FALSE	FALSE	FALSE	ieu-a-1128	9	107661742	0.0129	127442	0.000457099	ER- Breast cancer (Combined Oncoarray; iCOGS; GWAS meta analysis) || id:ieu-a-1128	ER- Breast cancer (Combined Oncoarray; iCOGS; GWAS meta analysis)	ER- Breast cancer (Combined Oncoarray; iCOGS; GWAS meta analysis) || ||	TRUE	igd	0.00441008	1.10E-28	exposure	TRUE	reported	Xdgsi8	textfile	2	TRUE	120.2529706	0.000911776
31	rs2792735	A	G	A	G	-0.0356718	0.0071	0.720377	0.7043	FALSE	FALSE	FALSE	ieu-a-1128	10	113921825	0.0127	127442	0.5764	ER- Breast cancer (Combined Oncoarray; iCOGS; GWAS meta analysis) || id:ieu-a-1128	ER- Breast cancer (Combined Oncoarray; iCOGS; GWAS meta analysis)	ER- Breast cancer (Combined Oncoarray; iCOGS; GWAS meta analysis) || ||	TRUE	igd	0.00432639	7.10E-17	exposure	TRUE	reported	Xdgsi8	textfile	2	TRUE	67.98274815	0.00051264
32	rs3087611	T	A	T	A	-0.0847244	-0.0209	0.017895	0.0183	FALSE	TRUE	FALSE	ieu-a-1128	11	116645336	0.0473	127442	0.6592	ER- Breast cancer (Combined Oncoarray; iCOGS; GWAS meta analysis) || id:ieu-a-1128	ER- Breast cancer (Combined Oncoarray; iCOGS; GWAS meta analysis)	ER- Breast cancer (Combined Oncoarray; iCOGS; GWAS meta analysis) || ||	TRUE	igd	0.0147519	2.10E-08	exposure	TRUE	reported	Xdgsi8	textfile	2	TRUE	32.98534907	0.000252311
33	rs34002646	G	A	G	A	-0.0676141	-0.025	0.195806	0.1946	FALSE	FALSE	FALSE	ieu-a-1128	2	21425323	0.0144	127442	0.08323	ER- Breast cancer (Combined Oncoarray; iCOGS; GWAS meta analysis) || id:ieu-a-1128	ER- Breast cancer (Combined Oncoarray; iCOGS; GWAS meta analysis)	ER- Breast cancer (Combined Oncoarray; iCOGS; GWAS meta analysis) || ||	TRUE	igd	0.00490157	1.30E-44	exposure	TRUE	reported	Xdgsi8	textfile	2	TRUE	190.2848116	0.001439764
34	rs34514836	C	A	C	A	-0.0316392	0.0075	0.119403	0.1184	FALSE	FALSE	FALSE	ieu-a-1128	19	46385438	0.0178	127442	0.673	ER- Breast cancer (Combined Oncoarray; iCOGS; GWAS meta analysis) || id:ieu-a-1128	ER- Breast cancer (Combined Oncoarray; iCOGS; GWAS meta analysis)	ER- Breast cancer (Combined Oncoarray; iCOGS; GWAS meta analysis) || ||	TRUE	igd	0.00601893	1.90E-08	exposure	TRUE	reported	Xdgsi8	textfile	2	TRUE	27.63200524	0.00021051
35	rs3764261	A	C	A	C	0.0985194	0.0082	0.324455	0.3181	FALSE	FALSE	FALSE	ieu-a-1128	16	56993324	0.012	127442	0.4947	ER- Breast cancer (Combined Oncoarray; iCOGS; GWAS meta analysis) || id:ieu-a-1128	ER- Breast cancer (Combined Oncoarray; iCOGS; GWAS meta analysis)	ER- Breast cancer (Combined Oncoarray; iCOGS; GWAS meta analysis) || ||	TRUE	igd	0.00414714	3.90E-129	exposure	TRUE	reported	Xdgsi8	textfile	2	TRUE	564.3468734	0.004254831
36	rs3768321	T	G	T	G	-0.0281467	0.0167	0.196522	0.1948	FALSE	FALSE	FALSE	ieu-a-1128	1	40035928	0.015	127442	0.2658	ER- Breast cancer (Combined Oncoarray; iCOGS; GWAS meta analysis) || id:ieu-a-1128	ER- Breast cancer (Combined Oncoarray; iCOGS; GWAS meta analysis)	ER- Breast cancer (Combined Oncoarray; iCOGS; GWAS meta analysis) || ||	TRUE	igd	0.00489553	4.30E-09	exposure	TRUE	reported	Xdgsi8	textfile	2	TRUE	33.05639854	0.00025019
37	rs3770586	T	C	T	C	-0.0222933	0.0135	0.48397	0.4771	FALSE	FALSE	FALSE	ieu-a-1128	2	169828995	0.012	127442	0.2573	ER- Breast cancer (Combined Oncoarray; iCOGS; GWAS meta analysis) || id:ieu-a-1128	ER- Breast cancer (Combined Oncoarray; iCOGS; GWAS meta analysis)	ER- Breast cancer (Combined Oncoarray; iCOGS; GWAS meta analysis) || ||	TRUE	igd	0.00390159	5.40E-09	exposure	TRUE	reported	Xdgsi8	textfile	2	TRUE	32.64866756	0.00024824
38	rs3800461	C	G	C	G	-0.0403426	-0.013	0.115071	0.1201	FALSE	TRUE	FALSE	ieu-a-1128	6	34616322	0.0176	127442	0.462	ER- Breast cancer (Combined Oncoarray; iCOGS; GWAS meta analysis) || id:ieu-a-1128	ER- Breast cancer (Combined Oncoarray; iCOGS; GWAS meta analysis)	ER- Breast cancer (Combined Oncoarray; iCOGS; GWAS meta analysis) || ||	TRUE	igd	0.00610633	5.60E-12	exposure	TRUE	reported	Xdgsi8	textfile	2	TRUE	43.64828925	0.000331461
39	rs4008004	A	C	A	C	0.0319483	0.0058	0.221842	0.2211	FALSE	FALSE	FALSE	ieu-a-1128	9	15300968	0.0135	127442	0.667599	ER- Breast cancer (Combined Oncoarray; iCOGS; GWAS meta analysis) || id:ieu-a-1128	ER- Breast cancer (Combined Oncoarray; iCOGS; GWAS meta analysis)	ER- Breast cancer (Combined Oncoarray; iCOGS; GWAS meta analysis) || ||	TRUE	igd	0.00469531	2.10E-12	exposure	TRUE	reported	Xdgsi8	textfile	2	TRUE	46.29850477	0.000352401
40	rs4149307	T	C	T	C	0.0440091	0.0162	0.155378	0.1584	FALSE	FALSE	FALSE	ieu-a-1128	9	107589744	0.0155	127442	0.2959	ER- Breast cancer (Combined Oncoarray; iCOGS; GWAS meta analysis) || id:ieu-a-1128	ER- Breast cancer (Combined Oncoarray; iCOGS; GWAS meta analysis)	ER- Breast cancer (Combined Oncoarray; iCOGS; GWAS meta analysis) || ||	TRUE	igd	0.00534081	2.10E-17	exposure	TRUE	reported	Xdgsi8	textfile	2	TRUE	67.90014756	0.000508355
41	rs4860948	A	T	A	T	0.0324073	-1.00E-04	0.244353	0.2242	FALSE	TRUE	FALSE	ieu-a-1128	4	69340991	0.0158	127442	0.9973	ER- Breast cancer (Combined Oncoarray; iCOGS; GWAS meta analysis) || id:ieu-a-1128	ER- Breast cancer (Combined Oncoarray; iCOGS; GWAS meta analysis)	ER- Breast cancer (Combined Oncoarray; iCOGS; GWAS meta analysis) || ||	TRUE	igd	0.00453237	2.70E-13	exposure	TRUE	reported	Xdgsi8	textfile	2	TRUE	51.12519605	0.00038784
42	rs496654	C	A	C	A	0.0222482	-0.0043	0.517239	0.5332	FALSE	FALSE	FALSE	ieu-a-1128	1	234851165	0.0119	127442	0.7177	ER- Breast cancer (Combined Oncoarray; iCOGS; GWAS meta analysis) || id:ieu-a-1128	ER- Breast cancer (Combined Oncoarray; iCOGS; GWAS meta analysis)	ER- Breast cancer (Combined Oncoarray; iCOGS; GWAS meta analysis) || ||	TRUE	igd	0.00388546	2.40E-09	exposure	TRUE	reported	Xdgsi8	textfile	2	TRUE	32.78724117	0.000247197
43	rs4986970	T	A	T	A	-0.0631405	-0.0438	0.033926	0.03	FALSE	TRUE	FALSE	ieu-a-1128	16	67976320	0.0354	127442	0.216	ER- Breast cancer (Combined Oncoarray; iCOGS; GWAS meta analysis) || id:ieu-a-1128	ER- Breast cancer (Combined Oncoarray; iCOGS; GWAS meta analysis)	ER- Breast cancer (Combined Oncoarray; iCOGS; GWAS meta analysis) || ||	TRUE	igd	0.0107623	1.80E-09	exposure	TRUE	reported	Xdgsi8	textfile	2	TRUE	34.41960211	0.00026133
44	rs5167	G	T	G	T	0.0402569	0.0256	0.35226	0.3569	FALSE	FALSE	FALSE	ieu-a-1128	19	45448465	0.012	127442	0.0337901	ER- Breast cancer (Combined Oncoarray; iCOGS; GWAS meta analysis) || id:ieu-a-1128	ER- Breast cancer (Combined Oncoarray; iCOGS; GWAS meta analysis)	ER- Breast cancer (Combined Oncoarray; iCOGS; GWAS meta analysis) || ||	TRUE	igd	0.00406102	1.00E-23	exposure	TRUE	reported	Xdgsi8	textfile	2	TRUE	98.26761167	0.000739562
45	rs525028	A	G	A	G	-0.0666488	0.031	0.708543	0.6833	FALSE	FALSE	FALSE	ieu-a-1128	11	116705516	0.0125	127442	0.0131701	ER- Breast cancer (Combined Oncoarray; iCOGS; GWAS meta analysis) || id:ieu-a-1128	ER- Breast cancer (Combined Oncoarray; iCOGS; GWAS meta analysis)	ER- Breast cancer (Combined Oncoarray; iCOGS; GWAS meta analysis) || ||	TRUE	igd	0.00429327	3.00E-56	exposure	TRUE	reported	Xdgsi8	textfile	2	TRUE	240.9951294	0.001834659
46	rs56030824	A	G	A	G	-0.0336748	4.00E-04	0.323119	0.3254	FALSE	FALSE	FALSE	ieu-a-1128	11	47397353	0.0121	127442	0.9735	ER- Breast cancer (Combined Oncoarray; iCOGS; GWAS meta analysis) || id:ieu-a-1128	ER- Breast cancer (Combined Oncoarray; iCOGS; GWAS meta analysis)	ER- Breast cancer (Combined Oncoarray; iCOGS; GWAS meta analysis) || ||	TRUE	igd	0.00415006	1.40E-16	exposure	TRUE	reported	Xdgsi8	textfile	2	TRUE	65.84173991	0.000496038
47	rs5744672	C	T	C	T	0.0321298	0.0106	0.384185	0.3949	FALSE	FALSE	FALSE	ieu-a-1128	5	74877803	0.0115	127442	0.3567	ER- Breast cancer (Combined Oncoarray; iCOGS; GWAS meta analysis) || id:ieu-a-1128	ER- Breast cancer (Combined Oncoarray; iCOGS; GWAS meta analysis)	ER- Breast cancer (Combined Oncoarray; iCOGS; GWAS meta analysis) || ||	TRUE	igd	0.00399179	6.40E-16	exposure	TRUE	reported	Xdgsi8	textfile	2	TRUE	64.7859263	0.000488469
48	rs58542926	T	C	T	C	-0.0884372	0.0269	0.074383	0.0767	FALSE	FALSE	FALSE	ieu-a-1128	19	19379549	0.0214	127442	0.2083	ER- Breast cancer (Combined Oncoarray; iCOGS; GWAS meta analysis) || id:ieu-a-1128	ER- Breast cancer (Combined Oncoarray; iCOGS; GWAS meta analysis)	ER- Breast cancer (Combined Oncoarray; iCOGS; GWAS meta analysis) || ||	TRUE	igd	0.00740681	1.30E-35	exposure	TRUE	reported	Xdgsi8	textfile	2	TRUE	142.5632408	0.001076973
49	rs5880	C	G	C	G	-0.106874	6.00E-04	0.054979	0.0554	FALSE	TRUE	FALSE	ieu-a-1128	16	57015091	0.0283	127442	0.9831	ER- Breast cancer (Combined Oncoarray; iCOGS; GWAS meta analysis) || id:ieu-a-1128	ER- Breast cancer (Combined Oncoarray; iCOGS; GWAS meta analysis)	ER- Breast cancer (Combined Oncoarray; iCOGS; GWAS meta analysis) || ||	TRUE	igd	0.00849893	2.50E-38	exposure	TRUE	reported	Xdgsi8	textfile	2	TRUE	158.1304926	0.001186895
50	rs6090719	G	T	G	T	0.0265186	0.0053	0.74565	0.7617	FALSE	FALSE	FALSE	ieu-a-1128	20	46342197	0.014	127442	0.7032	ER- Breast cancer (Combined Oncoarray; iCOGS; GWAS meta analysis) || id:ieu-a-1128	ER- Breast cancer (Combined Oncoarray; iCOGS; GWAS meta analysis)	ER- Breast cancer (Combined Oncoarray; iCOGS; GWAS meta analysis) || ||	TRUE	igd	0.00450218	3.80E-09	exposure	TRUE	reported	Xdgsi8	textfile	2	TRUE	34.69408805	0.000266746
51	rs635634	T	C	T	C	0.0361024	0.0339	0.183554	0.2023	FALSE	FALSE	FALSE	ieu-a-1128	9	136155000	0.0142	127442	0.0166299	ER- Breast cancer (Combined Oncoarray; iCOGS; GWAS meta analysis) || id:ieu-a-1128	ER- Breast cancer (Combined Oncoarray; iCOGS; GWAS meta analysis)	ER- Breast cancer (Combined Oncoarray; iCOGS; GWAS meta analysis) || ||	TRUE	igd	0.00503461	6.90E-14	exposure	TRUE	reported	Xdgsi8	textfile	2	TRUE	51.42099538	0.000390655
52	rs660240	C	T	C	T	0.0312591	0.0019	0.78472	0.7866	FALSE	FALSE	FALSE	ieu-a-1128	1	109817838	0.0138	127442	0.8896	ER- Breast cancer (Combined Oncoarray; iCOGS; GWAS meta analysis) || id:ieu-a-1128	ER- Breast cancer (Combined Oncoarray; iCOGS; GWAS meta analysis)	ER- Breast cancer (Combined Oncoarray; iCOGS; GWAS meta analysis) || ||	TRUE	igd	0.00472719	2.20E-11	exposure	TRUE	reported	Xdgsi8	textfile	2	TRUE	43.7267121	0.000330142
53	rs66781087	A	G	A	G	0.0312827	0.0166	0.496916	0.512	FALSE	FALSE	FALSE	ieu-a-1128	18	47212159	0.0117	127442	0.1546	ER- Breast cancer (Combined Oncoarray; iCOGS; GWAS meta analysis) || id:ieu-a-1128	ER- Breast cancer (Combined Oncoarray; iCOGS; GWAS meta analysis)	ER- Breast cancer (Combined Oncoarray; iCOGS; GWAS meta analysis) || ||	TRUE	igd	0.00391147	1.10E-15	exposure	TRUE	reported	Xdgsi8	textfile	2	TRUE	63.96294513	0.000489285
54	rs676388	C	T	C	T	0.0257041	-0.0054	0.532696	0.4909	FALSE	FALSE	FALSE	ieu-a-1128	19	49211969	0.0115	127442	0.637699	ER- Breast cancer (Combined Oncoarray; iCOGS; GWAS meta analysis) || id:ieu-a-1128	ER- Breast cancer (Combined Oncoarray; iCOGS; GWAS meta analysis)	ER- Breast cancer (Combined Oncoarray; iCOGS; GWAS meta analysis) || ||	TRUE	igd	0.00389541	2.90E-11	exposure	TRUE	reported	Xdgsi8	textfile	2	TRUE	43.54100556	0.000328938
55	rs6882345	A	G	A	G	0.0291503	-0.0085	0.632863	0.6334	FALSE	FALSE	FALSE	ieu-a-1128	5	156397673	0.0123	127442	0.489	ER- Breast cancer (Combined Oncoarray; iCOGS; GWAS meta analysis) || id:ieu-a-1128	ER- Breast cancer (Combined Oncoarray; iCOGS; GWAS meta analysis)	ER- Breast cancer (Combined Oncoarray; iCOGS; GWAS meta analysis) || ||	TRUE	igd	0.00402438	5.50E-13	exposure	TRUE	reported	Xdgsi8	textfile	2	TRUE	52.4672248	0.00039487
56	rs6938647	C	A	C	A	-0.0268582	7.00E-04	0.782336	0.7768	FALSE	FALSE	FALSE	ieu-a-1128	6	160986915	0.014	127442	0.9596	ER- Breast cancer (Combined Oncoarray; iCOGS; GWAS meta analysis) || id:ieu-a-1128	ER- Breast cancer (Combined Oncoarray; iCOGS; GWAS meta analysis)	ER- Breast cancer (Combined Oncoarray; iCOGS; GWAS meta analysis) || ||	TRUE	igd	0.0047677	8.40E-09	exposure	TRUE	reported	Xdgsi8	textfile	2	TRUE	31.73481467	0.000245677
57	rs72836561	T	C	T	C	-0.0862827	-0.0322	0.031483	0.0283	FALSE	FALSE	FALSE	ieu-a-1128	17	41926126	0.0385	127442	0.4022	ER- Breast cancer (Combined Oncoarray; iCOGS; GWAS meta analysis) || id:ieu-a-1128	ER- Breast cancer (Combined Oncoarray; iCOGS; GWAS meta analysis)	ER- Breast cancer (Combined Oncoarray; iCOGS; GWAS meta analysis) || ||	TRUE	igd	0.0111226	3.70E-15	exposure	TRUE	reported	Xdgsi8	textfile	2	TRUE	60.17759338	0.000454005
58	rs72997616	A	C	A	C	-0.0664556	0.0343	0.094064	0.1082	FALSE	FALSE	FALSE	ieu-a-1128	11	75474195	0.0182	127442	0.0599198	ER- Breast cancer (Combined Oncoarray; iCOGS; GWAS meta analysis) || id:ieu-a-1128	ER- Breast cancer (Combined Oncoarray; iCOGS; GWAS meta analysis)	ER- Breast cancer (Combined Oncoarray; iCOGS; GWAS meta analysis) || ||	TRUE	igd	0.00668532	1.00E-22	exposure	TRUE	reported	Xdgsi8	textfile	2	TRUE	98.81406525	0.000752686
59	rs7551124	T	C	T	C	0.0352035	0.0297	0.875389	0.8778	FALSE	FALSE	FALSE	ieu-a-1128	1	23785760	0.0174	127442	0.0886809	ER- Breast cancer (Combined Oncoarray; iCOGS; GWAS meta analysis) || id:ieu-a-1128	ER- Breast cancer (Combined Oncoarray; iCOGS; GWAS meta analysis)	ER- Breast cancer (Combined Oncoarray; iCOGS; GWAS meta analysis) || ||	TRUE	igd	0.00586253	7.90E-10	exposure	TRUE	reported	Xdgsi8	textfile	2	TRUE	36.05799148	0.00027037
60	rs77960347	G	A	G	A	0.313193	-0.044	0.013239	0.0128	FALSE	FALSE	FALSE	ieu-a-1128	18	47109955	0.055	127442	0.4239	ER- Breast cancer (Combined Oncoarray; iCOGS; GWAS meta analysis) || id:ieu-a-1128	ER- Breast cancer (Combined Oncoarray; iCOGS; GWAS meta analysis)	ER- Breast cancer (Combined Oncoarray; iCOGS; GWAS meta analysis) || ||	TRUE	igd	0.0169597	4.70E-77	exposure	TRUE	reported	Xdgsi8	textfile	2	TRUE	341.0262128	0.002562839
61	rs907866	A	G	A	G	-0.0369483	6.00E-04	0.443236	0.4625	FALSE	FALSE	FALSE	ieu-a-1128	2	20371380	0.0115	127442	0.9553	ER- Breast cancer (Combined Oncoarray; iCOGS; GWAS meta analysis) || id:ieu-a-1128	ER- Breast cancer (Combined Oncoarray; iCOGS; GWAS meta analysis)	ER- Breast cancer (Combined Oncoarray; iCOGS; GWAS meta analysis) || ||	TRUE	igd	0.00392294	9.10E-22	exposure	TRUE	reported	Xdgsi8	textfile	2	TRUE	88.70857254	0.000673791
62	rs9304381	T	C	T	C	0.0849387	-0.0073	0.818434	0.8255	FALSE	FALSE	FALSE	ieu-a-1128	18	47158234	0.0151	127442	0.6306	ER- Breast cancer (Combined Oncoarray; iCOGS; GWAS meta analysis) || id:ieu-a-1128	ER- Breast cancer (Combined Oncoarray; iCOGS; GWAS meta analysis)	ER- Breast cancer (Combined Oncoarray; iCOGS; GWAS meta analysis) || ||	TRUE	igd	0.00504104	2.10E-64	exposure	TRUE	reported	Xdgsi8	textfile	2	TRUE	283.9036215	0.002144171
63	rs9923854	G	T	G	T	0.0467024	-3.00E-04	0.097843	0.1048	FALSE	FALSE	FALSE	ieu-a-1128	16	57017002	0.0193	127442	0.988	ER- Breast cancer (Combined Oncoarray; iCOGS; GWAS meta analysis) || id:ieu-a-1128	ER- Breast cancer (Combined Oncoarray; iCOGS; GWAS meta analysis)	ER- Breast cancer (Combined Oncoarray; iCOGS; GWAS meta analysis) || ||	TRUE	igd	0.00658632	2.60E-12	exposure	TRUE	reported	Xdgsi8	textfile	2	TRUE	50.27970764	0.000385053
64	rs998075	G	A	G	A	-0.023292	-0.0036	0.466103	0.4806	FALSE	FALSE	FALSE	ieu-a-1128	6	160468278	0.0113	127442	0.7487	ER- Breast cancer (Combined Oncoarray; iCOGS; GWAS meta analysis) || id:ieu-a-1128	ER- Breast cancer (Combined Oncoarray; iCOGS; GWAS meta analysis)	ER- Breast cancer (Combined Oncoarray; iCOGS; GWAS meta analysis) || ||	TRUE	igd	0.00390555	3.50E-09	exposure	TRUE	reported	Xdgsi8	textfile	2	TRUE	35.56715754	0.000270012
65	rs9987289	G	A	G	A	0.0924825	0.0248	0.909151	0.9098	FALSE	FALSE	FALSE	ieu-a-1128	8	9183358	0.0204	127442	0.2242	ER- Breast cancer (Combined Oncoarray; iCOGS; GWAS meta analysis) || id:ieu-a-1128	ER- Breast cancer (Combined Oncoarray; iCOGS; GWAS meta analysis)	ER- Breast cancer (Combined Oncoarray; iCOGS; GWAS meta analysis) || ||	TRUE	igd	0.00675827	4.10E-43	exposure	TRUE	reported	Xdgsi8	textfile	2	TRUE	187.261305	0.00141288
	SNP	effect_allele.exposure	other_allele.exposure	effect_allele.outcome	other_allele.outcome	beta.exposure	beta.outcome	eaf.exposure	eaf.outcome	remove	palindromic	ambiguous	id.outcome	chr	pos	se.outcome	samplesize.outcome	pval.outcome	outcome	originalname.outcome	outcome.deprecated	mr_keep.outcome	data_source.outcome	se.exposure	pval.exposure	exposure	mr_keep.exposure	pval_origin.exposure	id.exposure	data_source.exposure	action	mr_keep	#VALUE!	#VALUE!
1	rs10073421	G	T	G	T	0.0963038	0.007	0.461279	0.4569	FALSE	FALSE	FALSE	ieu-a-1128	5	14870606	0.0122	127442	0.565501	ER- Breast cancer (Combined Oncoarray; iCOGS; GWAS meta analysis) || id:ieu-a-1128	ER- Breast cancer (Combined Oncoarray; iCOGS; GWAS meta analysis)	ER- Breast cancer (Combined Oncoarray; iCOGS; GWAS meta analysis) || ||	TRUE	igd	0.00412176	4.90E-125	exposure	TRUE	reported	yWfSyC	textfile	2	TRUE	545.9105	0.0046094
2	rs1018764	C	T	C	T	-0.0923824	-0.0149	0.631896	0.6454	FALSE	FALSE	FALSE	ieu-a-1128	22	19172006	0.012	127442	0.214	ER- Breast cancer (Combined Oncoarray; iCOGS; GWAS meta analysis) || id:ieu-a-1128	ER- Breast cancer (Combined Oncoarray; iCOGS; GWAS meta analysis)	ER- Breast cancer (Combined Oncoarray; iCOGS; GWAS meta analysis) || ||	TRUE	igd	0.00424664	8.30E-108	exposure	TRUE	reported	yWfSyC	textfile	2	TRUE	473.2466941	0.003970312
3	rs1047891	A	C	A	C	-0.040933	0.0361	0.315012	0.3103	FALSE	FALSE	FALSE	ieu-a-1128	2	211540507	0.0126	127442	0.00423204	ER- Breast cancer (Combined Oncoarray; iCOGS; GWAS meta analysis) || id:ieu-a-1128	ER- Breast cancer (Combined Oncoarray; iCOGS; GWAS meta analysis)	ER- Breast cancer (Combined Oncoarray; iCOGS; GWAS meta analysis) || ||	TRUE	igd	0.00442051	1.60E-20	exposure	TRUE	reported	yWfSyC	textfile	2	TRUE	85.74373475	0.000723081
4	rs115601009	T	C	T	C	-0.128693	-0.0483	0.010017	0.0084	FALSE	FALSE	FALSE	ieu-a-1128	5	14813840	0.0703	127442	0.4917	ER- Breast cancer (Combined Oncoarray; iCOGS; GWAS meta analysis) || id:ieu-a-1128	ER- Breast cancer (Combined Oncoarray; iCOGS; GWAS meta analysis)	ER- Breast cancer (Combined Oncoarray; iCOGS; GWAS meta analysis) || ||	TRUE	igd	0.0207413	7.90E-10	exposure	TRUE	reported	yWfSyC	textfile	2	TRUE	38.49797655	0.000328477
5	rs117185818	C	T	C	T	-0.198455	-0.0619	0.06338	0.0588	FALSE	FALSE	FALSE	ieu-a-1128	17	6712357	0.0258	127442	0.0162301	ER- Breast cancer (Combined Oncoarray; iCOGS; GWAS meta analysis) || id:ieu-a-1128	ER- Breast cancer (Combined Oncoarray; iCOGS; GWAS meta analysis)	ER- Breast cancer (Combined Oncoarray; iCOGS; GWAS meta analysis) || ||	TRUE	igd	0.00840249	2.40E-124	exposure	TRUE	reported	yWfSyC	textfile	2	TRUE	557.8379831	0.004675949
6	rs1292043	G	A	G	A	-0.0408987	-0.0085	0.199693	0.1945	FALSE	FALSE	FALSE	ieu-a-1128	17	57934169	0.0146	127442	0.559	ER- Breast cancer (Combined Oncoarray; iCOGS; GWAS meta analysis) || id:ieu-a-1128	ER- Breast cancer (Combined Oncoarray; iCOGS; GWAS meta analysis)	ER- Breast cancer (Combined Oncoarray; iCOGS; GWAS meta analysis) || ||	TRUE	igd	0.00511351	3.00E-15	exposure	TRUE	reported	yWfSyC	textfile	2	TRUE	63.97065366	0.000534649
7	rs13246993	A	G	A	G	0.0625098	0.0318	0.129509	0.1155	FALSE	FALSE	FALSE	ieu-a-1128	7	73022746	0.0192	127442	0.097389	ER- Breast cancer (Combined Oncoarray; iCOGS; GWAS meta analysis) || id:ieu-a-1128	ER- Breast cancer (Combined Oncoarray; iCOGS; GWAS meta analysis)	ER- Breast cancer (Combined Oncoarray; iCOGS; GWAS meta analysis) || ||	TRUE	igd	0.00610518	2.80E-25	exposure	TRUE	reported	yWfSyC	textfile	2	TRUE	104.8333039	0.000881029
8	rs141418048	C	T	C	T	0.114219	0.1364	0.01388	0.0164	FALSE	FALSE	FALSE	ieu-a-1128	17	6628958	0.0696	127442	0.0501395	ER- Breast cancer (Combined Oncoarray; iCOGS; GWAS meta analysis) || id:ieu-a-1128	ER- Breast cancer (Combined Oncoarray; iCOGS; GWAS meta analysis)	ER- Breast cancer (Combined Oncoarray; iCOGS; GWAS meta analysis) || ||	TRUE	igd	0.0189916	8.50E-10	exposure	TRUE	reported	yWfSyC	textfile	2	TRUE	36.17042385	0.00035713
9	rs147233090	T	C	T	C	-0.130158	0.0098	0.024584	0.0222	FALSE	FALSE	FALSE	ieu-a-1128	15	44028047	0.0585	127442	0.8665	ER- Breast cancer (Combined Oncoarray; iCOGS; GWAS meta analysis) || id:ieu-a-1128	ER- Breast cancer (Combined Oncoarray; iCOGS; GWAS meta analysis)	ER- Breast cancer (Combined Oncoarray; iCOGS; GWAS meta analysis) || ||	TRUE	igd	0.0133355	1.30E-23	exposure	TRUE	reported	yWfSyC	textfile	2	TRUE	95.26275251	0.000812483
10	rs1616691	C	T	C	T	-0.0233538	0.001	0.603796	0.6036	FALSE	FALSE	FALSE	ieu-a-1128	1	55072726	0.0118	127442	0.9305	ER- Breast cancer (Combined Oncoarray; iCOGS; GWAS meta analysis) || id:ieu-a-1128	ER- Breast cancer (Combined Oncoarray; iCOGS; GWAS meta analysis)	ER- Breast cancer (Combined Oncoarray; iCOGS; GWAS meta analysis) || ||	TRUE	igd	0.0042026	4.70E-08	exposure	TRUE	reported	yWfSyC	textfile	2	TRUE	30.88012153	0.000260948
11	rs17250977	G	A	G	A	-0.164518	-0.0511	0.039947	0.0291	FALSE	FALSE	FALSE	ieu-a-1128	5	14753745	0.0429	127442	0.2334	ER- Breast cancer (Combined Oncoarray; iCOGS; GWAS meta analysis) || id:ieu-a-1128	ER- Breast cancer (Combined Oncoarray; iCOGS; GWAS meta analysis)	ER- Breast cancer (Combined Oncoarray; iCOGS; GWAS meta analysis) || ||	TRUE	igd	0.0104441	1.80E-57	exposure	TRUE	reported	yWfSyC	textfile	2	TRUE	248.1331562	0.002076042
12	rs174581	A	G	A	G	-0.0336738	-0.032	0.351918	0.3434	FALSE	FALSE	FALSE	ieu-a-1128	11	61606683	0.012	127442	0.00792702	ER- Breast cancer (Combined Oncoarray; iCOGS; GWAS meta analysis) || id:ieu-a-1128	ER- Breast cancer (Combined Oncoarray; iCOGS; GWAS meta analysis)	ER- Breast cancer (Combined Oncoarray; iCOGS; GWAS meta analysis) || ||	TRUE	igd	0.00428921	5.10E-16	exposure	TRUE	reported	yWfSyC	textfile	2	TRUE	61.63531737	0.000517232
13	rs2182409	T	C	T	C	0.0256306	-0.025	0.28329	0.2861	FALSE	FALSE	FALSE	ieu-a-1128	10	6209218	0.0132	127442	0.0587503	ER- Breast cancer (Combined Oncoarray; iCOGS; GWAS meta analysis) || id:ieu-a-1128	ER- Breast cancer (Combined Oncoarray; iCOGS; GWAS meta analysis)	ER- Breast cancer (Combined Oncoarray; iCOGS; GWAS meta analysis) || ||	TRUE	igd	0.00456058	2.20E-08	exposure	TRUE	reported	yWfSyC	textfile	2	TRUE	31.58474603	0.000266761
14	rs218672	A	G	A	G	0.0848609	0.0164	0.425112	0.4208	FALSE	FALSE	FALSE	ieu-a-1128	17	6604935	0.0133	127442	0.2174	ER- Breast cancer (Combined Oncoarray; iCOGS; GWAS meta analysis) || id:ieu-a-1128	ER- Breast cancer (Combined Oncoarray; iCOGS; GWAS meta analysis)	ER- Breast cancer (Combined Oncoarray; iCOGS; GWAS meta analysis) || ||	TRUE	igd	0.00418565	5.30E-92	exposure	TRUE	reported	yWfSyC	textfile	2	TRUE	411.0450725	0.003519913
15	rs218674	G	A	G	A	0.141458	0.003	0.173932	0.1914	FALSE	FALSE	FALSE	ieu-a-1128	17	6606933	0.0163	127442	0.8559	ER- Breast cancer (Combined Oncoarray; iCOGS; GWAS meta analysis) || id:ieu-a-1128	ER- Breast cancer (Combined Oncoarray; iCOGS; GWAS meta analysis)	ER- Breast cancer (Combined Oncoarray; iCOGS; GWAS meta analysis) || ||	TRUE	igd	0.00539311	2.10E-153	exposure	TRUE	reported	yWfSyC	textfile	2	TRUE	687.9810408	0.005750165
16	rs250438	A	G	A	G	0.106575	0.0153	0.096884	0.0967	FALSE	FALSE	FALSE	ieu-a-1128	5	14688417	0.0193	127442	0.4287	ER- Breast cancer (Combined Oncoarray; iCOGS; GWAS meta analysis) || id:ieu-a-1128	ER- Breast cancer (Combined Oncoarray; iCOGS; GWAS meta analysis)	ER- Breast cancer (Combined Oncoarray; iCOGS; GWAS meta analysis) || ||	TRUE	igd	0.0069736	2.20E-54	exposure	TRUE	reported	yWfSyC	textfile	2	TRUE	233.5590051	0.001987633
17	rs28929474	T	C	T	C	-0.0856147	-0.0183	0.019971	0.0194	FALSE	FALSE	FALSE	ieu-a-1128	14	94844947	0.0458	127442	0.6893	ER- Breast cancer (Combined Oncoarray; iCOGS; GWAS meta analysis) || id:ieu-a-1128	ER- Breast cancer (Combined Oncoarray; iCOGS; GWAS meta analysis)	ER- Breast cancer (Combined Oncoarray; iCOGS; GWAS meta analysis) || ||	TRUE	igd	0.0146952	1.50E-09	exposure	TRUE	reported	yWfSyC	textfile	2	TRUE	33.94264455	0.000286923
18	rs2896635	A	T	A	T	-0.0287777	-0.0109	0.687833	0.6698	FALSE	TRUE	FALSE	ieu-a-1128	11	13359745	0.012	127442	0.362	ER- Breast cancer (Combined Oncoarray; iCOGS; GWAS meta analysis) || id:ieu-a-1128	ER- Breast cancer (Combined Oncoarray; iCOGS; GWAS meta analysis)	ER- Breast cancer (Combined Oncoarray; iCOGS; GWAS meta analysis) || ||	TRUE	igd	0.00442703	2.20E-10	exposure	TRUE	reported	yWfSyC	textfile	2	TRUE	42.2558879	0.000355641
19	rs3771962	A	G	A	G	0.0429763	0.0015	0.081592	0.0907	FALSE	FALSE	FALSE	ieu-a-1128	2	7159613	0.0211	127442	0.9431	ER- Breast cancer (Combined Oncoarray; iCOGS; GWAS meta analysis) || id:ieu-a-1128	ER- Breast cancer (Combined Oncoarray; iCOGS; GWAS meta analysis)	ER- Breast cancer (Combined Oncoarray; iCOGS; GWAS meta analysis) || ||	TRUE	igd	0.00752729	5.80E-09	exposure	TRUE	reported	yWfSyC	textfile	2	TRUE	32.59723391	0.000276803
20	rs4418728	T	G	T	G	0.0247386	0.0023	0.450687	0.4553	FALSE	FALSE	FALSE	ieu-a-1128	10	94839724	0.0113	127442	0.8396	ER- Breast cancer (Combined Oncoarray; iCOGS; GWAS meta analysis) || id:ieu-a-1128	ER- Breast cancer (Combined Oncoarray; iCOGS; GWAS meta analysis)	ER- Breast cancer (Combined Oncoarray; iCOGS; GWAS meta analysis) || ||	TRUE	igd	0.00412335	1.10E-09	exposure	TRUE	reported	yWfSyC	textfile	2	TRUE	35.99563475	0.000303023
21	rs5748342	T	C	T	C	0.0284527	0.0017	0.285418	0.3071	FALSE	FALSE	FALSE	ieu-a-1128	22	19589925	0.0128	127442	0.895	ER- Breast cancer (Combined Oncoarray; iCOGS; GWAS meta analysis) || id:ieu-a-1128	ER- Breast cancer (Combined Oncoarray; iCOGS; GWAS meta analysis)	ER- Breast cancer (Combined Oncoarray; iCOGS; GWAS meta analysis) || ||	TRUE	igd	0.00458698	9.40E-10	exposure	TRUE	reported	yWfSyC	textfile	2	TRUE	38.47629771	0.000330225
22	rs6502966	A	G	A	G	-0.095239	-0.0083	0.171454	0.173	FALSE	FALSE	FALSE	ieu-a-1128	17	6588586	0.0222	127442	0.7072	ER- Breast cancer (Combined Oncoarray; iCOGS; GWAS meta analysis) || id:ieu-a-1128	ER- Breast cancer (Combined Oncoarray; iCOGS; GWAS meta analysis)	ER- Breast cancer (Combined Oncoarray; iCOGS; GWAS meta analysis) || ||	TRUE	igd	0.00687644	1.70E-44	exposure	TRUE	reported	yWfSyC	textfile	2	TRUE	191.8237326	0.002577056
23	rs650930	T	C	T	C	0.0403026	0.0093	0.35327	0.3476	FALSE	FALSE	FALSE	ieu-a-1128	17	6580851	0.0128	127442	0.466	ER- Breast cancer (Combined Oncoarray; iCOGS; GWAS meta analysis) || id:ieu-a-1128	ER- Breast cancer (Combined Oncoarray; iCOGS; GWAS meta analysis)	ER- Breast cancer (Combined Oncoarray; iCOGS; GWAS meta analysis) || ||	TRUE	igd	0.00431561	3.70E-21	exposure	TRUE	reported	yWfSyC	textfile	2	TRUE	87.21310465	0.000742208
24	rs6556314	T	C	T	C	0.0256714	-0.0064	0.313246	0.3155	FALSE	FALSE	FALSE	ieu-a-1128	5	176819252	0.0129	127442	0.6221	ER- Breast cancer (Combined Oncoarray; iCOGS; GWAS meta analysis) || id:ieu-a-1128	ER- Breast cancer (Combined Oncoarray; iCOGS; GWAS meta analysis)	ER- Breast cancer (Combined Oncoarray; iCOGS; GWAS meta analysis) || ||	TRUE	igd	0.0044256	4.60E-09	exposure	TRUE	reported	yWfSyC	textfile	2	TRUE	33.64765409	0.000283541
25	rs6870018	A	G	A	G	0.0235196	-0.0181	0.526475	0.5096	FALSE	FALSE	FALSE	ieu-a-1128	5	43448001	0.012	127442	0.133	ER- Breast cancer (Combined Oncoarray; iCOGS; GWAS meta analysis) || id:ieu-a-1128	ER- Breast cancer (Combined Oncoarray; iCOGS; GWAS meta analysis)	ER- Breast cancer (Combined Oncoarray; iCOGS; GWAS meta analysis) || ||	TRUE	igd	0.0041013	1.20E-08	exposure	TRUE	reported	yWfSyC	textfile	2	TRUE	32.88643422	0.00027581
26	rs6901143	T	G	T	G	0.0314649	-1.00E-04	0.414495	0.4226	FALSE	FALSE	FALSE	ieu-a-1128	6	18349331	0.0118	127442	0.9933	ER- Breast cancer (Combined Oncoarray; iCOGS; GWAS meta analysis) || id:ieu-a-1128	ER- Breast cancer (Combined Oncoarray; iCOGS; GWAS meta analysis)	ER- Breast cancer (Combined Oncoarray; iCOGS; GWAS meta analysis) || ||	TRUE	igd	0.00415721	9.10E-15	exposure	TRUE	reported	yWfSyC	textfile	2	TRUE	57.28603778	0.000480543
27	rs7025554	T	C	T	C	0.0623327	0.0149	0.046005	0.042	FALSE	FALSE	FALSE	ieu-a-1128	9	95898531	0.0284	127442	0.599601	ER- Breast cancer (Combined Oncoarray; iCOGS; GWAS meta analysis) || id:ieu-a-1128	ER- Breast cancer (Combined Oncoarray; iCOGS; GWAS meta analysis)	ER- Breast cancer (Combined Oncoarray; iCOGS; GWAS meta analysis) || ||	TRUE	igd	0.00982056	9.40E-10	exposure	TRUE	reported	yWfSyC	textfile	2	TRUE	40.28648452	0.000341046
28	rs715544	A	G	A	G	-0.0399106	-0.0381	0.092369	0.0956	FALSE	FALSE	FALSE	ieu-a-1128	22	19133605	0.0213	127442	0.0733804	ER- Breast cancer (Combined Oncoarray; iCOGS; GWAS meta analysis) || id:ieu-a-1128	ER- Breast cancer (Combined Oncoarray; iCOGS; GWAS meta analysis)	ER- Breast cancer (Combined Oncoarray; iCOGS; GWAS meta analysis) || ||	TRUE	igd	0.00723423	2.30E-08	exposure	TRUE	reported	yWfSyC	textfile	2	TRUE	30.43630231	0.00026708
29	rs7161374	T	G	T	G	0.0253814	-0.0038	0.579139	0.5507	FALSE	FALSE	FALSE	ieu-a-1128	14	55280981	0.0126	127442	0.7627	ER- Breast cancer (Combined Oncoarray; iCOGS; GWAS meta analysis) || id:ieu-a-1128	ER- Breast cancer (Combined Oncoarray; iCOGS; GWAS meta analysis)	ER- Breast cancer (Combined Oncoarray; iCOGS; GWAS meta analysis) || ||	TRUE	igd	0.00415662	1.30E-09	exposure	TRUE	reported	yWfSyC	textfile	2	TRUE	37.28640402	0.000314038
30	rs72792415	G	A	G	A	-0.0274235	0.0118	0.206002	0.2081	FALSE	FALSE	FALSE	ieu-a-1128	16	58686602	0.0149	127442	0.4276	ER- Breast cancer (Combined Oncoarray; iCOGS; GWAS meta analysis) || id:ieu-a-1128	ER- Breast cancer (Combined Oncoarray; iCOGS; GWAS meta analysis)	ER- Breast cancer (Combined Oncoarray; iCOGS; GWAS meta analysis) || ||	TRUE	igd	0.00511024	3.80E-08	exposure	TRUE	reported	yWfSyC	textfile	2	TRUE	28.79805587	0.000246018
31	rs72832757	A	G	A	G	0.0502599	0.01	0.101093	0.0972	FALSE	FALSE	FALSE	ieu-a-1128	17	6770419	0.0208	127442	0.631801	ER- Breast cancer (Combined Oncoarray; iCOGS; GWAS meta analysis) || id:ieu-a-1128	ER- Breast cancer (Combined Oncoarray; iCOGS; GWAS meta analysis)	ER- Breast cancer (Combined Oncoarray; iCOGS; GWAS meta analysis) || ||	TRUE	igd	0.00684569	1.00E-13	exposure	TRUE	reported	yWfSyC	textfile	2	TRUE	53.90248445	0.000459102
32	rs76832527	A	G	A	G	-0.0335931	5.00E-04	0.187021	0.168	FALSE	FALSE	FALSE	ieu-a-1128	2	242157241	0.0153	127442	0.9753	ER- Breast cancer (Combined Oncoarray; iCOGS; GWAS meta analysis) || id:ieu-a-1128	ER- Breast cancer (Combined Oncoarray; iCOGS; GWAS meta analysis)	ER- Breast cancer (Combined Oncoarray; iCOGS; GWAS meta analysis) || ||	TRUE	igd	0.00535881	7.30E-11	exposure	TRUE	reported	yWfSyC	textfile	2	TRUE	39.2973665	0.000343163
33	rs7710854	G	A	G	A	-0.0623785	-0.0208	0.116171	0.1228	FALSE	FALSE	FALSE	ieu-a-1128	5	43824677	0.0177	127442	0.2392	ER- Breast cancer (Combined Oncoarray; iCOGS; GWAS meta analysis) || id:ieu-a-1128	ER- Breast cancer (Combined Oncoarray; iCOGS; GWAS meta analysis)	ER- Breast cancer (Combined Oncoarray; iCOGS; GWAS meta analysis) || ||	TRUE	igd	0.00641383	3.90E-22	exposure	TRUE	reported	yWfSyC	textfile	2	TRUE	94.58776528	0.000799035
34	rs78516248	C	T	C	T	0.0440599	0.0069	0.122458	0.109	FALSE	FALSE	FALSE	ieu-a-1128	17	6722979	0.0213	127442	0.745901	ER- Breast cancer (Combined Oncoarray; iCOGS; GWAS meta analysis) || id:ieu-a-1128	ER- Breast cancer (Combined Oncoarray; iCOGS; GWAS meta analysis)	ER- Breast cancer (Combined Oncoarray; iCOGS; GWAS meta analysis) || ||	TRUE	igd	0.00651007	1.60E-11	exposure	TRUE	reported	yWfSyC	textfile	2	TRUE	45.80529637	0.000417227
35	rs7895549	A	G	A	G	-0.0330529	-0.0012	0.494465	0.5084	FALSE	FALSE	FALSE	ieu-a-1128	10	65357438	0.0113	127442	0.9183	ER- Breast cancer (Combined Oncoarray; iCOGS; GWAS meta analysis) || id:ieu-a-1128	ER- Breast cancer (Combined Oncoarray; iCOGS; GWAS meta analysis)	ER- Breast cancer (Combined Oncoarray; iCOGS; GWAS meta analysis) || ||	TRUE	igd	0.0041106	4.60E-15	exposure	TRUE	reported	yWfSyC	textfile	2	TRUE	64.65598072	0.00054618
	SNP	effect_allele.exposure	other_allele.exposure	effect_allele.outcome	other_allele.outcome	beta.exposure	beta.outcome	eaf.exposure	eaf.outcome	remove	palindromic	ambiguous	id.outcome	chr	pos	se.outcome	samplesize.outcome	pval.outcome	outcome	originalname.outcome	outcome.deprecated	mr_keep.outcome	data_source.outcome	se.exposure	pval.exposure	exposure	mr_keep.exposure	pval_origin.exposure	id.exposure	data_source.exposure	action	mr_keep	#VALUE!	#VALUE!
1	rs102275	C	T	C	T	-0.0560627	-0.0301	0.349784	0.3419	FALSE	FALSE	FALSE	ieu-a-1128	11	61557803	0.0119	127442	0.0117301	ER- Breast cancer (Combined Oncoarray; iCOGS; GWAS meta analysis) || id:ieu-a-1128	ER- Breast cancer (Combined Oncoarray; iCOGS; GWAS meta analysis)	ER- Breast cancer (Combined Oncoarray; iCOGS; GWAS meta analysis) || ||	TRUE	igd	0.00429367	7.60E-41	exposure	TRUE	reported	W2Xk88	textfile	2	TRUE	170.4867744	0.001429669
2	rs10260606	C	G	C	G	0.0299703	-2.00E-04	0.182659	0.194	FALSE	TRUE	FALSE	ieu-a-1128	7	44584551	0.0154	127442	0.9917	ER- Breast cancer (Combined Oncoarray; iCOGS; GWAS meta analysis) || id:ieu-a-1128	ER- Breast cancer (Combined Oncoarray; iCOGS; GWAS meta analysis)	ER- Breast cancer (Combined Oncoarray; iCOGS; GWAS meta analysis) || ||	TRUE	igd	0.00530259	2.70E-09	exposure	TRUE	reported	W2Xk88	textfile	2	TRUE	31.94523472	0.000268199
3	rs10406257	G	A	G	A	-0.0276165	0.0043	0.625536	0.627	FALSE	FALSE	FALSE	ieu-a-1128	19	45701262	0.014	127442	0.7582	ER- Breast cancer (Combined Oncoarray; iCOGS; GWAS meta analysis) || id:ieu-a-1128	ER- Breast cancer (Combined Oncoarray; iCOGS; GWAS meta analysis)	ER- Breast cancer (Combined Oncoarray; iCOGS; GWAS meta analysis) || ||	TRUE	igd	0.00429465	4.10E-10	exposure	TRUE	reported	W2Xk88	textfile	2	TRUE	41.3505911	0.000357297
4	rs10953298	T	C	T	C	-0.0281687	-0.0126	0.235558	0.25	FALSE	FALSE	FALSE	ieu-a-1128	7	100216773	0.0134	127442	0.3438	ER- Breast cancer (Combined Oncoarray; iCOGS; GWAS meta analysis) || id:ieu-a-1128	ER- Breast cancer (Combined Oncoarray; iCOGS; GWAS meta analysis)	ER- Breast cancer (Combined Oncoarray; iCOGS; GWAS meta analysis) || ||	TRUE	igd	0.0048639	9.20E-09	exposure	TRUE	reported	W2Xk88	textfile	2	TRUE	33.54009854	0.000285763
5	rs111278137	A	G	A	G	-0.13775	0.0562	0.021615	0.015	FALSE	FALSE	FALSE	ieu-a-1128	19	45215081	0.0576	127442	0.3293	ER- Breast cancer (Combined Oncoarray; iCOGS; GWAS meta analysis) || id:ieu-a-1128	ER- Breast cancer (Combined Oncoarray; iCOGS; GWAS meta analysis)	ER- Breast cancer (Combined Oncoarray; iCOGS; GWAS meta analysis) || ||	TRUE	igd	0.014574	3.90E-21	exposure	TRUE	reported	W2Xk88	textfile	2	TRUE	89.33583164	0.000802561
6	rs11206517	G	T	G	T	0.0975299	3.00E-04	0.033009	0.04	FALSE	FALSE	FALSE	ieu-a-1128	1	55526428	0.0295	127442	0.991	ER- Breast cancer (Combined Oncoarray; iCOGS; GWAS meta analysis) || id:ieu-a-1128	ER- Breast cancer (Combined Oncoarray; iCOGS; GWAS meta analysis)	ER- Breast cancer (Combined Oncoarray; iCOGS; GWAS meta analysis) || ||	TRUE	igd	0.0114925	1.40E-17	exposure	TRUE	reported	W2Xk88	textfile	2	TRUE	72.01890816	0.00060724
7	rs112875651	A	G	A	G	-0.0472462	0.0233	0.392383	0.3899	FALSE	FALSE	FALSE	ieu-a-1128	8	126506694	0.0122	127442	0.0552205	ER- Breast cancer (Combined Oncoarray; iCOGS; GWAS meta analysis) || id:ieu-a-1128	ER- Breast cancer (Combined Oncoarray; iCOGS; GWAS meta analysis)	ER- Breast cancer (Combined Oncoarray; iCOGS; GWAS meta analysis) || ||	TRUE	igd	0.00426437	1.50E-30	exposure	TRUE	reported	W2Xk88	textfile	2	TRUE	122.750709	0.001064398
8	rs115740542	C	T	C	T	-0.0605641	-0.0362	0.073599	0.0566	FALSE	FALSE	FALSE	ieu-a-1128	6	26123502	0.0258	127442	0.1603	ER- Breast cancer (Combined Oncoarray; iCOGS; GWAS meta analysis) || id:ieu-a-1128	ER- Breast cancer (Combined Oncoarray; iCOGS; GWAS meta analysis)	ER- Breast cancer (Combined Oncoarray; iCOGS; GWAS meta analysis) || ||	TRUE	igd	0.00790126	5.20E-15	exposure	TRUE	reported	W2Xk88	textfile	2	TRUE	58.75405287	0.000500186
9	rs11591147	T	G	T	G	-0.324712	-0.0622	0.017458	0.0172	FALSE	FALSE	FALSE	ieu-a-1128	1	55505647	0.0517	127442	0.2284	ER- Breast cancer (Combined Oncoarray; iCOGS; GWAS meta analysis) || id:ieu-a-1128	ER- Breast cancer (Combined Oncoarray; iCOGS; GWAS meta analysis)	ER- Breast cancer (Combined Oncoarray; iCOGS; GWAS meta analysis) || ||	TRUE	igd	0.0156429	2.70E-99	exposure	TRUE	reported	W2Xk88	textfile	2	TRUE	430.8857576	0.003617198
10	rs11621792	T	C	T	C	0.0258337	-0.0135	0.453802	0.4479	FALSE	FALSE	FALSE	ieu-a-1128	14	24871926	0.0122	127442	0.2664	ER- Breast cancer (Combined Oncoarray; iCOGS; GWAS meta analysis) || id:ieu-a-1128	ER- Breast cancer (Combined Oncoarray; iCOGS; GWAS meta analysis)	ER- Breast cancer (Combined Oncoarray; iCOGS; GWAS meta analysis) || ||	TRUE	igd	0.00414649	5.70E-11	exposure	TRUE	reported	W2Xk88	textfile	2	TRUE	38.81610725	0.000330841
11	rs116530815	C	A	C	A	-0.0829562	-0.0048	0.027849	0.0281	FALSE	FALSE	FALSE	ieu-a-1128	19	11212941	0.0392	127442	0.9019	ER- Breast cancer (Combined Oncoarray; iCOGS; GWAS meta analysis) || id:ieu-a-1128	ER- Breast cancer (Combined Oncoarray; iCOGS; GWAS meta analysis)	ER- Breast cancer (Combined Oncoarray; iCOGS; GWAS meta analysis) || ||	TRUE	igd	0.0125233	9.20E-12	exposure	TRUE	reported	W2Xk88	textfile	2	TRUE	43.8793445	0.000372624
12	rs118147862	A	G	A	G	-0.46794	0.0376	0.045766	0.0382	FALSE	FALSE	FALSE	ieu-a-1128	19	45319631	0.0312	127442	0.2283	ER- Breast cancer (Combined Oncoarray; iCOGS; GWAS meta analysis) || id:ieu-a-1128	ER- Breast cancer (Combined Oncoarray; iCOGS; GWAS meta analysis)	ER- Breast cancer (Combined Oncoarray; iCOGS; GWAS meta analysis) || ||	TRUE	igd	0.0101108	1.00E-200	exposure	TRUE	reported	W2Xk88	textfile	2	TRUE	2141.949867	0.019125297
13	rs12151108	A	G	A	G	-0.153215	0.0176	0.119677	0.1118	FALSE	FALSE	FALSE	ieu-a-1128	19	11197261	0.0186	127442	0.3436	ER- Breast cancer (Combined Oncoarray; iCOGS; GWAS meta analysis) || id:ieu-a-1128	ER- Breast cancer (Combined Oncoarray; iCOGS; GWAS meta analysis)	ER- Breast cancer (Combined Oncoarray; iCOGS; GWAS meta analysis) || ||	TRUE	igd	0.00630258	6.81E-133	exposure	TRUE	reported	W2Xk88	textfile	2	TRUE	590.9705473	0.004946355
14	rs12208357	T	C	T	C	0.0541939	-0.0085	0.069998	0.08	FALSE	FALSE	FALSE	ieu-a-1128	6	160543148	0.0209	127442	0.6856	ER- Breast cancer (Combined Oncoarray; iCOGS; GWAS meta analysis) || id:ieu-a-1128	ER- Breast cancer (Combined Oncoarray; iCOGS; GWAS meta analysis)	ER- Breast cancer (Combined Oncoarray; iCOGS; GWAS meta analysis) || ||	TRUE	igd	0.00807597	7.00E-12	exposure	TRUE	reported	W2Xk88	textfile	2	TRUE	45.03098194	0.000382385
15	rs12239737	A	T	A	T	-0.0241069	-0.0088	0.334984	0.325	FALSE	TRUE	FALSE	ieu-a-1128	1	63086001	0.0124	127442	0.4775	ER- Breast cancer (Combined Oncoarray; iCOGS; GWAS meta analysis) || id:ieu-a-1128	ER- Breast cancer (Combined Oncoarray; iCOGS; GWAS meta analysis)	ER- Breast cancer (Combined Oncoarray; iCOGS; GWAS meta analysis) || ||	TRUE	igd	0.00441184	6.30E-09	exposure	TRUE	reported	W2Xk88	textfile	2	TRUE	29.85679766	0.000258922
16	rs12740374	T	G	T	G	-0.116713	-0.0067	0.221059	0.2195	FALSE	FALSE	FALSE	ieu-a-1128	1	109817590	0.0137	127442	0.6257	ER- Breast cancer (Combined Oncoarray; iCOGS; GWAS meta analysis) || id:ieu-a-1128	ER- Breast cancer (Combined Oncoarray; iCOGS; GWAS meta analysis)	ER- Breast cancer (Combined Oncoarray; iCOGS; GWAS meta analysis) || ||	TRUE	igd	0.0049393	2.20E-125	exposure	TRUE	reported	W2Xk88	textfile	2	TRUE	558.3514586	0.004691171
17	rs13414987	A	C	A	C	0.0293477	0.0212	0.236044	0.2444	FALSE	FALSE	FALSE	ieu-a-1128	2	21141832	0.0135	127442	0.1174	ER- Breast cancer (Combined Oncoarray; iCOGS; GWAS meta analysis) || id:ieu-a-1128	ER- Breast cancer (Combined Oncoarray; iCOGS; GWAS meta analysis)	ER- Breast cancer (Combined Oncoarray; iCOGS; GWAS meta analysis) || ||	TRUE	igd	0.00485463	1.20E-10	exposure	TRUE	reported	W2Xk88	textfile	2	TRUE	36.54566519	0.000310627
18	rs1461729	G	A	G	A	0.0578566	0.0379	0.899229	0.9004	FALSE	FALSE	FALSE	ieu-a-1128	8	9187242	0.0196	127442	0.0531802	ER- Breast cancer (Combined Oncoarray; iCOGS; GWAS meta analysis) || id:ieu-a-1128	ER- Breast cancer (Combined Oncoarray; iCOGS; GWAS meta analysis)	ER- Breast cancer (Combined Oncoarray; iCOGS; GWAS meta analysis) || ||	TRUE	igd	0.00682863	3.50E-18	exposure	TRUE	reported	W2Xk88	textfile	2	TRUE	71.78581795	0.000606655
19	rs1499279	G	T	G	T	-0.0691129	-0.0316	0.04162	0.0341	FALSE	FALSE	FALSE	ieu-a-1128	5	52106278	0.0341	127442	0.3551	ER- Breast cancer (Combined Oncoarray; iCOGS; GWAS meta analysis) || id:ieu-a-1128	ER- Breast cancer (Combined Oncoarray; iCOGS; GWAS meta analysis)	ER- Breast cancer (Combined Oncoarray; iCOGS; GWAS meta analysis) || ||	TRUE	igd	0.0103197	1.10E-10	exposure	TRUE	reported	W2Xk88	textfile	2	TRUE	44.85223495	0.000381055
20	rs1500188	G	A	G	A	-0.0250212	-0.0121	0.450398	0.4435	FALSE	FALSE	FALSE	ieu-a-1128	5	122827953	0.0113	127442	0.2854	ER- Breast cancer (Combined Oncoarray; iCOGS; GWAS meta analysis) || id:ieu-a-1128	ER- Breast cancer (Combined Oncoarray; iCOGS; GWAS meta analysis)	ER- Breast cancer (Combined Oncoarray; iCOGS; GWAS meta analysis) || ||	TRUE	igd	0.00413532	5.50E-10	exposure	TRUE	reported	W2Xk88	textfile	2	TRUE	36.60985637	0.00030995
21	rs173539	T	C	T	C	-0.0294729	0.0061	0.331301	0.3256	FALSE	FALSE	FALSE	ieu-a-1128	16	56988044	0.0122	127442	0.6145	ER- Breast cancer (Combined Oncoarray; iCOGS; GWAS meta analysis) || id:ieu-a-1128	ER- Breast cancer (Combined Oncoarray; iCOGS; GWAS meta analysis)	ER- Breast cancer (Combined Oncoarray; iCOGS; GWAS meta analysis) || ||	TRUE	igd	0.00435563	4.60E-11	exposure	TRUE	reported	W2Xk88	textfile	2	TRUE	45.78716775	0.000384883
22	rs1883711	C	G	C	G	0.0941682	0.0305	0.0312	0.0374	FALSE	TRUE	FALSE	ieu-a-1128	20	39179822	0.0382	127442	0.4251	ER- Breast cancer (Combined Oncoarray; iCOGS; GWAS meta analysis) || id:ieu-a-1128	ER- Breast cancer (Combined Oncoarray; iCOGS; GWAS meta analysis)	ER- Breast cancer (Combined Oncoarray; iCOGS; GWAS meta analysis) || ||	TRUE	igd	0.0120637	1.30E-15	exposure	TRUE	reported	W2Xk88	textfile	2	TRUE	60.93228726	0.000536077
23	rs2479413	T	C	T	C	-0.0374307	-0.0052	0.341793	0.3474	FALSE	FALSE	FALSE	ieu-a-1128	1	55518682	0.0131	127442	0.693	ER- Breast cancer (Combined Oncoarray; iCOGS; GWAS meta analysis) || id:ieu-a-1128	ER- Breast cancer (Combined Oncoarray; iCOGS; GWAS meta analysis)	ER- Breast cancer (Combined Oncoarray; iCOGS; GWAS meta analysis) || ||	TRUE	igd	0.0044412	9.80E-18	exposure	TRUE	reported	W2Xk88	textfile	2	TRUE	71.03219509	0.000630393
24	rs2569550	C	T	C	T	0.0322317	0.0106	0.593316	0.5814	FALSE	FALSE	FALSE	ieu-a-1128	19	11228745	0.0115	127442	0.3536	ER- Breast cancer (Combined Oncoarray; iCOGS; GWAS meta analysis) || id:ieu-a-1128	ER- Breast cancer (Combined Oncoarray; iCOGS; GWAS meta analysis)	ER- Breast cancer (Combined Oncoarray; iCOGS; GWAS meta analysis) || ||	TRUE	igd	0.0041818	9.40E-15	exposure	TRUE	reported	W2Xk88	textfile	2	TRUE	59.40731274	0.000501348
25	rs2618566	T	G	T	G	-0.0254915	0.0086	0.660287	0.6445	FALSE	FALSE	FALSE	ieu-a-1128	20	17844684	0.0137	127442	0.5269	ER- Breast cancer (Combined Oncoarray; iCOGS; GWAS meta analysis) || id:ieu-a-1128	ER- Breast cancer (Combined Oncoarray; iCOGS; GWAS meta analysis)	ER- Breast cancer (Combined Oncoarray; iCOGS; GWAS meta analysis) || ||	TRUE	igd	0.00433586	2.30E-10	exposure	TRUE	reported	W2Xk88	textfile	2	TRUE	34.56529607	0.000291518
26	rs2642438	G	A	G	A	0.0248385	-0.0193	0.703836	0.7128	FALSE	FALSE	FALSE	ieu-a-1128	1	220970028	0.0128	127442	0.1335	ER- Breast cancer (Combined Oncoarray; iCOGS; GWAS meta analysis) || id:ieu-a-1128	ER- Breast cancer (Combined Oncoarray; iCOGS; GWAS meta analysis)	ER- Breast cancer (Combined Oncoarray; iCOGS; GWAS meta analysis) || ||	TRUE	igd	0.00449657	9.40E-09	exposure	TRUE	reported	W2Xk88	textfile	2	TRUE	30.51321809	0.000257208
27	rs2740488	C	A	C	A	-0.0265268	-0.0452	0.265313	0.2634	FALSE	FALSE	FALSE	ieu-a-1128	9	107661742	0.0129	127442	0.000457099	ER- Breast cancer (Combined Oncoarray; iCOGS; GWAS meta analysis) || id:ieu-a-1128	ER- Breast cancer (Combined Oncoarray; iCOGS; GWAS meta analysis)	ER- Breast cancer (Combined Oncoarray; iCOGS; GWAS meta analysis) || ||	TRUE	igd	0.00466206	4.40E-08	exposure	TRUE	reported	W2Xk88	textfile	2	TRUE	32.37531547	0.000274322
28	rs28399607	C	T	C	T	0.0717942	0.0309	0.058386	0.0543	FALSE	FALSE	FALSE	ieu-a-1128	19	45314324	0.0306	127442	0.314	ER- Breast cancer (Combined Oncoarray; iCOGS; GWAS meta analysis) || id:ieu-a-1128	ER- Breast cancer (Combined Oncoarray; iCOGS; GWAS meta analysis)	ER- Breast cancer (Combined Oncoarray; iCOGS; GWAS meta analysis) || ||	TRUE	igd	0.00928828	3.70E-15	exposure	TRUE	reported	W2Xk88	textfile	2	TRUE	59.74590214	0.000566748
29	rs35823804	A	G	A	G	-0.0637734	0.0098	0.195566	0.2012	FALSE	FALSE	FALSE	ieu-a-1128	19	45135442	0.0148	127442	0.5066	ER- Breast cancer (Combined Oncoarray; iCOGS; GWAS meta analysis) || id:ieu-a-1128	ER- Breast cancer (Combined Oncoarray; iCOGS; GWAS meta analysis)	ER- Breast cancer (Combined Oncoarray; iCOGS; GWAS meta analysis) || ||	TRUE	igd	0.00516259	2.60E-34	exposure	TRUE	reported	W2Xk88	textfile	2	TRUE	152.5962536	0.001279655
30	rs3794695	T	C	T	C	0.0373414	-0.0205	0.189016	0.2035	FALSE	FALSE	FALSE	ieu-a-1128	16	72097827	0.0141	127442	0.1457	ER- Breast cancer (Combined Oncoarray; iCOGS; GWAS meta analysis) || id:ieu-a-1128	ER- Breast cancer (Combined Oncoarray; iCOGS; GWAS meta analysis)	ER- Breast cancer (Combined Oncoarray; iCOGS; GWAS meta analysis) || ||	TRUE	igd	0.0052494	1.40E-13	exposure	TRUE	reported	W2Xk88	textfile	2	TRUE	50.60132151	0.000427486
31	rs3798167	T	G	T	G	-0.036829	0.0064	0.2001	0.2038	FALSE	FALSE	FALSE	ieu-a-1128	6	160567928	0.0139	127442	0.6467	ER- Breast cancer (Combined Oncoarray; iCOGS; GWAS meta analysis) || id:ieu-a-1128	ER- Breast cancer (Combined Oncoarray; iCOGS; GWAS meta analysis)	ER- Breast cancer (Combined Oncoarray; iCOGS; GWAS meta analysis) || ||	TRUE	igd	0.00516476	7.10E-14	exposure	TRUE	reported	W2Xk88	textfile	2	TRUE	50.84866593	0.000434203
32	rs3846662	G	A	G	A	0.0560728	0.0062	0.424112	0.4371	FALSE	FALSE	FALSE	ieu-a-1128	5	74651084	0.0114	127442	0.5871	ER- Breast cancer (Combined Oncoarray; iCOGS; GWAS meta analysis) || id:ieu-a-1128	ER- Breast cancer (Combined Oncoarray; iCOGS; GWAS meta analysis)	ER- Breast cancer (Combined Oncoarray; iCOGS; GWAS meta analysis) || ||	TRUE	igd	0.00415667	1.10E-42	exposure	TRUE	reported	W2Xk88	textfile	2	TRUE	181.9756973	0.001535865
33	rs4075673	C	T	C	T	-0.0417748	-0.0134	0.536285	0.565	FALSE	FALSE	FALSE	ieu-a-1128	2	21150787	0.0118	127442	0.2557	ER- Breast cancer (Combined Oncoarray; iCOGS; GWAS meta analysis) || id:ieu-a-1128	ER- Breast cancer (Combined Oncoarray; iCOGS; GWAS meta analysis)	ER- Breast cancer (Combined Oncoarray; iCOGS; GWAS meta analysis) || ||	TRUE	igd	0.00412175	6.00E-25	exposure	TRUE	reported	W2Xk88	textfile	2	TRUE	102.7224728	0.000867972
34	rs429358	C	T	C	T	0.182183	-0.014	0.154825	0.1418	FALSE	FALSE	FALSE	ieu-a-1128	19	45411941	0.0169	127442	0.4085	ER- Breast cancer (Combined Oncoarray; iCOGS; GWAS meta analysis) || id:ieu-a-1128	ER- Breast cancer (Combined Oncoarray; iCOGS; GWAS meta analysis)	ER- Breast cancer (Combined Oncoarray; iCOGS; GWAS meta analysis) || ||	TRUE	igd	0.00566882	1.00E-200	exposure	TRUE	reported	W2Xk88	textfile	2	TRUE	1032.833615	0.008686272
35	rs4299376	T	G	T	G	-0.0482502	-0.0042	0.676279	0.6955	FALSE	FALSE	FALSE	ieu-a-1128	2	44072576	0.0128	127442	0.741401	ER- Breast cancer (Combined Oncoarray; iCOGS; GWAS meta analysis) || id:ieu-a-1128	ER- Breast cancer (Combined Oncoarray; iCOGS; GWAS meta analysis)	ER- Breast cancer (Combined Oncoarray; iCOGS; GWAS meta analysis) || ||	TRUE	igd	0.00439785	2.10E-29	exposure	TRUE	reported	W2Xk88	textfile	2	TRUE	120.3697644	0.001019354
36	rs4722551	C	T	C	T	0.0317091	0.0127	0.158088	0.1641	FALSE	FALSE	FALSE	ieu-a-1128	7	25991826	0.0161	127442	0.4299	ER- Breast cancer (Combined Oncoarray; iCOGS; GWAS meta analysis) || id:ieu-a-1128	ER- Breast cancer (Combined Oncoarray; iCOGS; GWAS meta analysis)	ER- Breast cancer (Combined Oncoarray; iCOGS; GWAS meta analysis) || ||	TRUE	igd	0.00562128	9.60E-09	exposure	TRUE	reported	W2Xk88	textfile	2	TRUE	31.81979626	0.000267648
37	rs4803763	C	G	C	G	0.0915329	0.0084	0.263794	0.2708	FALSE	TRUE	FALSE	ieu-a-1128	19	45357291	0.0137	127442	0.537	ER- Breast cancer (Combined Oncoarray; iCOGS; GWAS meta analysis) || id:ieu-a-1128	ER- Breast cancer (Combined Oncoarray; iCOGS; GWAS meta analysis)	ER- Breast cancer (Combined Oncoarray; iCOGS; GWAS meta analysis) || ||	TRUE	igd	0.00472381	1.20E-84	exposure	TRUE	reported	W2Xk88	textfile	2	TRUE	375.4651233	0.003254233
38	rs553427	T	C	T	C	0.0311444	-0.0035	0.517038	0.5335	FALSE	FALSE	FALSE	ieu-a-1128	1	234852760	0.0119	127442	0.769899	ER- Breast cancer (Combined Oncoarray; iCOGS; GWAS meta analysis) || id:ieu-a-1128	ER- Breast cancer (Combined Oncoarray; iCOGS; GWAS meta analysis)	ER- Breast cancer (Combined Oncoarray; iCOGS; GWAS meta analysis) || ||	TRUE	igd	0.00410611	1.50E-14	exposure	TRUE	reported	W2Xk88	textfile	2	TRUE	57.53058336	0.000484424
39	rs55714927	T	C	T	C	-0.0350514	-0.0096	0.191001	0.1887	FALSE	FALSE	FALSE	ieu-a-1128	17	7080316	0.0157	127442	0.5407	ER- Breast cancer (Combined Oncoarray; iCOGS; GWAS meta analysis) || id:ieu-a-1128	ER- Breast cancer (Combined Oncoarray; iCOGS; GWAS meta analysis)	ER- Breast cancer (Combined Oncoarray; iCOGS; GWAS meta analysis) || ||	TRUE	igd	0.00522177	2.80E-12	exposure	TRUE	reported	W2Xk88	textfile	2	TRUE	45.05834752	0.000379686
40	rs562338	G	A	G	A	0.104611	0.0258	0.819635	0.8211	FALSE	FALSE	FALSE	ieu-a-1128	2	21288321	0.0151	127442	0.0887095	ER- Breast cancer (Combined Oncoarray; iCOGS; GWAS meta analysis) || id:ieu-a-1128	ER- Breast cancer (Combined Oncoarray; iCOGS; GWAS meta analysis)	ER- Breast cancer (Combined Oncoarray; iCOGS; GWAS meta analysis) || ||	TRUE	igd	0.00533109	9.10E-90	exposure	TRUE	reported	W2Xk88	textfile	2	TRUE	385.0549214	0.00323562
41	rs57290748	A	G	A	G	-0.0660935	0.0126	0.111602	0.1069	FALSE	FALSE	FALSE	ieu-a-1128	19	44948421	0.0185	127442	0.4967	ER- Breast cancer (Combined Oncoarray; iCOGS; GWAS meta analysis) || id:ieu-a-1128	ER- Breast cancer (Combined Oncoarray; iCOGS; GWAS meta analysis)	ER- Breast cancer (Combined Oncoarray; iCOGS; GWAS meta analysis) || ||	TRUE	igd	0.00650988	5.40E-25	exposure	TRUE	reported	W2Xk88	textfile	2	TRUE	103.0793177	0.000866218
42	rs58542926	T	C	T	C	-0.0976377	0.0269	0.074402	0.0767	FALSE	FALSE	FALSE	ieu-a-1128	19	19379549	0.0214	127442	0.2083	ER- Breast cancer (Combined Oncoarray; iCOGS; GWAS meta analysis) || id:ieu-a-1128	ER- Breast cancer (Combined Oncoarray; iCOGS; GWAS meta analysis)	ER- Breast cancer (Combined Oncoarray; iCOGS; GWAS meta analysis) || ||	TRUE	igd	0.0078059	7.50E-36	exposure	TRUE	reported	W2Xk88	textfile	2	TRUE	156.4548801	0.001313022
43	rs59379014	T	C	T	C	0.0645693	-0.057	0.072862	0.0723	FALSE	FALSE	FALSE	ieu-a-1128	11	126228000	0.0237	127442	0.016	ER- Breast cancer (Combined Oncoarray; iCOGS; GWAS meta analysis) || id:ieu-a-1128	ER- Breast cancer (Combined Oncoarray; iCOGS; GWAS meta analysis)	ER- Breast cancer (Combined Oncoarray; iCOGS; GWAS meta analysis) || ||	TRUE	igd	0.00789043	4.20E-16	exposure	TRUE	reported	W2Xk88	textfile	2	TRUE	66.96545342	0.000563284
44	rs59613675	G	A	G	A	-0.0359812	0.0231	0.152562	0.1653	FALSE	FALSE	FALSE	ieu-a-1128	1	55720337	0.0163	127442	0.1551	ER- Breast cancer (Combined Oncoarray; iCOGS; GWAS meta analysis) || id:ieu-a-1128	ER- Breast cancer (Combined Oncoarray; iCOGS; GWAS meta analysis)	ER- Breast cancer (Combined Oncoarray; iCOGS; GWAS meta analysis) || ||	TRUE	igd	0.00569879	1.20E-09	exposure	TRUE	reported	W2Xk88	textfile	2	TRUE	39.86446862	0.000334762
45	rs6016505	T	C	T	C	0.0249039	-0.0106	0.549535	0.5393	FALSE	FALSE	FALSE	ieu-a-1128	20	39678289	0.0114	127442	0.3535	ER- Breast cancer (Combined Oncoarray; iCOGS; GWAS meta analysis) || id:ieu-a-1128	ER- Breast cancer (Combined Oncoarray; iCOGS; GWAS meta analysis)	ER- Breast cancer (Combined Oncoarray; iCOGS; GWAS meta analysis) || ||	TRUE	igd	0.00411231	9.10E-11	exposure	TRUE	reported	W2Xk88	textfile	2	TRUE	36.67440156	0.000307059
46	rs6882345	A	G	A	G	0.032212	-0.0085	0.632845	0.6334	FALSE	FALSE	FALSE	ieu-a-1128	5	156397673	0.0123	127442	0.489	ER- Breast cancer (Combined Oncoarray; iCOGS; GWAS meta analysis) || id:ieu-a-1128	ER- Breast cancer (Combined Oncoarray; iCOGS; GWAS meta analysis)	ER- Breast cancer (Combined Oncoarray; iCOGS; GWAS meta analysis) || ||	TRUE	igd	0.00425413	2.70E-14	exposure	TRUE	reported	W2Xk88	textfile	2	TRUE	57.33421445	0.000482183
47	rs6920309	T	C	T	C	-0.0232941	0.0194	0.456844	0.4808	FALSE	FALSE	FALSE	ieu-a-1128	6	16134247	0.0118	127442	0.0993711	ER- Breast cancer (Combined Oncoarray; iCOGS; GWAS meta analysis) || id:ieu-a-1128	ER- Breast cancer (Combined Oncoarray; iCOGS; GWAS meta analysis)	ER- Breast cancer (Combined Oncoarray; iCOGS; GWAS meta analysis) || ||	TRUE	igd	0.00413531	1.70E-08	exposure	TRUE	reported	W2Xk88	textfile	2	TRUE	31.73041322	0.000269286
48	rs7254892	A	G	A	G	-0.469295	-0.0265	0.031935	0.0415	FALSE	FALSE	FALSE	ieu-a-1128	19	45389596	0.0316	127442	0.4018	ER- Breast cancer (Combined Oncoarray; iCOGS; GWAS meta analysis) || id:ieu-a-1128	ER- Breast cancer (Combined Oncoarray; iCOGS; GWAS meta analysis)	ER- Breast cancer (Combined Oncoarray; iCOGS; GWAS meta analysis) || ||	TRUE	igd	0.0116459	1.00E-200	exposure	TRUE	reported	W2Xk88	textfile	2	TRUE	1623.84937	0.013617372
49	rs72660539	A	G	A	G	0.0395176	-0.0187	0.136003	0.1186	FALSE	FALSE	FALSE	ieu-a-1128	1	55494906	0.0201	127442	0.3538	ER- Breast cancer (Combined Oncoarray; iCOGS; GWAS meta analysis) || id:ieu-a-1128	ER- Breast cancer (Combined Oncoarray; iCOGS; GWAS meta analysis)	ER- Breast cancer (Combined Oncoarray; iCOGS; GWAS meta analysis) || ||	TRUE	igd	0.00602029	2.40E-11	exposure	TRUE	reported	W2Xk88	textfile	2	TRUE	43.0870041	0.000367005
50	rs73042383	A	G	A	G	-0.116383	0.0099	0.016296	0.0186	FALSE	FALSE	FALSE	ieu-a-1128	19	46241332	0.0452	127442	0.8267	ER- Breast cancer (Combined Oncoarray; iCOGS; GWAS meta analysis) || id:ieu-a-1128	ER- Breast cancer (Combined Oncoarray; iCOGS; GWAS meta analysis)	ER- Breast cancer (Combined Oncoarray; iCOGS; GWAS meta analysis) || ||	TRUE	igd	0.0165522	2.00E-12	exposure	TRUE	reported	W2Xk88	textfile	2	TRUE	49.43876861	0.000434265
51	rs740516	G	C	G	C	-0.0381637	-0.0157	0.151124	0.1667	FALSE	TRUE	FALSE	ieu-a-1128	17	67082962	0.016	127442	0.327	ER- Breast cancer (Combined Oncoarray; iCOGS; GWAS meta analysis) || id:ieu-a-1128	ER- Breast cancer (Combined Oncoarray; iCOGS; GWAS meta analysis)	ER- Breast cancer (Combined Oncoarray; iCOGS; GWAS meta analysis) || ||	TRUE	igd	0.00576072	6.70E-12	exposure	TRUE	reported	W2Xk88	textfile	2	TRUE	43.88816397	0.000373688
52	rs75398113	C	G	C	G	-0.0380148	-0.0179	0.094526	0.0953	FALSE	TRUE	FALSE	ieu-a-1128	6	34728071	0.0197	127442	0.3631	ER- Breast cancer (Combined Oncoarray; iCOGS; GWAS meta analysis) || id:ieu-a-1128	ER- Breast cancer (Combined Oncoarray; iCOGS; GWAS meta analysis)	ER- Breast cancer (Combined Oncoarray; iCOGS; GWAS meta analysis) || ||	TRUE	igd	0.00705896	1.30E-08	exposure	TRUE	reported	W2Xk88	textfile	2	TRUE	29.00173487	0.000247379
53	rs77542162	G	A	G	A	0.13307	-0.0028	0.022667	0.0193	FALSE	FALSE	FALSE	ieu-a-1128	17	67081278	0.0457	127442	0.9518	ER- Breast cancer (Combined Oncoarray; iCOGS; GWAS meta analysis) || id:ieu-a-1128	ER- Breast cancer (Combined Oncoarray; iCOGS; GWAS meta analysis)	ER- Breast cancer (Combined Oncoarray; iCOGS; GWAS meta analysis) || ||	TRUE	igd	0.0138091	3.20E-22	exposure	TRUE	reported	W2Xk88	textfile	2	TRUE	92.86018927	0.000784561
54	rs8111874	A	G	A	G	0.0254558	0.0109	0.464257	0.4341	FALSE	FALSE	FALSE	ieu-a-1128	19	49168942	0.0119	127442	0.3588	ER- Breast cancer (Combined Oncoarray; iCOGS; GWAS meta analysis) || id:ieu-a-1128	ER- Breast cancer (Combined Oncoarray; iCOGS; GWAS meta analysis)	ER- Breast cancer (Combined Oncoarray; iCOGS; GWAS meta analysis) || ||	TRUE	igd	0.00416945	3.00E-09	exposure	TRUE	reported	W2Xk88	textfile	2	TRUE	37.27485477	0.000322343
	SNP	effect_allele.exposure	other_allele.exposure	effect_allele.outcome	other_allele.outcome	beta.exposure	beta.outcome	eaf.exposure	eaf.outcome	remove	palindromic	ambiguous	id.outcome	chr	pos	se.outcome	samplesize.outcome	pval.outcome	outcome	originalname.outcome	outcome.deprecated	mr_keep.outcome	data_source.outcome	se.exposure	pval.exposure	exposure	mr_keep.exposure	pval_origin.exposure	id.exposure	data_source.exposure	action	mr_keep	#VALUE!	#VALUE!
1	rs10008637	C	T	C	T	0.0523541	9.00E-04	0.46216	0.4586	FALSE	FALSE	FALSE	ieu-a-1128	4	77414144	0.0116	127442	0.938	ER- Breast cancer (Combined Oncoarray; iCOGS; GWAS meta analysis) || id:ieu-a-1128	ER- Breast cancer (Combined Oncoarray; iCOGS; GWAS meta analysis)	ER- Breast cancer (Combined Oncoarray; iCOGS; GWAS meta analysis) || ||	TRUE	igd	0.00357855	1.80E-48	exposure	TRUE	reported	mxdRwu	textfile	2	TRUE	214.0361927	0.001362627
2	rs10062079	A	G	A	G	0.0315122	0.0181	0.425221	0.4359	FALSE	FALSE	FALSE	ieu-a-1128	5	39393733	0.0115	127442	0.1166	ER- Breast cancer (Combined Oncoarray; iCOGS; GWAS meta analysis) || id:ieu-a-1128	ER- Breast cancer (Combined Oncoarray; iCOGS; GWAS meta analysis)	ER- Breast cancer (Combined Oncoarray; iCOGS; GWAS meta analysis) || ||	TRUE	igd	0.00361358	2.80E-18	exposure	TRUE	reported	mxdRwu	textfile	2	TRUE	76.04700253	0.000485404
3	rs10224002	G	A	G	A	0.0520142	-0.0193	0.289202	0.274	FALSE	FALSE	FALSE	ieu-a-1128	7	151415041	0.0141	127442	0.1704	ER- Breast cancer (Combined Oncoarray; iCOGS; GWAS meta analysis) || id:ieu-a-1128	ER- Breast cancer (Combined Oncoarray; iCOGS; GWAS meta analysis)	ER- Breast cancer (Combined Oncoarray; iCOGS; GWAS meta analysis) || ||	TRUE	igd	0.0039302	5.50E-40	exposure	TRUE	reported	mxdRwu	textfile	2	TRUE	175.1517754	0.001112298
4	rs1050816	T	C	T	C	-0.0263528	-0.0185	0.328612	0.3286	FALSE	FALSE	FALSE	ieu-a-1128	2	220358198	0.013	127442	0.1543	ER- Breast cancer (Combined Oncoarray; iCOGS; GWAS meta analysis) || id:ieu-a-1128	ER- Breast cancer (Combined Oncoarray; iCOGS; GWAS meta analysis)	ER- Breast cancer (Combined Oncoarray; iCOGS; GWAS meta analysis) || ||	TRUE	igd	0.00379827	4.00E-12	exposure	TRUE	reported	mxdRwu	textfile	2	TRUE	48.13731532	0.000306437
5	rs10821907	T	C	T	C	-0.0307895	0.0215	0.1802	0.1839	FALSE	FALSE	FALSE	ieu-a-1128	10	52648454	0.0148	127442	0.1461	ER- Breast cancer (Combined Oncoarray; iCOGS; GWAS meta analysis) || id:ieu-a-1128	ER- Breast cancer (Combined Oncoarray; iCOGS; GWAS meta analysis)	ER- Breast cancer (Combined Oncoarray; iCOGS; GWAS meta analysis) || ||	TRUE	igd	0.00468895	5.20E-11	exposure	TRUE	reported	mxdRwu	textfile	2	TRUE	43.11754936	0.00028009
6	rs10926982	A	G	A	G	-0.0199999	-0.0068	0.540797	0.5287	FALSE	FALSE	FALSE	ieu-a-1128	1	243452864	0.0116	127442	0.5587	ER- Breast cancer (Combined Oncoarray; iCOGS; GWAS meta analysis) || id:ieu-a-1128	ER- Breast cancer (Combined Oncoarray; iCOGS; GWAS meta analysis)	ER- Breast cancer (Combined Oncoarray; iCOGS; GWAS meta analysis) || ||	TRUE	igd	0.00357757	2.30E-08	exposure	TRUE	reported	mxdRwu	textfile	2	TRUE	31.25211172	0.000198666
7	rs11072563	G	A	G	A	0.0283667	-0.0306	0.262044	0.2385	FALSE	FALSE	FALSE	ieu-a-1128	15	76220673	0.0143	127442	0.0326197	ER- Breast cancer (Combined Oncoarray; iCOGS; GWAS meta analysis) || id:ieu-a-1128	ER- Breast cancer (Combined Oncoarray; iCOGS; GWAS meta analysis)	ER- Breast cancer (Combined Oncoarray; iCOGS; GWAS meta analysis) || ||	TRUE	igd	0.00409041	4.10E-12	exposure	TRUE	reported	mxdRwu	textfile	2	TRUE	48.0932303	0.000311209
8	rs11130203	A	G	A	G	-0.0211319	-0.0555	0.311446	0.3166	FALSE	FALSE	FALSE	ieu-a-1128	3	49575367	0.0125	127442	8.70E-06	ER- Breast cancer (Combined Oncoarray; iCOGS; GWAS meta analysis) || id:ieu-a-1128	ER- Breast cancer (Combined Oncoarray; iCOGS; GWAS meta analysis)	ER- Breast cancer (Combined Oncoarray; iCOGS; GWAS meta analysis) || ||	TRUE	igd	0.00384499	3.90E-08	exposure	TRUE	reported	mxdRwu	textfile	2	TRUE	30.20554419	0.000191526
9	rs111366116	T	C	T	C	-0.0336121	-0.0154	0.112264	0.1088	FALSE	FALSE	FALSE	ieu-a-1128	5	53295546	0.0182	127442	0.3978	ER- Breast cancer (Combined Oncoarray; iCOGS; GWAS meta analysis) || id:ieu-a-1128	ER- Breast cancer (Combined Oncoarray; iCOGS; GWAS meta analysis)	ER- Breast cancer (Combined Oncoarray; iCOGS; GWAS meta analysis) || ||	TRUE	igd	0.00567386	3.10E-09	exposure	TRUE	reported	mxdRwu	textfile	2	TRUE	35.09409624	0.000225188
10	rs11564722	T	C	T	C	-0.0236882	-0.0037	0.240715	0.2547	FALSE	FALSE	FALSE	ieu-a-1128	11	2178330	0.013	127442	0.7753	ER- Breast cancer (Combined Oncoarray; iCOGS; GWAS meta analysis) || id:ieu-a-1128	ER- Breast cancer (Combined Oncoarray; iCOGS; GWAS meta analysis)	ER- Breast cancer (Combined Oncoarray; iCOGS; GWAS meta analysis) || ||	TRUE	igd	0.00422302	2.00E-08	exposure	TRUE	reported	mxdRwu	textfile	2	TRUE	31.46428345	0.000205117
11	rs11786896	T	C	T	C	0.0466883	-0.005	0.050177	0.0469	FALSE	FALSE	FALSE	ieu-a-1128	8	145018354	0.0288	127442	0.8636	ER- Breast cancer (Combined Oncoarray; iCOGS; GWAS meta analysis) || id:ieu-a-1128	ER- Breast cancer (Combined Oncoarray; iCOGS; GWAS meta analysis)	ER- Breast cancer (Combined Oncoarray; iCOGS; GWAS meta analysis) || ||	TRUE	igd	0.0082646	1.60E-08	exposure	TRUE	reported	mxdRwu	textfile	2	TRUE	31.91335357	0.000207775
12	rs12722725	C	T	C	T	0.0408711	0.0027	0.12744	0.1265	FALSE	FALSE	FALSE	ieu-a-1128	1	113258681	0.0183	127442	0.8836	ER- Breast cancer (Combined Oncoarray; iCOGS; GWAS meta analysis) || id:ieu-a-1128	ER- Breast cancer (Combined Oncoarray; iCOGS; GWAS meta analysis)	ER- Breast cancer (Combined Oncoarray; iCOGS; GWAS meta analysis) || ||	TRUE	igd	0.00533914	1.90E-14	exposure	TRUE	reported	mxdRwu	textfile	2	TRUE	58.59897711	0.000371504
13	rs13015552	T	C	T	C	0.0203507	-0.0147	0.383784	0.3904	FALSE	FALSE	FALSE	ieu-a-1128	2	148843372	0.0115	127442	0.202	ER- Breast cancer (Combined Oncoarray; iCOGS; GWAS meta analysis) || id:ieu-a-1128	ER- Breast cancer (Combined Oncoarray; iCOGS; GWAS meta analysis)	ER- Breast cancer (Combined Oncoarray; iCOGS; GWAS meta analysis) || ||	TRUE	igd	0.00366395	2.80E-08	exposure	TRUE	reported	mxdRwu	textfile	2	TRUE	30.85031675	0.000195888
14	rs1317983	C	T	C	T	0.0297048	0.002	0.693535	0.6937	FALSE	FALSE	FALSE	ieu-a-1128	6	43806335	0.0125	127442	0.8745	ER- Breast cancer (Combined Oncoarray; iCOGS; GWAS meta analysis) || id:ieu-a-1128	ER- Breast cancer (Combined Oncoarray; iCOGS; GWAS meta analysis)	ER- Breast cancer (Combined Oncoarray; iCOGS; GWAS meta analysis) || ||	TRUE	igd	0.00387005	1.60E-14	exposure	TRUE	reported	mxdRwu	textfile	2	TRUE	58.91421743	0.000375087
15	rs1381798	A	G	A	G	-0.0226275	-0.0391	0.292412	0.277	FALSE	FALSE	FALSE	ieu-a-1128	3	38437471	0.0138	127442	0.00459304	ER- Breast cancer (Combined Oncoarray; iCOGS; GWAS meta analysis) || id:ieu-a-1128	ER- Breast cancer (Combined Oncoarray; iCOGS; GWAS meta analysis)	ER- Breast cancer (Combined Oncoarray; iCOGS; GWAS meta analysis) || ||	TRUE	igd	0.00393774	9.10E-09	exposure	TRUE	reported	mxdRwu	textfile	2	TRUE	33.02015234	0.000211875
16	rs138576244	A	G	A	G	0.133399	0.0484	0.005764	0.0083	FALSE	FALSE	FALSE	ieu-a-1128	15	88452527	0.0729	127442	0.506499	ER- Breast cancer (Combined Oncoarray; iCOGS; GWAS meta analysis) || id:ieu-a-1128	ER- Breast cancer (Combined Oncoarray; iCOGS; GWAS meta analysis)	ER- Breast cancer (Combined Oncoarray; iCOGS; GWAS meta analysis) || ||	TRUE	igd	0.0244216	4.70E-08	exposure	TRUE	reported	mxdRwu	textfile	2	TRUE	29.83712135	0.000203962
17	rs1527649	T	C	T	C	-0.0248872	-0.0014	0.799624	0.7931	FALSE	FALSE	FALSE	ieu-a-1128	2	54581356	0.0139	127442	0.9203	ER- Breast cancer (Combined Oncoarray; iCOGS; GWAS meta analysis) || id:ieu-a-1128	ER- Breast cancer (Combined Oncoarray; iCOGS; GWAS meta analysis)	ER- Breast cancer (Combined Oncoarray; iCOGS; GWAS meta analysis) || ||	TRUE	igd	0.00443998	2.10E-08	exposure	TRUE	reported	mxdRwu	textfile	2	TRUE	31.41883288	0.000198479
18	rs17050272	A	G	A	G	0.0244089	0.0096	0.409307	0.4241	FALSE	FALSE	FALSE	ieu-a-1128	2	121306440	0.0117	127442	0.4135	ER- Breast cancer (Combined Oncoarray; iCOGS; GWAS meta analysis) || id:ieu-a-1128	ER- Breast cancer (Combined Oncoarray; iCOGS; GWAS meta analysis)	ER- Breast cancer (Combined Oncoarray; iCOGS; GWAS meta analysis) || ||	TRUE	igd	0.00361863	1.50E-11	exposure	TRUE	reported	mxdRwu	textfile	2	TRUE	45.49965017	0.000288096
19	rs1717200	G	A	G	A	0.0266422	0.0122	0.479862	0.4685	FALSE	FALSE	FALSE	ieu-a-1128	15	41368334	0.0113	127442	0.2837	ER- Breast cancer (Combined Oncoarray; iCOGS; GWAS meta analysis) || id:ieu-a-1128	ER- Breast cancer (Combined Oncoarray; iCOGS; GWAS meta analysis)	ER- Breast cancer (Combined Oncoarray; iCOGS; GWAS meta analysis) || ||	TRUE	igd	0.00357356	9.00E-14	exposure	TRUE	reported	mxdRwu	textfile	2	TRUE	55.58249169	0.000354328
20	rs17786744	G	A	G	A	0.0252255	0.0079	0.4106	0.4189	FALSE	FALSE	FALSE	ieu-a-1128	8	23777006	0.0117	127442	0.4968	ER- Breast cancer (Combined Oncoarray; iCOGS; GWAS meta analysis) || id:ieu-a-1128	ER- Breast cancer (Combined Oncoarray; iCOGS; GWAS meta analysis)	ER- Breast cancer (Combined Oncoarray; iCOGS; GWAS meta analysis) || ||	TRUE	igd	0.00363601	4.00E-12	exposure	TRUE	reported	mxdRwu	textfile	2	TRUE	48.13150355	0.000307991
21	rs1781221	C	A	C	A	0.0265841	0.0099	0.603362	0.6686	FALSE	FALSE	FALSE	ieu-a-1128	1	63006842	0.0123	127442	0.4202	ER- Breast cancer (Combined Oncoarray; iCOGS; GWAS meta analysis) || id:ieu-a-1128	ER- Breast cancer (Combined Oncoarray; iCOGS; GWAS meta analysis)	ER- Breast cancer (Combined Oncoarray; iCOGS; GWAS meta analysis) || ||	TRUE	igd	0.00379643	2.50E-12	exposure	TRUE	reported	mxdRwu	textfile	2	TRUE	49.0335267	0.000338257
22	rs184561571	A	G	A	G	-0.0425615	0.0023	0.065509	0.0566	FALSE	FALSE	FALSE	ieu-a-1128	8	30407389	0.0253	127442	0.9277	ER- Breast cancer (Combined Oncoarray; iCOGS; GWAS meta analysis) || id:ieu-a-1128	ER- Breast cancer (Combined Oncoarray; iCOGS; GWAS meta analysis)	ER- Breast cancer (Combined Oncoarray; iCOGS; GWAS meta analysis) || ||	TRUE	igd	0.00722311	3.80E-09	exposure	TRUE	reported	mxdRwu	textfile	2	TRUE	34.72045385	0.000221789
23	rs187355703	G	C	G	C	0.08145	-0.0775	0.025477	0.0226	FALSE	TRUE	FALSE	ieu-a-1128	2	176993583	0.0403	127442	0.0545796	ER- Breast cancer (Combined Oncoarray; iCOGS; GWAS meta analysis) || id:ieu-a-1128	ER- Breast cancer (Combined Oncoarray; iCOGS; GWAS meta analysis)	ER- Breast cancer (Combined Oncoarray; iCOGS; GWAS meta analysis) || ||	TRUE	igd	0.01139	8.60E-13	exposure	TRUE	reported	mxdRwu	textfile	2	TRUE	51.13693912	0.000329422
24	rs2119690	A	G	A	G	-0.023369	0.0105	0.288576	0.2889	FALSE	FALSE	FALSE	ieu-a-1128	8	19859539	0.0124	127442	0.3993	ER- Breast cancer (Combined Oncoarray; iCOGS; GWAS meta analysis) || id:ieu-a-1128	ER- Breast cancer (Combined Oncoarray; iCOGS; GWAS meta analysis)	ER- Breast cancer (Combined Oncoarray; iCOGS; GWAS meta analysis) || ||	TRUE	igd	0.00393728	2.90E-09	exposure	TRUE	reported	mxdRwu	textfile	2	TRUE	35.22797306	0.000224233
25	rs2271386	A	G	A	G	-0.0337453	0.0145	0.149362	0.1531	FALSE	FALSE	FALSE	ieu-a-1128	3	141712708	0.0157	127442	0.3567	ER- Breast cancer (Combined Oncoarray; iCOGS; GWAS meta analysis) || id:ieu-a-1128	ER- Breast cancer (Combined Oncoarray; iCOGS; GWAS meta analysis)	ER- Breast cancer (Combined Oncoarray; iCOGS; GWAS meta analysis) || ||	TRUE	igd	0.0049994	1.50E-11	exposure	TRUE	reported	mxdRwu	textfile	2	TRUE	45.56074481	0.000289362
26	rs2279463	G	A	G	A	0.0490744	0.0051	0.143347	0.1287	FALSE	FALSE	FALSE	ieu-a-1128	6	160668389	0.017	127442	0.7642	ER- Breast cancer (Combined Oncoarray; iCOGS; GWAS meta analysis) || id:ieu-a-1128	ER- Breast cancer (Combined Oncoarray; iCOGS; GWAS meta analysis)	ER- Breast cancer (Combined Oncoarray; iCOGS; GWAS meta analysis) || ||	TRUE	igd	0.00508078	4.50E-22	exposure	TRUE	reported	mxdRwu	textfile	2	TRUE	93.2930339	0.000591471
27	rs2338801	T	G	T	G	-0.0343165	0.0126	0.254859	0.2579	FALSE	FALSE	FALSE	ieu-a-1128	17	37490780	0.0128	127442	0.324	ER- Breast cancer (Combined Oncoarray; iCOGS; GWAS meta analysis) || id:ieu-a-1128	ER- Breast cancer (Combined Oncoarray; iCOGS; GWAS meta analysis)	ER- Breast cancer (Combined Oncoarray; iCOGS; GWAS meta analysis) || ||	TRUE	igd	0.00408862	4.70E-17	exposure	TRUE	reported	mxdRwu	textfile	2	TRUE	70.44537357	0.000447275
28	rs2467853	G	T	G	T	0.0453375	0.0119	0.375142	0.3844	FALSE	FALSE	FALSE	ieu-a-1128	15	45698793	0.0116	127442	0.3075	ER- Breast cancer (Combined Oncoarray; iCOGS; GWAS meta analysis) || id:ieu-a-1128	ER- Breast cancer (Combined Oncoarray; iCOGS; GWAS meta analysis)	ER- Breast cancer (Combined Oncoarray; iCOGS; GWAS meta analysis) || ||	TRUE	igd	0.00368501	8.70E-35	exposure	TRUE	reported	mxdRwu	textfile	2	TRUE	151.3692976	0.000963656
29	rs267738	G	T	G	T	-0.0357301	0.0367	0.219989	0.2085	FALSE	FALSE	FALSE	ieu-a-1128	1	150940625	0.0138	127442	0.00762904	ER- Breast cancer (Combined Oncoarray; iCOGS; GWAS meta analysis) || id:ieu-a-1128	ER- Breast cancer (Combined Oncoarray; iCOGS; GWAS meta analysis)	ER- Breast cancer (Combined Oncoarray; iCOGS; GWAS meta analysis) || ||	TRUE	igd	0.00429544	8.90E-17	exposure	TRUE	reported	mxdRwu	textfile	2	TRUE	69.19156429	0.000438127
30	rs288766	T	A	T	A	0.025091	0.0314	0.64887	0.6504	FALSE	TRUE	FALSE	ieu-a-1128	7	155619498	0.012	127442	0.00879205	ER- Breast cancer (Combined Oncoarray; iCOGS; GWAS meta analysis) || id:ieu-a-1128	ER- Breast cancer (Combined Oncoarray; iCOGS; GWAS meta analysis)	ER- Breast cancer (Combined Oncoarray; iCOGS; GWAS meta analysis) || ||	TRUE	igd	0.00374441	2.10E-11	exposure	TRUE	reported	mxdRwu	textfile	2	TRUE	44.90235799	0.000286874
31	rs3122720	C	T	C	T	0.0280839	-0.0261	0.853523	0.846	FALSE	FALSE	FALSE	ieu-a-1128	1	212752129	0.0165	127442	0.1138	ER- Breast cancer (Combined Oncoarray; iCOGS; GWAS meta analysis) || id:ieu-a-1128	ER- Breast cancer (Combined Oncoarray; iCOGS; GWAS meta analysis)	ER- Breast cancer (Combined Oncoarray; iCOGS; GWAS meta analysis) || ||	TRUE	igd	0.00507971	3.20E-08	exposure	TRUE	reported	mxdRwu	textfile	2	TRUE	30.5658866	0.00019721
32	rs316020	G	A	G	A	0.0461607	-0.0168	0.897259	0.8985	FALSE	FALSE	FALSE	ieu-a-1128	6	160669081	0.0186	127442	0.3663	ER- Breast cancer (Combined Oncoarray; iCOGS; GWAS meta analysis) || id:ieu-a-1128	ER- Breast cancer (Combined Oncoarray; iCOGS; GWAS meta analysis)	ER- Breast cancer (Combined Oncoarray; iCOGS; GWAS meta analysis) || ||	TRUE	igd	0.00588794	4.50E-15	exposure	TRUE	reported	mxdRwu	textfile	2	TRUE	61.46360378	0.000392859
33	rs35709439	T	C	T	C	-0.0327666	0.0033	0.187446	0.1799	FALSE	FALSE	FALSE	ieu-a-1128	19	33190263	0.0149	127442	0.8234	ER- Breast cancer (Combined Oncoarray; iCOGS; GWAS meta analysis) || id:ieu-a-1128	ER- Breast cancer (Combined Oncoarray; iCOGS; GWAS meta analysis)	ER- Breast cancer (Combined Oncoarray; iCOGS; GWAS meta analysis) || ||	TRUE	igd	0.00456846	7.40E-13	exposure	TRUE	reported	mxdRwu	textfile	2	TRUE	51.44262311	0.000327055
34	rs408459	C	A	C	A	-0.0230791	-0.0215	0.428156	0.4418	FALSE	FALSE	FALSE	ieu-a-1128	8	8706332	0.0133	127442	0.1068	ER- Breast cancer (Combined Oncoarray; iCOGS; GWAS meta analysis) || id:ieu-a-1128	ER- Breast cancer (Combined Oncoarray; iCOGS; GWAS meta analysis)	ER- Breast cancer (Combined Oncoarray; iCOGS; GWAS meta analysis) || ||	TRUE	igd	0.00361071	1.60E-10	exposure	TRUE	reported	mxdRwu	textfile	2	TRUE	40.85568725	0.000260824
35	rs41269026	A	C	A	C	-0.0467343	-0.0381	0.047573	0.0412	FALSE	FALSE	FALSE	ieu-a-1128	6	34208773	0.0295	127442	0.1963	ER- Breast cancer (Combined Oncoarray; iCOGS; GWAS meta analysis) || id:ieu-a-1128	ER- Breast cancer (Combined Oncoarray; iCOGS; GWAS meta analysis)	ER- Breast cancer (Combined Oncoarray; iCOGS; GWAS meta analysis) || ||	TRUE	igd	0.00836616	2.30E-08	exposure	TRUE	reported	mxdRwu	textfile	2	TRUE	31.20463824	0.000197922
36	rs4293567	A	G	A	G	0.0234669	-0.0067	0.316187	0.3168	FALSE	FALSE	FALSE	ieu-a-1128	2	18676203	0.0127	127442	0.5956	ER- Breast cancer (Combined Oncoarray; iCOGS; GWAS meta analysis) || id:ieu-a-1128	ER- Breast cancer (Combined Oncoarray; iCOGS; GWAS meta analysis)	ER- Breast cancer (Combined Oncoarray; iCOGS; GWAS meta analysis) || ||	TRUE	igd	0.0038233	8.40E-10	exposure	TRUE	reported	mxdRwu	textfile	2	TRUE	37.67338915	0.000238135
37	rs445537	G	A	G	A	0.0254624	-0.0035	0.467451	0.4877	FALSE	FALSE	FALSE	ieu-a-1128	16	89703424	0.0116	127442	0.7626	ER- Breast cancer (Combined Oncoarray; iCOGS; GWAS meta analysis) || id:ieu-a-1128	ER- Breast cancer (Combined Oncoarray; iCOGS; GWAS meta analysis)	ER- Breast cancer (Combined Oncoarray; iCOGS; GWAS meta analysis) || ||	TRUE	igd	0.00360582	1.60E-12	exposure	TRUE	reported	mxdRwu	textfile	2	TRUE	49.86439869	0.000322793
38	rs4722500	A	G	A	G	0.0231656	0.0031	0.305892	0.3322	FALSE	FALSE	FALSE	ieu-a-1128	7	25738956	0.0121	127442	0.7955	ER- Breast cancer (Combined Oncoarray; iCOGS; GWAS meta analysis) || id:ieu-a-1128	ER- Breast cancer (Combined Oncoarray; iCOGS; GWAS meta analysis)	ER- Breast cancer (Combined Oncoarray; iCOGS; GWAS meta analysis) || ||	TRUE	igd	0.00385529	1.90E-09	exposure	TRUE	reported	mxdRwu	textfile	2	TRUE	36.10546999	0.000227883
39	rs4744712	C	A	C	A	-0.0248949	0.0175	0.598839	0.6021	FALSE	FALSE	FALSE	ieu-a-1128	9	71434707	0.0116	127442	0.1297	ER- Breast cancer (Combined Oncoarray; iCOGS; GWAS meta analysis) || id:ieu-a-1128	ER- Breast cancer (Combined Oncoarray; iCOGS; GWAS meta analysis)	ER- Breast cancer (Combined Oncoarray; iCOGS; GWAS meta analysis) || ||	TRUE	igd	0.0036416	8.10E-12	exposure	TRUE	reported	mxdRwu	textfile	2	TRUE	46.73435912	0.000297769
40	rs478308	C	G	C	G	-0.0265669	0.0065	0.226023	0.2342	FALSE	TRUE	FALSE	ieu-a-1128	1	78593714	0.0135	127442	0.6316	ER- Breast cancer (Combined Oncoarray; iCOGS; GWAS meta analysis) || id:ieu-a-1128	ER- Breast cancer (Combined Oncoarray; iCOGS; GWAS meta analysis)	ER- Breast cancer (Combined Oncoarray; iCOGS; GWAS meta analysis) || ||	TRUE	igd	0.00425326	4.20E-10	exposure	TRUE	reported	mxdRwu	textfile	2	TRUE	39.01556483	0.000246941
41	rs4946935	G	A	G	A	0.0239094	-0.0116	0.713357	0.7064	FALSE	FALSE	FALSE	ieu-a-1128	6	109000742	0.0124	127442	0.3486	ER- Breast cancer (Combined Oncoarray; iCOGS; GWAS meta analysis) || id:ieu-a-1128	ER- Breast cancer (Combined Oncoarray; iCOGS; GWAS meta analysis)	ER- Breast cancer (Combined Oncoarray; iCOGS; GWAS meta analysis) || ||	TRUE	igd	0.00396712	1.70E-09	exposure	TRUE	reported	mxdRwu	textfile	2	TRUE	36.32341566	0.000233784
42	rs5030873	C	T	C	T	0.0395815	-0.0048	0.313522	0.3127	FALSE	FALSE	FALSE	ieu-a-1128	5	176815124	0.013	127442	0.7141	ER- Breast cancer (Combined Oncoarray; iCOGS; GWAS meta analysis) || id:ieu-a-1128	ER- Breast cancer (Combined Oncoarray; iCOGS; GWAS meta analysis)	ER- Breast cancer (Combined Oncoarray; iCOGS; GWAS meta analysis) || ||	TRUE	igd	0.00385545	1.00E-24	exposure	TRUE	reported	mxdRwu	textfile	2	TRUE	105.3984796	0.000674387
43	rs55733296	A	G	A	G	0.0816124	0.0078	0.038793	0.0335	FALSE	FALSE	FALSE	ieu-a-1128	11	30754837	0.0379	127442	0.8376	ER- Breast cancer (Combined Oncoarray; iCOGS; GWAS meta analysis) || id:ieu-a-1128	ER- Breast cancer (Combined Oncoarray; iCOGS; GWAS meta analysis)	ER- Breast cancer (Combined Oncoarray; iCOGS; GWAS meta analysis) || ||	TRUE	igd	0.00923366	9.70E-19	exposure	TRUE	reported	mxdRwu	textfile	2	TRUE	78.12041486	0.000496721
44	rs55842281	G	A	G	A	-0.0218007	-0.0127	0.643478	0.6375	FALSE	FALSE	FALSE	ieu-a-1128	11	15879946	0.012	127442	0.2906	ER- Breast cancer (Combined Oncoarray; iCOGS; GWAS meta analysis) || id:ieu-a-1128	ER- Breast cancer (Combined Oncoarray; iCOGS; GWAS meta analysis)	ER- Breast cancer (Combined Oncoarray; iCOGS; GWAS meta analysis) || ||	TRUE	igd	0.00375338	6.30E-09	exposure	TRUE	reported	mxdRwu	textfile	2	TRUE	33.73617231	0.000218067
45	rs56019566	T	C	T	C	-0.0214225	0.008	0.35164	0.3288	FALSE	FALSE	FALSE	ieu-a-1128	2	15788692	0.012	127442	0.5053	ER- Breast cancer (Combined Oncoarray; iCOGS; GWAS meta analysis) || id:ieu-a-1128	ER- Breast cancer (Combined Oncoarray; iCOGS; GWAS meta analysis)	ER- Breast cancer (Combined Oncoarray; iCOGS; GWAS meta analysis) || ||	TRUE	igd	0.00372879	9.20E-09	exposure	TRUE	reported	mxdRwu	textfile	2	TRUE	33.00687835	0.000209259
46	rs56334134	G	A	G	A	-0.0205307	-0.0063	0.367385	0.3729	FALSE	FALSE	FALSE	ieu-a-1128	11	31040126	0.0124	127442	0.612999	ER- Breast cancer (Combined Oncoarray; iCOGS; GWAS meta analysis) || id:ieu-a-1128	ER- Breast cancer (Combined Oncoarray; iCOGS; GWAS meta analysis)	ER- Breast cancer (Combined Oncoarray; iCOGS; GWAS meta analysis) || ||	TRUE	igd	0.00372467	3.50E-08	exposure	TRUE	reported	mxdRwu	textfile	2	TRUE	30.38308804	0.000195929
47	rs5750561	T	A	T	A	0.0278505	0.0156	0.59863	0.5985	FALSE	TRUE	FALSE	ieu-a-1128	22	38595260	0.0115	127442	0.1725	ER- Breast cancer (Combined Oncoarray; iCOGS; GWAS meta analysis) || id:ieu-a-1128	ER- Breast cancer (Combined Oncoarray; iCOGS; GWAS meta analysis)	ER- Breast cancer (Combined Oncoarray; iCOGS; GWAS meta analysis) || ||	TRUE	igd	0.00364595	2.20E-14	exposure	TRUE	reported	mxdRwu	textfile	2	TRUE	58.35049921	0.000372734
48	rs6127099	T	A	T	A	-0.0239358	0.0069	0.278929	0.2829	FALSE	TRUE	FALSE	ieu-a-1128	20	52731402	0.013	127442	0.5946	ER- Breast cancer (Combined Oncoarray; iCOGS; GWAS meta analysis) || id:ieu-a-1128	ER- Breast cancer (Combined Oncoarray; iCOGS; GWAS meta analysis)	ER- Breast cancer (Combined Oncoarray; iCOGS; GWAS meta analysis) || ||	TRUE	igd	0.00406967	4.10E-09	exposure	TRUE	reported	mxdRwu	textfile	2	TRUE	34.592146	0.000230461
49	rs62435145	T	G	T	G	0.0399003	-0.0148	0.691296	0.6701	FALSE	FALSE	FALSE	ieu-a-1128	7	1286567	0.0137	127442	0.2784	ER- Breast cancer (Combined Oncoarray; iCOGS; GWAS meta analysis) || id:ieu-a-1128	ER- Breast cancer (Combined Oncoarray; iCOGS; GWAS meta analysis)	ER- Breast cancer (Combined Oncoarray; iCOGS; GWAS meta analysis) || ||	TRUE	igd	0.00397528	1.00E-23	exposure	TRUE	reported	mxdRwu	textfile	2	TRUE	100.7434628	0.000679499
50	rs659437	C	T	C	T	-0.0277972	0.0108	0.838816	0.8436	FALSE	FALSE	FALSE	ieu-a-1128	1	46037394	0.0156	127442	0.4872	ER- Breast cancer (Combined Oncoarray; iCOGS; GWAS meta analysis) || id:ieu-a-1128	ER- Breast cancer (Combined Oncoarray; iCOGS; GWAS meta analysis)	ER- Breast cancer (Combined Oncoarray; iCOGS; GWAS meta analysis) || ||	TRUE	igd	0.00485182	1.00E-08	exposure	TRUE	reported	mxdRwu	textfile	2	TRUE	32.82409364	0.00020894
51	rs690428	C	A	C	A	-0.027808	-0.0121	0.281443	0.2776	FALSE	FALSE	FALSE	ieu-a-1128	15	53950578	0.0127	127442	0.3404	ER- Breast cancer (Combined Oncoarray; iCOGS; GWAS meta analysis) || id:ieu-a-1128	ER- Breast cancer (Combined Oncoarray; iCOGS; GWAS meta analysis)	ER- Breast cancer (Combined Oncoarray; iCOGS; GWAS meta analysis) || ||	TRUE	igd	0.00396592	2.40E-12	exposure	TRUE	reported	mxdRwu	textfile	2	TRUE	49.16449818	0.000312767
52	rs715	C	T	C	T	0.0435059	0.0397	0.311377	0.3067	FALSE	FALSE	FALSE	ieu-a-1128	2	211543055	0.0126	127442	0.00164502	ER- Breast cancer (Combined Oncoarray; iCOGS; GWAS meta analysis) || id:ieu-a-1128	ER- Breast cancer (Combined Oncoarray; iCOGS; GWAS meta analysis)	ER- Breast cancer (Combined Oncoarray; iCOGS; GWAS meta analysis) || ||	TRUE	igd	0.00386404	2.10E-29	exposure	TRUE	reported	mxdRwu	textfile	2	TRUE	126.7690067	0.000811698
53	rs7649167	C	T	C	T	0.0242183	-0.0136	0.324736	0.3169	FALSE	FALSE	FALSE	ieu-a-1128	3	185274780	0.0132	127442	0.3027	ER- Breast cancer (Combined Oncoarray; iCOGS; GWAS meta analysis) || id:ieu-a-1128	ER- Breast cancer (Combined Oncoarray; iCOGS; GWAS meta analysis)	ER- Breast cancer (Combined Oncoarray; iCOGS; GWAS meta analysis) || ||	TRUE	igd	0.00383645	2.70E-10	exposure	TRUE	reported	mxdRwu	textfile	2	TRUE	39.8499907	0.00025723
54	rs7779671	G	A	G	A	-0.0218036	0.0091	0.507332	0.4807	FALSE	FALSE	FALSE	ieu-a-1128	7	128742221	0.0115	127442	0.4278	ER- Breast cancer (Combined Oncoarray; iCOGS; GWAS meta analysis) || id:ieu-a-1128	ER- Breast cancer (Combined Oncoarray; iCOGS; GWAS meta analysis)	ER- Breast cancer (Combined Oncoarray; iCOGS; GWAS meta analysis) || ||	TRUE	igd	0.0035766	1.10E-09	exposure	TRUE	reported	mxdRwu	textfile	2	TRUE	37.1634195	0.000237647
55	rs77924615	A	G	A	G	-0.0537162	-0.0214	0.19564	0.2036	FALSE	FALSE	FALSE	ieu-a-1128	16	20392332	0.0148	127442	0.1468	ER- Breast cancer (Combined Oncoarray; iCOGS; GWAS meta analysis) || id:ieu-a-1128	ER- Breast cancer (Combined Oncoarray; iCOGS; GWAS meta analysis)	ER- Breast cancer (Combined Oncoarray; iCOGS; GWAS meta analysis) || ||	TRUE	igd	0.00452658	1.80E-32	exposure	TRUE	reported	mxdRwu	textfile	2	TRUE	140.8218884	0.000908131
56	rs80282103	T	A	T	A	0.037832	0.0185	0.08256	0.0805	FALSE	TRUE	FALSE	ieu-a-1128	10	899071	0.0208	127442	0.3726	ER- Breast cancer (Combined Oncoarray; iCOGS; GWAS meta analysis) || id:ieu-a-1128	ER- Breast cancer (Combined Oncoarray; iCOGS; GWAS meta analysis)	ER- Breast cancer (Combined Oncoarray; iCOGS; GWAS meta analysis) || ||	TRUE	igd	0.00651758	6.50E-09	exposure	TRUE	reported	mxdRwu	textfile	2	TRUE	33.69347936	0.000216818
57	rs8071709	C	A	C	A	0.0217521	-0.0172	0.388713	0.3846	FALSE	FALSE	FALSE	ieu-a-1128	17	19429790	0.0135	127442	0.2037	ER- Breast cancer (Combined Oncoarray; iCOGS; GWAS meta analysis) || id:ieu-a-1128	ER- Breast cancer (Combined Oncoarray; iCOGS; GWAS meta analysis)	ER- Breast cancer (Combined Oncoarray; iCOGS; GWAS meta analysis) || ||	TRUE	igd	0.00367399	3.20E-09	exposure	TRUE	reported	mxdRwu	textfile	2	TRUE	35.05310086	0.000224857
58	rs81205	C	A	C	A	0.0245149	0.0011	0.465638	0.4933	FALSE	FALSE	FALSE	ieu-a-1128	11	2798804	0.0125	127442	0.9295	ER- Breast cancer (Combined Oncoarray; iCOGS; GWAS meta analysis) || id:ieu-a-1128	ER- Breast cancer (Combined Oncoarray; iCOGS; GWAS meta analysis)	ER- Breast cancer (Combined Oncoarray; iCOGS; GWAS meta analysis) || ||	TRUE	igd	0.0036506	1.90E-11	exposure	TRUE	reported	mxdRwu	textfile	2	TRUE	45.09534908	0.000299071
59	rs848476	A	G	A	G	-0.0254844	-0.0112	0.70809	0.7313	FALSE	FALSE	FALSE	ieu-a-1128	7	77541673	0.0137	127442	0.4147	ER- Breast cancer (Combined Oncoarray; iCOGS; GWAS meta analysis) || id:ieu-a-1128	ER- Breast cancer (Combined Oncoarray; iCOGS; GWAS meta analysis)	ER- Breast cancer (Combined Oncoarray; iCOGS; GWAS meta analysis) || ||	TRUE	igd	0.00391984	8.00E-11	exposure	TRUE	reported	mxdRwu	textfile	2	TRUE	42.26804348	0.000268483
60	rs9272116	C	T	C	T	0.0279898	0.0052	0.493072	0.5372	FALSE	FALSE	FALSE	ieu-a-1128	6	32600404	0.0119	127442	0.6591	ER- Breast cancer (Combined Oncoarray; iCOGS; GWAS meta analysis) || id:ieu-a-1128	ER- Breast cancer (Combined Oncoarray; iCOGS; GWAS meta analysis)	ER- Breast cancer (Combined Oncoarray; iCOGS; GWAS meta analysis) || ||	TRUE	igd	0.00356356	4.00E-15	exposure	TRUE	reported	mxdRwu	textfile	2	TRUE	61.69236787	0.000391639
61	rs9373056	T	C	T	C	-0.0238844	-0.0034	0.320506	0.3182	FALSE	FALSE	FALSE	ieu-a-1128	6	133797208	0.013	127442	0.792	ER- Breast cancer (Combined Oncoarray; iCOGS; GWAS meta analysis) || id:ieu-a-1128	ER- Breast cancer (Combined Oncoarray; iCOGS; GWAS meta analysis)	ER- Breast cancer (Combined Oncoarray; iCOGS; GWAS meta analysis) || ||	TRUE	igd	0.00381603	3.90E-10	exposure	TRUE	reported	mxdRwu	textfile	2	TRUE	39.17464875	0.000248474
62	rs964184	C	G	C	G	-0.0568751	0.0119	0.867188	0.8616	FALSE	TRUE	FALSE	ieu-a-1128	11	116648917	0.0163	127442	0.466	ER- Breast cancer (Combined Oncoarray; iCOGS; GWAS meta analysis) || id:ieu-a-1128	ER- Breast cancer (Combined Oncoarray; iCOGS; GWAS meta analysis)	ER- Breast cancer (Combined Oncoarray; iCOGS; GWAS meta analysis) || ||	TRUE	igd	0.00524941	2.40E-27	exposure	TRUE	reported	mxdRwu	textfile	2	TRUE	117.3879067	0.000745118
63	rs9868257	T	C	T	C	0.0198112	-0.0063	0.441385	0.4235	FALSE	FALSE	FALSE	ieu-a-1128	3	121715319	0.0116	127442	0.5865	ER- Breast cancer (Combined Oncoarray; iCOGS; GWAS meta analysis) || id:ieu-a-1128	ER- Breast cancer (Combined Oncoarray; iCOGS; GWAS meta analysis)	ER- Breast cancer (Combined Oncoarray; iCOGS; GWAS meta analysis) || ||	TRUE	igd	0.00362078	4.50E-08	exposure	TRUE	reported	mxdRwu	textfile	2	TRUE	29.93762122	0.000193545
64	rs9905274	C	T	C	T	-0.0458271	-0.0141	0.831785	0.8207	FALSE	FALSE	FALSE	ieu-a-1128	17	59450441	0.0147	127442	0.3366	ER- Breast cancer (Combined Oncoarray; iCOGS; GWAS meta analysis) || id:ieu-a-1128	ER- Breast cancer (Combined Oncoarray; iCOGS; GWAS meta analysis)	ER- Breast cancer (Combined Oncoarray; iCOGS; GWAS meta analysis) || ||	TRUE	igd	0.00478762	1.00E-21	exposure	TRUE	reported	mxdRwu	textfile	2	TRUE	91.62318944	0.000587693
65	rs9927390	T	C	T	C	0.0219706	0.001	0.282786	0.2844	FALSE	FALSE	FALSE	ieu-a-1128	16	21085139	0.0129	127442	0.9372	ER- Breast cancer (Combined Oncoarray; iCOGS; GWAS meta analysis) || id:ieu-a-1128	ER- Breast cancer (Combined Oncoarray; iCOGS; GWAS meta analysis)	ER- Breast cancer (Combined Oncoarray; iCOGS; GWAS meta analysis) || ||	TRUE	igd	0.00398414	3.50E-08	exposure	TRUE	reported	mxdRwu	textfile	2	TRUE	30.40987626	0.000195804
66	rs9989901	G	A	G	A	-0.0262203	0.0022	0.51958	0.4997	FALSE	FALSE	FALSE	ieu-a-1128	2	217644852	0.0116	127442	0.8522	ER- Breast cancer (Combined Oncoarray; iCOGS; GWAS meta analysis) || id:ieu-a-1128	ER- Breast cancer (Combined Oncoarray; iCOGS; GWAS meta analysis)	ER- Breast cancer (Combined Oncoarray; iCOGS; GWAS meta analysis) || ||	TRUE	igd	0.00360738	3.60E-13	exposure	TRUE	reported	mxdRwu	textfile	2	TRUE	52.83132787	0.000343225
	SNP	effect_allele.exposure	other_allele.exposure	effect_allele.outcome	other_allele.outcome	beta.exposure	beta.outcome	eaf.exposure	eaf.outcome	remove	palindromic	ambiguous	id.outcome	chr	pos	se.outcome	samplesize.outcome	pval.outcome	outcome	originalname.outcome	outcome.deprecated	mr_keep.outcome	data_source.outcome	se.exposure	pval.exposure	exposure	mr_keep.exposure	pval_origin.exposure	id.exposure	data_source.exposure	action	mr_keep	#VALUE!	#VALUE!
1	rs1077835	G	A	G	A	0.127008	0.0022	0.219724	0.2237	FALSE	FALSE	FALSE	ieu-a-1128	15	58723426	0.0135	127442	0.8706	ER- Breast cancer (Combined Oncoarray; iCOGS; GWAS meta analysis) || id:ieu-a-1128	ER- Breast cancer (Combined Oncoarray; iCOGS; GWAS meta analysis)	ER- Breast cancer (Combined Oncoarray; iCOGS; GWAS meta analysis) || ||	TRUE	igd	0.00482448	3.50E-156	exposure	TRUE	reported	vyTaDN	textfile	2	TRUE	693.0445198	0.005531181
2	rs10897232	T	C	T	C	0.0449188	0.0227	0.718064	0.7278	FALSE	FALSE	FALSE	ieu-a-1128	11	61962057	0.0127	127442	0.0744303	ER- Breast cancer (Combined Oncoarray; iCOGS; GWAS meta analysis) || id:ieu-a-1128	ER- Breast cancer (Combined Oncoarray; iCOGS; GWAS meta analysis)	ER- Breast cancer (Combined Oncoarray; iCOGS; GWAS meta analysis) || ||	TRUE	igd	0.00443977	7.90E-25	exposure	TRUE	reported	vyTaDN	textfile	2	TRUE	102.3611948	0.000816958
3	rs11122450	G	T	G	T	0.0226284	-0.0236	0.61149	0.5933	FALSE	FALSE	FALSE	ieu-a-1128	1	230301811	0.0126	127442	0.0611406	ER- Breast cancer (Combined Oncoarray; iCOGS; GWAS meta analysis) || id:ieu-a-1128	ER- Breast cancer (Combined Oncoarray; iCOGS; GWAS meta analysis)	ER- Breast cancer (Combined Oncoarray; iCOGS; GWAS meta analysis) || ||	TRUE	igd	0.00409561	3.40E-08	exposure	TRUE	reported	vyTaDN	textfile	2	TRUE	30.52604252	0.000243293
4	rs112875651	A	G	A	G	-0.0490959	0.0233	0.392346	0.3899	FALSE	FALSE	FALSE	ieu-a-1128	8	126506694	0.0122	127442	0.0552205	ER- Breast cancer (Combined Oncoarray; iCOGS; GWAS meta analysis) || id:ieu-a-1128	ER- Breast cancer (Combined Oncoarray; iCOGS; GWAS meta analysis)	ER- Breast cancer (Combined Oncoarray; iCOGS; GWAS meta analysis) || ||	TRUE	igd	0.00414568	1.60E-32	exposure	TRUE	reported	vyTaDN	textfile	2	TRUE	140.2487175	0.001149333
5	rs114863007	A	G	A	G	-0.0409127	-0.0181	0.094543	0.0953	FALSE	FALSE	FALSE	ieu-a-1128	6	34729158	0.0197	127442	0.3588	ER- Breast cancer (Combined Oncoarray; iCOGS; GWAS meta analysis) || id:ieu-a-1128	ER- Breast cancer (Combined Oncoarray; iCOGS; GWAS meta analysis)	ER- Breast cancer (Combined Oncoarray; iCOGS; GWAS meta analysis) || ||	TRUE	igd	0.00686256	1.30E-09	exposure	TRUE	reported	vyTaDN	textfile	2	TRUE	35.54217277	0.000286578
6	rs11591147	T	G	T	G	-0.111414	-0.0622	0.017465	0.0172	FALSE	FALSE	FALSE	ieu-a-1128	1	55505647	0.0517	127442	0.2284	ER- Breast cancer (Combined Oncoarray; iCOGS; GWAS meta analysis) || id:ieu-a-1128	ER- Breast cancer (Combined Oncoarray; iCOGS; GWAS meta analysis)	ER- Breast cancer (Combined Oncoarray; iCOGS; GWAS meta analysis) || ||	TRUE	igd	0.0152101	5.30E-14	exposure	TRUE	reported	vyTaDN	textfile	2	TRUE	53.65564186	0.000426016
7	rs117186302	C	T	C	T	0.087266	0.0625	0.026336	0.0191	FALSE	FALSE	FALSE	ieu-a-1128	11	61456420	0.0462	127442	0.1764	ER- Breast cancer (Combined Oncoarray; iCOGS; GWAS meta analysis) || id:ieu-a-1128	ER- Breast cancer (Combined Oncoarray; iCOGS; GWAS meta analysis)	ER- Breast cancer (Combined Oncoarray; iCOGS; GWAS meta analysis) || ||	TRUE	igd	0.0127872	2.70E-12	exposure	TRUE	reported	vyTaDN	textfile	2	TRUE	46.57353724	0.000390552
8	rs117664091	T	C	T	C	-0.152147	0.0162	0.015302	0.0142	FALSE	FALSE	FALSE	ieu-a-1128	11	61679346	0.0583	127442	0.7813	ER- Breast cancer (Combined Oncoarray; iCOGS; GWAS meta analysis) || id:ieu-a-1128	ER- Breast cancer (Combined Oncoarray; iCOGS; GWAS meta analysis)	ER- Breast cancer (Combined Oncoarray; iCOGS; GWAS meta analysis) || ||	TRUE	igd	0.0165812	6.70E-21	exposure	TRUE	reported	vyTaDN	textfile	2	TRUE	84.19666148	0.000697603
9	rs12362237	A	G	A	G	-0.094527	0.0169	0.021553	0.0208	FALSE	FALSE	FALSE	ieu-a-1128	11	61340913	0.0482	127442	0.726001	ER- Breast cancer (Combined Oncoarray; iCOGS; GWAS meta analysis) || id:ieu-a-1128	ER- Breast cancer (Combined Oncoarray; iCOGS; GWAS meta analysis)	ER- Breast cancer (Combined Oncoarray; iCOGS; GWAS meta analysis) || ||	TRUE	igd	0.0137801	3.50E-12	exposure	TRUE	reported	vyTaDN	textfile	2	TRUE	47.05513367	0.000376866
10	rs1260326	C	T	C	T	-0.0466812	0.0102	0.60401	0.5981	FALSE	FALSE	FALSE	ieu-a-1128	2	27730940	0.0116	127442	0.3776	ER- Breast cancer (Combined Oncoarray; iCOGS; GWAS meta analysis) || id:ieu-a-1128	ER- Breast cancer (Combined Oncoarray; iCOGS; GWAS meta analysis)	ER- Breast cancer (Combined Oncoarray; iCOGS; GWAS meta analysis) || ||	TRUE	igd	0.00407928	8.70E-30	exposure	TRUE	reported	vyTaDN	textfile	2	TRUE	130.953464	0.001042419
11	rs12786457	A	G	A	G	-0.117597	-0.0272	0.019831	0.0153	FALSE	FALSE	FALSE	ieu-a-1128	11	61382201	0.0583	127442	0.6406	ER- Breast cancer (Combined Oncoarray; iCOGS; GWAS meta analysis) || id:ieu-a-1128	ER- Breast cancer (Combined Oncoarray; iCOGS; GWAS meta analysis)	ER- Breast cancer (Combined Oncoarray; iCOGS; GWAS meta analysis) || ||	TRUE	igd	0.0143071	4.90E-17	exposure	TRUE	reported	vyTaDN	textfile	2	TRUE	67.55994074	0.000537611
12	rs13332426	C	G	C	G	0.039609	-0.0123	0.394017	0.3897	FALSE	TRUE	FALSE	ieu-a-1128	16	15303694	0.0142	127442	0.3893	ER- Breast cancer (Combined Oncoarray; iCOGS; GWAS meta analysis) || id:ieu-a-1128	ER- Breast cancer (Combined Oncoarray; iCOGS; GWAS meta analysis)	ER- Breast cancer (Combined Oncoarray; iCOGS; GWAS meta analysis) || ||	TRUE	igd	0.00415942	4.50E-22	exposure	TRUE	reported	vyTaDN	textfile	2	TRUE	90.68223273	0.000749192
13	rs13424225	T	G	T	G	0.0223562	0.0061	0.449809	0.4288	FALSE	FALSE	FALSE	ieu-a-1128	2	241214158	0.0122	127442	0.6165	ER- Breast cancer (Combined Oncoarray; iCOGS; GWAS meta analysis) || id:ieu-a-1128	ER- Breast cancer (Combined Oncoarray; iCOGS; GWAS meta analysis)	ER- Breast cancer (Combined Oncoarray; iCOGS; GWAS meta analysis) || ||	TRUE	igd	0.00401299	1.10E-08	exposure	TRUE	reported	vyTaDN	textfile	2	TRUE	31.03557652	0.000247382
14	rs138110361	A	G	A	G	-0.126283	-0.0792	0.01208	0.0139	FALSE	FALSE	FALSE	ieu-a-1128	11	61376313	0.0678	127442	0.2426	ER- Breast cancer (Combined Oncoarray; iCOGS; GWAS meta analysis) || id:ieu-a-1128	ER- Breast cancer (Combined Oncoarray; iCOGS; GWAS meta analysis)	ER- Breast cancer (Combined Oncoarray; iCOGS; GWAS meta analysis) || ||	TRUE	igd	0.0192855	1.80E-11	exposure	TRUE	reported	vyTaDN	textfile	2	TRUE	42.87735383	0.000380635
15	rs139974673	C	T	C	T	0.0709705	-0.0239	0.025918	0.027	FALSE	FALSE	FALSE	ieu-a-1128	15	44027885	0.0366	127442	0.5138	ER- Breast cancer (Combined Oncoarray; iCOGS; GWAS meta analysis) || id:ieu-a-1128	ER- Breast cancer (Combined Oncoarray; iCOGS; GWAS meta analysis)	ER- Breast cancer (Combined Oncoarray; iCOGS; GWAS meta analysis) || ||	TRUE	igd	0.0125759	8.80E-09	exposure	TRUE	reported	vyTaDN	textfile	2	TRUE	31.84766374	0.000254321
16	rs142158911	A	G	A	G	-0.0421345	0.0197	0.116705	0.1128	FALSE	FALSE	FALSE	ieu-a-1128	19	11190534	0.0186	127442	0.2884	ER- Breast cancer (Combined Oncoarray; iCOGS; GWAS meta analysis) || id:ieu-a-1128	ER- Breast cancer (Combined Oncoarray; iCOGS; GWAS meta analysis)	ER- Breast cancer (Combined Oncoarray; iCOGS; GWAS meta analysis) || ||	TRUE	igd	0.00625682	1.20E-11	exposure	TRUE	reported	vyTaDN	textfile	2	TRUE	45.34906811	0.000366017
17	rs143699220	C	T	C	T	-0.108174	-0.0482	0.015577	0.0172	FALSE	FALSE	FALSE	ieu-a-1128	11	61233186	0.0592	127442	0.4156	ER- Breast cancer (Combined Oncoarray; iCOGS; GWAS meta analysis) || id:ieu-a-1128	ER- Breast cancer (Combined Oncoarray; iCOGS; GWAS meta analysis)	ER- Breast cancer (Combined Oncoarray; iCOGS; GWAS meta analysis) || ||	TRUE	igd	0.0172211	1.50E-10	exposure	TRUE	reported	vyTaDN	textfile	2	TRUE	39.45699447	0.000358873
18	rs14415	C	T	C	T	-0.0293954	-0.0014	0.284328	0.2712	FALSE	FALSE	FALSE	ieu-a-1128	7	72984780	0.0134	127442	0.9169	ER- Breast cancer (Combined Oncoarray; iCOGS; GWAS meta analysis) || id:ieu-a-1128	ER- Breast cancer (Combined Oncoarray; iCOGS; GWAS meta analysis)	ER- Breast cancer (Combined Oncoarray; iCOGS; GWAS meta analysis) || ||	TRUE	igd	0.00442825	3.10E-11	exposure	TRUE	reported	vyTaDN	textfile	2	TRUE	44.06507219	0.00035166
19	rs145786300	A	G	A	G	-0.131877	0.1235	0.011985	0.0106	FALSE	FALSE	FALSE	ieu-a-1128	11	61406089	0.065	127442	0.0573495	ER- Breast cancer (Combined Oncoarray; iCOGS; GWAS meta analysis) || id:ieu-a-1128	ER- Breast cancer (Combined Oncoarray; iCOGS; GWAS meta analysis)	ER- Breast cancer (Combined Oncoarray; iCOGS; GWAS meta analysis) || ||	TRUE	igd	0.018912	4.00E-12	exposure	TRUE	reported	vyTaDN	textfile	2	TRUE	48.62540143	0.000411879
20	rs148623923	A	G	A	G	0.104826	0.0324	0.01332	0.0148	FALSE	FALSE	FALSE	ieu-a-1128	11	61674298	0.0594	127442	0.5848	ER- Breast cancer (Combined Oncoarray; iCOGS; GWAS meta analysis) || id:ieu-a-1128	ER- Breast cancer (Combined Oncoarray; iCOGS; GWAS meta analysis)	ER- Breast cancer (Combined Oncoarray; iCOGS; GWAS meta analysis) || ||	TRUE	igd	0.0187503	1.90E-08	exposure	TRUE	reported	vyTaDN	textfile	2	TRUE	31.25514995	0.000288834
21	rs16940904	T	C	T	C	-0.039552	-0.0369	0.226571	0.2162	FALSE	FALSE	FALSE	ieu-a-1128	17	44186063	0.0138	127442	0.00740901	ER- Breast cancer (Combined Oncoarray; iCOGS; GWAS meta analysis) || id:ieu-a-1128	ER- Breast cancer (Combined Oncoarray; iCOGS; GWAS meta analysis)	ER- Breast cancer (Combined Oncoarray; iCOGS; GWAS meta analysis) || ||	TRUE	igd	0.00478883	2.10E-17	exposure	TRUE	reported	vyTaDN	textfile	2	TRUE	68.21471324	0.000548266
22	rs174528	C	T	C	T	-0.265183	-0.0304	0.377235	0.3607	FALSE	FALSE	FALSE	ieu-a-1128	11	61543499	0.0119	127442	0.0108901	ER- Breast cancer (Combined Oncoarray; iCOGS; GWAS meta analysis) || id:ieu-a-1128	ER- Breast cancer (Combined Oncoarray; iCOGS; GWAS meta analysis)	ER- Breast cancer (Combined Oncoarray; iCOGS; GWAS meta analysis) || ||	TRUE	igd	0.00410352	1.00E-200	exposure	TRUE	reported	vyTaDN	textfile	2	TRUE	4176.170776	0.033041331
23	rs1800978	G	C	G	C	-0.0336067	-0.0288	0.123991	0.1258	FALSE	TRUE	FALSE	ieu-a-1128	9	107665978	0.0171	127442	0.0909599	ER- Breast cancer (Combined Oncoarray; iCOGS; GWAS meta analysis) || id:ieu-a-1128	ER- Breast cancer (Combined Oncoarray; iCOGS; GWAS meta analysis)	ER- Breast cancer (Combined Oncoarray; iCOGS; GWAS meta analysis) || ||	TRUE	igd	0.0060825	4.80E-08	exposure	TRUE	reported	vyTaDN	textfile	2	TRUE	30.52723733	0.000245347
24	rs182611493	G	A	G	A	-0.157436	0.037	0.012519	0.0103	FALSE	FALSE	FALSE	ieu-a-1128	19	19458388	0.0875	127442	0.6725	ER- Breast cancer (Combined Oncoarray; iCOGS; GWAS meta analysis) || id:ieu-a-1128	ER- Breast cancer (Combined Oncoarray; iCOGS; GWAS meta analysis)	ER- Breast cancer (Combined Oncoarray; iCOGS; GWAS meta analysis) || ||	TRUE	igd	0.0192286	1.60E-16	exposure	TRUE	reported	vyTaDN	textfile	2	TRUE	67.03672107	0.000612825
25	rs183130	T	C	T	C	0.0392344	0.009	0.324072	0.3176	FALSE	FALSE	FALSE	ieu-a-1128	16	56991363	0.0121	127442	0.4552	ER- Breast cancer (Combined Oncoarray; iCOGS; GWAS meta analysis) || id:ieu-a-1128	ER- Breast cancer (Combined Oncoarray; iCOGS; GWAS meta analysis)	ER- Breast cancer (Combined Oncoarray; iCOGS; GWAS meta analysis) || ||	TRUE	igd	0.00426501	1.80E-21	exposure	TRUE	reported	vyTaDN	textfile	2	TRUE	84.62407281	0.000674382
26	rs188370817	A	C	A	C	0.17599	-0.0057	0.01178	0.0172	FALSE	FALSE	FALSE	ieu-a-1128	11	61592488	0.0622	127442	0.9265	ER- Breast cancer (Combined Oncoarray; iCOGS; GWAS meta analysis) || id:ieu-a-1128	ER- Breast cancer (Combined Oncoarray; iCOGS; GWAS meta analysis)	ER- Breast cancer (Combined Oncoarray; iCOGS; GWAS meta analysis) || ||	TRUE	igd	0.0214334	3.30E-16	exposure	TRUE	reported	vyTaDN	textfile	2	TRUE	67.42079116	0.000721116
27	rs191623731	G	T	G	T	0.0945051	-0.0223	0.01584	0.0169	FALSE	FALSE	FALSE	ieu-a-1128	11	61844663	0.0493	127442	0.650801	ER- Breast cancer (Combined Oncoarray; iCOGS; GWAS meta analysis) || id:ieu-a-1128	ER- Breast cancer (Combined Oncoarray; iCOGS; GWAS meta analysis)	ER- Breast cancer (Combined Oncoarray; iCOGS; GWAS meta analysis) || ||	TRUE	igd	0.0159765	1.70E-09	exposure	TRUE	reported	vyTaDN	textfile	2	TRUE	34.99026281	0.000278459
28	rs2229738	T	C	T	C	-0.127145	-0.0121	0.066009	0.0826	FALSE	FALSE	FALSE	ieu-a-1128	11	68562328	0.0226	127442	0.5918	ER- Breast cancer (Combined Oncoarray; iCOGS; GWAS meta analysis) || id:ieu-a-1128	ER- Breast cancer (Combined Oncoarray; iCOGS; GWAS meta analysis)	ER- Breast cancer (Combined Oncoarray; iCOGS; GWAS meta analysis) || ||	TRUE	igd	0.00798749	1.60E-58	exposure	TRUE	reported	vyTaDN	textfile	2	TRUE	253.3832588	0.001993308
29	rs2278426	T	C	T	C	-0.060337	-0.0314	0.035183	0.0561	FALSE	FALSE	FALSE	ieu-a-1128	19	11350488	0.0298	127442	0.2916	ER- Breast cancer (Combined Oncoarray; iCOGS; GWAS meta analysis) || id:ieu-a-1128	ER- Breast cancer (Combined Oncoarray; iCOGS; GWAS meta analysis)	ER- Breast cancer (Combined Oncoarray; iCOGS; GWAS meta analysis) || ||	TRUE	igd	0.0108352	3.70E-08	exposure	TRUE	reported	vyTaDN	textfile	2	TRUE	31.00941417	0.000247158
30	rs2394976	T	G	T	G	-0.0343828	-0.0128	0.161648	0.1249	FALSE	FALSE	FALSE	ieu-a-1128	6	31311912	0.0188	127442	0.4948	ER- Breast cancer (Combined Oncoarray; iCOGS; GWAS meta analysis) || id:ieu-a-1128	ER- Breast cancer (Combined Oncoarray; iCOGS; GWAS meta analysis)	ER- Breast cancer (Combined Oncoarray; iCOGS; GWAS meta analysis) || ||	TRUE	igd	0.00541148	5.60E-11	exposure	TRUE	reported	vyTaDN	textfile	2	TRUE	40.36922079	0.000320412
31	rs261291	C	T	C	T	0.115166	-2.00E-04	0.356068	0.3461	FALSE	FALSE	FALSE	ieu-a-1128	15	58680178	0.0122	127442	0.9889	ER- Breast cancer (Combined Oncoarray; iCOGS; GWAS meta analysis) || id:ieu-a-1128	ER- Breast cancer (Combined Oncoarray; iCOGS; GWAS meta analysis)	ER- Breast cancer (Combined Oncoarray; iCOGS; GWAS meta analysis) || ||	TRUE	igd	0.00417215	5.40E-172	exposure	TRUE	reported	vyTaDN	textfile	2	TRUE	761.9539728	0.006082071
32	rs273912	T	G	T	G	0.0258164	4.00E-04	0.707071	0.6909	FALSE	FALSE	FALSE	ieu-a-1128	5	131661349	0.0122	127442	0.9764	ER- Breast cancer (Combined Oncoarray; iCOGS; GWAS meta analysis) || id:ieu-a-1128	ER- Breast cancer (Combined Oncoarray; iCOGS; GWAS meta analysis)	ER- Breast cancer (Combined Oncoarray; iCOGS; GWAS meta analysis) || ||	TRUE	igd	0.00438088	6.60E-10	exposure	TRUE	reported	vyTaDN	textfile	2	TRUE	34.72711045	0.000276088
33	rs28690720	G	T	G	T	-0.0748622	-0.0296	0.137479	0.138	FALSE	FALSE	FALSE	ieu-a-1128	15	58573833	0.0168	127442	0.0775604	ER- Breast cancer (Combined Oncoarray; iCOGS; GWAS meta analysis) || id:ieu-a-1128	ER- Breast cancer (Combined Oncoarray; iCOGS; GWAS meta analysis)	ER- Breast cancer (Combined Oncoarray; iCOGS; GWAS meta analysis) || ||	TRUE	igd	0.00583709	1.80E-39	exposure	TRUE	reported	vyTaDN	textfile	2	TRUE	164.4873077	0.001329111
34	rs34707604	C	T	C	T	0.0385746	0.0117	0.25853	0.2477	FALSE	FALSE	FALSE	ieu-a-1128	4	69491456	0.016	127442	0.4633	ER- Breast cancer (Combined Oncoarray; iCOGS; GWAS meta analysis) || id:ieu-a-1128	ER- Breast cancer (Combined Oncoarray; iCOGS; GWAS meta analysis)	ER- Breast cancer (Combined Oncoarray; iCOGS; GWAS meta analysis) || ||	TRUE	igd	0.00481801	9.40E-16	exposure	TRUE	reported	vyTaDN	textfile	2	TRUE	64.10139317	0.000570476
35	rs472031	A	G	A	G	0.0906732	0.0193	0.091296	0.0852	FALSE	FALSE	FALSE	ieu-a-1128	11	61638420	0.0209	127442	0.3559	ER- Breast cancer (Combined Oncoarray; iCOGS; GWAS meta analysis) || id:ieu-a-1128	ER- Breast cancer (Combined Oncoarray; iCOGS; GWAS meta analysis)	ER- Breast cancer (Combined Oncoarray; iCOGS; GWAS meta analysis) || ||	TRUE	igd	0.00689392	2.00E-39	exposure	TRUE	reported	vyTaDN	textfile	2	TRUE	172.991756	0.00136415
36	rs4775038	T	C	T	C	-0.0601141	-0.0105	0.105558	0.1099	FALSE	FALSE	FALSE	ieu-a-1128	15	58658794	0.0186	127442	0.5715	ER- Breast cancer (Combined Oncoarray; iCOGS; GWAS meta analysis) || id:ieu-a-1128	ER- Breast cancer (Combined Oncoarray; iCOGS; GWAS meta analysis)	ER- Breast cancer (Combined Oncoarray; iCOGS; GWAS meta analysis) || ||	TRUE	igd	0.00660288	1.10E-19	exposure	TRUE	reported	vyTaDN	textfile	2	TRUE	82.8868986	0.00068238
37	rs4986970	T	A	T	A	-0.0690353	-0.0438	0.033926	0.03	FALSE	TRUE	FALSE	ieu-a-1128	16	67976320	0.0354	127442	0.216	ER- Breast cancer (Combined Oncoarray; iCOGS; GWAS meta analysis) || id:ieu-a-1128	ER- Breast cancer (Combined Oncoarray; iCOGS; GWAS meta analysis)	ER- Breast cancer (Combined Oncoarray; iCOGS; GWAS meta analysis) || ||	TRUE	igd	0.0110618	1.30E-10	exposure	TRUE	reported	vyTaDN	textfile	2	TRUE	38.94850827	0.000312403
38	rs525028	A	G	A	G	-0.0295479	0.031	0.708543	0.6833	FALSE	FALSE	FALSE	ieu-a-1128	11	116705516	0.0125	127442	0.0131701	ER- Breast cancer (Combined Oncoarray; iCOGS; GWAS meta analysis) || id:ieu-a-1128	ER- Breast cancer (Combined Oncoarray; iCOGS; GWAS meta analysis)	ER- Breast cancer (Combined Oncoarray; iCOGS; GWAS meta analysis) || ||	TRUE	igd	0.004399	2.70E-12	exposure	TRUE	reported	vyTaDN	textfile	2	TRUE	45.11753014	0.000360599
39	rs55938136	G	A	G	A	-0.037119	-0.02	0.223639	0.8794	FALSE	FALSE	FALSE	ieu-a-1128	17	43798360	0.0238	127442	0.4009	ER- Breast cancer (Combined Oncoarray; iCOGS; GWAS meta analysis) || id:ieu-a-1128	ER- Breast cancer (Combined Oncoarray; iCOGS; GWAS meta analysis)	ER- Breast cancer (Combined Oncoarray; iCOGS; GWAS meta analysis) || ||	TRUE	igd	0.00479779	1.40E-15	exposure	TRUE	reported	vyTaDN	textfile	2	TRUE	59.85632728	0.000478447
40	rs562338	G	A	G	A	0.0521882	0.0258	0.819616	0.8211	FALSE	FALSE	FALSE	ieu-a-1128	2	21288321	0.0151	127442	0.0887095	ER- Breast cancer (Combined Oncoarray; iCOGS; GWAS meta analysis) || id:ieu-a-1128	ER- Breast cancer (Combined Oncoarray; iCOGS; GWAS meta analysis)	ER- Breast cancer (Combined Oncoarray; iCOGS; GWAS meta analysis) || ||	TRUE	igd	0.00518208	4.50E-25	exposure	TRUE	reported	vyTaDN	textfile	2	TRUE	101.42299	0.000805347
41	rs58542926	T	C	T	C	-0.118879	0.0269	0.074383	0.0767	FALSE	FALSE	FALSE	ieu-a-1128	19	19379549	0.0214	127442	0.2083	ER- Breast cancer (Combined Oncoarray; iCOGS; GWAS meta analysis) || id:ieu-a-1128	ER- Breast cancer (Combined Oncoarray; iCOGS; GWAS meta analysis)	ER- Breast cancer (Combined Oncoarray; iCOGS; GWAS meta analysis) || ||	TRUE	igd	0.00761408	1.40E-57	exposure	TRUE	reported	vyTaDN	textfile	2	TRUE	243.7672821	0.001946011
42	rs638714	T	G	T	G	-0.0378064	-0.0091	0.345963	0.322	FALSE	FALSE	FALSE	ieu-a-1128	1	62906489	0.0124	127442	0.4646	ER- Breast cancer (Combined Oncoarray; iCOGS; GWAS meta analysis) || id:ieu-a-1128	ER- Breast cancer (Combined Oncoarray; iCOGS; GWAS meta analysis)	ER- Breast cancer (Combined Oncoarray; iCOGS; GWAS meta analysis) || ||	TRUE	igd	0.00421104	5.40E-20	exposure	TRUE	reported	vyTaDN	textfile	2	TRUE	80.6031318	0.000646834
43	rs660240	C	T	C	T	0.0442842	0.0019	0.78472	0.7866	FALSE	FALSE	FALSE	ieu-a-1128	1	109817838	0.0138	127442	0.8896	ER- Breast cancer (Combined Oncoarray; iCOGS; GWAS meta analysis) || id:ieu-a-1128	ER- Breast cancer (Combined Oncoarray; iCOGS; GWAS meta analysis)	ER- Breast cancer (Combined Oncoarray; iCOGS; GWAS meta analysis) || ||	TRUE	igd	0.00485943	1.30E-19	exposure	TRUE	reported	vyTaDN	textfile	2	TRUE	83.04757318	0.000662592
44	rs673335	C	T	C	T	-0.0554488	0.0423	0.159762	0.1832	FALSE	FALSE	FALSE	ieu-a-1128	11	75450576	0.0146	127442	0.003724	ER- Breast cancer (Combined Oncoarray; iCOGS; GWAS meta analysis) || id:ieu-a-1128	ER- Breast cancer (Combined Oncoarray; iCOGS; GWAS meta analysis)	ER- Breast cancer (Combined Oncoarray; iCOGS; GWAS meta analysis) || ||	TRUE	igd	0.00544834	8.10E-25	exposure	TRUE	reported	vyTaDN	textfile	2	TRUE	103.5752286	0.000825449
45	rs6931604	T	C	T	C	0.0229175	-0.0051	0.599501	0.5948	FALSE	FALSE	FALSE	ieu-a-1128	6	98578215	0.0118	127442	0.665701	ER- Breast cancer (Combined Oncoarray; iCOGS; GWAS meta analysis) || id:ieu-a-1128	ER- Breast cancer (Combined Oncoarray; iCOGS; GWAS meta analysis)	ER- Breast cancer (Combined Oncoarray; iCOGS; GWAS meta analysis) || ||	TRUE	igd	0.00408792	2.70E-08	exposure	TRUE	reported	vyTaDN	textfile	2	TRUE	31.42893782	0.000252206
46	rs7115739	G	T	G	T	0.188819	-0.0623	0.972838	0.9642	FALSE	FALSE	FALSE	ieu-a-1128	11	61641717	0.0333	127442	0.0610801	ER- Breast cancer (Combined Oncoarray; iCOGS; GWAS meta analysis) || id:ieu-a-1128	ER- Breast cancer (Combined Oncoarray; iCOGS; GWAS meta analysis)	ER- Breast cancer (Combined Oncoarray; iCOGS; GWAS meta analysis) || ||	TRUE	igd	0.0123833	3.00E-53	exposure	TRUE	reported	vyTaDN	textfile	2	TRUE	232.4976662	0.001884185
47	rs72789541	A	T	A	T	-0.0778309	0.017	0.29597	0.3102	FALSE	TRUE	FALSE	ieu-a-1128	16	15127534	0.0136	127442	0.213	ER- Breast cancer (Combined Oncoarray; iCOGS; GWAS meta analysis) || id:ieu-a-1128	ER- Breast cancer (Combined Oncoarray; iCOGS; GWAS meta analysis)	ER- Breast cancer (Combined Oncoarray; iCOGS; GWAS meta analysis) || ||	TRUE	igd	0.00438005	5.60E-71	exposure	TRUE	reported	vyTaDN	textfile	2	TRUE	315.7518971	0.002524486
48	rs72836561	T	C	T	C	-0.0631785	-0.0322	0.031483	0.0283	FALSE	FALSE	FALSE	ieu-a-1128	17	41926126	0.0385	127442	0.4022	ER- Breast cancer (Combined Oncoarray; iCOGS; GWAS meta analysis) || id:ieu-a-1128	ER- Breast cancer (Combined Oncoarray; iCOGS; GWAS meta analysis)	ER- Breast cancer (Combined Oncoarray; iCOGS; GWAS meta analysis) || ||	TRUE	igd	0.0114307	3.60E-08	exposure	TRUE	reported	vyTaDN	textfile	2	TRUE	30.54871646	0.000243418
49	rs73496248	A	G	A	G	-0.0785403	6.00E-04	0.02327	0.0384	FALSE	FALSE	FALSE	ieu-a-1128	11	61295920	0.0419	127442	0.9889	ER- Breast cancer (Combined Oncoarray; iCOGS; GWAS meta analysis) || id:ieu-a-1128	ER- Breast cancer (Combined Oncoarray; iCOGS; GWAS meta analysis)	ER- Breast cancer (Combined Oncoarray; iCOGS; GWAS meta analysis) || ||	TRUE	igd	0.0139693	2.30E-08	exposure	TRUE	reported	vyTaDN	textfile	2	TRUE	31.61082447	0.000280405
50	rs740004	T	C	T	C	-0.0551949	0.0237	0.211613	0.2137	FALSE	FALSE	FALSE	ieu-a-1128	11	61502910	0.014	127442	0.0898194	ER- Breast cancer (Combined Oncoarray; iCOGS; GWAS meta analysis) || id:ieu-a-1128	ER- Breast cancer (Combined Oncoarray; iCOGS; GWAS meta analysis)	ER- Breast cancer (Combined Oncoarray; iCOGS; GWAS meta analysis) || ||	TRUE	igd	0.00487709	2.00E-30	exposure	TRUE	reported	vyTaDN	textfile	2	TRUE	128.0785381	0.001016505
51	rs7412	T	C	T	C	-0.0767973	0.0263	0.080653	0.0815	FALSE	FALSE	FALSE	ieu-a-1128	19	45412079	0.0211	127442	0.213	ER- Breast cancer (Combined Oncoarray; iCOGS; GWAS meta analysis) || id:ieu-a-1128	ER- Breast cancer (Combined Oncoarray; iCOGS; GWAS meta analysis)	ER- Breast cancer (Combined Oncoarray; iCOGS; GWAS meta analysis) || ||	TRUE	igd	0.00736218	5.40E-26	exposure	TRUE	reported	vyTaDN	textfile	2	TRUE	108.8125631	0.000874625
52	rs75618234	A	G	A	G	-0.14242	0.0446	0.016941	0.0141	FALSE	FALSE	FALSE	ieu-a-1128	11	61452741	0.0574	127442	0.4372	ER- Breast cancer (Combined Oncoarray; iCOGS; GWAS meta analysis) || id:ieu-a-1128	ER- Breast cancer (Combined Oncoarray; iCOGS; GWAS meta analysis)	ER- Breast cancer (Combined Oncoarray; iCOGS; GWAS meta analysis) || ||	TRUE	igd	0.0164953	5.80E-18	exposure	TRUE	reported	vyTaDN	textfile	2	TRUE	74.54551612	0.000675601
53	rs76133863	G	A	G	A	0.0852279	0.0771	0.031557	0.0236	FALSE	FALSE	FALSE	ieu-a-1128	11	61687130	0.0439	127442	0.0786702	ER- Breast cancer (Combined Oncoarray; iCOGS; GWAS meta analysis) || id:ieu-a-1128	ER- Breast cancer (Combined Oncoarray; iCOGS; GWAS meta analysis)	ER- Breast cancer (Combined Oncoarray; iCOGS; GWAS meta analysis) || ||	TRUE	igd	0.0113897	1.60E-13	exposure	TRUE	reported	vyTaDN	textfile	2	TRUE	55.99367924	0.00044398
54	rs76978219	G	T	G	T	-0.0825222	-0.0181	0.021741	0.0216	FALSE	FALSE	FALSE	ieu-a-1128	11	61746274	0.0427	127442	0.671399	ER- Breast cancer (Combined Oncoarray; iCOGS; GWAS meta analysis) || id:ieu-a-1128	ER- Breast cancer (Combined Oncoarray; iCOGS; GWAS meta analysis)	ER- Breast cancer (Combined Oncoarray; iCOGS; GWAS meta analysis) || ||	TRUE	igd	0.0137457	8.30E-10	exposure	TRUE	reported	vyTaDN	textfile	2	TRUE	36.04191621	0.000289671
55	rs77960347	G	A	G	A	0.141863	-0.044	0.013239	0.0128	FALSE	FALSE	FALSE	ieu-a-1128	18	47109955	0.055	127442	0.4239	ER- Breast cancer (Combined Oncoarray; iCOGS; GWAS meta analysis) || id:ieu-a-1128	ER- Breast cancer (Combined Oncoarray; iCOGS; GWAS meta analysis)	ER- Breast cancer (Combined Oncoarray; iCOGS; GWAS meta analysis) || ||	TRUE	igd	0.0174352	2.50E-17	exposure	TRUE	reported	vyTaDN	textfile	2	TRUE	66.20402779	0.000525818
56	rs79126702	G	T	G	T	-0.0603898	-0.0197	0.053383	0.0431	FALSE	FALSE	FALSE	ieu-a-1128	15	58771092	0.0361	127442	0.5858	ER- Breast cancer (Combined Oncoarray; iCOGS; GWAS meta analysis) || id:ieu-a-1128	ER- Breast cancer (Combined Oncoarray; iCOGS; GWAS meta analysis)	ER- Breast cancer (Combined Oncoarray; iCOGS; GWAS meta analysis) || ||	TRUE	igd	0.00930185	2.30E-11	exposure	TRUE	reported	vyTaDN	textfile	2	TRUE	42.14912069	0.000368582
57	rs7924036	T	G	T	G	0.0356515	-0.0073	0.504205	0.5149	FALSE	FALSE	FALSE	ieu-a-1128	10	65191645	0.0115	127442	0.5214	ER- Breast cancer (Combined Oncoarray; iCOGS; GWAS meta analysis) || id:ieu-a-1128	ER- Breast cancer (Combined Oncoarray; iCOGS; GWAS meta analysis)	ER- Breast cancer (Combined Oncoarray; iCOGS; GWAS meta analysis) || ||	TRUE	igd	0.00399079	4.80E-21	exposure	TRUE	reported	vyTaDN	textfile	2	TRUE	79.80642626	0.00063547
58	rs7947046	C	T	C	T	0.0429223	0.0042	0.087686	0.0891	FALSE	FALSE	FALSE	ieu-a-1128	11	61259751	0.0203	127442	0.8347	ER- Breast cancer (Combined Oncoarray; iCOGS; GWAS meta analysis) || id:ieu-a-1128	ER- Breast cancer (Combined Oncoarray; iCOGS; GWAS meta analysis)	ER- Breast cancer (Combined Oncoarray; iCOGS; GWAS meta analysis) || ||	TRUE	igd	0.00705179	2.00E-09	exposure	TRUE	reported	vyTaDN	textfile	2	TRUE	37.04821003	0.000294761
59	rs9304381	T	C	T	C	0.0504128	-0.0073	0.818434	0.8255	FALSE	FALSE	FALSE	ieu-a-1128	18	47158234	0.0151	127442	0.6306	ER- Breast cancer (Combined Oncoarray; iCOGS; GWAS meta analysis) || id:ieu-a-1128	ER- Breast cancer (Combined Oncoarray; iCOGS; GWAS meta analysis)	ER- Breast cancer (Combined Oncoarray; iCOGS; GWAS meta analysis) || ||	TRUE	igd	0.00518236	5.80E-23	exposure	TRUE	reported	vyTaDN	textfile	2	TRUE	94.62948613	0.000755318
60	rs9987289	G	A	G	A	0.0582737	0.0248	0.909151	0.9098	FALSE	FALSE	FALSE	ieu-a-1128	8	9183358	0.0204	127442	0.2242	ER- Breast cancer (Combined Oncoarray; iCOGS; GWAS meta analysis) || id:ieu-a-1128	ER- Breast cancer (Combined Oncoarray; iCOGS; GWAS meta analysis)	ER- Breast cancer (Combined Oncoarray; iCOGS; GWAS meta analysis) || ||	TRUE	igd	0.00694734	1.30E-17	exposure	TRUE	reported	vyTaDN	textfile	2	TRUE	70.35712433	0.000560959
	SNP	effect_allele.exposure	other_allele.exposure	effect_allele.outcome	other_allele.outcome	beta.exposure	beta.outcome	eaf.exposure	eaf.outcome	remove	palindromic	ambiguous	id.outcome	chr	pos	se.outcome	samplesize.outcome	pval.outcome	outcome	originalname.outcome	outcome.deprecated	mr_keep.outcome	data_source.outcome	se.exposure	pval.exposure	exposure	mr_keep.exposure	pval_origin.exposure	id.exposure	data_source.exposure	action	mr_keep	#VALUE!	#VALUE!
1	rs1077835	G	A	G	A	0.0668714	0.0022	0.219724	0.2237	FALSE	FALSE	FALSE	ieu-a-1128	15	58723426	0.0135	127442	0.8706	ER- Breast cancer (Combined Oncoarray; iCOGS; GWAS meta analysis) || id:ieu-a-1128	ER- Breast cancer (Combined Oncoarray; iCOGS; GWAS meta analysis)	ER- Breast cancer (Combined Oncoarray; iCOGS; GWAS meta analysis) || ||	TRUE	igd	0.00486046	2.60E-44	exposure	TRUE	reported	jRcA18	textfile	2	TRUE	189.2893084	0.001533333
2	rs10864726	T	C	T	C	0.031335	-0.0245	0.605486	0.5843	FALSE	FALSE	FALSE	ieu-a-1128	1	230296153	0.0126	127442	0.0513499	ER- Breast cancer (Combined Oncoarray; iCOGS; GWAS meta analysis) || id:ieu-a-1128	ER- Breast cancer (Combined Oncoarray; iCOGS; GWAS meta analysis)	ER- Breast cancer (Combined Oncoarray; iCOGS; GWAS meta analysis) || ||	TRUE	igd	0.00411451	1.40E-14	exposure	TRUE	reported	jRcA18	textfile	2	TRUE	57.99935364	0.00046909
3	rs10897232	T	C	T	C	0.046112	0.0227	0.718064	0.7278	FALSE	FALSE	FALSE	ieu-a-1128	11	61962057	0.0127	127442	0.0744303	ER- Breast cancer (Combined Oncoarray; iCOGS; GWAS meta analysis) || id:ieu-a-1128	ER- Breast cancer (Combined Oncoarray; iCOGS; GWAS meta analysis)	ER- Breast cancer (Combined Oncoarray; iCOGS; GWAS meta analysis) || ||	TRUE	igd	0.00447229	3.00E-25	exposure	TRUE	reported	jRcA18	textfile	2	TRUE	106.3085034	0.000860937
4	rs116843064	A	G	A	G	0.0811908	0.1352	0.019861	0.0221	FALSE	FALSE	FALSE	ieu-a-1128	19	8429323	0.0436	127442	0.00195398	ER- Breast cancer (Combined Oncoarray; iCOGS; GWAS meta analysis) || id:ieu-a-1128	ER- Breast cancer (Combined Oncoarray; iCOGS; GWAS meta analysis)	ER- Breast cancer (Combined Oncoarray; iCOGS; GWAS meta analysis) || ||	TRUE	igd	0.0144182	1.00E-08	exposure	TRUE	reported	jRcA18	textfile	2	TRUE	31.70965744	0.000256645
5	rs117186302	C	T	C	T	0.0804375	0.0625	0.026336	0.0191	FALSE	FALSE	FALSE	ieu-a-1128	11	61456420	0.0462	127442	0.1764	ER- Breast cancer (Combined Oncoarray; iCOGS; GWAS meta analysis) || id:ieu-a-1128	ER- Breast cancer (Combined Oncoarray; iCOGS; GWAS meta analysis)	ER- Breast cancer (Combined Oncoarray; iCOGS; GWAS meta analysis) || ||	TRUE	igd	0.0128809	1.20E-10	exposure	TRUE	reported	jRcA18	textfile	2	TRUE	38.99641749	0.000331823
6	rs11751347	T	C	T	C	-0.0395301	-0.0117	0.102283	0.1007	FALSE	FALSE	FALSE	ieu-a-1128	6	161092438	0.0195	127442	0.549099	ER- Breast cancer (Combined Oncoarray; iCOGS; GWAS meta analysis) || id:ieu-a-1128	ER- Breast cancer (Combined Oncoarray; iCOGS; GWAS meta analysis)	ER- Breast cancer (Combined Oncoarray; iCOGS; GWAS meta analysis) || ||	TRUE	igd	0.00666963	3.20E-09	exposure	TRUE	reported	jRcA18	textfile	2	TRUE	35.12791248	0.000286965
7	rs117664091	T	C	T	C	-0.129635	0.0162	0.015302	0.0142	FALSE	FALSE	FALSE	ieu-a-1128	11	61679346	0.0583	127442	0.7813	ER- Breast cancer (Combined Oncoarray; iCOGS; GWAS meta analysis) || id:ieu-a-1128	ER- Breast cancer (Combined Oncoarray; iCOGS; GWAS meta analysis)	ER- Breast cancer (Combined Oncoarray; iCOGS; GWAS meta analysis) || ||	TRUE	igd	0.0167027	3.80E-15	exposure	TRUE	reported	jRcA18	textfile	2	TRUE	60.23808855	0.000506437
8	rs12362237	A	G	A	G	-0.0863516	0.0169	0.021553	0.0208	FALSE	FALSE	FALSE	ieu-a-1128	11	61340913	0.0482	127442	0.726001	ER- Breast cancer (Combined Oncoarray; iCOGS; GWAS meta analysis) || id:ieu-a-1128	ER- Breast cancer (Combined Oncoarray; iCOGS; GWAS meta analysis)	ER- Breast cancer (Combined Oncoarray; iCOGS; GWAS meta analysis) || ||	TRUE	igd	0.0138811	1.50E-10	exposure	TRUE	reported	jRcA18	textfile	2	TRUE	38.69840025	0.000314496
9	rs13332426	C	G	C	G	0.041087	-0.0123	0.394017	0.3897	FALSE	TRUE	FALSE	ieu-a-1128	16	15303694	0.0142	127442	0.3893	ER- Breast cancer (Combined Oncoarray; iCOGS; GWAS meta analysis) || id:ieu-a-1128	ER- Breast cancer (Combined Oncoarray; iCOGS; GWAS meta analysis)	ER- Breast cancer (Combined Oncoarray; iCOGS; GWAS meta analysis) || ||	TRUE	igd	0.00418821	1.50E-23	exposure	TRUE	reported	jRcA18	textfile	2	TRUE	96.23919138	0.000806147
10	rs137915577	A	G	A	G	-0.136602	0.0328	0.016582	0.0126	FALSE	FALSE	FALSE	ieu-a-1128	11	61413271	0.0571	127442	0.5654	ER- Breast cancer (Combined Oncoarray; iCOGS; GWAS meta analysis) || id:ieu-a-1128	ER- Breast cancer (Combined Oncoarray; iCOGS; GWAS meta analysis)	ER- Breast cancer (Combined Oncoarray; iCOGS; GWAS meta analysis) || ||	TRUE	igd	0.0159255	7.90E-18	exposure	TRUE	reported	jRcA18	textfile	2	TRUE	73.57460904	0.000608582
11	rs138110361	A	G	A	G	-0.125804	-0.0792	0.01208	0.0139	FALSE	FALSE	FALSE	ieu-a-1128	11	61376313	0.0678	127442	0.2426	ER- Breast cancer (Combined Oncoarray; iCOGS; GWAS meta analysis) || id:ieu-a-1128	ER- Breast cancer (Combined Oncoarray; iCOGS; GWAS meta analysis)	ER- Breast cancer (Combined Oncoarray; iCOGS; GWAS meta analysis) || ||	TRUE	igd	0.0194268	2.50E-11	exposure	TRUE	reported	jRcA18	textfile	2	TRUE	41.93593801	0.000377753
12	rs145786300	A	G	A	G	-0.14139	0.1235	0.011985	0.0106	FALSE	FALSE	FALSE	ieu-a-1128	11	61406089	0.065	127442	0.0573495	ER- Breast cancer (Combined Oncoarray; iCOGS; GWAS meta analysis) || id:ieu-a-1128	ER- Breast cancer (Combined Oncoarray; iCOGS; GWAS meta analysis)	ER- Breast cancer (Combined Oncoarray; iCOGS; GWAS meta analysis) || ||	TRUE	igd	0.0190505	5.20E-14	exposure	TRUE	reported	jRcA18	textfile	2	TRUE	55.08389371	0.000473444
13	rs148623923	A	G	A	G	0.116248	0.0324	0.01332	0.0148	FALSE	FALSE	FALSE	ieu-a-1128	11	61674298	0.0594	127442	0.5848	ER- Breast cancer (Combined Oncoarray; iCOGS; GWAS meta analysis) || id:ieu-a-1128	ER- Breast cancer (Combined Oncoarray; iCOGS; GWAS meta analysis)	ER- Breast cancer (Combined Oncoarray; iCOGS; GWAS meta analysis) || ||	TRUE	igd	0.0188877	8.70E-10	exposure	TRUE	reported	jRcA18	textfile	2	TRUE	37.8802492	0.000355207
14	rs16940904	T	C	T	C	-0.0391925	-0.0369	0.226571	0.2162	FALSE	FALSE	FALSE	ieu-a-1128	17	44186063	0.0138	127442	0.00740901	ER- Breast cancer (Combined Oncoarray; iCOGS; GWAS meta analysis) || id:ieu-a-1128	ER- Breast cancer (Combined Oncoarray; iCOGS; GWAS meta analysis)	ER- Breast cancer (Combined Oncoarray; iCOGS; GWAS meta analysis) || ||	TRUE	igd	0.00482177	1.80E-16	exposure	TRUE	reported	jRcA18	textfile	2	TRUE	66.06827274	0.000538345
15	rs174528	C	T	C	T	-0.251116	-0.0304	0.377235	0.3607	FALSE	FALSE	FALSE	ieu-a-1128	11	61543499	0.0119	127442	0.0108901	ER- Breast cancer (Combined Oncoarray; iCOGS; GWAS meta analysis) || id:ieu-a-1128	ER- Breast cancer (Combined Oncoarray; iCOGS; GWAS meta analysis)	ER- Breast cancer (Combined Oncoarray; iCOGS; GWAS meta analysis) || ||	TRUE	igd	0.00413358	1.00E-200	exposure	TRUE	reported	jRcA18	textfile	2	TRUE	3690.592334	0.02962886
16	rs186696265	T	C	T	C	0.156241	-0.1159	0.014358	0.0135	FALSE	FALSE	FALSE	ieu-a-1128	6	161111700	0.0529	127442	0.0284702	ER- Breast cancer (Combined Oncoarray; iCOGS; GWAS meta analysis) || id:ieu-a-1128	ER- Breast cancer (Combined Oncoarray; iCOGS; GWAS meta analysis)	ER- Breast cancer (Combined Oncoarray; iCOGS; GWAS meta analysis) || ||	TRUE	igd	0.0169572	3.90E-20	exposure	TRUE	reported	jRcA18	textfile	2	TRUE	84.89492617	0.000690929
17	rs188370817	A	C	A	C	0.184815	-0.0057	0.01178	0.0172	FALSE	FALSE	FALSE	ieu-a-1128	11	61592488	0.0622	127442	0.9265	ER- Breast cancer (Combined Oncoarray; iCOGS; GWAS meta analysis) || id:ieu-a-1128	ER- Breast cancer (Combined Oncoarray; iCOGS; GWAS meta analysis)	ER- Breast cancer (Combined Oncoarray; iCOGS; GWAS meta analysis) || ||	TRUE	igd	0.0215904	5.60E-17	exposure	TRUE	reported	jRcA18	textfile	2	TRUE	73.27453251	0.000795249
18	rs2081194	C	G	C	G	0.02398	-0.0037	0.601332	0.6312	FALSE	TRUE	FALSE	ieu-a-1128	19	49263477	0.0134	127442	0.7845	ER- Breast cancer (Combined Oncoarray; iCOGS; GWAS meta analysis) || id:ieu-a-1128	ER- Breast cancer (Combined Oncoarray; iCOGS; GWAS meta analysis)	ER- Breast cancer (Combined Oncoarray; iCOGS; GWAS meta analysis) || ||	TRUE	igd	0.00421456	2.40E-08	exposure	TRUE	reported	jRcA18	textfile	2	TRUE	32.37381462	0.000275711
19	rs2229738	T	C	T	C	-0.12909	-0.0121	0.066009	0.0826	FALSE	FALSE	FALSE	ieu-a-1128	11	68562328	0.0226	127442	0.5918	ER- Breast cancer (Combined Oncoarray; iCOGS; GWAS meta analysis) || id:ieu-a-1128	ER- Breast cancer (Combined Oncoarray; iCOGS; GWAS meta analysis)	ER- Breast cancer (Combined Oncoarray; iCOGS; GWAS meta analysis) || ||	TRUE	igd	0.008046	9.70E-58	exposure	TRUE	reported	jRcA18	textfile	2	TRUE	257.4098403	0.00205476
20	rs261291	C	T	C	T	0.0600304	-2.00E-04	0.356068	0.3461	FALSE	FALSE	FALSE	ieu-a-1128	15	58680178	0.0122	127442	0.9889	ER- Breast cancer (Combined Oncoarray; iCOGS; GWAS meta analysis) || id:ieu-a-1128	ER- Breast cancer (Combined Oncoarray; iCOGS; GWAS meta analysis)	ER- Breast cancer (Combined Oncoarray; iCOGS; GWAS meta analysis) || ||	TRUE	igd	0.00420326	1.40E-47	exposure	TRUE	reported	jRcA18	textfile	2	TRUE	203.9717231	0.001652515
21	rs268	G	A	G	A	-0.0904418	0.0467	0.017783	0.0183	FALSE	FALSE	FALSE	ieu-a-1128	8	19813529	0.0466	127442	0.3161	ER- Breast cancer (Combined Oncoarray; iCOGS; GWAS meta analysis) || id:ieu-a-1128	ER- Breast cancer (Combined Oncoarray; iCOGS; GWAS meta analysis)	ER- Breast cancer (Combined Oncoarray; iCOGS; GWAS meta analysis) || ||	TRUE	igd	0.0151994	1.70E-08	exposure	TRUE	reported	jRcA18	textfile	2	TRUE	35.40670444	0.000285746
22	rs273912	T	G	T	G	0.0252269	4.00E-04	0.707071	0.6909	FALSE	FALSE	FALSE	ieu-a-1128	5	131661349	0.0122	127442	0.9764	ER- Breast cancer (Combined Oncoarray; iCOGS; GWAS meta analysis) || id:ieu-a-1128	ER- Breast cancer (Combined Oncoarray; iCOGS; GWAS meta analysis)	ER- Breast cancer (Combined Oncoarray; iCOGS; GWAS meta analysis) || ||	TRUE	igd	0.00441055	3.80E-09	exposure	TRUE	reported	jRcA18	textfile	2	TRUE	32.7146495	0.000263623
23	rs28690720	G	T	G	T	-0.035185	-0.0296	0.137479	0.138	FALSE	FALSE	FALSE	ieu-a-1128	15	58573833	0.0168	127442	0.0775604	ER- Breast cancer (Combined Oncoarray; iCOGS; GWAS meta analysis) || id:ieu-a-1128	ER- Breast cancer (Combined Oncoarray; iCOGS; GWAS meta analysis)	ER- Breast cancer (Combined Oncoarray; iCOGS; GWAS meta analysis) || ||	TRUE	igd	0.00588062	1.90E-10	exposure	TRUE	reported	jRcA18	textfile	2	TRUE	35.79883367	0.000293597
24	rs328	G	C	G	C	0.0936866	0.0224	0.100283	0.0999	FALSE	TRUE	FALSE	ieu-a-1128	8	19819724	0.0187	127442	0.2294	ER- Breast cancer (Combined Oncoarray; iCOGS; GWAS meta analysis) || id:ieu-a-1128	ER- Breast cancer (Combined Oncoarray; iCOGS; GWAS meta analysis)	ER- Breast cancer (Combined Oncoarray; iCOGS; GWAS meta analysis) || ||	TRUE	igd	0.00667587	3.40E-46	exposure	TRUE	reported	jRcA18	textfile	2	TRUE	196.9423947	0.001583865
25	rs439401	C	T	C	T	-0.0249698	-0.0024	0.638566	0.6362	FALSE	FALSE	FALSE	ieu-a-1128	19	45414451	0.0117	127442	0.838	ER- Breast cancer (Combined Oncoarray; iCOGS; GWAS meta analysis) || id:ieu-a-1128	ER- Breast cancer (Combined Oncoarray; iCOGS; GWAS meta analysis)	ER- Breast cancer (Combined Oncoarray; iCOGS; GWAS meta analysis) || ||	TRUE	igd	0.0041773	9.60E-09	exposure	TRUE	reported	jRcA18	textfile	2	TRUE	35.73047548	0.000287803
26	rs472031	A	G	A	G	0.0858588	0.0193	0.091296	0.0852	FALSE	FALSE	FALSE	ieu-a-1128	11	61638420	0.0209	127442	0.3559	ER- Breast cancer (Combined Oncoarray; iCOGS; GWAS meta analysis) || id:ieu-a-1128	ER- Breast cancer (Combined Oncoarray; iCOGS; GWAS meta analysis)	ER- Breast cancer (Combined Oncoarray; iCOGS; GWAS meta analysis) || ||	TRUE	igd	0.00694442	1.90E-35	exposure	TRUE	reported	jRcA18	textfile	2	TRUE	152.8613428	0.001223133
27	rs4988235	A	G	A	G	-0.0270974	-0.0093	0.735827	0.6302	FALSE	FALSE	FALSE	ieu-a-1128	2	136608646	0.0136	127442	0.4952	ER- Breast cancer (Combined Oncoarray; iCOGS; GWAS meta analysis) || id:ieu-a-1128	ER- Breast cancer (Combined Oncoarray; iCOGS; GWAS meta analysis)	ER- Breast cancer (Combined Oncoarray; iCOGS; GWAS meta analysis) || ||	TRUE	igd	0.00453436	2.50E-10	exposure	TRUE	reported	jRcA18	textfile	2	TRUE	35.71274638	0.000285463
28	rs55730499	T	C	T	C	0.0810876	0.0191	0.079856	0.0675	FALSE	FALSE	FALSE	ieu-a-1128	6	161005610	0.0231	127442	0.4084	ER- Breast cancer (Combined Oncoarray; iCOGS; GWAS meta analysis) || id:ieu-a-1128	ER- Breast cancer (Combined Oncoarray; iCOGS; GWAS meta analysis)	ER- Breast cancer (Combined Oncoarray; iCOGS; GWAS meta analysis) || ||	TRUE	igd	0.00742748	1.30E-27	exposure	TRUE	reported	jRcA18	textfile	2	TRUE	119.1861829	0.000966278
29	rs55938136	G	A	G	A	-0.0378626	-0.02	0.223639	0.8794	FALSE	FALSE	FALSE	ieu-a-1128	17	43798360	0.0238	127442	0.4009	ER- Breast cancer (Combined Oncoarray; iCOGS; GWAS meta analysis) || id:ieu-a-1128	ER- Breast cancer (Combined Oncoarray; iCOGS; GWAS meta analysis)	ER- Breast cancer (Combined Oncoarray; iCOGS; GWAS meta analysis) || ||	TRUE	igd	0.00483079	1.80E-15	exposure	TRUE	reported	jRcA18	textfile	2	TRUE	61.43057063	0.000497808
30	rs58542926	T	C	T	C	-0.0434563	0.0269	0.074383	0.0767	FALSE	FALSE	FALSE	ieu-a-1128	19	19379549	0.0214	127442	0.2083	ER- Breast cancer (Combined Oncoarray; iCOGS; GWAS meta analysis) || id:ieu-a-1128	ER- Breast cancer (Combined Oncoarray; iCOGS; GWAS meta analysis)	ER- Breast cancer (Combined Oncoarray; iCOGS; GWAS meta analysis) || ||	TRUE	igd	0.00766698	4.60E-09	exposure	TRUE	reported	jRcA18	textfile	2	TRUE	32.1260131	0.00026004
31	rs61886804	G	T	G	T	0.0280408	0.0044	0.200246	0.1981	FALSE	FALSE	FALSE	ieu-a-1128	10	96749936	0.0142	127442	0.7582	ER- Breast cancer (Combined Oncoarray; iCOGS; GWAS meta analysis) || id:ieu-a-1128	ER- Breast cancer (Combined Oncoarray; iCOGS; GWAS meta analysis)	ER- Breast cancer (Combined Oncoarray; iCOGS; GWAS meta analysis) || ||	TRUE	igd	0.0050219	2.70E-08	exposure	TRUE	reported	jRcA18	textfile	2	TRUE	31.17774343	0.000251844
32	rs6452788	A	G	A	G	0.026846	0.0083	0.23995	0.251	FALSE	FALSE	FALSE	ieu-a-1128	5	87712913	0.0129	127442	0.5191	ER- Breast cancer (Combined Oncoarray; iCOGS; GWAS meta analysis) || id:ieu-a-1128	ER- Breast cancer (Combined Oncoarray; iCOGS; GWAS meta analysis)	ER- Breast cancer (Combined Oncoarray; iCOGS; GWAS meta analysis) || ||	TRUE	igd	0.00470939	1.10E-08	exposure	TRUE	reported	jRcA18	textfile	2	TRUE	32.49599634	0.000262877
33	rs662138	G	C	G	C	-0.0372174	-0.0097	0.18591	0.1728	FALSE	TRUE	FALSE	ieu-a-1128	6	160564476	0.0149	127442	0.5142	ER- Breast cancer (Combined Oncoarray; iCOGS; GWAS meta analysis) || id:ieu-a-1128	ER- Breast cancer (Combined Oncoarray; iCOGS; GWAS meta analysis)	ER- Breast cancer (Combined Oncoarray; iCOGS; GWAS meta analysis) || ||	TRUE	igd	0.00516261	1.90E-12	exposure	TRUE	reported	jRcA18	textfile	2	TRUE	51.97008458	0.000419273
34	rs673335	C	T	C	T	-0.035343	0.0423	0.159762	0.1832	FALSE	FALSE	FALSE	ieu-a-1128	11	75450576	0.0146	127442	0.003724	ER- Breast cancer (Combined Oncoarray; iCOGS; GWAS meta analysis) || id:ieu-a-1128	ER- Breast cancer (Combined Oncoarray; iCOGS; GWAS meta analysis)	ER- Breast cancer (Combined Oncoarray; iCOGS; GWAS meta analysis) || ||	TRUE	igd	0.00548825	5.90E-11	exposure	TRUE	reported	jRcA18	textfile	2	TRUE	41.47047877	0.000335361
35	rs676210	A	G	A	G	0.0358061	-0.0181	0.205776	0.2146	FALSE	FALSE	FALSE	ieu-a-1128	2	21231524	0.0137	127442	0.1861	ER- Breast cancer (Combined Oncoarray; iCOGS; GWAS meta analysis) || id:ieu-a-1128	ER- Breast cancer (Combined Oncoarray; iCOGS; GWAS meta analysis)	ER- Breast cancer (Combined Oncoarray; iCOGS; GWAS meta analysis) || ||	TRUE	igd	0.00495542	4.40E-13	exposure	TRUE	reported	jRcA18	textfile	2	TRUE	52.20992891	0.000419065
36	rs7115739	G	T	G	T	0.173936	-0.0623	0.972838	0.9642	FALSE	FALSE	FALSE	ieu-a-1128	11	61641717	0.0333	127442	0.0610801	ER- Breast cancer (Combined Oncoarray; iCOGS; GWAS meta analysis) || id:ieu-a-1128	ER- Breast cancer (Combined Oncoarray; iCOGS; GWAS meta analysis)	ER- Breast cancer (Combined Oncoarray; iCOGS; GWAS meta analysis) || ||	TRUE	igd	0.012474	5.20E-45	exposure	TRUE	reported	jRcA18	textfile	2	TRUE	194.4318808	0.001598863
37	rs72789541	A	T	A	T	-0.0779828	0.017	0.29597	0.3102	FALSE	TRUE	FALSE	ieu-a-1128	16	15127534	0.0136	127442	0.213	ER- Breast cancer (Combined Oncoarray; iCOGS; GWAS meta analysis) || id:ieu-a-1128	ER- Breast cancer (Combined Oncoarray; iCOGS; GWAS meta analysis)	ER- Breast cancer (Combined Oncoarray; iCOGS; GWAS meta analysis) || ||	TRUE	igd	0.00441037	8.50E-71	exposure	TRUE	reported	jRcA18	textfile	2	TRUE	312.6422003	0.002534349
38	rs72836561	T	C	T	C	-0.0747327	-0.0322	0.031483	0.0283	FALSE	FALSE	FALSE	ieu-a-1128	17	41926126	0.0385	127442	0.4022	ER- Breast cancer (Combined Oncoarray; iCOGS; GWAS meta analysis) || id:ieu-a-1128	ER- Breast cancer (Combined Oncoarray; iCOGS; GWAS meta analysis)	ER- Breast cancer (Combined Oncoarray; iCOGS; GWAS meta analysis) || ||	TRUE	igd	0.0115094	7.10E-11	exposure	TRUE	reported	jRcA18	textfile	2	TRUE	42.1614927	0.000340592
39	rs738409	G	C	G	C	0.0277614	-0.0213	0.216545	0.215	FALSE	TRUE	FALSE	ieu-a-1128	22	44324727	0.0141	127442	0.1314	ER- Breast cancer (Combined Oncoarray; iCOGS; GWAS meta analysis) || id:ieu-a-1128	ER- Breast cancer (Combined Oncoarray; iCOGS; GWAS meta analysis)	ER- Breast cancer (Combined Oncoarray; iCOGS; GWAS meta analysis) || ||	TRUE	igd	0.00487759	6.50E-09	exposure	TRUE	reported	jRcA18	textfile	2	TRUE	32.39456437	0.000261502
40	rs740004	T	C	T	C	-0.0513644	0.0237	0.211613	0.2137	FALSE	FALSE	FALSE	ieu-a-1128	11	61502910	0.014	127442	0.0898194	ER- Breast cancer (Combined Oncoarray; iCOGS; GWAS meta analysis) || id:ieu-a-1128	ER- Breast cancer (Combined Oncoarray; iCOGS; GWAS meta analysis)	ER- Breast cancer (Combined Oncoarray; iCOGS; GWAS meta analysis) || ||	TRUE	igd	0.00491281	4.10E-26	exposure	TRUE	reported	jRcA18	textfile	2	TRUE	109.3111597	0.000880311
41	rs75618234	A	G	A	G	-0.131636	0.0446	0.016941	0.0141	FALSE	FALSE	FALSE	ieu-a-1128	11	61452741	0.0574	127442	0.4372	ER- Breast cancer (Combined Oncoarray; iCOGS; GWAS meta analysis) || id:ieu-a-1128	ER- Breast cancer (Combined Oncoarray; iCOGS; GWAS meta analysis)	ER- Breast cancer (Combined Oncoarray; iCOGS; GWAS meta analysis) || ||	TRUE	igd	0.0166161	9.80E-16	exposure	TRUE	reported	jRcA18	textfile	2	TRUE	62.76118855	0.000577162
42	rs76133863	G	A	G	A	0.0848182	0.0771	0.031557	0.0236	FALSE	FALSE	FALSE	ieu-a-1128	11	61687130	0.0439	127442	0.0786702	ER- Breast cancer (Combined Oncoarray; iCOGS; GWAS meta analysis) || id:ieu-a-1128	ER- Breast cancer (Combined Oncoarray; iCOGS; GWAS meta analysis)	ER- Breast cancer (Combined Oncoarray; iCOGS; GWAS meta analysis) || ||	TRUE	igd	0.0114731	1.40E-13	exposure	TRUE	reported	jRcA18	textfile	2	TRUE	54.65331956	0.000439722
43	rs76978219	G	T	G	T	-0.0873637	-0.0181	0.021741	0.0216	FALSE	FALSE	FALSE	ieu-a-1128	11	61746274	0.0427	127442	0.671399	ER- Breast cancer (Combined Oncoarray; iCOGS; GWAS meta analysis) || id:ieu-a-1128	ER- Breast cancer (Combined Oncoarray; iCOGS; GWAS meta analysis)	ER- Breast cancer (Combined Oncoarray; iCOGS; GWAS meta analysis) || ||	TRUE	igd	0.0138464	2.00E-10	exposure	TRUE	reported	jRcA18	textfile	2	TRUE	39.8096437	0.000324657
44	rs7924036	T	G	T	G	0.0463057	-0.0073	0.504205	0.5149	FALSE	FALSE	FALSE	ieu-a-1128	10	65191645	0.0115	127442	0.5214	ER- Breast cancer (Combined Oncoarray; iCOGS; GWAS meta analysis) || id:ieu-a-1128	ER- Breast cancer (Combined Oncoarray; iCOGS; GWAS meta analysis)	ER- Breast cancer (Combined Oncoarray; iCOGS; GWAS meta analysis) || ||	TRUE	igd	0.00401764	4.90E-32	exposure	TRUE	reported	jRcA18	textfile	2	TRUE	132.8393889	0.001072033
45	rs9563335	G	A	G	A	-0.0443325	-0.0167	0.861577	0.7144	FALSE	FALSE	FALSE	ieu-a-1128	13	56069705	0.0127	127442	0.188	ER- Breast cancer (Combined Oncoarray; iCOGS; GWAS meta analysis) || id:ieu-a-1128	ER- Breast cancer (Combined Oncoarray; iCOGS; GWAS meta analysis)	ER- Breast cancer (Combined Oncoarray; iCOGS; GWAS meta analysis) || ||	TRUE	igd	0.00781817	5.80E-09	exposure	TRUE	reported	jRcA18	textfile	2	TRUE	32.15394217	0.000468788
46	rs964184	C	G	C	G	0.0696054	0.0119	0.867229	0.8616	FALSE	TRUE	FALSE	ieu-a-1128	11	116648917	0.0163	127442	0.466	ER- Breast cancer (Combined Oncoarray; iCOGS; GWAS meta analysis) || id:ieu-a-1128	ER- Breast cancer (Combined Oncoarray; iCOGS; GWAS meta analysis)	ER- Breast cancer (Combined Oncoarray; iCOGS; GWAS meta analysis) || ||	TRUE	igd	0.00590775	4.70E-32	exposure	TRUE	reported	jRcA18	textfile	2	TRUE	138.8166787	0.001115714
	SNP	effect_allele.exposure	other_allele.exposure	effect_allele.outcome	other_allele.outcome	beta.exposure	beta.outcome	eaf.exposure	eaf.outcome	remove	palindromic	ambiguous	id.outcome	chr	pos	se.outcome	samplesize.outcome	pval.outcome	outcome	originalname.outcome	outcome.deprecated	mr_keep.outcome	data_source.outcome	se.exposure	pval.exposure	exposure	mr_keep.exposure	pval_origin.exposure	id.exposure	data_source.exposure	action	mr_keep	#VALUE!	#VALUE!
1	rs10757283	T	C	T	C	-0.0240149	0.0067	0.423362	0.4353	FALSE	FALSE	FALSE	ieu-a-1128	9	22134172	0.0114	127442	0.5539	ER- Breast cancer (Combined Oncoarray; iCOGS; GWAS meta analysis) || id:ieu-a-1128	ER- Breast cancer (Combined Oncoarray; iCOGS; GWAS meta analysis)	ER- Breast cancer (Combined Oncoarray; iCOGS; GWAS meta analysis) || ||	TRUE	igd	0.00418926	8.40E-09	exposure	TRUE	reported	SSqESQ	textfile	2	TRUE	32.86146607	0.000281583
2	rs117643180	A	C	A	C	0.0696173	0.0666	0.025849	0.0245	FALSE	FALSE	FALSE	ieu-a-1128	17	7185779	0.0393	127442	0.0902402	ER- Breast cancer (Combined Oncoarray; iCOGS; GWAS meta analysis) || id:ieu-a-1128	ER- Breast cancer (Combined Oncoarray; iCOGS; GWAS meta analysis)	ER- Breast cancer (Combined Oncoarray; iCOGS; GWAS meta analysis) || ||	TRUE	igd	0.0130999	2.70E-08	exposure	TRUE	reported	SSqESQ	textfile	2	TRUE	28.24219133	0.000244081
3	rs12325419	A	G	A	G	-0.0365295	0.0191	0.11532	0.1219	FALSE	FALSE	FALSE	ieu-a-1128	16	70368909	0.0188	127442	0.3095	ER- Breast cancer (Combined Oncoarray; iCOGS; GWAS meta analysis) || id:ieu-a-1128	ER- Breast cancer (Combined Oncoarray; iCOGS; GWAS meta analysis)	ER- Breast cancer (Combined Oncoarray; iCOGS; GWAS meta analysis) || ||	TRUE	igd	0.00646914	6.50E-09	exposure	TRUE	reported	SSqESQ	textfile	2	TRUE	31.88558254	0.000272275
4	rs1260326	C	T	C	T	0.0792571	0.0102	0.604031	0.5981	FALSE	FALSE	FALSE	ieu-a-1128	2	27730940	0.0116	127442	0.3776	ER- Breast cancer (Combined Oncoarray; iCOGS; GWAS meta analysis) || id:ieu-a-1128	ER- Breast cancer (Combined Oncoarray; iCOGS; GWAS meta analysis)	ER- Breast cancer (Combined Oncoarray; iCOGS; GWAS meta analysis) || ||	TRUE	igd	0.00422438	1.60E-81	exposure	TRUE	reported	SSqESQ	textfile	2	TRUE	352.0062701	0.003004877
5	rs1274961	C	T	C	T	-0.0292054	0.0139	0.782876	0.7802	FALSE	FALSE	FALSE	ieu-a-1128	3	39191335	0.014	127442	0.3212	ER- Breast cancer (Combined Oncoarray; iCOGS; GWAS meta analysis) || id:ieu-a-1128	ER- Breast cancer (Combined Oncoarray; iCOGS; GWAS meta analysis)	ER- Breast cancer (Combined Oncoarray; iCOGS; GWAS meta analysis) || ||	TRUE	igd	0.0050095	4.10E-09	exposure	TRUE	reported	SSqESQ	textfile	2	TRUE	33.98893491	0.000289973
6	rs12881221	T	C	T	C	0.0398684	0.0273	0.156195	0.1469	FALSE	FALSE	FALSE	ieu-a-1128	14	21532312	0.0182	127442	0.134	ER- Breast cancer (Combined Oncoarray; iCOGS; GWAS meta analysis) || id:ieu-a-1128	ER- Breast cancer (Combined Oncoarray; iCOGS; GWAS meta analysis)	ER- Breast cancer (Combined Oncoarray; iCOGS; GWAS meta analysis) || ||	TRUE	igd	0.00574045	6.80E-12	exposure	TRUE	reported	SSqESQ	textfile	2	TRUE	48.2353836	0.000418983
7	rs13234131	G	A	G	A	0.072124	0.0289	0.129494	0.1149	FALSE	FALSE	FALSE	ieu-a-1128	7	73025975	0.0192	127442	0.133	ER- Breast cancer (Combined Oncoarray; iCOGS; GWAS meta analysis) || id:ieu-a-1128	ER- Breast cancer (Combined Oncoarray; iCOGS; GWAS meta analysis)	ER- Breast cancer (Combined Oncoarray; iCOGS; GWAS meta analysis) || ||	TRUE	igd	0.00614974	2.60E-32	exposure	TRUE	reported	SSqESQ	textfile	2	TRUE	137.5454091	0.001172765
8	rs147139486	A	G	A	G	-0.0513437	0.0274	0.054064	0.0618	FALSE	FALSE	FALSE	ieu-a-1128	5	128218645	0.0248	127442	0.2684	ER- Breast cancer (Combined Oncoarray; iCOGS; GWAS meta analysis) || id:ieu-a-1128	ER- Breast cancer (Combined Oncoarray; iCOGS; GWAS meta analysis)	ER- Breast cancer (Combined Oncoarray; iCOGS; GWAS meta analysis) || ||	TRUE	igd	0.00928013	3.40E-08	exposure	TRUE	reported	SSqESQ	textfile	2	TRUE	30.61020261	0.000269634
9	rs17096421	T	A	T	A	-0.0523709	0.0334	0.056411	0.0441	FALSE	TRUE	FALSE	ieu-a-1128	10	88820592	0.0302	127442	0.2697	ER- Breast cancer (Combined Oncoarray; iCOGS; GWAS meta analysis) || id:ieu-a-1128	ER- Breast cancer (Combined Oncoarray; iCOGS; GWAS meta analysis)	ER- Breast cancer (Combined Oncoarray; iCOGS; GWAS meta analysis) || ||	TRUE	igd	0.00908473	3.30E-09	exposure	TRUE	reported	SSqESQ	textfile	2	TRUE	33.2319653	0.000291982
10	rs1750768	T	C	T	C	0.0582926	-0.0204	0.041937	0.0395	FALSE	FALSE	FALSE	ieu-a-1128	10	22926227	0.029	127442	0.4827	ER- Breast cancer (Combined Oncoarray; iCOGS; GWAS meta analysis) || id:ieu-a-1128	ER- Breast cancer (Combined Oncoarray; iCOGS; GWAS meta analysis)	ER- Breast cancer (Combined Oncoarray; iCOGS; GWAS meta analysis) || ||	TRUE	igd	0.0103621	1.40E-08	exposure	TRUE	reported	SSqESQ	textfile	2	TRUE	31.64690873	0.000273054
11	rs1998848	A	G	A	G	0.167169	0.0533	0.010532	0.0169	FALSE	FALSE	FALSE	ieu-a-1128	14	21492229	0.0573	127442	0.3521	ER- Breast cancer (Combined Oncoarray; iCOGS; GWAS meta analysis) || id:ieu-a-1128	ER- Breast cancer (Combined Oncoarray; iCOGS; GWAS meta analysis)	ER- Breast cancer (Combined Oncoarray; iCOGS; GWAS meta analysis) || ||	TRUE	igd	0.0209615	1.60E-16	exposure	TRUE	reported	SSqESQ	textfile	2	TRUE	63.60141446	0.000582444
12	rs2039098	T	C	T	C	-0.0242568	0.0094	0.597146	0.5943	FALSE	FALSE	FALSE	ieu-a-1128	20	56112882	0.0116	127442	0.4181	ER- Breast cancer (Combined Oncoarray; iCOGS; GWAS meta analysis) || id:ieu-a-1128	ER- Breast cancer (Combined Oncoarray; iCOGS; GWAS meta analysis)	ER- Breast cancer (Combined Oncoarray; iCOGS; GWAS meta analysis) || ||	TRUE	igd	0.00420175	4.50E-09	exposure	TRUE	reported	SSqESQ	textfile	2	TRUE	33.32779623	0.00028309
13	rs2083180	T	G	T	G	0.0229262	0.0124	0.40395	0.4238	FALSE	FALSE	FALSE	ieu-a-1128	3	52668119	0.0117	127442	0.2856	ER- Breast cancer (Combined Oncoarray; iCOGS; GWAS meta analysis) || id:ieu-a-1128	ER- Breast cancer (Combined Oncoarray; iCOGS; GWAS meta analysis)	ER- Breast cancer (Combined Oncoarray; iCOGS; GWAS meta analysis) || ||	TRUE	igd	0.00421161	4.50E-08	exposure	TRUE	reported	SSqESQ	textfile	2	TRUE	29.63247025	0.000253107
14	rs2168101	A	C	A	C	-0.0671717	0.0047	0.308265	0.2981	FALSE	FALSE	FALSE	ieu-a-1128	11	8255408	0.0143	127442	0.7446	ER- Breast cancer (Combined Oncoarray; iCOGS; GWAS meta analysis) || id:ieu-a-1128	ER- Breast cancer (Combined Oncoarray; iCOGS; GWAS meta analysis)	ER- Breast cancer (Combined Oncoarray; iCOGS; GWAS meta analysis) || ||	TRUE	igd	0.00461744	7.60E-48	exposure	TRUE	reported	SSqESQ	textfile	2	TRUE	211.6265528	0.001924273
15	rs2395779	T	C	T	C	0.0248246	-0.0346	0.285284	0.2855	FALSE	FALSE	FALSE	ieu-a-1128	6	41511950	0.0126	127442	0.00601797	ER- Breast cancer (Combined Oncoarray; iCOGS; GWAS meta analysis) || id:ieu-a-1128	ER- Breast cancer (Combined Oncoarray; iCOGS; GWAS meta analysis)	ER- Breast cancer (Combined Oncoarray; iCOGS; GWAS meta analysis) || ||	TRUE	igd	0.00461708	4.30E-08	exposure	TRUE	reported	SSqESQ	textfile	2	TRUE	28.90877704	0.000251307
16	rs2608977	C	T	C	T	-0.0356545	-0.0203	0.222857	0.2215	FALSE	FALSE	FALSE	ieu-a-1128	6	131877661	0.0141	127442	0.1499	ER- Breast cancer (Combined Oncoarray; iCOGS; GWAS meta analysis) || id:ieu-a-1128	ER- Breast cancer (Combined Oncoarray; iCOGS; GWAS meta analysis)	ER- Breast cancer (Combined Oncoarray; iCOGS; GWAS meta analysis) || ||	TRUE	igd	0.00498172	3.80E-13	exposure	TRUE	reported	SSqESQ	textfile	2	TRUE	51.22359708	0.000440338
17	rs2720586	T	C	T	C	0.0413284	0.0092	0.767109	0.7603	FALSE	FALSE	FALSE	ieu-a-1128	8	17374777	0.0148	127442	0.5336	ER- Breast cancer (Combined Oncoarray; iCOGS; GWAS meta analysis) || id:ieu-a-1128	ER- Breast cancer (Combined Oncoarray; iCOGS; GWAS meta analysis)	ER- Breast cancer (Combined Oncoarray; iCOGS; GWAS meta analysis) || ||	TRUE	igd	0.00493373	2.10E-17	exposure	TRUE	reported	SSqESQ	textfile	2	TRUE	70.16918408	0.000610291
18	rs28929474	T	C	T	C	0.0905016	-0.0183	0.019978	0.0194	FALSE	FALSE	FALSE	ieu-a-1128	14	94844947	0.0458	127442	0.6893	ER- Breast cancer (Combined Oncoarray; iCOGS; GWAS meta analysis) || id:ieu-a-1128	ER- Breast cancer (Combined Oncoarray; iCOGS; GWAS meta analysis)	ER- Breast cancer (Combined Oncoarray; iCOGS; GWAS meta analysis) || ||	TRUE	igd	0.0147981	6.60E-10	exposure	TRUE	reported	SSqESQ	textfile	2	TRUE	37.40249719	0.000320723
19	rs35261542	A	C	A	C	0.0296508	-0.0093	0.260951	0.2725	FALSE	FALSE	FALSE	ieu-a-1128	6	20675792	0.0127	127442	0.4634	ER- Breast cancer (Combined Oncoarray; iCOGS; GWAS meta analysis) || id:ieu-a-1128	ER- Breast cancer (Combined Oncoarray; iCOGS; GWAS meta analysis)	ER- Breast cancer (Combined Oncoarray; iCOGS; GWAS meta analysis) || ||	TRUE	igd	0.00471265	2.90E-10	exposure	TRUE	reported	SSqESQ	textfile	2	TRUE	39.58607631	0.000339106
20	rs3736951	T	C	T	C	0.0323818	-0.0014	0.513473	0.4985	FALSE	FALSE	FALSE	ieu-a-1128	14	100796401	0.0114	127442	0.9002	ER- Breast cancer (Combined Oncoarray; iCOGS; GWAS meta analysis) || id:ieu-a-1128	ER- Breast cancer (Combined Oncoarray; iCOGS; GWAS meta analysis)	ER- Breast cancer (Combined Oncoarray; iCOGS; GWAS meta analysis) || ||	TRUE	igd	0.00417261	6.20E-15	exposure	TRUE	reported	SSqESQ	textfile	2	TRUE	60.22632774	0.00052391
21	rs3988	G	A	G	A	-0.0223536	4.00E-04	0.396083	0.3917	FALSE	FALSE	FALSE	ieu-a-1128	4	18241903	0.0122	127442	0.9765	ER- Breast cancer (Combined Oncoarray; iCOGS; GWAS meta analysis) || id:ieu-a-1128	ER- Breast cancer (Combined Oncoarray; iCOGS; GWAS meta analysis)	ER- Breast cancer (Combined Oncoarray; iCOGS; GWAS meta analysis) || ||	TRUE	igd	0.00422504	1.50E-08	exposure	TRUE	reported	SSqESQ	textfile	2	TRUE	27.99195948	0.00023905
22	rs4237150	C	G	C	G	0.0334202	-0.0054	0.403428	0.4235	FALSE	TRUE	TRUE	ieu-a-1128	9	4290085	0.0119	127442	0.647201	ER- Breast cancer (Combined Oncoarray; iCOGS; GWAS meta analysis) || id:ieu-a-1128	ER- Breast cancer (Combined Oncoarray; iCOGS; GWAS meta analysis)	ER- Breast cancer (Combined Oncoarray; iCOGS; GWAS meta analysis) || ||	TRUE	igd	0.00421253	3.90E-15	exposure	TRUE	reported	SSqESQ	textfile	2	FALSE	62.94077347	0.000537622
23	rs4309084	G	A	G	A	-0.0240784	0.069	0.466486	0.4627	FALSE	FALSE	FALSE	ieu-a-1128	10	114785278	0.0113	127442	9.06E-10	ER- Breast cancer (Combined Oncoarray; iCOGS; GWAS meta analysis) || id:ieu-a-1128	ER- Breast cancer (Combined Oncoarray; iCOGS; GWAS meta analysis)	ER- Breast cancer (Combined Oncoarray; iCOGS; GWAS meta analysis) || ||	TRUE	igd	0.00413537	4.90E-09	exposure	TRUE	reported	SSqESQ	textfile	2	TRUE	33.90209246	0.000288582
24	rs56335308	A	G	A	G	0.115579	-3.00E-04	0.027373	0.0194	FALSE	FALSE	FALSE	ieu-a-1128	8	17419461	0.0467	127442	0.9945	ER- Breast cancer (Combined Oncoarray; iCOGS; GWAS meta analysis) || id:ieu-a-1128	ER- Breast cancer (Combined Oncoarray; iCOGS; GWAS meta analysis)	ER- Breast cancer (Combined Oncoarray; iCOGS; GWAS meta analysis) || ||	TRUE	igd	0.0126523	4.90E-20	exposure	TRUE	reported	SSqESQ	textfile	2	TRUE	83.44857084	0.000711306
25	rs58673065	G	A	G	A	0.0293382	-0.0097	0.229249	0.2519	FALSE	FALSE	FALSE	ieu-a-1128	7	1885600	0.0131	127442	0.4591	ER- Breast cancer (Combined Oncoarray; iCOGS; GWAS meta analysis) || id:ieu-a-1128	ER- Breast cancer (Combined Oncoarray; iCOGS; GWAS meta analysis)	ER- Breast cancer (Combined Oncoarray; iCOGS; GWAS meta analysis) || ||	TRUE	igd	0.00491048	1.90E-09	exposure	TRUE	reported	SSqESQ	textfile	2	TRUE	35.69595756	0.000304171
26	rs62182473	T	C	T	C	-0.070732	0.0229	0.265297	0.2466	FALSE	FALSE	FALSE	ieu-a-1128	2	191740996	0.0131	127442	0.0807904	ER- Breast cancer (Combined Oncoarray; iCOGS; GWAS meta analysis) || id:ieu-a-1128	ER- Breast cancer (Combined Oncoarray; iCOGS; GWAS meta analysis)	ER- Breast cancer (Combined Oncoarray; iCOGS; GWAS meta analysis) || ||	TRUE	igd	0.00469721	8.10E-52	exposure	TRUE	reported	SSqESQ	textfile	2	TRUE	226.7524159	0.001950321
27	rs6584138	C	A	C	A	0.026458	-0.0038	0.55563	0.5251	FALSE	FALSE	FALSE	ieu-a-1128	10	99385055	0.0118	127442	0.7471	ER- Breast cancer (Combined Oncoarray; iCOGS; GWAS meta analysis) || id:ieu-a-1128	ER- Breast cancer (Combined Oncoarray; iCOGS; GWAS meta analysis)	ER- Breast cancer (Combined Oncoarray; iCOGS; GWAS meta analysis) || ||	TRUE	igd	0.00417588	2.80E-10	exposure	TRUE	reported	SSqESQ	textfile	2	TRUE	40.14375598	0.00034568
28	rs7078003	T	C	T	C	0.103948	0.0247	0.17848	0.1741	FALSE	FALSE	FALSE	ieu-a-1128	10	99359412	0.0159	127442	0.1208	ER- Breast cancer (Combined Oncoarray; iCOGS; GWAS meta analysis) || id:ieu-a-1128	ER- Breast cancer (Combined Oncoarray; iCOGS; GWAS meta analysis)	ER- Breast cancer (Combined Oncoarray; iCOGS; GWAS meta analysis) || ||	TRUE	igd	0.00540843	6.50E-82	exposure	TRUE	reported	SSqESQ	textfile	2	TRUE	369.3940105	0.003168619
29	rs7240148	C	T	C	T	-0.022755	-0.0067	0.433385	0.4193	FALSE	FALSE	FALSE	ieu-a-1128	18	31557481	0.0117	127442	0.5697	ER- Breast cancer (Combined Oncoarray; iCOGS; GWAS meta analysis) || id:ieu-a-1128	ER- Breast cancer (Combined Oncoarray; iCOGS; GWAS meta analysis)	ER- Breast cancer (Combined Oncoarray; iCOGS; GWAS meta analysis) || ||	TRUE	igd	0.00417773	2.50E-08	exposure	TRUE	reported	SSqESQ	textfile	2	TRUE	29.6669529	0.0002543
30	rs73186030	T	C	T	C	0.0323949	1.00E-04	0.130234	0.1392	FALSE	FALSE	FALSE	ieu-a-1128	3	122013465	0.0162	127442	0.9954	ER- Breast cancer (Combined Oncoarray; iCOGS; GWAS meta analysis) || id:ieu-a-1128	ER- Breast cancer (Combined Oncoarray; iCOGS; GWAS meta analysis)	ER- Breast cancer (Combined Oncoarray; iCOGS; GWAS meta analysis) || ||	TRUE	igd	0.00613691	3.10E-08	exposure	TRUE	reported	SSqESQ	textfile	2	TRUE	27.86466196	0.000237744
31	rs738408	T	C	T	C	0.0332557	-0.0214	0.216546	0.2147	FALSE	FALSE	FALSE	ieu-a-1128	22	44324730	0.0141	127442	0.1297	ER- Breast cancer (Combined Oncoarray; iCOGS; GWAS meta analysis) || id:ieu-a-1128	ER- Breast cancer (Combined Oncoarray; iCOGS; GWAS meta analysis)	ER- Breast cancer (Combined Oncoarray; iCOGS; GWAS meta analysis) || ||	TRUE	igd	0.00501608	3.50E-11	exposure	TRUE	reported	SSqESQ	textfile	2	TRUE	43.95449339	0.000375254
32	rs78431863	T	C	T	C	0.0758144	0.0573	0.041225	0.0389	FALSE	FALSE	FALSE	ieu-a-1128	11	74109553	0.03	127442	0.0563897	ER- Breast cancer (Combined Oncoarray; iCOGS; GWAS meta analysis) || id:ieu-a-1128	ER- Breast cancer (Combined Oncoarray; iCOGS; GWAS meta analysis)	ER- Breast cancer (Combined Oncoarray; iCOGS; GWAS meta analysis) || ||	TRUE	igd	0.0104434	1.90E-13	exposure	TRUE	reported	SSqESQ	textfile	2	TRUE	52.70108779	0.000454371
33	rs7925445	G	A	G	A	0.028324	0.0226	0.556145	0.5515	FALSE	FALSE	FALSE	ieu-a-1128	11	18398958	0.0114	127442	0.0479999	ER- Breast cancer (Combined Oncoarray; iCOGS; GWAS meta analysis) || id:ieu-a-1128	ER- Breast cancer (Combined Oncoarray; iCOGS; GWAS meta analysis)	ER- Breast cancer (Combined Oncoarray; iCOGS; GWAS meta analysis) || ||	TRUE	igd	0.00417167	1.50E-11	exposure	TRUE	reported	SSqESQ	textfile	2	TRUE	46.09876376	0.000396067
34	rs79687284	C	G	C	G	0.154204	-0.0592	0.034608	0.028	FALSE	TRUE	FALSE	ieu-a-1128	1	214150821	0.0462	127442	0.1993	ER- Breast cancer (Combined Oncoarray; iCOGS; GWAS meta analysis) || id:ieu-a-1128	ER- Breast cancer (Combined Oncoarray; iCOGS; GWAS meta analysis)	ER- Breast cancer (Combined Oncoarray; iCOGS; GWAS meta analysis) || ||	TRUE	igd	0.011323	1.30E-43	exposure	TRUE	reported	SSqESQ	textfile	2	TRUE	185.4676905	0.001588918
35	rs8074974	C	T	C	T	0.0271741	-0.0084	0.45004	0.4587	FALSE	FALSE	FALSE	ieu-a-1128	17	25595818	0.0124	127442	0.4975	ER- Breast cancer (Combined Oncoarray; iCOGS; GWAS meta analysis) || id:ieu-a-1128	ER- Breast cancer (Combined Oncoarray; iCOGS; GWAS meta analysis)	ER- Breast cancer (Combined Oncoarray; iCOGS; GWAS meta analysis) || ||	TRUE	igd	0.00415806	1.30E-10	exposure	TRUE	reported	SSqESQ	textfile	2	TRUE	42.70992756	0.00036553
36	rs838737	A	G	A	G	-0.0236406	-0.0023	0.565468	0.568	FALSE	FALSE	FALSE	ieu-a-1128	2	234325052	0.0116	127442	0.8418	ER- Breast cancer (Combined Oncoarray; iCOGS; GWAS meta analysis) || id:ieu-a-1128	ER- Breast cancer (Combined Oncoarray; iCOGS; GWAS meta analysis)	ER- Breast cancer (Combined Oncoarray; iCOGS; GWAS meta analysis) || ||	TRUE	igd	0.00416903	2.10E-08	exposure	TRUE	reported	SSqESQ	textfile	2	TRUE	32.15488413	0.000274648
37	rs9482770	C	T	C	T	-0.0331188	-0.0212	0.448707	0.4477	FALSE	FALSE	FALSE	ieu-a-1128	6	127443092	0.0115	127442	0.0658901	ER- Breast cancer (Combined Oncoarray; iCOGS; GWAS meta analysis) || id:ieu-a-1128	ER- Breast cancer (Combined Oncoarray; iCOGS; GWAS meta analysis)	ER- Breast cancer (Combined Oncoarray; iCOGS; GWAS meta analysis) || ||	TRUE	igd	0.00417326	2.20E-15	exposure	TRUE	reported	SSqESQ	textfile	2	TRUE	62.97936821	0.000542656
38	rs9687846	A	G	A	G	-0.0288837	-0.0092	0.201368	0.1892	FALSE	FALSE	FALSE	ieu-a-1128	5	55861894	0.0149	127442	0.5339	ER- Breast cancer (Combined Oncoarray; iCOGS; GWAS meta analysis) || id:ieu-a-1128	ER- Breast cancer (Combined Oncoarray; iCOGS; GWAS meta analysis)	ER- Breast cancer (Combined Oncoarray; iCOGS; GWAS meta analysis) || ||	TRUE	igd	0.00514598	4.30E-08	exposure	TRUE	reported	SSqESQ	textfile	2	TRUE	31.50427307	0.000268332
	SNP	effect_allele.exposure	other_allele.exposure	effect_allele.outcome	other_allele.outcome	beta.exposure	beta.outcome	eaf.exposure	eaf.outcome	remove	palindromic	ambiguous	id.outcome	chr	pos	se.outcome	samplesize.outcome	pval.outcome	outcome	originalname.outcome	outcome.deprecated	mr_keep.outcome	data_source.outcome	se.exposure	pval.exposure	exposure	mr_keep.exposure	pval_origin.exposure	id.exposure	data_source.exposure	action	mr_keep	#VALUE!	#VALUE!
1	rs10195252	C	T	C	T	-0.0240709	-0.0171	0.405216	0.4154	FALSE	FALSE	FALSE	ieu-a-1128	2	165513091	0.0114	127442	0.1344	ER- Breast cancer (Combined Oncoarray; iCOGS; GWAS meta analysis) || id:ieu-a-1128	ER- Breast cancer (Combined Oncoarray; iCOGS; GWAS meta analysis)	ER- Breast cancer (Combined Oncoarray; iCOGS; GWAS meta analysis) || ||	TRUE	igd	0.00422093	1.20E-08	exposure	TRUE	reported	uxjLyx	textfile	2	TRUE	32.52133444	0.000279293
2	rs115128825	A	C	A	C	0.0923469	0.0342	0.02055	0.0157	FALSE	FALSE	FALSE	ieu-a-1128	2	169748833	0.0513	127442	0.5059	ER- Breast cancer (Combined Oncoarray; iCOGS; GWAS meta analysis) || id:ieu-a-1128	ER- Breast cancer (Combined Oncoarray; iCOGS; GWAS meta analysis)	ER- Breast cancer (Combined Oncoarray; iCOGS; GWAS meta analysis) || ||	TRUE	igd	0.014633	2.80E-10	exposure	TRUE	reported	uxjLyx	textfile	2	TRUE	39.82702779	0.000343296
3	rs11720108	T	C	T	C	-0.0427134	-0.0092	0.245479	0.2263	FALSE	FALSE	FALSE	ieu-a-1128	3	123069058	0.0136	127442	0.4984	ER- Breast cancer (Combined Oncoarray; iCOGS; GWAS meta analysis) || id:ieu-a-1128	ER- Breast cancer (Combined Oncoarray; iCOGS; GWAS meta analysis)	ER- Breast cancer (Combined Oncoarray; iCOGS; GWAS meta analysis) || ||	TRUE	igd	0.00481747	7.60E-19	exposure	TRUE	reported	uxjLyx	textfile	2	TRUE	78.61225385	0.00067584
4	rs13169290	A	G	A	G	-0.0273992	3.00E-04	0.270185	0.2757	FALSE	FALSE	FALSE	ieu-a-1128	5	95729406	0.0133	127442	0.982	ER- Breast cancer (Combined Oncoarray; iCOGS; GWAS meta analysis) || id:ieu-a-1128	ER- Breast cancer (Combined Oncoarray; iCOGS; GWAS meta analysis)	ER- Breast cancer (Combined Oncoarray; iCOGS; GWAS meta analysis) || ||	TRUE	igd	0.00466031	4.10E-09	exposure	TRUE	reported	uxjLyx	textfile	2	TRUE	34.56576332	0.00029606
5	rs13266634	T	C	T	C	-0.0312523	-0.0183	0.307164	0.3094	FALSE	FALSE	FALSE	ieu-a-1128	8	118184783	0.0122	127442	0.1348	ER- Breast cancer (Combined Oncoarray; iCOGS; GWAS meta analysis) || id:ieu-a-1128	ER- Breast cancer (Combined Oncoarray; iCOGS; GWAS meta analysis)	ER- Breast cancer (Combined Oncoarray; iCOGS; GWAS meta analysis) || ||	TRUE	igd	0.0044905	3.40E-12	exposure	TRUE	reported	uxjLyx	textfile	2	TRUE	48.43670232	0.000415714
6	rs1333051	T	A	T	A	-0.0348405	0.0086	0.136432	0.1345	FALSE	TRUE	FALSE	ieu-a-1128	9	22136489	0.0166	127442	0.6053	ER- Breast cancer (Combined Oncoarray; iCOGS; GWAS meta analysis) || id:ieu-a-1128	ER- Breast cancer (Combined Oncoarray; iCOGS; GWAS meta analysis)	ER- Breast cancer (Combined Oncoarray; iCOGS; GWAS meta analysis) || ||	TRUE	igd	0.00603102	7.60E-09	exposure	TRUE	reported	uxjLyx	textfile	2	TRUE	33.37238311	0.00028603
7	rs1974	A	G	A	G	-0.0604497	-0.0111	0.039388	0.0434	FALSE	FALSE	FALSE	ieu-a-1128	20	22562311	0.0284	127442	0.6953	ER- Breast cancer (Combined Oncoarray; iCOGS; GWAS meta analysis) || id:ieu-a-1128	ER- Breast cancer (Combined Oncoarray; iCOGS; GWAS meta analysis)	ER- Breast cancer (Combined Oncoarray; iCOGS; GWAS meta analysis) || ||	TRUE	igd	0.0106812	1.50E-08	exposure	TRUE	reported	uxjLyx	textfile	2	TRUE	32.02935593	0.000276522
8	rs2461385	C	T	C	T	-0.0341476	0.0194	0.845724	0.842	FALSE	FALSE	FALSE	ieu-a-1128	2	169700463	0.0158	127442	0.221	ER- Breast cancer (Combined Oncoarray; iCOGS; GWAS meta analysis) || id:ieu-a-1128	ER- Breast cancer (Combined Oncoarray; iCOGS; GWAS meta analysis)	ER- Breast cancer (Combined Oncoarray; iCOGS; GWAS meta analysis) || ||	TRUE	igd	0.00573355	2.60E-09	exposure	TRUE	reported	uxjLyx	textfile	2	TRUE	35.47097798	0.000304283
9	rs34872471	C	T	C	T	0.0375808	0.0399	0.292218	0.2839	FALSE	FALSE	FALSE	ieu-a-1128	10	114754071	0.0126	127442	0.001557	ER- Breast cancer (Combined Oncoarray; iCOGS; GWAS meta analysis) || id:ieu-a-1128	ER- Breast cancer (Combined Oncoarray; iCOGS; GWAS meta analysis)	ER- Breast cancer (Combined Oncoarray; iCOGS; GWAS meta analysis) || ||	TRUE	igd	0.00455036	1.50E-16	exposure	TRUE	reported	uxjLyx	textfile	2	TRUE	68.20881863	0.000584209
10	rs3778321	A	G	A	G	-0.0332828	-0.0395	0.177655	0.1791	FALSE	FALSE	FALSE	ieu-a-1128	6	7250270	0.0152	127442	0.00909997	ER- Breast cancer (Combined Oncoarray; iCOGS; GWAS meta analysis) || id:ieu-a-1128	ER- Breast cancer (Combined Oncoarray; iCOGS; GWAS meta analysis)	ER- Breast cancer (Combined Oncoarray; iCOGS; GWAS meta analysis) || ||	TRUE	igd	0.00541049	7.70E-10	exposure	TRUE	reported	uxjLyx	textfile	2	TRUE	37.84134056	0.000323669
11	rs4325403	A	T	A	T	0.0289352	0.017	0.220801	0.2237	FALSE	TRUE	FALSE	ieu-a-1128	13	28459876	0.0137	127442	0.2142	ER- Breast cancer (Combined Oncoarray; iCOGS; GWAS meta analysis) || id:ieu-a-1128	ER- Breast cancer (Combined Oncoarray; iCOGS; GWAS meta analysis)	ER- Breast cancer (Combined Oncoarray; iCOGS; GWAS meta analysis) || ||	TRUE	igd	0.00504665	9.80E-09	exposure	TRUE	reported	uxjLyx	textfile	2	TRUE	32.87354991	0.000288093
12	rs560887	C	T	C	T	0.10343	0.0019	0.704463	0.7097	FALSE	FALSE	FALSE	ieu-a-1128	2	169763148	0.013	127442	0.8853	ER- Breast cancer (Combined Oncoarray; iCOGS; GWAS meta analysis) || id:ieu-a-1128	ER- Breast cancer (Combined Oncoarray; iCOGS; GWAS meta analysis)	ER- Breast cancer (Combined Oncoarray; iCOGS; GWAS meta analysis) || ||	TRUE	igd	0.00453171	2.70E-115	exposure	TRUE	reported	uxjLyx	textfile	2	TRUE	520.917358	0.00445444
13	rs6787208	G	A	G	A	-0.0377505	-0.0087	0.111554	0.1184	FALSE	FALSE	FALSE	ieu-a-1128	3	152211828	0.0181	127442	0.630099	ER- Breast cancer (Combined Oncoarray; iCOGS; GWAS meta analysis) || id:ieu-a-1128	ER- Breast cancer (Combined Oncoarray; iCOGS; GWAS meta analysis)	ER- Breast cancer (Combined Oncoarray; iCOGS; GWAS meta analysis) || ||	TRUE	igd	0.00659284	1.00E-08	exposure	TRUE	reported	uxjLyx	textfile	2	TRUE	32.7868991	0.000282483
14	rs6804915	A	C	A	C	-0.0485888	0.0456	0.292296	0.2963	FALSE	FALSE	FALSE	ieu-a-1128	3	170627909	0.0128	127442	0.000358699	ER- Breast cancer (Combined Oncoarray; iCOGS; GWAS meta analysis) || id:ieu-a-1128	ER- Breast cancer (Combined Oncoarray; iCOGS; GWAS meta analysis)	ER- Breast cancer (Combined Oncoarray; iCOGS; GWAS meta analysis) || ||	TRUE	igd	0.0045669	2.00E-26	exposure	TRUE	reported	uxjLyx	textfile	2	TRUE	113.195547	0.000976735
15	rs6972516	T	G	T	G	0.0364413	0.0078	0.531502	0.513	FALSE	FALSE	FALSE	ieu-a-1128	7	15051789	0.0113	127442	0.4929	ER- Breast cancer (Combined Oncoarray; iCOGS; GWAS meta analysis) || id:ieu-a-1128	ER- Breast cancer (Combined Oncoarray; iCOGS; GWAS meta analysis)	ER- Breast cancer (Combined Oncoarray; iCOGS; GWAS meta analysis) || ||	TRUE	igd	0.00415383	1.70E-18	exposure	TRUE	reported	uxjLyx	textfile	2	TRUE	76.9644705	0.000661348
16	rs7101069	C	T	C	T	-0.0330061	0.0014	0.821887	0.7951	FALSE	FALSE	FALSE	ieu-a-1128	10	3101127	0.0167	127442	0.9357	ER- Breast cancer (Combined Oncoarray; iCOGS; GWAS meta analysis) || id:ieu-a-1128	ER- Breast cancer (Combined Oncoarray; iCOGS; GWAS meta analysis)	ER- Breast cancer (Combined Oncoarray; iCOGS; GWAS meta analysis) || ||	TRUE	igd	0.00543472	1.30E-09	exposure	TRUE	reported	uxjLyx	textfile	2	TRUE	36.88366548	0.000318953
17	rs730497	A	G	A	G	0.0692715	0.0148	0.178023	0.1679	FALSE	FALSE	FALSE	ieu-a-1128	7	44223721	0.0161	127442	0.356	ER- Breast cancer (Combined Oncoarray; iCOGS; GWAS meta analysis) || id:ieu-a-1128	ER- Breast cancer (Combined Oncoarray; iCOGS; GWAS meta analysis)	ER- Breast cancer (Combined Oncoarray; iCOGS; GWAS meta analysis) || ||	TRUE	igd	0.00541386	1.70E-37	exposure	TRUE	reported	uxjLyx	textfile	2	TRUE	163.7175142	0.001404349
18	rs76323047	G	A	G	A	0.0394185	0.0179	0.119668	0.1346	FALSE	FALSE	FALSE	ieu-a-1128	7	44185955	0.0169	127442	0.2887	ER- Breast cancer (Combined Oncoarray; iCOGS; GWAS meta analysis) || id:ieu-a-1128	ER- Breast cancer (Combined Oncoarray; iCOGS; GWAS meta analysis)	ER- Breast cancer (Combined Oncoarray; iCOGS; GWAS meta analysis) || ||	TRUE	igd	0.0064121	7.90E-10	exposure	TRUE	reported	uxjLyx	textfile	2	TRUE	37.79197724	0.000327382
19	rs79687284	C	G	C	G	0.0686588	-0.0592	0.034659	0.028	FALSE	TRUE	FALSE	ieu-a-1128	1	214150821	0.0462	127442	0.1993	ER- Breast cancer (Combined Oncoarray; iCOGS; GWAS meta analysis) || id:ieu-a-1128	ER- Breast cancer (Combined Oncoarray; iCOGS; GWAS meta analysis)	ER- Breast cancer (Combined Oncoarray; iCOGS; GWAS meta analysis) || ||	TRUE	igd	0.011341	1.40E-09	exposure	TRUE	reported	uxjLyx	textfile	2	TRUE	36.65132811	0.000315442
	SNP	effect_allele.exposure	other_allele.exposure	effect_allele.outcome	other_allele.outcome	beta.exposure	beta.outcome	eaf.exposure	eaf.outcome	remove	palindromic	ambiguous	id.outcome	chr	pos	se.outcome	samplesize.outcome	pval.outcome	outcome	originalname.outcome	outcome.deprecated	mr_keep.outcome	data_source.outcome	se.exposure	pval.exposure	exposure	mr_keep.exposure	pval_origin.exposure	id.exposure	data_source.exposure	action	mr_keep	#VALUE!	#VALUE!
1	rs10165384	G	A	G	A	0.10352	0.0469	0.016955	0.0161	FALSE	FALSE	FALSE	ieu-a-1128	2	209510089	0.0476	127442	0.3243	ER- Breast cancer (Combined Oncoarray; iCOGS; GWAS meta analysis) || id:ieu-a-1128	ER- Breast cancer (Combined Oncoarray; iCOGS; GWAS meta analysis)	ER- Breast cancer (Combined Oncoarray; iCOGS; GWAS meta analysis) || ||	TRUE	igd	0.0151625	2.30E-12	exposure	TRUE	reported	nxjv5W	textfile	2	TRUE	46.61298326	0.000357231
2	rs10173429	G	A	G	A	-0.119668	-0.025	0.082526	0.0803	FALSE	FALSE	FALSE	ieu-a-1128	2	211879959	0.0234	127442	0.2867	ER- Breast cancer (Combined Oncoarray; iCOGS; GWAS meta analysis) || id:ieu-a-1128	ER- Breast cancer (Combined Oncoarray; iCOGS; GWAS meta analysis)	ER- Breast cancer (Combined Oncoarray; iCOGS; GWAS meta analysis) || ||	TRUE	igd	0.00717091	3.50E-63	exposure	TRUE	reported	nxjv5W	textfile	2	TRUE	278.4886641	0.002168556
3	rs1047891	A	C	A	C	0.535381	0.0361	0.314959	0.3103	FALSE	FALSE	FALSE	ieu-a-1128	2	211540507	0.0126	127442	0.00423204	ER- Breast cancer (Combined Oncoarray; iCOGS; GWAS meta analysis) || id:ieu-a-1128	ER- Breast cancer (Combined Oncoarray; iCOGS; GWAS meta analysis)	ER- Breast cancer (Combined Oncoarray; iCOGS; GWAS meta analysis) || ||	TRUE	igd	0.00417896	1.00E-200	exposure	TRUE	reported	nxjv5W	textfile	2	TRUE	16413.05711	0.123687694
4	rs10923895	C	T	C	T	0.0787168	-0.0217	0.019829	0.0211	FALSE	FALSE	FALSE	ieu-a-1128	1	120274130	0.0405	127442	0.5931	ER- Breast cancer (Combined Oncoarray; iCOGS; GWAS meta analysis) || id:ieu-a-1128	ER- Breast cancer (Combined Oncoarray; iCOGS; GWAS meta analysis)	ER- Breast cancer (Combined Oncoarray; iCOGS; GWAS meta analysis) || ||	TRUE	igd	0.014045	1.50E-08	exposure	TRUE	reported	nxjv5W	textfile	2	TRUE	31.41169519	0.000240862
5	rs10934753	A	G	A	G	0.0690031	-0.0048	0.417116	0.4296	FALSE	FALSE	FALSE	ieu-a-1128	3	125906179	0.0116	127442	0.6767	ER- Breast cancer (Combined Oncoarray; iCOGS; GWAS meta analysis) || id:ieu-a-1128	ER- Breast cancer (Combined Oncoarray; iCOGS; GWAS meta analysis)	ER- Breast cancer (Combined Oncoarray; iCOGS; GWAS meta analysis) || ||	TRUE	igd	0.00396232	3.40E-74	exposure	TRUE	reported	nxjv5W	textfile	2	TRUE	303.2760472	0.002315294
6	rs10975365	C	T	C	T	-0.0319464	-0.0239	0.78289	0.777	FALSE	FALSE	FALSE	ieu-a-1128	9	5945622	0.0134	127442	0.0748393	ER- Breast cancer (Combined Oncoarray; iCOGS; GWAS meta analysis) || id:ieu-a-1128	ER- Breast cancer (Combined Oncoarray; iCOGS; GWAS meta analysis)	ER- Breast cancer (Combined Oncoarray; iCOGS; GWAS meta analysis) || ||	TRUE	igd	0.00474886	5.60E-11	exposure	TRUE	reported	nxjv5W	textfile	2	TRUE	45.25484872	0.00034694
7	rs111415326	C	G	C	G	-0.180782	-0.207	0.008008	0.0095	FALSE	TRUE	FALSE	ieu-a-1128	2	211728006	0.0788	127442	0.00865107	ER- Breast cancer (Combined Oncoarray; iCOGS; GWAS meta analysis) || id:ieu-a-1128	ER- Breast cancer (Combined Oncoarray; iCOGS; GWAS meta analysis)	ER- Breast cancer (Combined Oncoarray; iCOGS; GWAS meta analysis) || ||	TRUE	igd	0.0231202	2.90E-15	exposure	TRUE	reported	nxjv5W	textfile	2	TRUE	61.14024859	0.000519245
8	rs112247225	T	C	T	C	-0.128232	-0.018	0.046621	0.0544	FALSE	FALSE	FALSE	ieu-a-1128	16	81154900	0.0296	127442	0.541499	ER- Breast cancer (Combined Oncoarray; iCOGS; GWAS meta analysis) || id:ieu-a-1128	ER- Breast cancer (Combined Oncoarray; iCOGS; GWAS meta analysis)	ER- Breast cancer (Combined Oncoarray; iCOGS; GWAS meta analysis) || ||	TRUE	igd	0.00928506	5.20E-45	exposure	TRUE	reported	nxjv5W	textfile	2	TRUE	190.7319297	0.00146174
9	rs11242109	T	G	T	G	0.0226052	0.0066	0.47905	0.468	FALSE	FALSE	FALSE	ieu-a-1128	5	131677047	0.0112	127442	0.5547	ER- Breast cancer (Combined Oncoarray; iCOGS; GWAS meta analysis) || id:ieu-a-1128	ER- Breast cancer (Combined Oncoarray; iCOGS; GWAS meta analysis)	ER- Breast cancer (Combined Oncoarray; iCOGS; GWAS meta analysis) || ||	TRUE	igd	0.00390095	2.00E-08	exposure	TRUE	reported	nxjv5W	textfile	2	TRUE	33.57963259	0.000255049
10	rs115231616	G	A	G	A	-0.237987	0.0098	0.011147	0.0113	FALSE	FALSE	FALSE	ieu-a-1128	2	211590266	0.0716	127442	0.8913	ER- Breast cancer (Combined Oncoarray; iCOGS; GWAS meta analysis) || id:ieu-a-1128	ER- Breast cancer (Combined Oncoarray; iCOGS; GWAS meta analysis)	ER- Breast cancer (Combined Oncoarray; iCOGS; GWAS meta analysis) || ||	TRUE	igd	0.0211685	3.80E-30	exposure	TRUE	reported	nxjv5W	textfile	2	TRUE	126.3939536	0.001248608
11	rs115410993	A	C	A	C	-0.170802	-0.0682	0.023014	0.0158	FALSE	FALSE	FALSE	ieu-a-1128	2	211610889	0.0553	127442	0.2173	ER- Breast cancer (Combined Oncoarray; iCOGS; GWAS meta analysis) || id:ieu-a-1128	ER- Breast cancer (Combined Oncoarray; iCOGS; GWAS meta analysis)	ER- Breast cancer (Combined Oncoarray; iCOGS; GWAS meta analysis) || ||	TRUE	igd	0.0128956	8.60E-41	exposure	TRUE	reported	nxjv5W	textfile	2	TRUE	175.429569	0.001311887
12	rs116383068	T	C	T	C	-0.104649	-0.0143	0.011929	0.0098	FALSE	FALSE	FALSE	ieu-a-1128	2	211284152	0.0603	127442	0.8132	ER- Breast cancer (Combined Oncoarray; iCOGS; GWAS meta analysis) || id:ieu-a-1128	ER- Breast cancer (Combined Oncoarray; iCOGS; GWAS meta analysis)	ER- Breast cancer (Combined Oncoarray; iCOGS; GWAS meta analysis) || ||	TRUE	igd	0.0178785	3.10E-09	exposure	TRUE	reported	nxjv5W	textfile	2	TRUE	34.26162897	0.000258162
13	rs11641929	A	G	A	G	-0.0315241	0.0025	0.29034	0.2697	FALSE	FALSE	FALSE	ieu-a-1128	16	81157812	0.0141	127442	0.8608	ER- Breast cancer (Combined Oncoarray; iCOGS; GWAS meta analysis) || id:ieu-a-1128	ER- Breast cancer (Combined Oncoarray; iCOGS; GWAS meta analysis)	ER- Breast cancer (Combined Oncoarray; iCOGS; GWAS meta analysis) || ||	TRUE	igd	0.00430199	3.20E-14	exposure	TRUE	reported	nxjv5W	textfile	2	TRUE	53.6965768	0.000409518
14	rs11666281	T	C	T	C	-0.0370833	-0.0054	0.25424	0.2514	FALSE	FALSE	FALSE	ieu-a-1128	19	18234588	0.0129	127442	0.675899	ER- Breast cancer (Combined Oncoarray; iCOGS; GWAS meta analysis) || id:ieu-a-1128	ER- Breast cancer (Combined Oncoarray; iCOGS; GWAS meta analysis)	ER- Breast cancer (Combined Oncoarray; iCOGS; GWAS meta analysis) || ||	TRUE	igd	0.00447889	1.30E-17	exposure	TRUE	reported	nxjv5W	textfile	2	TRUE	68.55134121	0.00052147
15	rs11686101	G	A	G	A	0.0877277	0.0214	0.118317	0.12	FALSE	FALSE	FALSE	ieu-a-1128	2	211516625	0.0201	127442	0.2865	ER- Breast cancer (Combined Oncoarray; iCOGS; GWAS meta analysis) || id:ieu-a-1128	ER- Breast cancer (Combined Oncoarray; iCOGS; GWAS meta analysis)	ER- Breast cancer (Combined Oncoarray; iCOGS; GWAS meta analysis) || ||	TRUE	igd	0.00602057	4.30E-49	exposure	TRUE	reported	nxjv5W	textfile	2	TRUE	212.3235986	0.001605695
16	rs12566232	C	A	C	A	0.0224188	0.039	0.284491	0.2927	FALSE	FALSE	FALSE	ieu-a-1128	1	151839838	0.0129	127442	0.00254402	ER- Breast cancer (Combined Oncoarray; iCOGS; GWAS meta analysis) || id:ieu-a-1128	ER- Breast cancer (Combined Oncoarray; iCOGS; GWAS meta analysis)	ER- Breast cancer (Combined Oncoarray; iCOGS; GWAS meta analysis) || ||	TRUE	igd	0.00433292	1.30E-08	exposure	TRUE	reported	nxjv5W	textfile	2	TRUE	26.77092541	0.000204615
17	rs13107325	T	C	T	C	-0.0494356	-0.0064	0.074309	0.069	FALSE	FALSE	FALSE	ieu-a-1128	4	103188709	0.0226	127442	0.776	ER- Breast cancer (Combined Oncoarray; iCOGS; GWAS meta analysis) || id:ieu-a-1128	ER- Breast cancer (Combined Oncoarray; iCOGS; GWAS meta analysis)	ER- Breast cancer (Combined Oncoarray; iCOGS; GWAS meta analysis) || ||	TRUE	igd	0.0074327	3.00E-13	exposure	TRUE	reported	nxjv5W	textfile	2	TRUE	44.23707578	0.000336215
18	rs13385991	A	G	A	G	-0.0935828	-0.0239	0.466199	0.4692	FALSE	FALSE	FALSE	ieu-a-1128	2	211452175	0.0114	127442	0.0360803	ER- Breast cancer (Combined Oncoarray; iCOGS; GWAS meta analysis) || id:ieu-a-1128	ER- Breast cancer (Combined Oncoarray; iCOGS; GWAS meta analysis)	ER- Breast cancer (Combined Oncoarray; iCOGS; GWAS meta analysis) || ||	TRUE	igd	0.00389168	1.60E-130	exposure	TRUE	reported	nxjv5W	textfile	2	TRUE	578.2529079	0.004358859
19	rs138285822	T	A	T	A	0.108143	0.0053	0.01322	0.0109	FALSE	TRUE	FALSE	ieu-a-1128	2	212372787	0.0642	127442	0.9337	ER- Breast cancer (Combined Oncoarray; iCOGS; GWAS meta analysis) || id:ieu-a-1128	ER- Breast cancer (Combined Oncoarray; iCOGS; GWAS meta analysis)	ER- Breast cancer (Combined Oncoarray; iCOGS; GWAS meta analysis) || ||	TRUE	igd	0.0178072	2.50E-10	exposure	TRUE	reported	nxjv5W	textfile	2	TRUE	36.88124333	0.000305126
20	rs139280430	T	G	T	G	0.165238	-0.0421	0.017469	0.0142	FALSE	FALSE	FALSE	ieu-a-1128	2	211235671	0.0533	127442	0.4296	ER- Breast cancer (Combined Oncoarray; iCOGS; GWAS meta analysis) || id:ieu-a-1128	ER- Breast cancer (Combined Oncoarray; iCOGS; GWAS meta analysis)	ER- Breast cancer (Combined Oncoarray; iCOGS; GWAS meta analysis) || ||	TRUE	igd	0.0151669	1.40E-27	exposure	TRUE	reported	nxjv5W	textfile	2	TRUE	118.6933022	0.000937269
21	rs143119940	A	C	A	C	0.283536	0.0645	0.005497	0.0084	FALSE	FALSE	FALSE	ieu-a-1128	9	6554781	0.0735	127442	0.3799	ER- Breast cancer (Combined Oncoarray; iCOGS; GWAS meta analysis) || id:ieu-a-1128	ER- Breast cancer (Combined Oncoarray; iCOGS; GWAS meta analysis)	ER- Breast cancer (Combined Oncoarray; iCOGS; GWAS meta analysis) || ||	TRUE	igd	0.0283736	4.10E-25	exposure	TRUE	reported	nxjv5W	textfile	2	TRUE	99.85907357	0.000878978
22	rs1468740	T	C	T	C	0.0654093	0.0292	0.205009	0.2119	FALSE	FALSE	FALSE	ieu-a-1128	2	210825251	0.0148	127442	0.0482103	ER- Breast cancer (Combined Oncoarray; iCOGS; GWAS meta analysis) || id:ieu-a-1128	ER- Breast cancer (Combined Oncoarray; iCOGS; GWAS meta analysis)	ER- Breast cancer (Combined Oncoarray; iCOGS; GWAS meta analysis) || ||	TRUE	igd	0.00484151	1.80E-43	exposure	TRUE	reported	nxjv5W	textfile	2	TRUE	182.5228899	0.001394582
23	rs149181595	C	A	C	A	0.0942587	-0.022	0.027601	0.0296	FALSE	FALSE	FALSE	ieu-a-1128	15	43685807	0.0348	127442	0.5269	ER- Breast cancer (Combined Oncoarray; iCOGS; GWAS meta analysis) || id:ieu-a-1128	ER- Breast cancer (Combined Oncoarray; iCOGS; GWAS meta analysis)	ER- Breast cancer (Combined Oncoarray; iCOGS; GWAS meta analysis) || ||	TRUE	igd	0.0119122	3.90E-17	exposure	TRUE	reported	nxjv5W	textfile	2	TRUE	62.61219638	0.000476916
24	rs1663246	A	G	A	G	-0.0325087	-0.004	0.773236	0.7711	FALSE	FALSE	FALSE	ieu-a-1128	15	58468869	0.0137	127442	0.772899	ER- Breast cancer (Combined Oncoarray; iCOGS; GWAS meta analysis) || id:ieu-a-1128	ER- Breast cancer (Combined Oncoarray; iCOGS; GWAS meta analysis)	ER- Breast cancer (Combined Oncoarray; iCOGS; GWAS meta analysis) || ||	TRUE	igd	0.00466737	6.00E-13	exposure	TRUE	reported	nxjv5W	textfile	2	TRUE	48.51262163	0.000370608
25	rs17036342	G	A	G	A	0.0335377	0.0168	0.121047	0.1277	FALSE	FALSE	FALSE	ieu-a-1128	3	12393682	0.017	127442	0.3233	ER- Breast cancer (Combined Oncoarray; iCOGS; GWAS meta analysis) || id:ieu-a-1128	ER- Breast cancer (Combined Oncoarray; iCOGS; GWAS meta analysis)	ER- Breast cancer (Combined Oncoarray; iCOGS; GWAS meta analysis) || ||	TRUE	igd	0.00596591	2.50E-08	exposure	TRUE	reported	nxjv5W	textfile	2	TRUE	31.60189722	0.000239341
26	rs17694094	G	T	G	T	0.0198532	5.00E-04	0.523284	0.5141	FALSE	FALSE	FALSE	ieu-a-1128	19	33723705	0.0124	127442	0.9645	ER- Breast cancer (Combined Oncoarray; iCOGS; GWAS meta analysis) || id:ieu-a-1128	ER- Breast cancer (Combined Oncoarray; iCOGS; GWAS meta analysis)	ER- Breast cancer (Combined Oncoarray; iCOGS; GWAS meta analysis) || ||	TRUE	igd	0.00390358	2.70E-08	exposure	TRUE	reported	nxjv5W	textfile	2	TRUE	25.86633315	0.000196647
27	rs1801133	A	G	A	G	0.0233077	-0.0073	0.337391	0.335	FALSE	FALSE	FALSE	ieu-a-1128	1	11856378	0.0124	127442	0.5539	ER- Breast cancer (Combined Oncoarray; iCOGS; GWAS meta analysis) || id:ieu-a-1128	ER- Breast cancer (Combined Oncoarray; iCOGS; GWAS meta analysis)	ER- Breast cancer (Combined Oncoarray; iCOGS; GWAS meta analysis) || ||	TRUE	igd	0.00411334	1.80E-08	exposure	TRUE	reported	nxjv5W	textfile	2	TRUE	32.10773141	0.000242896
28	rs187823071	T	C	T	C	-0.15589	0.061	0.007886	0.0062	FALSE	FALSE	FALSE	ieu-a-1128	2	211645921	0.0835	127442	0.465	ER- Breast cancer (Combined Oncoarray; iCOGS; GWAS meta analysis) || id:ieu-a-1128	ER- Breast cancer (Combined Oncoarray; iCOGS; GWAS meta analysis)	ER- Breast cancer (Combined Oncoarray; iCOGS; GWAS meta analysis) || ||	TRUE	igd	0.0229334	3.20E-12	exposure	TRUE	reported	nxjv5W	textfile	2	TRUE	46.20613281	0.000380264
29	rs1965869	C	T	C	T	-0.0242087	-0.0078	0.715726	0.7323	FALSE	FALSE	FALSE	ieu-a-1128	4	89677537	0.0136	127442	0.5671	ER- Breast cancer (Combined Oncoarray; iCOGS; GWAS meta analysis) || id:ieu-a-1128	ER- Breast cancer (Combined Oncoarray; iCOGS; GWAS meta analysis)	ER- Breast cancer (Combined Oncoarray; iCOGS; GWAS meta analysis) || ||	TRUE	igd	0.00433173	9.00E-09	exposure	TRUE	reported	nxjv5W	textfile	2	TRUE	31.23346589	0.000238483
30	rs2026972	C	G	C	G	-0.0821551	0.0073	0.308331	0.3035	FALSE	TRUE	FALSE	ieu-a-1128	9	6538279	0.0126	127442	0.5643	ER- Breast cancer (Combined Oncoarray; iCOGS; GWAS meta analysis) || id:ieu-a-1128	ER- Breast cancer (Combined Oncoarray; iCOGS; GWAS meta analysis)	ER- Breast cancer (Combined Oncoarray; iCOGS; GWAS meta analysis) || ||	TRUE	igd	0.00423213	2.20E-87	exposure	TRUE	reported	nxjv5W	textfile	2	TRUE	376.8348483	0.00287882
31	rs2168101	A	C	A	C	-0.029436	0.0047	0.308174	0.2981	FALSE	FALSE	FALSE	ieu-a-1128	11	8255408	0.0143	127442	0.7446	ER- Breast cancer (Combined Oncoarray; iCOGS; GWAS meta analysis) || id:ieu-a-1128	ER- Breast cancer (Combined Oncoarray; iCOGS; GWAS meta analysis)	ER- Breast cancer (Combined Oncoarray; iCOGS; GWAS meta analysis) || ||	TRUE	igd	0.00435985	3.90E-11	exposure	TRUE	reported	nxjv5W	textfile	2	TRUE	45.58421635	0.000369471
32	rs2371172	C	A	C	A	0.0573533	0.0024	0.488508	0.4854	FALSE	FALSE	FALSE	ieu-a-1128	2	212105386	0.0115	127442	0.8341	ER- Breast cancer (Combined Oncoarray; iCOGS; GWAS meta analysis) || id:ieu-a-1128	ER- Breast cancer (Combined Oncoarray; iCOGS; GWAS meta analysis)	ER- Breast cancer (Combined Oncoarray; iCOGS; GWAS meta analysis) || ||	TRUE	igd	0.00388834	4.30E-49	exposure	TRUE	reported	nxjv5W	textfile	2	TRUE	217.5646622	0.001643832
33	rs2608913	C	T	C	T	-0.0243496	-0.02	0.217028	0.2175	FALSE	FALSE	FALSE	ieu-a-1128	6	131870261	0.0143	127442	0.1602	ER- Breast cancer (Combined Oncoarray; iCOGS; GWAS meta analysis) || id:ieu-a-1128	ER- Breast cancer (Combined Oncoarray; iCOGS; GWAS meta analysis)	ER- Breast cancer (Combined Oncoarray; iCOGS; GWAS meta analysis) || ||	TRUE	igd	0.00473667	2.30E-08	exposure	TRUE	reported	nxjv5W	textfile	2	TRUE	26.42636353	0.0002015
34	rs2812208	C	G	C	G	0.0745362	0.0222	0.020669	0.0289	FALSE	TRUE	FALSE	ieu-a-1128	13	50707087	0.0372	127442	0.551501	ER- Breast cancer (Combined Oncoarray; iCOGS; GWAS meta analysis) || id:ieu-a-1128	ER- Breast cancer (Combined Oncoarray; iCOGS; GWAS meta analysis)	ER- Breast cancer (Combined Oncoarray; iCOGS; GWAS meta analysis) || ||	TRUE	igd	0.0137075	1.30E-08	exposure	TRUE	reported	nxjv5W	textfile	2	TRUE	29.56773019	0.000224912
35	rs2972154	T	C	T	C	-0.0224779	-0.0011	0.538836	0.514	FALSE	FALSE	FALSE	ieu-a-1128	2	227065811	0.0117	127442	0.9269	ER- Breast cancer (Combined Oncoarray; iCOGS; GWAS meta analysis) || id:ieu-a-1128	ER- Breast cancer (Combined Oncoarray; iCOGS; GWAS meta analysis)	ER- Breast cancer (Combined Oncoarray; iCOGS; GWAS meta analysis) || ||	TRUE	igd	0.00389621	3.10E-08	exposure	TRUE	reported	nxjv5W	textfile	2	TRUE	33.28332887	0.000251104
36	rs34945403	G	A	G	A	-0.0634669	0	0.067631	0.0682	FALSE	FALSE	FALSE	ieu-a-1128	15	58430763	0.0253	127442	0.9992	ER- Breast cancer (Combined Oncoarray; iCOGS; GWAS meta analysis) || id:ieu-a-1128	ER- Breast cancer (Combined Oncoarray; iCOGS; GWAS meta analysis)	ER- Breast cancer (Combined Oncoarray; iCOGS; GWAS meta analysis) || ||	TRUE	igd	0.00803649	1.70E-15	exposure	TRUE	reported	nxjv5W	textfile	2	TRUE	62.36799099	0.000507994
37	rs35427460	G	T	G	T	-0.132681	0.0262	0.044676	0.0505	FALSE	FALSE	FALSE	ieu-a-1128	2	211886595	0.0322	127442	0.4156	ER- Breast cancer (Combined Oncoarray; iCOGS; GWAS meta analysis) || id:ieu-a-1128	ER- Breast cancer (Combined Oncoarray; iCOGS; GWAS meta analysis)	ER- Breast cancer (Combined Oncoarray; iCOGS; GWAS meta analysis) || ||	TRUE	igd	0.0101289	7.00E-40	exposure	TRUE	reported	nxjv5W	textfile	2	TRUE	171.5903678	0.001502701
38	rs36105243	G	C	G	C	0.0258325	-0.0145	0.347118	0.3612	FALSE	TRUE	FALSE	ieu-a-1128	2	165524751	0.0117	127442	0.217	ER- Breast cancer (Combined Oncoarray; iCOGS; GWAS meta analysis) || id:ieu-a-1128	ER- Breast cancer (Combined Oncoarray; iCOGS; GWAS meta analysis)	ER- Breast cancer (Combined Oncoarray; iCOGS; GWAS meta analysis) || ||	TRUE	igd	0.0040737	5.30E-11	exposure	TRUE	reported	nxjv5W	textfile	2	TRUE	40.21191816	0.000302465
39	rs3736951	T	C	T	C	0.0220274	-0.0014	0.513478	0.4985	FALSE	FALSE	FALSE	ieu-a-1128	14	100796401	0.0114	127442	0.9002	ER- Breast cancer (Combined Oncoarray; iCOGS; GWAS meta analysis) || id:ieu-a-1128	ER- Breast cancer (Combined Oncoarray; iCOGS; GWAS meta analysis)	ER- Breast cancer (Combined Oncoarray; iCOGS; GWAS meta analysis) || ||	TRUE	igd	0.00393858	8.20E-10	exposure	TRUE	reported	nxjv5W	textfile	2	TRUE	31.27858761	0.000242427
40	rs4240624	A	G	A	G	-0.126861	0.0255	0.90923	0.9099	FALSE	FALSE	FALSE	ieu-a-1128	8	9184231	0.0204	127442	0.2116	ER- Breast cancer (Combined Oncoarray; iCOGS; GWAS meta analysis) || id:ieu-a-1128	ER- Breast cancer (Combined Oncoarray; iCOGS; GWAS meta analysis)	ER- Breast cancer (Combined Oncoarray; iCOGS; GWAS meta analysis) || ||	TRUE	igd	0.0067925	2.00E-82	exposure	TRUE	reported	nxjv5W	textfile	2	TRUE	348.8164572	0.002656454
41	rs4948102	G	C	G	C	0.0715557	1.00E-04	0.751228	0.7524	FALSE	TRUE	FALSE	ieu-a-1128	7	56097265	0.0132	127442	0.9928	ER- Breast cancer (Combined Oncoarray; iCOGS; GWAS meta analysis) || id:ieu-a-1128	ER- Breast cancer (Combined Oncoarray; iCOGS; GWAS meta analysis)	ER- Breast cancer (Combined Oncoarray; iCOGS; GWAS meta analysis) || ||	TRUE	igd	0.00452466	3.30E-61	exposure	TRUE	reported	nxjv5W	textfile	2	TRUE	250.1016568	0.001913779
42	rs555754	A	G	A	G	0.0232943	0.0024	0.468479	0.485	FALSE	FALSE	FALSE	ieu-a-1128	6	160769423	0.0113	127442	0.8282	ER- Breast cancer (Combined Oncoarray; iCOGS; GWAS meta analysis) || id:ieu-a-1128	ER- Breast cancer (Combined Oncoarray; iCOGS; GWAS meta analysis)	ER- Breast cancer (Combined Oncoarray; iCOGS; GWAS meta analysis) || ||	TRUE	igd	0.00391589	1.20E-09	exposure	TRUE	reported	nxjv5W	textfile	2	TRUE	35.38656124	0.000270234
43	rs56113850	C	T	C	T	-0.021904	-0.0022	0.579158	0.5572	FALSE	FALSE	FALSE	ieu-a-1128	19	41353107	0.0132	127442	0.869	ER- Breast cancer (Combined Oncoarray; iCOGS; GWAS meta analysis) || id:ieu-a-1128	ER- Breast cancer (Combined Oncoarray; iCOGS; GWAS meta analysis)	ER- Breast cancer (Combined Oncoarray; iCOGS; GWAS meta analysis) || ||	TRUE	igd	0.00395401	2.40E-08	exposure	TRUE	reported	nxjv5W	textfile	2	TRUE	30.68819428	0.00023388
44	rs561931	G	A	G	A	0.0290991	3.00E-04	0.580975	0.5983	FALSE	FALSE	FALSE	ieu-a-1128	1	120254506	0.0117	127442	0.9825	ER- Breast cancer (Combined Oncoarray; iCOGS; GWAS meta analysis) || id:ieu-a-1128	ER- Breast cancer (Combined Oncoarray; iCOGS; GWAS meta analysis)	ER- Breast cancer (Combined Oncoarray; iCOGS; GWAS meta analysis) || ||	TRUE	igd	0.00395877	4.50E-14	exposure	TRUE	reported	nxjv5W	textfile	2	TRUE	54.03044856	0.000412275
45	rs62195662	C	T	C	T	0.0620918	0.0346	0.054412	0.0562	FALSE	FALSE	FALSE	ieu-a-1128	2	209561980	0.0296	127442	0.2428	ER- Breast cancer (Combined Oncoarray; iCOGS; GWAS meta analysis) || id:ieu-a-1128	ER- Breast cancer (Combined Oncoarray; iCOGS; GWAS meta analysis)	ER- Breast cancer (Combined Oncoarray; iCOGS; GWAS meta analysis) || ||	TRUE	igd	0.00870514	6.90E-13	exposure	TRUE	reported	nxjv5W	textfile	2	TRUE	50.87647107	0.00039673
46	rs62263497	C	A	C	A	-0.0554001	0.002	0.071936	0.0712	FALSE	FALSE	FALSE	ieu-a-1128	3	125807181	0.0224	127442	0.9297	ER- Breast cancer (Combined Oncoarray; iCOGS; GWAS meta analysis) || id:ieu-a-1128	ER- Breast cancer (Combined Oncoarray; iCOGS; GWAS meta analysis)	ER- Breast cancer (Combined Oncoarray; iCOGS; GWAS meta analysis) || ||	TRUE	igd	0.00753778	3.80E-12	exposure	TRUE	reported	nxjv5W	textfile	2	TRUE	54.01746281	0.000409803
47	rs62521039	T	C	T	C	-0.0558015	-0.0328	0.060959	0.0596	FALSE	FALSE	FALSE	ieu-a-1128	8	126469765	0.0275	127442	0.2318	ER- Breast cancer (Combined Oncoarray; iCOGS; GWAS meta analysis) || id:ieu-a-1128	ER- Breast cancer (Combined Oncoarray; iCOGS; GWAS meta analysis)	ER- Breast cancer (Combined Oncoarray; iCOGS; GWAS meta analysis) || ||	TRUE	igd	0.00816833	1.30E-12	exposure	TRUE	reported	nxjv5W	textfile	2	TRUE	46.66864558	0.000356487
48	rs6705199	A	G	A	G	-0.0231248	-0.0235	0.597257	0.5868	FALSE	FALSE	FALSE	ieu-a-1128	2	208820252	0.0122	127442	0.0545004	ER- Breast cancer (Combined Oncoarray; iCOGS; GWAS meta analysis) || id:ieu-a-1128	ER- Breast cancer (Combined Oncoarray; iCOGS; GWAS meta analysis)	ER- Breast cancer (Combined Oncoarray; iCOGS; GWAS meta analysis) || ||	TRUE	igd	0.00396194	7.50E-09	exposure	TRUE	reported	nxjv5W	textfile	2	TRUE	34.06749353	0.000257262
49	rs75572678	C	T	C	T	-0.171575	-0.0297	0.012133	0.0085	FALSE	FALSE	FALSE	ieu-a-1128	2	211547515	0.0796	127442	0.709499	ER- Breast cancer (Combined Oncoarray; iCOGS; GWAS meta analysis) || id:ieu-a-1128	ER- Breast cancer (Combined Oncoarray; iCOGS; GWAS meta analysis)	ER- Breast cancer (Combined Oncoarray; iCOGS; GWAS meta analysis) || ||	TRUE	igd	0.0177142	1.60E-22	exposure	TRUE	reported	nxjv5W	textfile	2	TRUE	93.81341116	0.000705675
50	rs7582551	C	T	C	T	0.0211054	-0.0022	0.382602	0.3926	FALSE	FALSE	FALSE	ieu-a-1128	2	212397801	0.0128	127442	0.8652	ER- Breast cancer (Combined Oncoarray; iCOGS; GWAS meta analysis) || id:ieu-a-1128	ER- Breast cancer (Combined Oncoarray; iCOGS; GWAS meta analysis)	ER- Breast cancer (Combined Oncoarray; iCOGS; GWAS meta analysis) || ||	TRUE	igd	0.00400365	3.50E-08	exposure	TRUE	reported	nxjv5W	textfile	2	TRUE	27.78913102	0.000210441
51	rs75926469	T	G	T	G	-0.10998	-0.0017	0.02294	0.0207	FALSE	FALSE	FALSE	ieu-a-1128	2	211166663	0.0463	127442	0.9707	ER- Breast cancer (Combined Oncoarray; iCOGS; GWAS meta analysis) || id:ieu-a-1128	ER- Breast cancer (Combined Oncoarray; iCOGS; GWAS meta analysis)	ER- Breast cancer (Combined Oncoarray; iCOGS; GWAS meta analysis) || ||	TRUE	igd	0.0129048	1.00E-18	exposure	TRUE	reported	nxjv5W	textfile	2	TRUE	72.63147674	0.000542216
52	rs7704653	G	A	G	A	-0.0316456	-0.0132	0.724033	0.7198	FALSE	FALSE	FALSE	ieu-a-1128	5	90255685	0.0132	127442	0.3168	ER- Breast cancer (Combined Oncoarray; iCOGS; GWAS meta analysis) || id:ieu-a-1128	ER- Breast cancer (Combined Oncoarray; iCOGS; GWAS meta analysis)	ER- Breast cancer (Combined Oncoarray; iCOGS; GWAS meta analysis) || ||	TRUE	igd	0.00440866	3.70E-13	exposure	TRUE	reported	nxjv5W	textfile	2	TRUE	51.5244607	0.000400195
53	rs77149095	T	C	T	C	0.0689491	-0.0844	0.050391	0.0494	FALSE	FALSE	FALSE	ieu-a-1128	3	125755558	0.0311	127442	0.00658795	ER- Breast cancer (Combined Oncoarray; iCOGS; GWAS meta analysis) || id:ieu-a-1128	ER- Breast cancer (Combined Oncoarray; iCOGS; GWAS meta analysis)	ER- Breast cancer (Combined Oncoarray; iCOGS; GWAS meta analysis) || ||	TRUE	igd	0.00919246	6.10E-15	exposure	TRUE	reported	nxjv5W	textfile	2	TRUE	56.25921989	0.000454972
54	rs7828742	G	A	G	A	-0.0240691	-0.0376	0.599784	0.6119	FALSE	FALSE	FALSE	ieu-a-1128	8	116960729	0.012	127442	0.00177301	ER- Breast cancer (Combined Oncoarray; iCOGS; GWAS meta analysis) || id:ieu-a-1128	ER- Breast cancer (Combined Oncoarray; iCOGS; GWAS meta analysis)	ER- Breast cancer (Combined Oncoarray; iCOGS; GWAS meta analysis) || ||	TRUE	igd	0.00400575	7.60E-10	exposure	TRUE	reported	nxjv5W	textfile	2	TRUE	36.10372561	0.000278124
55	rs79261454	T	C	T	C	0.0399064	0.0042	0.088371	0.0875	FALSE	FALSE	FALSE	ieu-a-1128	16	79928196	0.0207	127442	0.8403	ER- Breast cancer (Combined Oncoarray; iCOGS; GWAS meta analysis) || id:ieu-a-1128	ER- Breast cancer (Combined Oncoarray; iCOGS; GWAS meta analysis)	ER- Breast cancer (Combined Oncoarray; iCOGS; GWAS meta analysis) || ||	TRUE	igd	0.00689086	1.20E-08	exposure	TRUE	reported	nxjv5W	textfile	2	TRUE	33.53808412	0.000256592
56	rs79687284	C	G	C	G	0.0679817	-0.0592	0.034645	0.028	FALSE	TRUE	FALSE	ieu-a-1128	1	214150821	0.0462	127442	0.1993	ER- Breast cancer (Combined Oncoarray; iCOGS; GWAS meta analysis) || id:ieu-a-1128	ER- Breast cancer (Combined Oncoarray; iCOGS; GWAS meta analysis)	ER- Breast cancer (Combined Oncoarray; iCOGS; GWAS meta analysis) || ||	TRUE	igd	0.0106777	7.80E-11	exposure	TRUE	reported	nxjv5W	textfile	2	TRUE	40.53485388	0.00030913
57	rs816417	G	A	G	A	-0.026269	0.011	0.366729	0.3444	FALSE	FALSE	FALSE	ieu-a-1128	7	56187107	0.0124	127442	0.3754	ER- Breast cancer (Combined Oncoarray; iCOGS; GWAS meta analysis) || id:ieu-a-1128	ER- Breast cancer (Combined Oncoarray; iCOGS; GWAS meta analysis)	ER- Breast cancer (Combined Oncoarray; iCOGS; GWAS meta analysis) || ||	TRUE	igd	0.00405562	2.80E-10	exposure	TRUE	reported	nxjv5W	textfile	2	TRUE	41.95392224	0.000320518
58	rs954499	T	C	T	C	-0.118419	-0.0051	0.021403	0.0294	FALSE	FALSE	FALSE	ieu-a-1128	2	211510362	0.0386	127442	0.8943	ER- Breast cancer (Combined Oncoarray; iCOGS; GWAS meta analysis) || id:ieu-a-1128	ER- Breast cancer (Combined Oncoarray; iCOGS; GWAS meta analysis)	ER- Breast cancer (Combined Oncoarray; iCOGS; GWAS meta analysis) || ||	TRUE	igd	0.0135991	2.90E-19	exposure	TRUE	reported	nxjv5W	textfile	2	TRUE	75.82675032	0.000587423
59	rs9922910	T	G	T	G	0.116686	-0.0394	0.915043	0.9035	FALSE	FALSE	FALSE	ieu-a-1128	16	81126662	0.0202	127442	0.0518501	ER- Breast cancer (Combined Oncoarray; iCOGS; GWAS meta analysis) || id:ieu-a-1128	ER- Breast cancer (Combined Oncoarray; iCOGS; GWAS meta analysis)	ER- Breast cancer (Combined Oncoarray; iCOGS; GWAS meta analysis) || ||	TRUE	igd	0.00703914	1.10E-64	exposure	TRUE	reported	nxjv5W	textfile	2	TRUE	274.7883392	0.002116938
	SNP	effect_allele.exposure	other_allele.exposure	effect_allele.outcome	other_allele.outcome	beta.exposure	beta.outcome	eaf.exposure	eaf.outcome	remove	palindromic	ambiguous	id.outcome	chr	pos	se.outcome	samplesize.outcome	pval.outcome	outcome	originalname.outcome	outcome.deprecated	mr_keep.outcome	data_source.outcome	se.exposure	pval.exposure	exposure	mr_keep.exposure	pval_origin.exposure	id.exposure	data_source.exposure	action	mr_keep	#VALUE!	#VALUE!
1	rs10405357	C	T	C	T	0.0233521	-0.0011	0.438922	0.4557	FALSE	FALSE	FALSE	ieu-a-1128	19	54759666	0.0124	127442	0.9301	ER- Breast cancer (Combined Oncoarray; iCOGS; GWAS meta analysis) || id:ieu-a-1128	ER- Breast cancer (Combined Oncoarray; iCOGS; GWAS meta analysis)	ER- Breast cancer (Combined Oncoarray; iCOGS; GWAS meta analysis) || ||	TRUE	igd	0.0041591	1.30E-08	exposure	TRUE	reported	X8QReV	textfile	2	TRUE	31.52485941	0.000268592
2	rs10455872	G	A	G	A	-0.0788301	0.0165	0.07899	0.0667	FALSE	FALSE	FALSE	ieu-a-1128	6	161010118	0.0232	127442	0.4774	ER- Breast cancer (Combined Oncoarray; iCOGS; GWAS meta analysis) || id:ieu-a-1128	ER- Breast cancer (Combined Oncoarray; iCOGS; GWAS meta analysis)	ER- Breast cancer (Combined Oncoarray; iCOGS; GWAS meta analysis) || ||	TRUE	igd	0.00762058	1.00E-25	exposure	TRUE	reported	X8QReV	textfile	2	TRUE	107.005993	0.000904171
3	rs112291945	C	G	C	G	-0.14123	0.0403	0.031251	0.0315	FALSE	TRUE	FALSE	ieu-a-1128	16	72116359	0.033	127442	0.2218	ER- Breast cancer (Combined Oncoarray; iCOGS; GWAS meta analysis) || id:ieu-a-1128	ER- Breast cancer (Combined Oncoarray; iCOGS; GWAS meta analysis)	ER- Breast cancer (Combined Oncoarray; iCOGS; GWAS meta analysis) || ||	TRUE	igd	0.0119473	1.60E-31	exposure	TRUE	reported	X8QReV	textfile	2	TRUE	139.737954	0.0012077
4	rs112875651	A	G	A	G	-0.0710675	0.0233	0.392383	0.3899	FALSE	FALSE	FALSE	ieu-a-1128	8	126506694	0.0122	127442	0.0552205	ER- Breast cancer (Combined Oncoarray; iCOGS; GWAS meta analysis) || id:ieu-a-1128	ER- Breast cancer (Combined Oncoarray; iCOGS; GWAS meta analysis)	ER- Breast cancer (Combined Oncoarray; iCOGS; GWAS meta analysis) || ||	TRUE	igd	0.0042697	7.00E-65	exposure	TRUE	reported	X8QReV	textfile	2	TRUE	277.0431098	0.002408309
5	rs1168032	G	A	G	A	0.0382614	0.0102	0.644968	0.6631	FALSE	FALSE	FALSE	ieu-a-1128	1	62967747	0.0122	127442	0.404	ER- Breast cancer (Combined Oncoarray; iCOGS; GWAS meta analysis) || id:ieu-a-1128	ER- Breast cancer (Combined Oncoarray; iCOGS; GWAS meta analysis)	ER- Breast cancer (Combined Oncoarray; iCOGS; GWAS meta analysis) || ||	TRUE	igd	0.00429565	2.30E-20	exposure	TRUE	reported	X8QReV	textfile	2	TRUE	79.33483748	0.000670436
6	rs116843064	A	G	A	G	-0.0987776	0.1352	0.019852	0.0221	FALSE	FALSE	FALSE	ieu-a-1128	19	8429323	0.0436	127442	0.00195398	ER- Breast cancer (Combined Oncoarray; iCOGS; GWAS meta analysis) || id:ieu-a-1128	ER- Breast cancer (Combined Oncoarray; iCOGS; GWAS meta analysis)	ER- Breast cancer (Combined Oncoarray; iCOGS; GWAS meta analysis) || ||	TRUE	igd	0.0147568	4.00E-11	exposure	TRUE	reported	X8QReV	textfile	2	TRUE	44.8056268	0.000379702
7	rs117847715	C	T	C	T	-0.0705221	0.0251	0.047435	0.042	FALSE	FALSE	FALSE	ieu-a-1128	16	72079735	0.0297	127442	0.3973	ER- Breast cancer (Combined Oncoarray; iCOGS; GWAS meta analysis) || id:ieu-a-1128	ER- Breast cancer (Combined Oncoarray; iCOGS; GWAS meta analysis)	ER- Breast cancer (Combined Oncoarray; iCOGS; GWAS meta analysis) || ||	TRUE	igd	0.00969073	7.10E-14	exposure	TRUE	reported	X8QReV	textfile	2	TRUE	52.95872067	0.000449442
8	rs12032372	C	T	C	T	-0.0293237	-0.0056	0.209146	0.2143	FALSE	FALSE	FALSE	ieu-a-1128	1	196663854	0.0139	127442	0.683901	ER- Breast cancer (Combined Oncoarray; iCOGS; GWAS meta analysis) || id:ieu-a-1128	ER- Breast cancer (Combined Oncoarray; iCOGS; GWAS meta analysis)	ER- Breast cancer (Combined Oncoarray; iCOGS; GWAS meta analysis) || ||	TRUE	igd	0.00503881	4.70E-09	exposure	TRUE	reported	X8QReV	textfile	2	TRUE	33.86737763	0.000284455
9	rs12073837	T	C	T	C	-0.0256887	-0.0123	0.277142	0.2739	FALSE	FALSE	FALSE	ieu-a-1128	1	221010205	0.0133	127442	0.3547	ER- Breast cancer (Combined Oncoarray; iCOGS; GWAS meta analysis) || id:ieu-a-1128	ER- Breast cancer (Combined Oncoarray; iCOGS; GWAS meta analysis)	ER- Breast cancer (Combined Oncoarray; iCOGS; GWAS meta analysis) || ||	TRUE	igd	0.00457715	1.60E-08	exposure	TRUE	reported	X8QReV	textfile	2	TRUE	31.49879672	0.000264405
10	rs12470242	A	G	A	G	0.0324095	-0.0253	0.173832	0.1946	FALSE	FALSE	FALSE	ieu-a-1128	2	28546023	0.0143	127442	0.0766108	ER- Breast cancer (Combined Oncoarray; iCOGS; GWAS meta analysis) || id:ieu-a-1128	ER- Breast cancer (Combined Oncoarray; iCOGS; GWAS meta analysis)	ER- Breast cancer (Combined Oncoarray; iCOGS; GWAS meta analysis) || ||	TRUE	igd	0.00544101	3.10E-09	exposure	TRUE	reported	X8QReV	textfile	2	TRUE	35.4801636	0.000301698
11	rs1260326	C	T	C	T	-0.100553	0.0102	0.603982	0.5981	FALSE	FALSE	FALSE	ieu-a-1128	2	27730940	0.0116	127442	0.3776	ER- Breast cancer (Combined Oncoarray; iCOGS; GWAS meta analysis) || id:ieu-a-1128	ER- Breast cancer (Combined Oncoarray; iCOGS; GWAS meta analysis)	ER- Breast cancer (Combined Oncoarray; iCOGS; GWAS meta analysis) || ||	TRUE	igd	0.00420204	2.60E-125	exposure	TRUE	reported	X8QReV	textfile	2	TRUE	572.6242028	0.004836809
12	rs13108218	G	A	G	A	-0.0381276	0.0085	0.615355	0.6023	FALSE	FALSE	FALSE	ieu-a-1128	4	3443931	0.0121	127442	0.4814	ER- Breast cancer (Combined Oncoarray; iCOGS; GWAS meta analysis) || id:ieu-a-1128	ER- Breast cancer (Combined Oncoarray; iCOGS; GWAS meta analysis)	ER- Breast cancer (Combined Oncoarray; iCOGS; GWAS meta analysis) || ||	TRUE	igd	0.00425667	1.60E-19	exposure	TRUE	reported	X8QReV	textfile	2	TRUE	80.23040275	0.000688168
13	rs138910759	G	A	G	A	-0.171473	-0.1312	0.008635	0.0205	FALSE	FALSE	FALSE	ieu-a-1128	16	72047385	0.0484	127442	0.00673597	ER- Breast cancer (Combined Oncoarray; iCOGS; GWAS meta analysis) || id:ieu-a-1128	ER- Breast cancer (Combined Oncoarray; iCOGS; GWAS meta analysis)	ER- Breast cancer (Combined Oncoarray; iCOGS; GWAS meta analysis) || ||	TRUE	igd	0.022355	6.70E-15	exposure	TRUE	reported	X8QReV	textfile	2	TRUE	58.83586514	0.000503405
14	rs142054454	G	A	G	A	0.101893	0.003	0.032428	0.0294	FALSE	FALSE	FALSE	ieu-a-1128	16	71994453	0.0355	127442	0.9337	ER- Breast cancer (Combined Oncoarray; iCOGS; GWAS meta analysis) || id:ieu-a-1128	ER- Breast cancer (Combined Oncoarray; iCOGS; GWAS meta analysis)	ER- Breast cancer (Combined Oncoarray; iCOGS; GWAS meta analysis) || ||	TRUE	igd	0.0119087	2.50E-17	exposure	TRUE	reported	X8QReV	textfile	2	TRUE	73.20824383	0.000651512
15	rs144018203	C	G	C	G	0.119865	0.0985	0.010654	0.0084	FALSE	TRUE	FALSE	ieu-a-1128	11	116916060	0.0815	127442	0.2268	ER- Breast cancer (Combined Oncoarray; iCOGS; GWAS meta analysis) || id:ieu-a-1128	ER- Breast cancer (Combined Oncoarray; iCOGS; GWAS meta analysis)	ER- Breast cancer (Combined Oncoarray; iCOGS; GWAS meta analysis) || ||	TRUE	igd	0.0208175	1.20E-08	exposure	TRUE	reported	X8QReV	textfile	2	TRUE	33.15336636	0.000302884
16	rs146203232	T	C	T	C	0.0462145	-0.0158	0.07466	0.0788	FALSE	FALSE	FALSE	ieu-a-1128	6	160521885	0.0214	127442	0.4609	ER- Breast cancer (Combined Oncoarray; iCOGS; GWAS meta analysis) || id:ieu-a-1128	ER- Breast cancer (Combined Oncoarray; iCOGS; GWAS meta analysis)	ER- Breast cancer (Combined Oncoarray; iCOGS; GWAS meta analysis) || ||	TRUE	igd	0.00786436	5.30E-09	exposure	TRUE	reported	X8QReV	textfile	2	TRUE	34.53263722	0.000295105
17	rs149807892	T	C	T	C	-0.12282	0.0282	0.015823	0.0141	FALSE	FALSE	FALSE	ieu-a-1128	19	50159756	0.0555	127442	0.611799	ER- Breast cancer (Combined Oncoarray; iCOGS; GWAS meta analysis) || id:ieu-a-1128	ER- Breast cancer (Combined Oncoarray; iCOGS; GWAS meta analysis)	ER- Breast cancer (Combined Oncoarray; iCOGS; GWAS meta analysis) || ||	TRUE	igd	0.0166985	8.80E-14	exposure	TRUE	reported	X8QReV	textfile	2	TRUE	54.09825595	0.000469819
18	rs150844304	C	A	C	A	0.0718659	-0.032	0.025676	0.027	FALSE	FALSE	FALSE	ieu-a-1128	15	43726625	0.0372	127442	0.3904	ER- Breast cancer (Combined Oncoarray; iCOGS; GWAS meta analysis) || id:ieu-a-1128	ER- Breast cancer (Combined Oncoarray; iCOGS; GWAS meta analysis)	ER- Breast cancer (Combined Oncoarray; iCOGS; GWAS meta analysis) || ||	TRUE	igd	0.0130134	4.40E-08	exposure	TRUE	reported	X8QReV	textfile	2	TRUE	30.49749573	0.000258408
19	rs1548306	T	A	T	A	0.0498934	0.0246	0.662483	0.6698	FALSE	TRUE	FALSE	ieu-a-1128	6	32427179	0.0124	127442	0.0475795	ER- Breast cancer (Combined Oncoarray; iCOGS; GWAS meta analysis) || id:ieu-a-1128	ER- Breast cancer (Combined Oncoarray; iCOGS; GWAS meta analysis)	ER- Breast cancer (Combined Oncoarray; iCOGS; GWAS meta analysis) || ||	TRUE	igd	0.00435667	7.20E-29	exposure	TRUE	reported	X8QReV	textfile	2	TRUE	131.1525895	0.001113234
20	rs16971543	G	A	G	A	0.0545069	0.006	0.050913	0.0517	FALSE	FALSE	FALSE	ieu-a-1128	16	73075092	0.0281	127442	0.8321	ER- Breast cancer (Combined Oncoarray; iCOGS; GWAS meta analysis) || id:ieu-a-1128	ER- Breast cancer (Combined Oncoarray; iCOGS; GWAS meta analysis)	ER- Breast cancer (Combined Oncoarray; iCOGS; GWAS meta analysis) || ||	TRUE	igd	0.00931444	3.50E-09	exposure	TRUE	reported	X8QReV	textfile	2	TRUE	34.24439255	0.000287123
21	rs17105232	A	G	A	G	0.030375	0.0236	0.247774	0.2552	FALSE	FALSE	FALSE	ieu-a-1128	14	77518302	0.013	127442	0.0703105	ER- Breast cancer (Combined Oncoarray; iCOGS; GWAS meta analysis) || id:ieu-a-1128	ER- Breast cancer (Combined Oncoarray; iCOGS; GWAS meta analysis)	ER- Breast cancer (Combined Oncoarray; iCOGS; GWAS meta analysis) || ||	TRUE	igd	0.00479348	1.40E-10	exposure	TRUE	reported	X8QReV	textfile	2	TRUE	40.15417744	0.000343927
22	rs17359991	C	G	C	G	-0.061946	0.0211	0.068716	0.0626	FALSE	TRUE	FALSE	ieu-a-1128	16	72650162	0.0233	127442	0.3671	ER- Breast cancer (Combined Oncoarray; iCOGS; GWAS meta analysis) || id:ieu-a-1128	ER- Breast cancer (Combined Oncoarray; iCOGS; GWAS meta analysis)	ER- Breast cancer (Combined Oncoarray; iCOGS; GWAS meta analysis) || ||	TRUE	igd	0.008117	1.60E-14	exposure	TRUE	reported	X8QReV	textfile	2	TRUE	58.24188795	0.00049113
23	rs17580	A	T	A	T	-0.0516363	-0.0507	0.047863	0.0499	FALSE	TRUE	FALSE	ieu-a-1128	14	94847262	0.0287	127442	0.0773001	ER- Breast cancer (Combined Oncoarray; iCOGS; GWAS meta analysis) || id:ieu-a-1128	ER- Breast cancer (Combined Oncoarray; iCOGS; GWAS meta analysis)	ER- Breast cancer (Combined Oncoarray; iCOGS; GWAS meta analysis) || ||	TRUE	igd	0.00963324	8.80E-09	exposure	TRUE	reported	X8QReV	textfile	2	TRUE	28.73197435	0.000243019
24	rs1801689	C	A	C	A	-0.0729375	0.0129	0.030531	0.0331	FALSE	FALSE	FALSE	ieu-a-1128	17	64210580	0.0345	127442	0.709	ER- Breast cancer (Combined Oncoarray; iCOGS; GWAS meta analysis) || id:ieu-a-1128	ER- Breast cancer (Combined Oncoarray; iCOGS; GWAS meta analysis)	ER- Breast cancer (Combined Oncoarray; iCOGS; GWAS meta analysis) || ||	TRUE	igd	0.0119553	2.40E-10	exposure	TRUE	reported	X8QReV	textfile	2	TRUE	37.22037888	0.000314925
25	rs182050989	T	C	T	C	0.0729872	0.0457	0.028141	0.0336	FALSE	FALSE	FALSE	ieu-a-1128	1	27262545	0.0331	127442	0.1672	ER- Breast cancer (Combined Oncoarray; iCOGS; GWAS meta analysis) || id:ieu-a-1128	ER- Breast cancer (Combined Oncoarray; iCOGS; GWAS meta analysis)	ER- Breast cancer (Combined Oncoarray; iCOGS; GWAS meta analysis) || ||	TRUE	igd	0.0124506	1.50E-08	exposure	TRUE	reported	X8QReV	textfile	2	TRUE	34.36472278	0.000291384
26	rs187291566	A	G	A	G	-0.0808898	0.0744	0.021965	0.0237	FALSE	FALSE	FALSE	ieu-a-1128	2	27518450	0.0398	127442	0.0618002	ER- Breast cancer (Combined Oncoarray; iCOGS; GWAS meta analysis) || id:ieu-a-1128	ER- Breast cancer (Combined Oncoarray; iCOGS; GWAS meta analysis)	ER- Breast cancer (Combined Oncoarray; iCOGS; GWAS meta analysis) || ||	TRUE	igd	0.0142347	1.20E-08	exposure	TRUE	reported	X8QReV	textfile	2	TRUE	32.29169827	0.000281127
27	rs1945391	T	A	T	A	0.0320066	-0.0132	0.387745	0.3872	FALSE	TRUE	FALSE	ieu-a-1128	11	122520291	0.0123	127442	0.2828	ER- Breast cancer (Combined Oncoarray; iCOGS; GWAS meta analysis) || id:ieu-a-1128	ER- Breast cancer (Combined Oncoarray; iCOGS; GWAS meta analysis)	ER- Breast cancer (Combined Oncoarray; iCOGS; GWAS meta analysis) || ||	TRUE	igd	0.00423026	6.70E-14	exposure	TRUE	reported	X8QReV	textfile	2	TRUE	57.24597586	0.000486393
28	rs2070634	G	T	G	T	0.0375489	-0.001	0.514322	0.5303	FALSE	FALSE	FALSE	ieu-a-1128	3	186336027	0.0115	127442	0.9297	ER- Breast cancer (Combined Oncoarray; iCOGS; GWAS meta analysis) || id:ieu-a-1128	ER- Breast cancer (Combined Oncoarray; iCOGS; GWAS meta analysis)	ER- Breast cancer (Combined Oncoarray; iCOGS; GWAS meta analysis) || ||	TRUE	igd	0.00413302	2.10E-19	exposure	TRUE	reported	X8QReV	textfile	2	TRUE	82.539042	0.000704382
29	rs2294915	T	C	T	C	-0.0326628	-0.0179	0.231804	0.2282	FALSE	FALSE	FALSE	ieu-a-1128	22	44340904	0.0138	127442	0.1956	ER- Breast cancer (Combined Oncoarray; iCOGS; GWAS meta analysis) || id:ieu-a-1128	ER- Breast cancer (Combined Oncoarray; iCOGS; GWAS meta analysis)	ER- Breast cancer (Combined Oncoarray; iCOGS; GWAS meta analysis) || ||	TRUE	igd	0.00488249	3.60E-11	exposure	TRUE	reported	X8QReV	textfile	2	TRUE	44.75320042	0.000379953
30	rs2445818	G	A	G	A	0.0450654	0.0028	0.932365	0.9194	FALSE	FALSE	FALSE	ieu-a-1128	19	35553449	0.0241	127442	0.9067	ER- Breast cancer (Combined Oncoarray; iCOGS; GWAS meta analysis) || id:ieu-a-1128	ER- Breast cancer (Combined Oncoarray; iCOGS; GWAS meta analysis)	ER- Breast cancer (Combined Oncoarray; iCOGS; GWAS meta analysis) || ||	TRUE	igd	0.00817399	2.60E-08	exposure	TRUE	reported	X8QReV	textfile	2	TRUE	30.39612741	0.000256138
31	rs2497337	T	C	T	C	0.0229216	0.0087	0.512827	0.5067	FALSE	FALSE	FALSE	ieu-a-1128	10	94540286	0.0115	127442	0.4506	ER- Breast cancer (Combined Oncoarray; iCOGS; GWAS meta analysis) || id:ieu-a-1128	ER- Breast cancer (Combined Oncoarray; iCOGS; GWAS meta analysis)	ER- Breast cancer (Combined Oncoarray; iCOGS; GWAS meta analysis) || ||	TRUE	igd	0.00412776	1.40E-08	exposure	TRUE	reported	X8QReV	textfile	2	TRUE	30.83620914	0.000262527
32	rs28929474	T	C	T	C	-0.279404	-0.0183	0.019973	0.0194	FALSE	FALSE	FALSE	ieu-a-1128	14	94844947	0.0458	127442	0.6893	ER- Breast cancer (Combined Oncoarray; iCOGS; GWAS meta analysis) || id:ieu-a-1128	ER- Breast cancer (Combined Oncoarray; iCOGS; GWAS meta analysis)	ER- Breast cancer (Combined Oncoarray; iCOGS; GWAS meta analysis) || ||	TRUE	igd	0.0147322	3.80E-80	exposure	TRUE	reported	X8QReV	textfile	2	TRUE	359.6913769	0.003056163
33	rs2925979	C	T	C	T	-0.0289252	-6.00E-04	0.69893	0.6993	FALSE	FALSE	FALSE	ieu-a-1128	16	81534790	0.0124	127442	0.9628	ER- Breast cancer (Combined Oncoarray; iCOGS; GWAS meta analysis) || id:ieu-a-1128	ER- Breast cancer (Combined Oncoarray; iCOGS; GWAS meta analysis)	ER- Breast cancer (Combined Oncoarray; iCOGS; GWAS meta analysis) || ||	TRUE	igd	0.00447514	7.60E-11	exposure	TRUE	reported	X8QReV	textfile	2	TRUE	41.77721531	0.000352114
34	rs34010237	A	G	A	G	-0.0533883	0.0026	0.163504	0.1665	FALSE	FALSE	FALSE	ieu-a-1128	19	50012574	0.0168	127442	0.8759	ER- Breast cancer (Combined Oncoarray; iCOGS; GWAS meta analysis) || id:ieu-a-1128	ER- Breast cancer (Combined Oncoarray; iCOGS; GWAS meta analysis)	ER- Breast cancer (Combined Oncoarray; iCOGS; GWAS meta analysis) || ||	TRUE	igd	0.00559277	3.90E-21	exposure	TRUE	reported	X8QReV	textfile	2	TRUE	91.12515191	0.000779676
35	rs4459081	C	G	C	G	0.0334154	-0.0039	0.649777	0.6398	FALSE	TRUE	FALSE	ieu-a-1128	1	66164327	0.0117	127442	0.7391	ER- Breast cancer (Combined Oncoarray; iCOGS; GWAS meta analysis) || id:ieu-a-1128	ER- Breast cancer (Combined Oncoarray; iCOGS; GWAS meta analysis)	ER- Breast cancer (Combined Oncoarray; iCOGS; GWAS meta analysis) || ||	TRUE	igd	0.00432216	3.70E-15	exposure	TRUE	reported	X8QReV	textfile	2	TRUE	59.77115511	0.000508197
36	rs56041751	T	C	T	C	0.0755199	0.0608	0.026934	0.0192	FALSE	FALSE	FALSE	ieu-a-1128	16	70426213	0.0565	127442	0.282	ER- Breast cancer (Combined Oncoarray; iCOGS; GWAS meta analysis) || id:ieu-a-1128	ER- Breast cancer (Combined Oncoarray; iCOGS; GWAS meta analysis)	ER- Breast cancer (Combined Oncoarray; iCOGS; GWAS meta analysis) || ||	TRUE	igd	0.0127085	1.00E-09	exposure	TRUE	reported	X8QReV	textfile	2	TRUE	35.31296841	0.000298948
37	rs56188865	C	T	C	T	-0.0284599	-0.0096	0.372215	0.3789	FALSE	FALSE	FALSE	ieu-a-1128	1	247606276	0.012	127442	0.4238	ER- Breast cancer (Combined Oncoarray; iCOGS; GWAS meta analysis) || id:ieu-a-1128	ER- Breast cancer (Combined Oncoarray; iCOGS; GWAS meta analysis)	ER- Breast cancer (Combined Oncoarray; iCOGS; GWAS meta analysis) || ||	TRUE	igd	0.0042653	3.10E-11	exposure	TRUE	reported	X8QReV	textfile	2	TRUE	44.52127305	0.000378531
38	rs58542926	T	C	T	C	-0.0559424	0.0269	0.074402	0.0767	FALSE	FALSE	FALSE	ieu-a-1128	19	19379549	0.0214	127442	0.2083	ER- Breast cancer (Combined Oncoarray; iCOGS; GWAS meta analysis) || id:ieu-a-1128	ER- Breast cancer (Combined Oncoarray; iCOGS; GWAS meta analysis)	ER- Breast cancer (Combined Oncoarray; iCOGS; GWAS meta analysis) || ||	TRUE	igd	0.00784423	7.80E-13	exposure	TRUE	reported	X8QReV	textfile	2	TRUE	50.86060832	0.000431042
39	rs59254395	T	C	T	C	0.0861183	-0.1051	0.017821	0.0151	FALSE	FALSE	FALSE	ieu-a-1128	8	19802134	0.0503	127442	0.0365999	ER- Breast cancer (Combined Oncoarray; iCOGS; GWAS meta analysis) || id:ieu-a-1128	ER- Breast cancer (Combined Oncoarray; iCOGS; GWAS meta analysis)	ER- Breast cancer (Combined Oncoarray; iCOGS; GWAS meta analysis) || ||	TRUE	igd	0.0155958	3.50E-08	exposure	TRUE	reported	X8QReV	textfile	2	TRUE	30.49127479	0.000259623
40	rs59296513	A	G	A	G	-0.025517	-0.0136	0.320421	0.3254	FALSE	FALSE	FALSE	ieu-a-1128	8	22882293	0.0123	127442	0.2679	ER- Breast cancer (Combined Oncoarray; iCOGS; GWAS meta analysis) || id:ieu-a-1128	ER- Breast cancer (Combined Oncoarray; iCOGS; GWAS meta analysis)	ER- Breast cancer (Combined Oncoarray; iCOGS; GWAS meta analysis) || ||	TRUE	igd	0.00443418	1.80E-09	exposure	TRUE	reported	X8QReV	textfile	2	TRUE	33.11559707	0.000283563
41	rs59774409	T	C	T	C	0.0832382	0.0099	0.083061	0.0838	FALSE	FALSE	FALSE	ieu-a-1128	19	50016748	0.0218	127442	0.6486	ER- Breast cancer (Combined Oncoarray; iCOGS; GWAS meta analysis) || id:ieu-a-1128	ER- Breast cancer (Combined Oncoarray; iCOGS; GWAS meta analysis)	ER- Breast cancer (Combined Oncoarray; iCOGS; GWAS meta analysis) || ||	TRUE	igd	0.00743156	3.30E-28	exposure	TRUE	reported	X8QReV	textfile	2	TRUE	125.4542514	0.00105539
42	rs60452138	G	C	G	C	0.0481546	0.0391	0.079236	0.0603	FALSE	TRUE	FALSE	ieu-a-1128	16	71035795	0.03	127442	0.1937	ER- Breast cancer (Combined Oncoarray; iCOGS; GWAS meta analysis) || id:ieu-a-1128	ER- Breast cancer (Combined Oncoarray; iCOGS; GWAS meta analysis)	ER- Breast cancer (Combined Oncoarray; iCOGS; GWAS meta analysis) || ||	TRUE	igd	0.00770591	8.10E-11	exposure	TRUE	reported	X8QReV	textfile	2	TRUE	39.05059852	0.000338358
43	rs61705884	T	C	T	C	-0.134268	0.0579	0.014316	0.0124	FALSE	FALSE	FALSE	ieu-a-1128	16	72176640	0.0565	127442	0.3062	ER- Breast cancer (Combined Oncoarray; iCOGS; GWAS meta analysis) || id:ieu-a-1128	ER- Breast cancer (Combined Oncoarray; iCOGS; GWAS meta analysis)	ER- Breast cancer (Combined Oncoarray; iCOGS; GWAS meta analysis) || ||	TRUE	igd	0.0173705	5.60E-15	exposure	TRUE	reported	X8QReV	textfile	2	TRUE	59.74759118	0.000508785
44	rs62259939	A	G	A	G	0.0255883	0.0334	0.43484	0.4192	FALSE	FALSE	FALSE	ieu-a-1128	3	49386047	0.0117	127442	0.00431599	ER- Breast cancer (Combined Oncoarray; iCOGS; GWAS meta analysis) || id:ieu-a-1128	ER- Breast cancer (Combined Oncoarray; iCOGS; GWAS meta analysis)	ER- Breast cancer (Combined Oncoarray; iCOGS; GWAS meta analysis) || ||	TRUE	igd	0.00414766	1.10E-09	exposure	TRUE	reported	X8QReV	textfile	2	TRUE	38.06068242	0.000321821
45	rs62466318	T	C	T	C	-0.0858193	0.0194	0.204186	0.1821	FALSE	FALSE	FALSE	ieu-a-1128	7	73042085	0.0159	127442	0.2223	ER- Breast cancer (Combined Oncoarray; iCOGS; GWAS meta analysis) || id:ieu-a-1128	ER- Breast cancer (Combined Oncoarray; iCOGS; GWAS meta analysis)	ER- Breast cancer (Combined Oncoarray; iCOGS; GWAS meta analysis) || ||	TRUE	igd	0.00512257	8.50E-63	exposure	TRUE	reported	X8QReV	textfile	2	TRUE	280.6687963	0.002393522
46	rs6452937	G	A	G	A	-0.032097	0.0027	0.139395	0.137	FALSE	FALSE	FALSE	ieu-a-1128	5	90389883	0.0174	127442	0.8756	ER- Breast cancer (Combined Oncoarray; iCOGS; GWAS meta analysis) || id:ieu-a-1128	ER- Breast cancer (Combined Oncoarray; iCOGS; GWAS meta analysis)	ER- Breast cancer (Combined Oncoarray; iCOGS; GWAS meta analysis) || ||	TRUE	igd	0.0059562	6.20E-09	exposure	TRUE	reported	X8QReV	textfile	2	TRUE	29.03958061	0.000247178
47	rs6601299	C	T	C	T	0.0682657	0.0354	0.899273	0.9004	FALSE	FALSE	FALSE	ieu-a-1128	8	9184691	0.0196	127442	0.07093	ER- Breast cancer (Combined Oncoarray; iCOGS; GWAS meta analysis) || id:ieu-a-1128	ER- Breast cancer (Combined Oncoarray; iCOGS; GWAS meta analysis)	ER- Breast cancer (Combined Oncoarray; iCOGS; GWAS meta analysis) || ||	TRUE	igd	0.00683868	2.90E-23	exposure	TRUE	reported	X8QReV	textfile	2	TRUE	99.64615166	0.000844253
48	rs6717858	C	T	C	T	-0.02167	-0.0217	0.401531	0.4123	FALSE	FALSE	FALSE	ieu-a-1128	2	165539661	0.0115	127442	0.0581902	ER- Breast cancer (Combined Oncoarray; iCOGS; GWAS meta analysis) || id:ieu-a-1128	ER- Breast cancer (Combined Oncoarray; iCOGS; GWAS meta analysis)	ER- Breast cancer (Combined Oncoarray; iCOGS; GWAS meta analysis) || ||	TRUE	igd	0.0042011	3.80E-08	exposure	TRUE	reported	X8QReV	textfile	2	TRUE	26.60674725	0.000225688
49	rs6734238	G	A	G	A	0.0250079	-0.0109	0.402909	0.4001	FALSE	FALSE	FALSE	ieu-a-1128	2	113841030	0.0116	127442	0.3509	ER- Breast cancer (Combined Oncoarray; iCOGS; GWAS meta analysis) || id:ieu-a-1128	ER- Breast cancer (Combined Oncoarray; iCOGS; GWAS meta analysis)	ER- Breast cancer (Combined Oncoarray; iCOGS; GWAS meta analysis) || ||	TRUE	igd	0.00419205	4.00E-09	exposure	TRUE	reported	X8QReV	textfile	2	TRUE	35.58783269	0.000300907
50	rs676210	A	G	A	G	-0.0286684	-0.0181	0.205765	0.2146	FALSE	FALSE	FALSE	ieu-a-1128	2	21231524	0.0137	127442	0.1861	ER- Breast cancer (Combined Oncoarray; iCOGS; GWAS meta analysis) || id:ieu-a-1128	ER- Breast cancer (Combined Oncoarray; iCOGS; GWAS meta analysis)	ER- Breast cancer (Combined Oncoarray; iCOGS; GWAS meta analysis) || ||	TRUE	igd	0.00506958	2.20E-08	exposure	TRUE	reported	X8QReV	textfile	2	TRUE	31.9788579	0.000268632
51	rs67700822	G	A	G	A	-0.0531578	0.0218	0.121013	0.1129	FALSE	FALSE	FALSE	ieu-a-1128	16	71505695	0.0182	127442	0.2309	ER- Breast cancer (Combined Oncoarray; iCOGS; GWAS meta analysis) || id:ieu-a-1128	ER- Breast cancer (Combined Oncoarray; iCOGS; GWAS meta analysis)	ER- Breast cancer (Combined Oncoarray; iCOGS; GWAS meta analysis) || ||	TRUE	igd	0.00632974	5.70E-17	exposure	TRUE	reported	X8QReV	textfile	2	TRUE	70.52811149	0.000601144
52	rs687621	G	A	G	A	0.0286154	0.0047	0.318901	0.3576	FALSE	FALSE	FALSE	ieu-a-1128	9	136137065	0.0118	127442	0.6897	ER- Breast cancer (Combined Oncoarray; iCOGS; GWAS meta analysis) || id:ieu-a-1128	ER- Breast cancer (Combined Oncoarray; iCOGS; GWAS meta analysis)	ER- Breast cancer (Combined Oncoarray; iCOGS; GWAS meta analysis) || ||	TRUE	igd	0.00441154	6.30E-11	exposure	TRUE	reported	X8QReV	textfile	2	TRUE	42.07452283	0.00035571
53	rs71386944	A	G	A	G	0.114249	-0.0028	0.12702	0.1288	FALSE	FALSE	FALSE	ieu-a-1128	16	72016519	0.0169	127442	0.8676	ER- Breast cancer (Combined Oncoarray; iCOGS; GWAS meta analysis) || id:ieu-a-1128	ER- Breast cancer (Combined Oncoarray; iCOGS; GWAS meta analysis)	ER- Breast cancer (Combined Oncoarray; iCOGS; GWAS meta analysis) || ||	TRUE	igd	0.00618816	5.90E-76	exposure	TRUE	reported	X8QReV	textfile	2	TRUE	340.8644791	0.002894751
54	rs72555385	G	A	G	A	0.0634869	0.0149	0.04931	0.045	FALSE	FALSE	FALSE	ieu-a-1128	7	73123473	0.0304	127442	0.624499	ER- Breast cancer (Combined Oncoarray; iCOGS; GWAS meta analysis) || id:ieu-a-1128	ER- Breast cancer (Combined Oncoarray; iCOGS; GWAS meta analysis)	ER- Breast cancer (Combined Oncoarray; iCOGS; GWAS meta analysis) || ||	TRUE	igd	0.00954521	2.00E-11	exposure	TRUE	reported	X8QReV	textfile	2	TRUE	44.23818167	0.000377896
55	rs72801474	A	G	A	G	-0.0412338	-0.0119	0.092668	0.081	FALSE	FALSE	FALSE	ieu-a-1128	5	132444128	0.0238	127442	0.6186	ER- Breast cancer (Combined Oncoarray; iCOGS; GWAS meta analysis) || id:ieu-a-1128	ER- Breast cancer (Combined Oncoarray; iCOGS; GWAS meta analysis)	ER- Breast cancer (Combined Oncoarray; iCOGS; GWAS meta analysis) || ||	TRUE	igd	0.00709933	1.10E-08	exposure	TRUE	reported	X8QReV	textfile	2	TRUE	33.73432247	0.000285912
56	rs73632745	T	C	T	C	0.051143	-0.0428	0.073719	0.0918	FALSE	FALSE	FALSE	ieu-a-1128	11	126229617	0.0219	127442	0.0513902	ER- Breast cancer (Combined Oncoarray; iCOGS; GWAS meta analysis) || id:ieu-a-1128	ER- Breast cancer (Combined Oncoarray; iCOGS; GWAS meta analysis)	ER- Breast cancer (Combined Oncoarray; iCOGS; GWAS meta analysis) || ||	TRUE	igd	0.00787317	1.90E-10	exposure	TRUE	reported	X8QReV	textfile	2	TRUE	42.19618051	0.000357211
57	rs7697204	T	C	T	C	0.030167	0.0108	0.741158	0.7396	FALSE	FALSE	FALSE	ieu-a-1128	4	148980174	0.0135	127442	0.423	ER- Breast cancer (Combined Oncoarray; iCOGS; GWAS meta analysis) || id:ieu-a-1128	ER- Breast cancer (Combined Oncoarray; iCOGS; GWAS meta analysis)	ER- Breast cancer (Combined Oncoarray; iCOGS; GWAS meta analysis) || ||	TRUE	igd	0.00470887	3.20E-11	exposure	TRUE	reported	X8QReV	textfile	2	TRUE	41.04222009	0.000349172
58	rs77009508	G	A	G	A	0.045638	-0.0132	0.074224	0.0712	FALSE	FALSE	FALSE	ieu-a-1128	6	161004972	0.0228	127442	0.563101	ER- Breast cancer (Combined Oncoarray; iCOGS; GWAS meta analysis) || id:ieu-a-1128	ER- Breast cancer (Combined Oncoarray; iCOGS; GWAS meta analysis)	ER- Breast cancer (Combined Oncoarray; iCOGS; GWAS meta analysis) || ||	TRUE	igd	0.00785272	2.30E-09	exposure	TRUE	reported	X8QReV	textfile	2	TRUE	33.77637077	0.000286242
59	rs77088973	T	C	T	C	0.0829558	0.0447	0.021598	0.0282	FALSE	FALSE	FALSE	ieu-a-1128	16	72982873	0.0386	127442	0.2477	ER- Breast cancer (Combined Oncoarray; iCOGS; GWAS meta analysis) || id:ieu-a-1128	ER- Breast cancer (Combined Oncoarray; iCOGS; GWAS meta analysis)	ER- Breast cancer (Combined Oncoarray; iCOGS; GWAS meta analysis) || ||	TRUE	igd	0.0141861	3.20E-09	exposure	TRUE	reported	X8QReV	textfile	2	TRUE	34.19538344	0.00029084
60	rs77303550	T	C	T	C	0.163808	0.0224	0.192707	0.192	FALSE	FALSE	FALSE	ieu-a-1128	16	72079657	0.0141	127442	0.1114	ER- Breast cancer (Combined Oncoarray; iCOGS; GWAS meta analysis) || id:ieu-a-1128	ER- Breast cancer (Combined Oncoarray; iCOGS; GWAS meta analysis)	ER- Breast cancer (Combined Oncoarray; iCOGS; GWAS meta analysis) || ||	TRUE	igd	0.00521618	1.00E-200	exposure	TRUE	reported	X8QReV	textfile	2	TRUE	986.2001778	0.008348893
61	rs7924036	T	G	T	G	-0.0275631	-0.0073	0.504228	0.5149	FALSE	FALSE	FALSE	ieu-a-1128	10	65191645	0.0115	127442	0.5214	ER- Breast cancer (Combined Oncoarray; iCOGS; GWAS meta analysis) || id:ieu-a-1128	ER- Breast cancer (Combined Oncoarray; iCOGS; GWAS meta analysis)	ER- Breast cancer (Combined Oncoarray; iCOGS; GWAS meta analysis) || ||	TRUE	igd	0.00411149	2.80E-12	exposure	TRUE	reported	X8QReV	textfile	2	TRUE	44.94254323	0.000379835
62	rs79287178	A	G	A	G	0.0997894	0.0321	0.0311	0.0301	FALSE	FALSE	FALSE	ieu-a-1128	3	172294500	0.0359	127442	0.3702	ER- Breast cancer (Combined Oncoarray; iCOGS; GWAS meta analysis) || id:ieu-a-1128	ER- Breast cancer (Combined Oncoarray; iCOGS; GWAS meta analysis)	ER- Breast cancer (Combined Oncoarray; iCOGS; GWAS meta analysis) || ||	TRUE	igd	0.0124638	7.70E-16	exposure	TRUE	reported	X8QReV	textfile	2	TRUE	64.10145387	0.00060012
63	rs79570224	C	T	C	T	0.105185	0.0052	0.081825	0.0749	FALSE	FALSE	FALSE	ieu-a-1128	16	72318366	0.0222	127442	0.8154	ER- Breast cancer (Combined Oncoarray; iCOGS; GWAS meta analysis) || id:ieu-a-1128	ER- Breast cancer (Combined Oncoarray; iCOGS; GWAS meta analysis)	ER- Breast cancer (Combined Oncoarray; iCOGS; GWAS meta analysis) || ||	TRUE	igd	0.00749759	7.30E-46	exposure	TRUE	reported	X8QReV	textfile	2	TRUE	196.817743	0.001662452
64	rs79636708	T	C	T	C	-0.124456	-0.0037	0.017536	0.0152	FALSE	FALSE	FALSE	ieu-a-1128	16	72164945	0.0538	127442	0.9453	ER- Breast cancer (Combined Oncoarray; iCOGS; GWAS meta analysis) || id:ieu-a-1128	ER- Breast cancer (Combined Oncoarray; iCOGS; GWAS meta analysis)	ER- Breast cancer (Combined Oncoarray; iCOGS; GWAS meta analysis) || ||	TRUE	igd	0.0156567	8.30E-16	exposure	TRUE	reported	X8QReV	textfile	2	TRUE	63.18750645	0.000533714
65	rs80275278	A	T	A	T	-0.0853182	0.022	0.018234	0.0204	FALSE	TRUE	FALSE	ieu-a-1128	16	72167640	0.0487	127442	0.652299	ER- Breast cancer (Combined Oncoarray; iCOGS; GWAS meta analysis) || id:ieu-a-1128	ER- Breast cancer (Combined Oncoarray; iCOGS; GWAS meta analysis)	ER- Breast cancer (Combined Oncoarray; iCOGS; GWAS meta analysis) || ||	TRUE	igd	0.0153932	4.20E-08	exposure	TRUE	reported	X8QReV	textfile	2	TRUE	30.72030651	0.000260617
66	rs9295128	T	G	T	G	-0.142505	-0.1	0.016821	0.0125	FALSE	FALSE	FALSE	ieu-a-1128	6	160751531	0.0537	127442	0.0625403	ER- Breast cancer (Combined Oncoarray; iCOGS; GWAS meta analysis) || id:ieu-a-1128	ER- Breast cancer (Combined Oncoarray; iCOGS; GWAS meta analysis)	ER- Breast cancer (Combined Oncoarray; iCOGS; GWAS meta analysis) || ||	TRUE	igd	0.0162704	9.60E-19	exposure	TRUE	reported	X8QReV	textfile	2	TRUE	76.71207761	0.000671699
67	rs9394047	C	A	C	A	0.0586207	0.0176	0.071008	0.0773	FALSE	FALSE	FALSE	ieu-a-1128	6	31236250	0.0208	127442	0.3974	ER- Breast cancer (Combined Oncoarray; iCOGS; GWAS meta analysis) || id:ieu-a-1128	ER- Breast cancer (Combined Oncoarray; iCOGS; GWAS meta analysis)	ER- Breast cancer (Combined Oncoarray; iCOGS; GWAS meta analysis) || ||	TRUE	igd	0.00800982	5.80E-13	exposure	TRUE	reported	X8QReV	textfile	2	TRUE	53.56196325	0.000453368
68	rs964184	C	G	C	G	-0.105392	0.0119	0.867255	0.8616	FALSE	TRUE	FALSE	ieu-a-1128	11	116648917	0.0163	127442	0.466	ER- Breast cancer (Combined Oncoarray; iCOGS; GWAS meta analysis) || id:ieu-a-1128	ER- Breast cancer (Combined Oncoarray; iCOGS; GWAS meta analysis)	ER- Breast cancer (Combined Oncoarray; iCOGS; GWAS meta analysis) || ||	TRUE	igd	0.00606122	2.70E-68	exposure	TRUE	reported	X8QReV	textfile	2	TRUE	302.3397134	0.002557468
69	rs9934992	T	A	T	A	0.061731	0.0283	0.945422	0.9419	FALSE	TRUE	FALSE	ieu-a-1128	16	71933445	0.0251	127442	0.2591	ER- Breast cancer (Combined Oncoarray; iCOGS; GWAS meta analysis) || id:ieu-a-1128	ER- Breast cancer (Combined Oncoarray; iCOGS; GWAS meta analysis)	ER- Breast cancer (Combined Oncoarray; iCOGS; GWAS meta analysis) || ||	TRUE	igd	0.00917207	7.80E-12	exposure	TRUE	reported	X8QReV	textfile	2	TRUE	45.29725696	0.00039326
	SNP	effect_allele.exposure	other_allele.exposure	effect_allele.outcome	other_allele.outcome	beta.exposure	beta.outcome	eaf.exposure	eaf.outcome	remove	palindromic	ambiguous	id.outcome	chr	pos	se.outcome	samplesize.outcome	pval.outcome	outcome	originalname.outcome	outcome.deprecated	mr_keep.outcome	data_source.outcome	se.exposure	pval.exposure	exposure	mr_keep.exposure	pval_origin.exposure	id.exposure	data_source.exposure	action	mr_keep	#VALUE!	#VALUE!
1	rs10184004	T	C	T	C	0.0338743	-0.0177	0.4061	0.4156	FALSE	FALSE	FALSE	ieu-a-1128	2	165508389	0.0114	127442	0.1204	ER- Breast cancer (Combined Oncoarray; iCOGS; GWAS meta analysis) || id:ieu-a-1128	ER- Breast cancer (Combined Oncoarray; iCOGS; GWAS meta analysis)	ER- Breast cancer (Combined Oncoarray; iCOGS; GWAS meta analysis) || ||	TRUE	igd	0.00375577	6.90E-21	exposure	TRUE	reported	myj2qd	textfile	2	TRUE	81.34721362	0.000553499
2	rs10268632	C	A	C	A	0.0216875	-0.0075	0.511754	0.4981	FALSE	FALSE	FALSE	ieu-a-1128	7	17980281	0.0119	127442	0.5321	ER- Breast cancer (Combined Oncoarray; iCOGS; GWAS meta analysis) || id:ieu-a-1128	ER- Breast cancer (Combined Oncoarray; iCOGS; GWAS meta analysis)	ER- Breast cancer (Combined Oncoarray; iCOGS; GWAS meta analysis) || ||	TRUE	igd	0.00369891	2.00E-09	exposure	TRUE	reported	myj2qd	textfile	2	TRUE	34.37727557	0.000235044
3	rs10468017	T	C	T	C	0.101521	6.00E-04	0.295934	0.2792	FALSE	FALSE	FALSE	ieu-a-1128	15	58678512	0.013	127442	0.9659	ER- Breast cancer (Combined Oncoarray; iCOGS; GWAS meta analysis) || id:ieu-a-1128	ER- Breast cancer (Combined Oncoarray; iCOGS; GWAS meta analysis)	ER- Breast cancer (Combined Oncoarray; iCOGS; GWAS meta analysis) || ||	TRUE	igd	0.00404587	3.00E-145	exposure	TRUE	reported	myj2qd	textfile	2	TRUE	629.6336434	0.00429487
4	rs1047891	A	C	A	C	-0.0232739	0.0361	0.314995	0.3103	FALSE	FALSE	FALSE	ieu-a-1128	2	211540507	0.0126	127442	0.00423204	ER- Breast cancer (Combined Oncoarray; iCOGS; GWAS meta analysis) || id:ieu-a-1128	ER- Breast cancer (Combined Oncoarray; iCOGS; GWAS meta analysis)	ER- Breast cancer (Combined Oncoarray; iCOGS; GWAS meta analysis) || ||	TRUE	igd	0.00397277	1.30E-08	exposure	TRUE	reported	myj2qd	textfile	2	TRUE	34.32033217	0.000233758
5	rs112771035	G	C	G	C	-0.0494808	-0.0637	0.071369	0.0664	FALSE	TRUE	FALSE	ieu-a-1128	11	126225876	0.0246	127442	0.00974496	ER- Breast cancer (Combined Oncoarray; iCOGS; GWAS meta analysis) || id:ieu-a-1128	ER- Breast cancer (Combined Oncoarray; iCOGS; GWAS meta analysis)	ER- Breast cancer (Combined Oncoarray; iCOGS; GWAS meta analysis) || ||	TRUE	igd	0.00715517	1.90E-11	exposure	TRUE	reported	myj2qd	textfile	2	TRUE	47.82263612	0.000324531
6	rs114165349	C	G	C	G	-0.107152	0.037	0.022956	0.0243	FALSE	TRUE	FALSE	ieu-a-1128	1	27021913	0.0395	127442	0.3487	ER- Breast cancer (Combined Oncoarray; iCOGS; GWAS meta analysis) || id:ieu-a-1128	ER- Breast cancer (Combined Oncoarray; iCOGS; GWAS meta analysis)	ER- Breast cancer (Combined Oncoarray; iCOGS; GWAS meta analysis) || ||	TRUE	igd	0.0123721	4.20E-18	exposure	TRUE	reported	myj2qd	textfile	2	TRUE	75.00905947	0.00051504
7	rs11644475	G	A	G	A	0.112875	0.0141	0.028248	0.0278	FALSE	FALSE	FALSE	ieu-a-1128	16	57007652	0.0371	127442	0.7045	ER- Breast cancer (Combined Oncoarray; iCOGS; GWAS meta analysis) || id:ieu-a-1128	ER- Breast cancer (Combined Oncoarray; iCOGS; GWAS meta analysis)	ER- Breast cancer (Combined Oncoarray; iCOGS; GWAS meta analysis) || ||	TRUE	igd	0.0111976	1.40E-23	exposure	TRUE	reported	myj2qd	textfile	2	TRUE	101.6121469	0.000699469
8	rs116843064	A	G	A	G	0.214019	0.1352	0.019852	0.0221	FALSE	FALSE	FALSE	ieu-a-1128	19	8429323	0.0436	127442	0.00195398	ER- Breast cancer (Combined Oncoarray; iCOGS; GWAS meta analysis) || id:ieu-a-1128	ER- Breast cancer (Combined Oncoarray; iCOGS; GWAS meta analysis)	ER- Breast cancer (Combined Oncoarray; iCOGS; GWAS meta analysis) || ||	TRUE	igd	0.0132376	9.70E-62	exposure	TRUE	reported	myj2qd	textfile	2	TRUE	261.3883054	0.001782504
9	rs117001569	G	C	G	C	0.112511	0.0454	0.009069	0.0098	FALSE	TRUE	FALSE	ieu-a-1128	8	19574920	0.0701	127442	0.5176	ER- Breast cancer (Combined Oncoarray; iCOGS; GWAS meta analysis) || id:ieu-a-1128	ER- Breast cancer (Combined Oncoarray; iCOGS; GWAS meta analysis)	ER- Breast cancer (Combined Oncoarray; iCOGS; GWAS meta analysis) || ||	TRUE	igd	0.020234	1.50E-08	exposure	TRUE	reported	myj2qd	textfile	2	TRUE	30.91907396	0.000227522
10	rs117182053	T	C	T	C	-0.0861351	0.0678	0.020838	0.019	FALSE	FALSE	FALSE	ieu-a-1128	16	56250525	0.0518	127442	0.1908	ER- Breast cancer (Combined Oncoarray; iCOGS; GWAS meta analysis) || id:ieu-a-1128	ER- Breast cancer (Combined Oncoarray; iCOGS; GWAS meta analysis)	ER- Breast cancer (Combined Oncoarray; iCOGS; GWAS meta analysis) || ||	TRUE	igd	0.0128421	1.30E-12	exposure	TRUE	reported	myj2qd	textfile	2	TRUE	44.98712398	0.000302762
11	rs117199990	T	C	T	C	0.157287	0.0228	0.100237	0.0998	FALSE	FALSE	FALSE	ieu-a-1128	8	19820916	0.0187	127442	0.2211	ER- Breast cancer (Combined Oncoarray; iCOGS; GWAS meta analysis) || id:ieu-a-1128	ER- Breast cancer (Combined Oncoarray; iCOGS; GWAS meta analysis)	ER- Breast cancer (Combined Oncoarray; iCOGS; GWAS meta analysis) || ||	TRUE	igd	0.00612479	5.20E-151	exposure	TRUE	reported	myj2qd	textfile	2	TRUE	659.4824652	0.004462434
12	rs117738782	C	T	C	T	-0.13855	-0.0374	0.007457	0.0113	FALSE	FALSE	FALSE	ieu-a-1128	16	56946502	0.0659	127442	0.5708	ER- Breast cancer (Combined Oncoarray; iCOGS; GWAS meta analysis) || id:ieu-a-1128	ER- Breast cancer (Combined Oncoarray; iCOGS; GWAS meta analysis)	ER- Breast cancer (Combined Oncoarray; iCOGS; GWAS meta analysis) || ||	TRUE	igd	0.0232329	1.60E-10	exposure	TRUE	reported	myj2qd	textfile	2	TRUE	35.56364071	0.000284156
13	rs11789603	T	C	T	C	0.0525294	-0.0128	0.108813	0.1048	FALSE	FALSE	FALSE	ieu-a-1128	9	107647019	0.0185	127442	0.4885	ER- Breast cancer (Combined Oncoarray; iCOGS; GWAS meta analysis) || id:ieu-a-1128	ER- Breast cancer (Combined Oncoarray; iCOGS; GWAS meta analysis)	ER- Breast cancer (Combined Oncoarray; iCOGS; GWAS meta analysis) || ||	TRUE	igd	0.00594016	1.10E-17	exposure	TRUE	reported	myj2qd	textfile	2	TRUE	78.20033158	0.000535161
14	rs1215112	A	G	A	G	0.048491	0.0019	0.863029	0.8626	FALSE	FALSE	FALSE	ieu-a-1128	9	15303583	0.0169	127442	0.9081	ER- Breast cancer (Combined Oncoarray; iCOGS; GWAS meta analysis) || id:ieu-a-1128	ER- Breast cancer (Combined Oncoarray; iCOGS; GWAS meta analysis)	ER- Breast cancer (Combined Oncoarray; iCOGS; GWAS meta analysis) || ||	TRUE	igd	0.00537258	3.30E-20	exposure	TRUE	reported	myj2qd	textfile	2	TRUE	81.46226829	0.000555912
15	rs12326633	C	A	C	A	0.0516955	0.0276	0.037629	0.0416	FALSE	FALSE	FALSE	ieu-a-1128	18	47102902	0.0306	127442	0.3664	ER- Breast cancer (Combined Oncoarray; iCOGS; GWAS meta analysis) || id:ieu-a-1128	ER- Breast cancer (Combined Oncoarray; iCOGS; GWAS meta analysis)	ER- Breast cancer (Combined Oncoarray; iCOGS; GWAS meta analysis) || ||	TRUE	igd	0.0098789	2.00E-08	exposure	TRUE	reported	myj2qd	textfile	2	TRUE	27.38345873	0.000193553
16	rs12447986	C	T	C	T	-0.0949313	-0.0791	0.981922	0.9806	FALSE	FALSE	FALSE	ieu-a-1128	16	56695546	0.0423	127442	0.0614299	ER- Breast cancer (Combined Oncoarray; iCOGS; GWAS meta analysis) || id:ieu-a-1128	ER- Breast cancer (Combined Oncoarray; iCOGS; GWAS meta analysis)	ER- Breast cancer (Combined Oncoarray; iCOGS; GWAS meta analysis) || ||	TRUE	igd	0.0139616	1.10E-11	exposure	TRUE	reported	myj2qd	textfile	2	TRUE	46.23261661	0.000319946
17	rs12608026	G	T	G	T	0.0723971	-0.0211	0.042401	0.0446	FALSE	FALSE	FALSE	ieu-a-1128	18	47120499	0.0279	127442	0.4497	ER- Breast cancer (Combined Oncoarray; iCOGS; GWAS meta analysis) || id:ieu-a-1128	ER- Breast cancer (Combined Oncoarray; iCOGS; GWAS meta analysis)	ER- Breast cancer (Combined Oncoarray; iCOGS; GWAS meta analysis) || ||	TRUE	igd	0.00924151	2.40E-15	exposure	TRUE	reported	myj2qd	textfile	2	TRUE	61.37004823	0.00042563
18	rs12786130	T	C	T	C	0.0263854	-0.0071	0.761801	0.7637	FALSE	FALSE	FALSE	ieu-a-1128	11	27505954	0.0138	127442	0.6071	ER- Breast cancer (Combined Oncoarray; iCOGS; GWAS meta analysis) || id:ieu-a-1128	ER- Breast cancer (Combined Oncoarray; iCOGS; GWAS meta analysis)	ER- Breast cancer (Combined Oncoarray; iCOGS; GWAS meta analysis) || ||	TRUE	igd	0.00435261	4.60E-10	exposure	TRUE	reported	myj2qd	textfile	2	TRUE	36.74750468	0.000252661
19	rs13107325	T	C	T	C	-0.0745451	-0.0064	0.074284	0.069	FALSE	FALSE	FALSE	ieu-a-1128	4	103188709	0.0226	127442	0.776	ER- Breast cancer (Combined Oncoarray; iCOGS; GWAS meta analysis) || id:ieu-a-1128	ER- Breast cancer (Combined Oncoarray; iCOGS; GWAS meta analysis)	ER- Breast cancer (Combined Oncoarray; iCOGS; GWAS meta analysis) || ||	TRUE	igd	0.00703246	1.00E-27	exposure	TRUE	reported	myj2qd	textfile	2	TRUE	112.363087	0.00076426
20	rs13248499	A	G	A	G	-0.0210522	0.0021	0.681738	0.6656	FALSE	FALSE	FALSE	ieu-a-1128	8	121860589	0.0123	127442	0.8638	ER- Breast cancer (Combined Oncoarray; iCOGS; GWAS meta analysis) || id:ieu-a-1128	ER- Breast cancer (Combined Oncoarray; iCOGS; GWAS meta analysis)	ER- Breast cancer (Combined Oncoarray; iCOGS; GWAS meta analysis) || ||	TRUE	igd	0.00396488	3.80E-08	exposure	TRUE	reported	myj2qd	textfile	2	TRUE	28.19258375	0.000192321
21	rs140133389	C	G	C	G	-0.0578116	0.0625	0.041382	0.0377	FALSE	TRUE	FALSE	ieu-a-1128	16	56963438	0.0324	127442	0.05423	ER- Breast cancer (Combined Oncoarray; iCOGS; GWAS meta analysis) || id:ieu-a-1128	ER- Breast cancer (Combined Oncoarray; iCOGS; GWAS meta analysis)	ER- Breast cancer (Combined Oncoarray; iCOGS; GWAS meta analysis) || ||	TRUE	igd	0.00941716	3.30E-09	exposure	TRUE	reported	myj2qd	textfile	2	TRUE	37.68687088	0.000265166
22	rs144018203	C	G	C	G	-0.176914	0.0985	0.010654	0.0084	FALSE	TRUE	FALSE	ieu-a-1128	11	116916060	0.0815	127442	0.2268	ER- Breast cancer (Combined Oncoarray; iCOGS; GWAS meta analysis) || id:ieu-a-1128	ER- Breast cancer (Combined Oncoarray; iCOGS; GWAS meta analysis)	ER- Breast cancer (Combined Oncoarray; iCOGS; GWAS meta analysis) || ||	TRUE	igd	0.018667	2.20E-21	exposure	TRUE	reported	myj2qd	textfile	2	TRUE	89.82047531	0.000659805
23	rs150844304	C	A	C	A	-0.0739662	-0.032	0.025676	0.027	FALSE	FALSE	FALSE	ieu-a-1128	15	43726625	0.0372	127442	0.3904	ER- Breast cancer (Combined Oncoarray; iCOGS; GWAS meta analysis) || id:ieu-a-1128	ER- Breast cancer (Combined Oncoarray; iCOGS; GWAS meta analysis)	ER- Breast cancer (Combined Oncoarray; iCOGS; GWAS meta analysis) || ||	TRUE	igd	0.0116657	4.60E-11	exposure	TRUE	reported	myj2qd	textfile	2	TRUE	40.20175453	0.000273733
24	rs17369578	A	G	A	G	0.0518406	0.0109	0.044302	0.0557	FALSE	FALSE	FALSE	ieu-a-1128	16	57031811	0.0295	127442	0.7123	ER- Breast cancer (Combined Oncoarray; iCOGS; GWAS meta analysis) || id:ieu-a-1128	ER- Breast cancer (Combined Oncoarray; iCOGS; GWAS meta analysis)	ER- Breast cancer (Combined Oncoarray; iCOGS; GWAS meta analysis) || ||	TRUE	igd	0.00905812	1.40E-09	exposure	TRUE	reported	myj2qd	textfile	2	TRUE	32.7539664	0.000227569
25	rs174578	A	T	A	T	-0.0651582	-0.0318	0.350972	0.3412	FALSE	TRUE	FALSE	ieu-a-1128	11	61605499	0.012	127442	0.00814892	ER- Breast cancer (Combined Oncoarray; iCOGS; GWAS meta analysis) || id:ieu-a-1128	ER- Breast cancer (Combined Oncoarray; iCOGS; GWAS meta analysis)	ER- Breast cancer (Combined Oncoarray; iCOGS; GWAS meta analysis) || ||	TRUE	igd	0.00385673	3.50E-69	exposure	TRUE	reported	myj2qd	textfile	2	TRUE	285.4300441	0.001934212
26	rs1761457	G	A	G	A	0.0278874	0.0192	0.326721	0.3086	FALSE	FALSE	FALSE	ieu-a-1128	19	54814524	0.0123	127442	0.117	ER- Breast cancer (Combined Oncoarray; iCOGS; GWAS meta analysis) || id:ieu-a-1128	ER- Breast cancer (Combined Oncoarray; iCOGS; GWAS meta analysis)	ER- Breast cancer (Combined Oncoarray; iCOGS; GWAS meta analysis) || ||	TRUE	igd	0.0039397	6.90E-14	exposure	TRUE	reported	myj2qd	textfile	2	TRUE	50.1060015	0.000342151
27	rs17699030	G	A	G	A	-0.0926075	-0.0679	0.033712	0.0381	FALSE	FALSE	FALSE	ieu-a-1128	19	11330942	0.037	127442	0.0664492	ER- Breast cancer (Combined Oncoarray; iCOGS; GWAS meta analysis) || id:ieu-a-1128	ER- Breast cancer (Combined Oncoarray; iCOGS; GWAS meta analysis)	ER- Breast cancer (Combined Oncoarray; iCOGS; GWAS meta analysis) || ||	TRUE	igd	0.0102101	5.80E-22	exposure	TRUE	reported	myj2qd	textfile	2	TRUE	82.26826327	0.000558745
28	rs1779823	T	G	T	G	-0.0296824	0.0098	0.333955	0.3209	FALSE	FALSE	FALSE	ieu-a-1128	1	182171957	0.0126	127442	0.4376	ER- Breast cancer (Combined Oncoarray; iCOGS; GWAS meta analysis) || id:ieu-a-1128	ER- Breast cancer (Combined Oncoarray; iCOGS; GWAS meta analysis)	ER- Breast cancer (Combined Oncoarray; iCOGS; GWAS meta analysis) || ||	TRUE	igd	0.00390711	1.00E-14	exposure	TRUE	reported	myj2qd	textfile	2	TRUE	57.71474083	0.00039194
29	rs1800961	T	C	T	C	-0.122488	-0.0573	0.030197	0.0332	FALSE	FALSE	FALSE	ieu-a-1128	20	43042364	0.0334	127442	0.0861192	ER- Breast cancer (Combined Oncoarray; iCOGS; GWAS meta analysis) || id:ieu-a-1128	ER- Breast cancer (Combined Oncoarray; iCOGS; GWAS meta analysis)	ER- Breast cancer (Combined Oncoarray; iCOGS; GWAS meta analysis) || ||	TRUE	igd	0.0107782	5.30E-30	exposure	TRUE	reported	myj2qd	textfile	2	TRUE	129.1500596	0.000878748
30	rs185334549	G	C	G	C	0.0898485	0.0127	0.021503	0.0132	FALSE	TRUE	FALSE	ieu-a-1128	16	56908731	0.0606	127442	0.834	ER- Breast cancer (Combined Oncoarray; iCOGS; GWAS meta analysis) || id:ieu-a-1128	ER- Breast cancer (Combined Oncoarray; iCOGS; GWAS meta analysis)	ER- Breast cancer (Combined Oncoarray; iCOGS; GWAS meta analysis) || ||	TRUE	igd	0.0133403	3.60E-11	exposure	TRUE	reported	myj2qd	textfile	2	TRUE	45.36181987	0.000339711
31	rs185481	C	T	C	T	0.0264279	0.0062	0.536222	0.5243	FALSE	FALSE	FALSE	ieu-a-1128	15	58666679	0.0121	127442	0.6107	ER- Breast cancer (Combined Oncoarray; iCOGS; GWAS meta analysis) || id:ieu-a-1128	ER- Breast cancer (Combined Oncoarray; iCOGS; GWAS meta analysis)	ER- Breast cancer (Combined Oncoarray; iCOGS; GWAS meta analysis) || ||	TRUE	igd	0.00374834	5.00E-12	exposure	TRUE	reported	myj2qd	textfile	2	TRUE	49.7104111	0.000347384
32	rs187929675	T	C	T	C	0.143494	-0.0527	0.013098	0.0124	FALSE	FALSE	FALSE	ieu-a-1128	11	117111368	0.0648	127442	0.4166	ER- Breast cancer (Combined Oncoarray; iCOGS; GWAS meta analysis) || id:ieu-a-1128	ER- Breast cancer (Combined Oncoarray; iCOGS; GWAS meta analysis)	ER- Breast cancer (Combined Oncoarray; iCOGS; GWAS meta analysis) || ||	TRUE	igd	0.0164476	5.70E-18	exposure	TRUE	reported	myj2qd	textfile	2	TRUE	76.11362618	0.000532325
33	rs2070895	A	G	A	G	0.107367	0.0028	0.218687	0.2224	FALSE	FALSE	FALSE	ieu-a-1128	15	58723939	0.0136	127442	0.8383	ER- Breast cancer (Combined Oncoarray; iCOGS; GWAS meta analysis) || id:ieu-a-1128	ER- Breast cancer (Combined Oncoarray; iCOGS; GWAS meta analysis)	ER- Breast cancer (Combined Oncoarray; iCOGS; GWAS meta analysis) || ||	TRUE	igd	0.004462	5.70E-135	exposure	TRUE	reported	myj2qd	textfile	2	TRUE	579.0052544	0.003939305
34	rs2176040	G	A	G	A	-0.0404423	0.0095	0.646743	0.6378	FALSE	FALSE	FALSE	ieu-a-1128	2	227092802	0.0117	127442	0.4176	ER- Breast cancer (Combined Oncoarray; iCOGS; GWAS meta analysis) || id:ieu-a-1128	ER- Breast cancer (Combined Oncoarray; iCOGS; GWAS meta analysis)	ER- Breast cancer (Combined Oncoarray; iCOGS; GWAS meta analysis) || ||	TRUE	igd	0.00384959	1.80E-28	exposure	TRUE	reported	myj2qd	textfile	2	TRUE	110.3678895	0.00074735
35	rs2245221	A	G	A	G	0.030923	0.003	0.558967	0.5723	FALSE	FALSE	FALSE	ieu-a-1128	8	116624879	0.0115	127442	0.7953	ER- Breast cancer (Combined Oncoarray; iCOGS; GWAS meta analysis) || id:ieu-a-1128	ER- Breast cancer (Combined Oncoarray; iCOGS; GWAS meta analysis)	ER- Breast cancer (Combined Oncoarray; iCOGS; GWAS meta analysis) || ||	TRUE	igd	0.00373996	1.50E-15	exposure	TRUE	reported	myj2qd	textfile	2	TRUE	68.36429291	0.000471466
36	rs2280723	T	C	T	C	-0.0245302	-0.0074	0.414506	0.4045	FALSE	FALSE	FALSE	ieu-a-1128	7	1057500	0.0115	127442	0.5199	ER- Breast cancer (Combined Oncoarray; iCOGS; GWAS meta analysis) || id:ieu-a-1128	ER- Breast cancer (Combined Oncoarray; iCOGS; GWAS meta analysis)	ER- Breast cancer (Combined Oncoarray; iCOGS; GWAS meta analysis) || ||	TRUE	igd	0.00376097	8.80E-11	exposure	TRUE	reported	myj2qd	textfile	2	TRUE	42.54048528	0.000292069
37	rs2292318	T	C	T	C	0.035529	0.0268	0.121138	0.1331	FALSE	FALSE	FALSE	ieu-a-1128	16	67985706	0.0168	127442	0.1115	ER- Breast cancer (Combined Oncoarray; iCOGS; GWAS meta analysis) || id:ieu-a-1128	ER- Breast cancer (Combined Oncoarray; iCOGS; GWAS meta analysis)	ER- Breast cancer (Combined Oncoarray; iCOGS; GWAS meta analysis) || ||	TRUE	igd	0.00563381	1.60E-10	exposure	TRUE	reported	myj2qd	textfile	2	TRUE	39.77054801	0.00026878
38	rs2298428	T	C	T	C	-0.0359541	3.00E-04	0.182554	0.191	FALSE	FALSE	FALSE	ieu-a-1128	22	21982892	0.0147	127442	0.9846	ER- Breast cancer (Combined Oncoarray; iCOGS; GWAS meta analysis) || id:ieu-a-1128	ER- Breast cancer (Combined Oncoarray; iCOGS; GWAS meta analysis)	ER- Breast cancer (Combined Oncoarray; iCOGS; GWAS meta analysis) || ||	TRUE	igd	0.00478107	5.20E-15	exposure	TRUE	reported	myj2qd	textfile	2	TRUE	56.55182692	0.000385813
39	rs2307111	C	T	C	T	0.0246146	0.0247	0.396609	0.4033	FALSE	FALSE	FALSE	ieu-a-1128	5	75003678	0.0115	127442	0.0318897	ER- Breast cancer (Combined Oncoarray; iCOGS; GWAS meta analysis) || id:ieu-a-1128	ER- Breast cancer (Combined Oncoarray; iCOGS; GWAS meta analysis)	ER- Breast cancer (Combined Oncoarray; iCOGS; GWAS meta analysis) || ||	TRUE	igd	0.00377575	1.30E-10	exposure	TRUE	reported	myj2qd	textfile	2	TRUE	42.49903835	0.000289986
40	rs2494748	T	C	T	C	-0.0201061	0.0023	0.616244	0.614	FALSE	FALSE	FALSE	ieu-a-1128	14	105258892	0.0121	127442	0.8525	ER- Breast cancer (Combined Oncoarray; iCOGS; GWAS meta analysis) || id:ieu-a-1128	ER- Breast cancer (Combined Oncoarray; iCOGS; GWAS meta analysis)	ER- Breast cancer (Combined Oncoarray; iCOGS; GWAS meta analysis) || ||	TRUE	igd	0.00380172	1.50E-08	exposure	TRUE	reported	myj2qd	textfile	2	TRUE	27.97019031	0.000191202
41	rs2642438	G	A	G	A	0.0359384	-0.0193	0.703836	0.7128	FALSE	FALSE	FALSE	ieu-a-1128	1	220970028	0.0128	127442	0.1335	ER- Breast cancer (Combined Oncoarray; iCOGS; GWAS meta analysis) || id:ieu-a-1128	ER- Breast cancer (Combined Oncoarray; iCOGS; GWAS meta analysis)	ER- Breast cancer (Combined Oncoarray; iCOGS; GWAS meta analysis) || ||	TRUE	igd	0.00403976	7.70E-20	exposure	TRUE	reported	myj2qd	textfile	2	TRUE	79.14187714	0.000538457
42	rs267738	G	T	G	T	0.0271507	0.0367	0.219647	0.2085	FALSE	FALSE	FALSE	ieu-a-1128	1	150940625	0.0138	127442	0.00762904	ER- Breast cancer (Combined Oncoarray; iCOGS; GWAS meta analysis) || id:ieu-a-1128	ER- Breast cancer (Combined Oncoarray; iCOGS; GWAS meta analysis)	ER- Breast cancer (Combined Oncoarray; iCOGS; GWAS meta analysis) || ||	TRUE	igd	0.00445115	1.70E-10	exposure	TRUE	reported	myj2qd	textfile	2	TRUE	37.20639585	0.000252702
43	rs27190	G	C	G	C	-0.0262588	-8.00E-04	0.593827	0.5949	FALSE	TRUE	FALSE	ieu-a-1128	16	57118208	0.0127	127442	0.9469	ER- Breast cancer (Combined Oncoarray; iCOGS; GWAS meta analysis) || id:ieu-a-1128	ER- Breast cancer (Combined Oncoarray; iCOGS; GWAS meta analysis)	ER- Breast cancer (Combined Oncoarray; iCOGS; GWAS meta analysis) || ||	TRUE	igd	0.00375212	6.80E-13	exposure	TRUE	reported	myj2qd	textfile	2	TRUE	48.977466	0.000332622
44	rs2740488	C	A	C	A	-0.0440108	-0.0452	0.265313	0.2634	FALSE	FALSE	FALSE	ieu-a-1128	9	107661742	0.0129	127442	0.000457099	ER- Breast cancer (Combined Oncoarray; iCOGS; GWAS meta analysis) || id:ieu-a-1128	ER- Breast cancer (Combined Oncoarray; iCOGS; GWAS meta analysis)	ER- Breast cancer (Combined Oncoarray; iCOGS; GWAS meta analysis) || ||	TRUE	igd	0.00419055	5.50E-27	exposure	TRUE	reported	myj2qd	textfile	2	TRUE	110.3002438	0.000755109
[truncated: 17,583 more rows]
