# Supplementary material for: Identification of circulating metabolites linked to the risk of breast cancer: a mendelian randomization study
Source: Front Pharmacol. 2024 Sep 11;15:1442723. doi: 10.3389/fphar.2024.1442723 (PMC11422656; doi:10.3389/fphar.2024.1442723)
Supplement: Supplementary file 8 [file DataSheet1.CSV]

Supplementary Table 7: IVW (multiplicative random effects) for analysis the final results of ER+ Breast cancer
Type	annotation	id.exposure	id.outcome	outcome	exposure	method	nsnp	b	se	pval	lo_ci	up_ci	or	or_lci95	or_uci95
met-d-Acetate	Acetate	onMnym	ieu-a-1127	ER+ Breast cancer (Combined Oncoarray; iCOGS; GWAS meta analysis) || id:ieu-a-1127	exposure	Inverse variance weighted (multiplicative random effects)	8	0.173093248	0.079798839	0.030073584	0.016687524	0.329498971	1.188976969	1.016827538	1.390271388
met-d-HDL_C	HDL cholesterol	PS9sSZ	ieu-a-1127	ER+ Breast cancer (Combined Oncoarray; iCOGS; GWAS meta analysis) || id:ieu-a-1127	exposure	Inverse variance weighted (multiplicative random effects)	105	0.089498005	0.023820721	0.00017186	0.042809392	0.136186618	1.093625151	1.04373893	1.145895718
met-d-HDL_CE	Cholesteryl esters in HDL	62wOMg	ieu-a-1127	ER+ Breast cancer (Combined Oncoarray; iCOGS; GWAS meta analysis) || id:ieu-a-1127	exposure	Inverse variance weighted (multiplicative random effects)	112	0.079853092	0.0245195	0.001127084	0.031794872	0.127911312	1.083127936	1.032305728	1.136452208
met-d-HDL_FC	Free cholesterol in HDL	ET0XMn	ieu-a-1127	ER+ Breast cancer (Combined Oncoarray; iCOGS; GWAS meta analysis) || id:ieu-a-1127	exposure	Inverse variance weighted (multiplicative random effects)	97	0.067253172	0.023958168	0.004998843	0.020295163	0.11421118	1.069566228	1.02050251	1.12098883
met-d-HDL_L	Total lipids in HDL	wTHwRC	ieu-a-1127	ER+ Breast cancer (Combined Oncoarray; iCOGS; GWAS meta analysis) || id:ieu-a-1127	exposure	Inverse variance weighted (multiplicative random effects)	91	0.062425143	0.026499343	0.018486636	0.010486432	0.114363855	1.064414777	1.010541607	1.12115999
met-d-HDL_PL	Phospholipids in HDL	slxGp8	ieu-a-1127	ER+ Breast cancer (Combined Oncoarray; iCOGS; GWAS meta analysis) || id:ieu-a-1127	exposure	Inverse variance weighted (multiplicative random effects)	82	0.064317119	0.028430132	0.023679673	0.008594061	0.120040177	1.06643053	1.008631096	1.127542152
met-d-HDL_size	Average diameter for HDL particles	HBhNr7	ieu-a-1127	ER+ Breast cancer (Combined Oncoarray; iCOGS; GWAS meta analysis) || id:ieu-a-1127	exposure	Inverse variance weighted (multiplicative random effects)	134	0.06151529	0.022498558	0.006253432	0.017418115	0.105612464	1.063446756	1.017570695	1.111391089
met-d-L_LDL_C	Cholesterol in large LDL	muiZEx	ieu-a-1127	ER+ Breast cancer (Combined Oncoarray; iCOGS; GWAS meta analysis) || id:ieu-a-1127	exposure	Inverse variance weighted (multiplicative random effects)	129	0.074354197	0.022887329	0.001159313	0.029495033	0.119213361	1.077188275	1.029934319	1.126610268
met-d-L_LDL_C_pct	Cholesterol to total lipids ratio in large LDL	Lw9log	ieu-a-1127	ER+ Breast cancer (Combined Oncoarray; iCOGS; GWAS meta analysis) || id:ieu-a-1127	exposure	Inverse variance weighted (multiplicative random effects)	133	0.076744952	0.022953604	0.000827342	0.031755888	0.121734016	1.079766649	1.032265486	1.129453646
met-d-L_LDL_CE	Cholesteryl esters in large LDL	WCtfa0	ieu-a-1127	ER+ Breast cancer (Combined Oncoarray; iCOGS; GWAS meta analysis) || id:ieu-a-1127	exposure	Inverse variance weighted (multiplicative random effects)	127	0.052824917	0.020423058	0.009694685	0.012795723	0.092854112	1.054245049	1.012877938	1.09730164
met-d-L_LDL_CE_pct	Cholesteryl esters to total lipids ratio in large LDL	Avf3hl	ieu-a-1127	ER+ Breast cancer (Combined Oncoarray; iCOGS; GWAS meta analysis) || id:ieu-a-1127	exposure	Inverse variance weighted (multiplicative random effects)	98	0.073230505	0.027272193	0.007249267	0.019777008	0.126684003	1.075978527	1.019973868	1.135058286
met-d-L_LDL_FC	Free cholesterol in large LDL	Lit3lO	ieu-a-1127	ER+ Breast cancer (Combined Oncoarray; iCOGS; GWAS meta analysis) || id:ieu-a-1127	exposure	Inverse variance weighted (multiplicative random effects)	126	0.072522787	0.022076577	0.001019622	0.029252696	0.115792878	1.075217306	1.029684759	1.122763299
met-d-L_LDL_L	Total lipids in large LDL	Jv6foV	ieu-a-1127	ER+ Breast cancer (Combined Oncoarray; iCOGS; GWAS meta analysis) || id:ieu-a-1127	exposure	Inverse variance weighted (multiplicative random effects)	130	0.069626403	0.022417141	0.001896721	0.025688808	0.113563999	1.07210757	1.026021609	1.120263582
met-d-L_LDL_P	Concentration of large LDL particles	SULclm	ieu-a-1127	ER+ Breast cancer (Combined Oncoarray; iCOGS; GWAS meta analysis) || id:ieu-a-1127	exposure	Inverse variance weighted (multiplicative random effects)	131	0.072197558	0.022643658	0.001430512	0.027815988	0.116579128	1.074867672	1.028206465	1.123646419
met-d-L_LDL_PL	Phospholipids in large LDL	fFkiS5	ieu-a-1127	ER+ Breast cancer (Combined Oncoarray; iCOGS; GWAS meta analysis) || id:ieu-a-1127	exposure	Inverse variance weighted (multiplicative random effects)	115	0.082069318	0.024323245	0.000740546	0.034395759	0.129742878	1.085531055	1.034994134	1.138535603
met-d-L_LDL_PL_pct	Phospholipids to total lipids ratio in large LDL	tVRaQ2	ieu-a-1127	ER+ Breast cancer (Combined Oncoarray; iCOGS; GWAS meta analysis) || id:ieu-a-1127	exposure	Inverse variance weighted (multiplicative random effects)	80	-0.064694124	0.03275543	0.0482607	-0.128894767	-0.000493481	0.937354134	0.879066467	0.99950664
met-d-L_LDL_TG_pct	Triglycerides to total lipids ratio in large LDL	FGlais	ieu-a-1127	ER+ Breast cancer (Combined Oncoarray; iCOGS; GWAS meta analysis) || id:ieu-a-1127	exposure	Inverse variance weighted (multiplicative random effects)	98	-0.07942129	0.026190039	0.002425372	-0.130753765	-0.028088814	0.923650718	0.877433802	0.972302009
met-d-LA	Linoleic acid	ROHux4	ieu-a-1127	ER+ Breast cancer (Combined Oncoarray; iCOGS; GWAS meta analysis) || id:ieu-a-1127	exposure	Inverse variance weighted (multiplicative random effects)	81	-0.094201445	0.024953462	0.000159953	-0.143110231	-0.045292658	0.910099409	0.866658531	0.955717742
met-d-LA_pct	Ratio of linoleic acid to total fatty acids	bRWEAB	ieu-a-1127	ER+ Breast cancer (Combined Oncoarray; iCOGS; GWAS meta analysis) || id:ieu-a-1127	exposure	Inverse variance weighted (multiplicative random effects)	84	-0.061721414	0.030082019	0.040191926	-0.120682172	-0.002760656	0.940144762	0.886315611	0.997243151
met-d-LDL_CE	Cholesteryl esters in LDL	DX6Fcd	ieu-a-1127	ER+ Breast cancer (Combined Oncoarray; iCOGS; GWAS meta analysis) || id:ieu-a-1127	exposure	Inverse variance weighted (multiplicative random effects)	86	-0.08753413	0.025399512	0.000568336	-0.137317173	-0.037751088	0.916187601	0.871693705	0.962952602
met-d-LDL_L	Total lipids in LDL	uLReBT	ieu-a-1127	ER+ Breast cancer (Combined Oncoarray; iCOGS; GWAS meta analysis) || id:ieu-a-1127	exposure	Inverse variance weighted (multiplicative random effects)	84	-0.090285615	0.026945343	0.000806092	-0.143098488	-0.037472743	0.91367019	0.866668708	0.963220672
met-d-LDL_P	Concentration of LDL particles	ADhUjL	ieu-a-1127	ER+ Breast cancer (Combined Oncoarray; iCOGS; GWAS meta analysis) || id:ieu-a-1127	exposure	Inverse variance weighted (multiplicative random effects)	81	-0.085752061	0.025758844	0.000871478	-0.136239395	-0.035264728	0.917821766	0.872633703	0.965349827
met-d-LDL_PL	Phospholipids in LDL	wiXD9M	ieu-a-1127	ER+ Breast cancer (Combined Oncoarray; iCOGS; GWAS meta analysis) || id:ieu-a-1127	exposure	Inverse variance weighted (multiplicative random effects)	86	-0.083183498	0.025208372	0.000967413	-0.132591907	-0.03377509	0.92018228	0.875822436	0.966788921
met-d-LDL_size	Average diameter for LDL particles	GYY1i4	ieu-a-1127	ER+ Breast cancer (Combined Oncoarray; iCOGS; GWAS meta analysis) || id:ieu-a-1127	exposure	Inverse variance weighted (multiplicative random effects)	95	-0.053737408	0.025959612	0.038448694	-0.104618247	-0.002856569	0.947680927	0.90066829	0.997147507
met-d-LDL_TG	Triglycerides in LDL	yVWVFE	ieu-a-1127	ER+ Breast cancer (Combined Oncoarray; iCOGS; GWAS meta analysis) || id:ieu-a-1127	exposure	Inverse variance weighted (multiplicative random effects)	88	-0.077055947	0.027919179	0.005780761	-0.131777537	-0.022334357	0.925838054	0.87653597	0.977913208
met-d-M_HDL_C	Cholesterol in medium HDL	hHxuzC	ieu-a-1127	ER+ Breast cancer (Combined Oncoarray; iCOGS; GWAS meta analysis) || id:ieu-a-1127	exposure	Inverse variance weighted (multiplicative random effects)	79	-0.069626457	0.0269895	0.009886875	-0.122525877	-0.016727036	0.932742174	0.884683012	0.983412084
met-d-M_HDL_CE	Cholesteryl esters in medium HDL	x98yfH	ieu-a-1127	ER+ Breast cancer (Combined Oncoarray; iCOGS; GWAS meta analysis) || id:ieu-a-1127	exposure	Inverse variance weighted (multiplicative random effects)	97	0.067167693	0.027374062	0.014139552	0.013514531	0.120820855	1.069474806	1.013606265	1.128422743
met-d-M_HDL_CE_pct	Cholesteryl esters to total lipids ratio in medium HDL	7GJ8Cd	ieu-a-1127	ER+ Breast cancer (Combined Oncoarray; iCOGS; GWAS meta analysis) || id:ieu-a-1127	exposure	Inverse variance weighted (multiplicative random effects)	97	0.066423078	0.027668966	0.016366668	0.012191905	0.120654251	1.068678756	1.012266529	1.128234759
met-d-M_HDL_FC	Free cholesterol in medium HDL	JuhItf	ieu-a-1127	ER+ Breast cancer (Combined Oncoarray; iCOGS; GWAS meta analysis) || id:ieu-a-1127	exposure	Inverse variance weighted (multiplicative random effects)	87	0.062459483	0.028760656	0.029878384	0.006088598	0.118830368	1.06445133	1.006107171	1.126178866
met-d-M_HDL_FC_pct	Free cholesterol to total lipids ratio in medium HDL	nljYKp	ieu-a-1127	ER+ Breast cancer (Combined Oncoarray; iCOGS; GWAS meta analysis) || id:ieu-a-1127	exposure	Inverse variance weighted (multiplicative random effects)	105	0.059349816	0.02733784	0.02993293	0.005767649	0.112931983	1.061146382	1.005784314	1.119555782
met-d-M_HDL_L	Total lipids in medium HDL	1Tmye7	ieu-a-1127	ER+ Breast cancer (Combined Oncoarray; iCOGS; GWAS meta analysis) || id:ieu-a-1127	exposure	Inverse variance weighted (multiplicative random effects)	87	0.06190438	0.028363777	0.029071517	0.006311377	0.117497383	1.063860614	1.006331336	1.124678687
met-d-M_HDL_P	Concentration of medium HDL particles	YFLTNf	ieu-a-1127	ER+ Breast cancer (Combined Oncoarray; iCOGS; GWAS meta analysis) || id:ieu-a-1127	exposure	Inverse variance weighted (multiplicative random effects)	116	0.077608893	0.023290058	0.000861389	0.03196038	0.123257406	1.080699907	1.032476598	1.131175555
met-d-M_LDL_C_pct	Cholesterol to total lipids ratio in medium LDL	rCxiGi	ieu-a-1127	ER+ Breast cancer (Combined Oncoarray; iCOGS; GWAS meta analysis) || id:ieu-a-1127	exposure	Inverse variance weighted (multiplicative random effects)	99	-0.060366199	0.025775205	0.019179382	-0.110885602	-0.009846797	0.941419723	0.895041134	0.990201524
met-d-M_VLDL_C	Cholesterol in medium VLDL	ywSf3G	ieu-a-1127	ER+ Breast cancer (Combined Oncoarray; iCOGS; GWAS meta analysis) || id:ieu-a-1127	exposure	Inverse variance weighted (multiplicative random effects)	89	-0.054693491	0.02412568	0.023388774	-0.101979824	-0.007407157	0.946775299	0.903047771	0.992620208
met-d-M_VLDL_FC	Free cholesterol in medium VLDL	SpwaTR	ieu-a-1127	ER+ Breast cancer (Combined Oncoarray; iCOGS; GWAS meta analysis) || id:ieu-a-1127	exposure	Inverse variance weighted (multiplicative random effects)	104	0.069352382	0.025380887	0.006286238	0.019605843	0.119098921	1.07181383	1.0197993	1.126481345
met-d-M_VLDL_FC_pct	Free cholesterol to total lipids ratio in medium VLDL	a8B1F2	ieu-a-1127	ER+ Breast cancer (Combined Oncoarray; iCOGS; GWAS meta analysis) || id:ieu-a-1127	exposure	Inverse variance weighted (multiplicative random effects)	99	0.081115566	0.027537647	0.003223035	0.027141778	0.135089355	1.084496221	1.027513471	1.144639059
met-d-M_VLDL_P	Concentration of medium VLDL particles	Xwd2HC	ieu-a-1127	ER+ Breast cancer (Combined Oncoarray; iCOGS; GWAS meta analysis) || id:ieu-a-1127	exposure	Inverse variance weighted (multiplicative random effects)	84	0.066330997	0.027647062	0.016430666	0.012142757	0.120519238	1.068580356	1.012216779	1.128082443
met-d-M_VLDL_PL	Phospholipids in medium VLDL	XIvXmH	ieu-a-1127	ER+ Breast cancer (Combined Oncoarray; iCOGS; GWAS meta analysis) || id:ieu-a-1127	exposure	Inverse variance weighted (multiplicative random effects)	77	-0.061311049	0.030931741	0.047463549	-0.121937262	-0.000684836	0.940530643	0.885203903	0.999315399
met-d-MUFA	Monounsaturated fatty acids	g5IQH5	ieu-a-1127	ER+ Breast cancer (Combined Oncoarray; iCOGS; GWAS meta analysis) || id:ieu-a-1127	exposure	Inverse variance weighted (multiplicative random effects)	82	-0.091926978	0.025142729	0.000255976	-0.141206726	-0.042647229	0.912171756	0.868309791	0.958249373
met-d-MUFA_pct	Ratio of monounsaturated fatty acids to total fatty acids	QWP8EY	ieu-a-1127	ER+ Breast cancer (Combined Oncoarray; iCOGS; GWAS meta analysis) || id:ieu-a-1127	exposure	Inverse variance weighted (multiplicative random effects)	93	-0.075101061	0.027449832	0.006220258	-0.128902732	-0.021299391	0.927649732	0.879059466	0.978925839
met-d-Omega_6_pct	Ratio of omega-6 fatty acids to total fatty acids	AHLk3j	ieu-a-1127	ER+ Breast cancer (Combined Oncoarray; iCOGS; GWAS meta analysis) || id:ieu-a-1127	exposure	Inverse variance weighted (multiplicative random effects)	56	0.087011014	0.034880781	0.01261255	0.018644683	0.155377345	1.090908695	1.018819581	1.168098654
met-d-S_HDL_PL	Phospholipids in small HDL	WTW3cb	ieu-a-1127	ER+ Breast cancer (Combined Oncoarray; iCOGS; GWAS meta analysis) || id:ieu-a-1127	exposure	Inverse variance weighted (multiplicative random effects)	98	0.041289656	0.019493644	0.034165872	0.003082113	0.079497199	1.042153928	1.003086867	1.082742526
met-d-S_LDL_C	Cholesterol in small LDL	806o7B	ieu-a-1127	ER+ Breast cancer (Combined Oncoarray; iCOGS; GWAS meta analysis) || id:ieu-a-1127	exposure	Inverse variance weighted (multiplicative random effects)	70	0.059287703	0.026143686	0.023343612	0.008046078	0.110529328	1.061080473	1.008078535	1.116869104
met-d-S_LDL_C_pct	Cholesterol to total lipids ratio in small LDL	dAxPK6	ieu-a-1127	ER+ Breast cancer (Combined Oncoarray; iCOGS; GWAS meta analysis) || id:ieu-a-1127	exposure	Inverse variance weighted (multiplicative random effects)	91	-0.07987629	0.028388006	0.004896977	-0.135516783	-0.024235798	0.923230552	0.873264507	0.97605553
met-d-S_LDL_FC	Free cholesterol in small LDL	ur2V6E	ieu-a-1127	ER+ Breast cancer (Combined Oncoarray; iCOGS; GWAS meta analysis) || id:ieu-a-1127	exposure	Inverse variance weighted (multiplicative random effects)	61	-0.060865726	0.026375754	0.021019206	-0.112562204	-0.009169249	0.940949576	0.893541764	0.99087266
met-d-S_LDL_TG	Triglycerides in small LDL	ZFQRwM	ieu-a-1127	ER+ Breast cancer (Combined Oncoarray; iCOGS; GWAS meta analysis) || id:ieu-a-1127	exposure	Inverse variance weighted (multiplicative random effects)	67	-0.050949803	0.024105174	0.034545517	-0.098195944	-0.003703663	0.950326373	0.906471269	0.996303188
met-d-S_VLDL_C	Cholesterol in small VLDL	lcFbVK	ieu-a-1127	ER+ Breast cancer (Combined Oncoarray; iCOGS; GWAS meta analysis) || id:ieu-a-1127	exposure	Inverse variance weighted (multiplicative random effects)	65	0.056575136	0.025289083	0.025277405	0.007008534	0.106141738	1.058206121	1.007033151	1.111979475
met-d-S_VLDL_C_pct	Cholesterol to total lipids ratio in small VLDL	WIkCCx	ieu-a-1127	ER+ Breast cancer (Combined Oncoarray; iCOGS; GWAS meta analysis) || id:ieu-a-1127	exposure	Inverse variance weighted (multiplicative random effects)	82	-0.064982068	0.024729221	0.008595312	-0.113451342	-0.016512795	0.937084267	0.892747635	0.983622794
met-d-S_VLDL_PL_pct	Phospholipids to total lipids ratio in small VLDL	gDoGrO	ieu-a-1127	ER+ Breast cancer (Combined Oncoarray; iCOGS; GWAS meta analysis) || id:ieu-a-1127	exposure	Inverse variance weighted (multiplicative random effects)	92	-0.059976192	0.026832454	0.025403508	-0.112567801	-0.007384583	0.941786955	0.893536762	0.992642616
met-d-S_VLDL_TG	Triglycerides in small VLDL	5aTvtv	ieu-a-1127	ER+ Breast cancer (Combined Oncoarray; iCOGS; GWAS meta analysis) || id:ieu-a-1127	exposure	Inverse variance weighted (multiplicative random effects)	91	-0.060141245	0.027632709	0.029521533	-0.114301355	-0.005981135	0.941631523	0.89198911	0.994036716
met-d-SFA_pct	Ratio of saturated fatty acids to total fatty acids	cNiaur	ieu-a-1127	ER+ Breast cancer (Combined Oncoarray; iCOGS; GWAS meta analysis) || id:ieu-a-1127	exposure	Inverse variance weighted (multiplicative random effects)	95	-0.068611033	0.026186817	0.008791427	-0.119937193	-0.017284873	0.933689784	0.886976143	0.982863654
met-d-TG_by_PG	Ratio of triglycerides to phosphoglycerides	5elnt0	ieu-a-1127	ER+ Breast cancer (Combined Oncoarray; iCOGS; GWAS meta analysis) || id:ieu-a-1127	exposure	Inverse variance weighted (multiplicative random effects)	110	-0.059795516	0.028578501	0.036409439	-0.115809377	-0.003781654	0.941957129	0.890644984	0.996225487
met-d-Total_TG	Total triglycerides	zyueG2	ieu-a-1127	ER+ Breast cancer (Combined Oncoarray; iCOGS; GWAS meta analysis) || id:ieu-a-1127	exposure	Inverse variance weighted (multiplicative random effects)	84	-0.084666903	0.024544975	0.000561709	-0.132775053	-0.036558752	0.918818289	0.875662047	0.964101449
met-d-VLDL_L	Total lipids in VLDL	yiwnSV	ieu-a-1127	ER+ Breast cancer (Combined Oncoarray; iCOGS; GWAS meta analysis) || id:ieu-a-1127	exposure	Inverse variance weighted (multiplicative random effects)	86	-0.087011033	0.027717751	0.001694208	-0.141337825	-0.032684242	0.916666982	0.868195964	0.967844116
met-d-VLDL_PL	Phospholipids in VLDL	WVyBu2	ieu-a-1127	ER+ Breast cancer (Combined Oncoarray; iCOGS; GWAS meta analysis) || id:ieu-a-1127	exposure	Inverse variance weighted (multiplicative random effects)	86	-0.071846993	0.027584851	0.009198653	-0.125913301	-0.017780685	0.930673284	0.881691285	0.982376458
met-d-VLDL_size	Average diameter for VLDL particles	RZzreg	ieu-a-1127	ER+ Breast cancer (Combined Oncoarray; iCOGS; GWAS meta analysis) || id:ieu-a-1127	exposure	Inverse variance weighted (multiplicative random effects)	99	-0.061412667	0.026303417	0.019554968	-0.112967365	-0.009857969	0.940435073	0.893179809	0.990190462
met-d-VLDL_TG	Triglycerides in VLDL	P3jihY	ieu-a-1127	ER+ Breast cancer (Combined Oncoarray; iCOGS; GWAS meta analysis) || id:ieu-a-1127	exposure	Inverse variance weighted (multiplicative random effects)	90	-0.075892355	0.026984829	0.004917205	-0.128782619	-0.02300209	0.926915979	0.879165058	0.977260441
met-d-XL_HDL_C	Cholesterol in very large HDL	YYxCVP	ieu-a-1127	ER+ Breast cancer (Combined Oncoarray; iCOGS; GWAS meta analysis) || id:ieu-a-1127	exposure	Inverse variance weighted (multiplicative random effects)	122	0.059644245	0.023564946	0.011371903	0.013456952	0.105831538	1.06145886	1.013547904	1.111634593
met-d-XL_HDL_C_pct	Cholesterol to total lipids ratio in very large HDL	7n0Aw7	ieu-a-1127	ER+ Breast cancer (Combined Oncoarray; iCOGS; GWAS meta analysis) || id:ieu-a-1127	exposure	Inverse variance weighted (multiplicative random effects)	124	0.063842213	0.024016927	0.007855521	0.016769036	0.110915391	1.065924197	1.016910425	1.117300369
met-d-XL_HDL_FC_pct	Free cholesterol to total lipids ratio in very large HDL	Op0M1S	ieu-a-1127	ER+ Breast cancer (Combined Oncoarray; iCOGS; GWAS meta analysis) || id:ieu-a-1127	exposure	Inverse variance weighted (multiplicative random effects)	109	-0.081557584	0.021112838	0.000112031	-0.122938747	-0.040176422	0.921679634	0.884317828	0.96061995
met-d-XL_HDL_L	Total lipids in very large HDL	xKjit1	ieu-a-1127	ER+ Breast cancer (Combined Oncoarray; iCOGS; GWAS meta analysis) || id:ieu-a-1127	exposure	Inverse variance weighted (multiplicative random effects)	113	0.058101635	0.025112512	0.020686774	0.008881111	0.107322159	1.059822705	1.008920665	1.113292854
met-d-XL_HDL_PL	Phospholipids in very large HDL	84OjA5	ieu-a-1127	ER+ Breast cancer (Combined Oncoarray; iCOGS; GWAS meta analysis) || id:ieu-a-1127	exposure	Inverse variance weighted (multiplicative random effects)	108	0.06574551	0.025077594	0.008749669	0.016593425	0.114897594	1.067954898	1.016731861	1.121758557
met-d-XL_HDL_PL_pct	Phospholipids to total lipids ratio in very large HDL	yinEEB	ieu-a-1127	ER+ Breast cancer (Combined Oncoarray; iCOGS; GWAS meta analysis) || id:ieu-a-1127	exposure	Inverse variance weighted (multiplicative random effects)	89	0.060091904	0.026281794	0.022228175	0.008579589	0.111604219	1.061934138	1.008616499	1.118070263
met-d-XL_HDL_TG_pct	Triglycerides to total lipids ratio in very large HDL	uE6IOG	ieu-a-1127	ER+ Breast cancer (Combined Oncoarray; iCOGS; GWAS meta analysis) || id:ieu-a-1127	exposure	Inverse variance weighted (multiplicative random effects)	91	-0.100876995	0.027476049	0.000241176	-0.154730051	-0.04702394	0.904044228	0.856646397	0.954064557
met-d-XL_VLDL_C	Cholesterol in very large VLDL	RAhj0m	ieu-a-1127	ER+ Breast cancer (Combined Oncoarray; iCOGS; GWAS meta analysis) || id:ieu-a-1127	exposure	Inverse variance weighted (multiplicative random effects)	85	-0.086711144	0.026552382	0.00109208	-0.138753812	-0.034668475	0.916941922	0.870442294	0.965925592
met-d-XL_VLDL_C_pct	Cholesterol to total lipids ratio in very large VLDL	lVjhl8	ieu-a-1127	ER+ Breast cancer (Combined Oncoarray; iCOGS; GWAS meta analysis) || id:ieu-a-1127	exposure	Inverse variance weighted (multiplicative random effects)	86	-0.072566965	0.028087893	0.009778435	-0.127619235	-0.017514695	0.930003467	0.88018846	0.982637796
met-d-XL_VLDL_FC	Free cholesterol in very large VLDL	bpiCHR	ieu-a-1127	ER+ Breast cancer (Combined Oncoarray; iCOGS; GWAS meta analysis) || id:ieu-a-1127	exposure	Inverse variance weighted (multiplicative random effects)	80	-0.080629589	0.02648358	0.002330578	-0.132537405	-0.028721773	0.922535346	0.875870171	0.971686777
met-d-XL_VLDL_L	Total lipids in very large VLDL	Qf17MK	ieu-a-1127	ER+ Breast cancer (Combined Oncoarray; iCOGS; GWAS meta analysis) || id:ieu-a-1127	exposure	Inverse variance weighted (multiplicative random effects)	84	-0.082773409	0.02536275	0.001100134	-0.132484398	-0.03306242	0.920559714	0.8759166	0.967478168
met-d-XL_VLDL_P	Concentration of very large VLDL particles	iApQ3U	ieu-a-1127	ER+ Breast cancer (Combined Oncoarray; iCOGS; GWAS meta analysis) || id:ieu-a-1127	exposure	Inverse variance weighted (multiplicative random effects)	85	-0.083726465	0.025043818	0.000828185	-0.132812349	-0.034640581	0.919682787	0.87562939	0.965952536
met-d-XL_VLDL_PL	Phospholipids in very large VLDL	zXrpRJ	ieu-a-1127	ER+ Breast cancer (Combined Oncoarray; iCOGS; GWAS meta analysis) || id:ieu-a-1127	exposure	Inverse variance weighted (multiplicative random effects)	81	-0.08602182	0.025625108	0.000788116	-0.136247031	-0.035796609	0.917574209	0.87262704	0.964836512
met-d-XL_VLDL_TG	Triglycerides in very large VLDL	rZWJPn	ieu-a-1127	ER+ Breast cancer (Combined Oncoarray; iCOGS; GWAS meta analysis) || id:ieu-a-1127	exposure	Inverse variance weighted (multiplicative random effects)	93	-0.06535073	0.027021888	0.015587349	-0.118313629	-0.01238783	0.936738864	0.888417375	0.987688583
met-d-XS_VLDL_CE	Cholesteryl esters in very small VLDL	yD6zCb	ieu-a-1127	ER+ Breast cancer (Combined Oncoarray; iCOGS; GWAS meta analysis) || id:ieu-a-1127	exposure	Inverse variance weighted (multiplicative random effects)	100	0.046462023	0.022942786	0.04285447	0.001494162	0.091429884	1.047558295	1.001495279	1.095739945
met-d-XS_VLDL_CE_pct	Cholesteryl esters to total lipids ratio in very small VLDL	WDDxEq	ieu-a-1127	ER+ Breast cancer (Combined Oncoarray; iCOGS; GWAS meta analysis) || id:ieu-a-1127	exposure	Inverse variance weighted (multiplicative random effects)	96	0.049761157	0.02309613	0.031199133	0.004492742	0.095029572	1.051020038	1.00450285	1.099691375
met-d-XS_VLDL_TG_pct	Triglycerides to total lipids ratio in very small VLDL	DE8Yz5	ieu-a-1127	ER+ Breast cancer (Combined Oncoarray; iCOGS; GWAS meta analysis) || id:ieu-a-1127	exposure	Inverse variance weighted (multiplicative random effects)	99	-0.057806936	0.023844915	0.015338446	-0.10454297	-0.011070903	0.943832149	0.900736092	0.988990154
met-d-XXL_VLDL_C	Cholesterol in chylomicrons and extremely large VLDL	U4t55n	ieu-a-1127	ER+ Breast cancer (Combined Oncoarray; iCOGS; GWAS meta analysis) || id:ieu-a-1127	exposure	Inverse variance weighted (multiplicative random effects)	85	-0.059767589	0.026927793	0.026449315	-0.112546063	-0.006989115	0.941983436	0.893556187	0.993035253
met-d-XXL_VLDL_C_pct	Cholesterol to total lipids ratio in chylomicrons and extremely large VLDL	az2QQU	ieu-a-1127	ER+ Breast cancer (Combined Oncoarray; iCOGS; GWAS meta analysis) || id:ieu-a-1127	exposure	Inverse variance weighted (multiplicative random effects)	87	-0.059614673	0.025892109	0.021311144	-0.110363207	-0.008866139	0.942127491	0.895508822	0.99117305
met-d-XXL_VLDL_FC	Free cholesterol in chylomicrons and extremely large VLDL	KlRWi3	ieu-a-1127	ER+ Breast cancer (Combined Oncoarray; iCOGS; GWAS meta analysis) || id:ieu-a-1127	exposure	Inverse variance weighted (multiplicative random effects)	85	-0.055423337	0.02808008	0.048409045	-0.110460294	-0.000386381	0.94608455	0.895421883	0.999613694
met-d-XXL_VLDL_PL	Phospholipids in chylomicrons and extremely large VLDL	85lHdR	ieu-a-1127	ER+ Breast cancer (Combined Oncoarray; iCOGS; GWAS meta analysis) || id:ieu-a-1127	exposure	Inverse variance weighted (multiplicative random effects)	88	-0.055262467	0.027502071	0.044495482	-0.109166526	-0.001358407	0.94623676	0.896581101	0.998642515
met-d-XXL_VLDL_PL_pct	Phospholipids to total lipids ratio in chylomicrons and extremely large VLDL	jDsqbP	ieu-a-1127	ER+ Breast cancer (Combined Oncoarray; iCOGS; GWAS meta analysis) || id:ieu-a-1127	exposure	Inverse variance weighted (multiplicative random effects)	57	-0.054095624	0.025652177	0.034960797	-0.104373892	-0.003817356	0.947341513	0.900888399	0.99618992
