# Supplementary material for: Identification of circulating metabolites linked to the risk of breast cancer: a mendelian randomization study
Source: Front Pharmacol. 2024 Sep 11;15:1442723. doi: 10.3389/fphar.2024.1442723 (PMC11422656; doi:10.3389/fphar.2024.1442723)
Supplement: Supplementary file 10 [file DataSheet10.CSV]

Supplementary Table 6: Detailed description of the results of Horizontal pleiotropy analysis for ER- Breast cancer
Type	annotation	number	id.exposure	id.outcome	outcome	exposure	egger_intercept	se	pval
met-d-Acetate	Acetate	1	wAR67J	ieu-a-1128	ER- Breast cancer (Combined Oncoarray; iCOGS; GWAS meta analysis) || id:ieu-a-1128	exposure	0.005519794	0.021434788	0.805384971
			id.exposure	id.outcome	outcome	exposure	egger_intercept	se	pval
met-d-Acetoacetate	Acetoacetate	2	SBvHGY	ieu-a-1128	ER- Breast cancer (Combined Oncoarray; iCOGS; GWAS meta analysis) || id:ieu-a-1128	exposure	0.012801762	0.020037837	0.557650368
			id.exposure	id.outcome	outcome	exposure	egger_intercept	se	pval
met-d-Acetone	Acetone	3	6sTjl8	ieu-a-1128	ER- Breast cancer (Combined Oncoarray; iCOGS; GWAS meta analysis) || id:ieu-a-1128	exposure	-0.012022868	0.017189656	0.504111699
			id.exposure	id.outcome	outcome	exposure	egger_intercept	se	pval
met-d-Ala	Alanine	4	tNtAOB	ieu-a-1128	ER- Breast cancer (Combined Oncoarray; iCOGS; GWAS meta analysis) || id:ieu-a-1128	exposure	0.006953202	0.00818849	0.404553515
			id.exposure	id.outcome	outcome	exposure	egger_intercept	se	pval
met-d-Albumin	Albumin	5	mkY98H	ieu-a-1128	ER- Breast cancer (Combined Oncoarray; iCOGS; GWAS meta analysis) || id:ieu-a-1128	exposure	0.007071938	0.005882131	0.23898248
			id.exposure	id.outcome	outcome	exposure	egger_intercept	se	pval
met-d-ApoA3	Apolipoprotein A3	6	jpWXcs	ieu-a-1128	ER- Breast cancer (Combined Oncoarray; iCOGS; GWAS meta analysis) || id:ieu-a-1128	exposure	0.001375004	0.004003169	0.732139326
			id.exposure	id.outcome	outcome	exposure	egger_intercept	se	pval
met-d-ApoB	Apolipoprotein B	7	rFCUA4	ieu-a-1128	ER- Breast cancer (Combined Oncoarray; iCOGS; GWAS meta analysis) || id:ieu-a-1128	exposure	0.000177397	0.003494377	0.959665059
			id.exposure	id.outcome	outcome	exposure	egger_intercept	se	pval
met-d-ApoB_by_ApoA3	Ratio of apolipoprotein B to apolipoprotein A3	8	UTPdVM	ieu-a-1128	ER- Breast cancer (Combined Oncoarray; iCOGS; GWAS meta analysis) || id:ieu-a-1128	exposure	-0.001036647	0.003518174	0.768993225
			id.exposure	id.outcome	outcome	exposure	egger_intercept	se	pval
met-d-bOHbutyrate	3-Hydroxybutyrate	9	9utDmz	ieu-a-1128	ER- Breast cancer (Combined Oncoarray; iCOGS; GWAS meta analysis) || id:ieu-a-1128	exposure	0.025232928	0.013158371	0.077393363
			id.exposure	id.outcome	outcome	exposure	egger_intercept	se	pval
met-d-Cholines	Total cholines	10	qFWBcv	ieu-a-1128	ER- Breast cancer (Combined Oncoarray; iCOGS; GWAS meta analysis) || id:ieu-a-1128	exposure	-0.000743869	0.00421978	0.860638192
			id.exposure	id.outcome	outcome	exposure	egger_intercept	se	pval
met-d-Citrate	Citrate	11	wKMiF5	ieu-a-1128	ER- Breast cancer (Combined Oncoarray; iCOGS; GWAS meta analysis) || id:ieu-a-1128	exposure	-0.007795968	0.004742876	0.109728987
			id.exposure	id.outcome	outcome	exposure	egger_intercept	se	pval
met-d-Clinical_LDL_C	Clinical LDL cholesterol	12	q4Oilg	ieu-a-1128	ER- Breast cancer (Combined Oncoarray; iCOGS; GWAS meta analysis) || id:ieu-a-1128	exposure	0.002125517	0.003470119	0.542863293
			id.exposure	id.outcome	outcome	exposure	egger_intercept	se	pval
met-d-Creatinine	Creatinine	13	v625Zn	ieu-a-1128	ER- Breast cancer (Combined Oncoarray; iCOGS; GWAS meta analysis) || id:ieu-a-1128	exposure	0.003830632	0.006634492	0.565707535
			id.exposure	id.outcome	outcome	exposure	egger_intercept	se	pval
met-d-DHA	Docosahexaenoic acid	14	q9Bu7Y	ieu-a-1128	ER- Breast cancer (Combined Oncoarray; iCOGS; GWAS meta analysis) || id:ieu-a-1128	exposure	-0.0042518	0.004376095	0.335285846
			id.exposure	id.outcome	outcome	exposure	egger_intercept	se	pval
met-d-DHA_pct	Ratio of docosahexaenoic acid to total fatty acids	15	UrjHDL	ieu-a-1128	ER- Breast cancer (Combined Oncoarray; iCOGS; GWAS meta analysis) || id:ieu-a-1128	exposure	-0.003941752	0.005203183	0.452749403
			id.exposure	id.outcome	outcome	exposure	egger_intercept	se	pval
met-d-Gln	Glutamine	16	1XSUWx	ieu-a-1128	ER- Breast cancer (Combined Oncoarray; iCOGS; GWAS meta analysis) || id:ieu-a-1128	exposure	-0.011161008	0.007386047	0.139741552
			id.exposure	id.outcome	outcome	exposure	egger_intercept	se	pval
met-d-Glucose	Glucose	17	fFB9lV	ieu-a-1128	ER- Breast cancer (Combined Oncoarray; iCOGS; GWAS meta analysis) || id:ieu-a-1128	exposure	0.015447145	0.011664068	0.202921558
			id.exposure	id.outcome	outcome	exposure	egger_intercept	se	pval
met-d-Gly	Glycine	18	XpSKmK	ieu-a-1128	ER- Breast cancer (Combined Oncoarray; iCOGS; GWAS meta analysis) || id:ieu-a-1128	exposure	0.003468404	0.002861894	0.230540624
			id.exposure	id.outcome	outcome	exposure	egger_intercept	se	pval
met-d-GlycA	Glycoprotein acetyls	19	K6Ttsq	ieu-a-1128	ER- Breast cancer (Combined Oncoarray; iCOGS; GWAS meta analysis) || id:ieu-a-1128	exposure	0.006000527	0.004463078	0.183326969
			id.exposure	id.outcome	outcome	exposure	egger_intercept	se	pval
met-d-HDL_C	HDL cholesterol	20	FphQzH	ieu-a-1128	ER- Breast cancer (Combined Oncoarray; iCOGS; GWAS meta analysis) || id:ieu-a-1128	exposure	-0.000132101	0.00323444	0.96750087
			id.exposure	id.outcome	outcome	exposure	egger_intercept	se	pval
met-d-HDL_CE	Cholesteryl esters in HDL	21	boQbWs	ieu-a-1128	ER- Breast cancer (Combined Oncoarray; iCOGS; GWAS meta analysis) || id:ieu-a-1128	exposure	0.000235005	0.003420409	0.945347894
			id.exposure	id.outcome	outcome	exposure	egger_intercept	se	pval
met-d-HDL_FC	Free cholesterol in HDL	22	7MQMlR	ieu-a-1128	ER- Breast cancer (Combined Oncoarray; iCOGS; GWAS meta analysis) || id:ieu-a-1128	exposure	-0.000902128	0.003740091	0.809916091
			id.exposure	id.outcome	outcome	exposure	egger_intercept	se	pval
met-d-HDL_L	Total lipids in HDL	23	BdpYBv	ieu-a-1128	ER- Breast cancer (Combined Oncoarray; iCOGS; GWAS meta analysis) || id:ieu-a-1128	exposure	-0.001452247	0.003596269	0.687313421
			id.exposure	id.outcome	outcome	exposure	egger_intercept	se	pval
met-d-HDL_P	Concentration of HDL particles	24	cF9ErK	ieu-a-1128	ER- Breast cancer (Combined Oncoarray; iCOGS; GWAS meta analysis) || id:ieu-a-1128	exposure	-0.000430022	0.004688381	0.927185716
			id.exposure	id.outcome	outcome	exposure	egger_intercept	se	pval
met-d-HDL_PL	Phospholipids in HDL	25	IBeBHx	ieu-a-1128	ER- Breast cancer (Combined Oncoarray; iCOGS; GWAS meta analysis) || id:ieu-a-1128	exposure	0.001209442	0.003980534	0.762039275
			id.exposure	id.outcome	outcome	exposure	egger_intercept	se	pval
met-d-HDL_size	Average diameter for HDL particles	26	0Sjz25	ieu-a-1128	ER- Breast cancer (Combined Oncoarray; iCOGS; GWAS meta analysis) || id:ieu-a-1128	exposure	-0.002954428	0.002590869	0.256216545
			id.exposure	id.outcome	outcome	exposure	egger_intercept	se	pval
met-d-HDL_TG	Triglycerides in HDL	27	eJPkKM	ieu-a-1128	ER- Breast cancer (Combined Oncoarray; iCOGS; GWAS meta analysis) || id:ieu-a-1128	exposure	0.00304062	0.003611417	0.402266704
			id.exposure	id.outcome	outcome	exposure	egger_intercept	se	pval
met-d-His	Histidine	28	5qgUWx	ieu-a-1128	ER- Breast cancer (Combined Oncoarray; iCOGS; GWAS meta analysis) || id:ieu-a-1128	exposure	0.015316988	0.012560784	0.246107939
			id.exposure	id.outcome	outcome	exposure	egger_intercept	se	pval
met-d-IDL_C	Cholesterol in IDL	29	6FijOx	ieu-a-1128	ER- Breast cancer (Combined Oncoarray; iCOGS; GWAS meta analysis) || id:ieu-a-1128	exposure	0.001333212	0.003224766	0.680556054
			id.exposure	id.outcome	outcome	exposure	egger_intercept	se	pval
met-d-IDL_C_pct	Cholesterol to total lipids ratio in IDL	30	VAT31k	ieu-a-1128	ER- Breast cancer (Combined Oncoarray; iCOGS; GWAS meta analysis) || id:ieu-a-1128	exposure	0.001122914	0.003419691	0.743658211
			id.exposure	id.outcome	outcome	exposure	egger_intercept	se	pval
met-d-IDL_CE	Cholesteryl esters in IDL	31	2jUeSZ	ieu-a-1128	ER- Breast cancer (Combined Oncoarray; iCOGS; GWAS meta analysis) || id:ieu-a-1128	exposure	0.000460234	0.003999956	0.908731959
			id.exposure	id.outcome	outcome	exposure	egger_intercept	se	pval
met-d-IDL_CE_pct	Cholesteryl esters to total lipids ratio in IDL	32	hoN9R3	ieu-a-1128	ER- Breast cancer (Combined Oncoarray; iCOGS; GWAS meta analysis) || id:ieu-a-1128	exposure	-0.001018244	0.003091606	0.742642115
			id.exposure	id.outcome	outcome	exposure	egger_intercept	se	pval
met-d-IDL_FC	Free cholesterol in IDL	33	Vz1qZj	ieu-a-1128	ER- Breast cancer (Combined Oncoarray; iCOGS; GWAS meta analysis) || id:ieu-a-1128	exposure	0.002148245	0.003241002	0.509645228
			id.exposure	id.outcome	outcome	exposure	egger_intercept	se	pval
met-d-IDL_FC_pct	Free cholesterol to total lipids ratio in IDL	34	btKH1m	ieu-a-1128	ER- Breast cancer (Combined Oncoarray; iCOGS; GWAS meta analysis) || id:ieu-a-1128	exposure	-0.005398686	0.004371058	0.222345608
			id.exposure	id.outcome	outcome	exposure	egger_intercept	se	pval
met-d-IDL_L	Total lipids in IDL	35	cp8jpX	ieu-a-1128	ER- Breast cancer (Combined Oncoarray; iCOGS; GWAS meta analysis) || id:ieu-a-1128	exposure	0.000835117	0.003152079	0.791892701
			id.exposure	id.outcome	outcome	exposure	egger_intercept	se	pval
met-d-IDL_P	Concentration of IDL particles	36	DnLClB	ieu-a-1128	ER- Breast cancer (Combined Oncoarray; iCOGS; GWAS meta analysis) || id:ieu-a-1128	exposure	-5.92E-05	0.003391856	0.986129351
			id.exposure	id.outcome	outcome	exposure	egger_intercept	se	pval
met-d-IDL_PL	Phospholipids in IDL	37	DIF7fa	ieu-a-1128	ER- Breast cancer (Combined Oncoarray; iCOGS; GWAS meta analysis) || id:ieu-a-1128	exposure	0.004328118	0.003293517	0.193282992
			id.exposure	id.outcome	outcome	exposure	egger_intercept	se	pval
met-d-IDL_PL_pct	Phospholipids to total lipids ratio in IDL	38	6KHXDv	ieu-a-1128	ER- Breast cancer (Combined Oncoarray; iCOGS; GWAS meta analysis) || id:ieu-a-1128	exposure	0.001367423	0.004154976	0.743222539
			id.exposure	id.outcome	outcome	exposure	egger_intercept	se	pval
met-d-IDL_TG	Triglycerides in IDL	39	wTZKos	ieu-a-1128	ER- Breast cancer (Combined Oncoarray; iCOGS; GWAS meta analysis) || id:ieu-a-1128	exposure	0.002950875	0.003109255	0.345311757
			id.exposure	id.outcome	outcome	exposure	egger_intercept	se	pval
met-d-IDL_TG_pct	Triglycerides to total lipids ratio in IDL	40	UM6xZZ	ieu-a-1128	ER- Breast cancer (Combined Oncoarray; iCOGS; GWAS meta analysis) || id:ieu-a-1128	exposure	0.00134425	0.003024956	0.657879226
			id.exposure	id.outcome	outcome	exposure	egger_intercept	se	pval
met-d-Ile	Isoleucine	41	MJw7QY	ieu-a-1128	ER- Breast cancer (Combined Oncoarray; iCOGS; GWAS meta analysis) || id:ieu-a-1128	exposure	0.006274784	0.021709688	0.782283811
			id.exposure	id.outcome	outcome	exposure	egger_intercept	se	pval
met-d-L_HDL_C	Cholesterol in large HDL	42	xTvAR8	ieu-a-1128	ER- Breast cancer (Combined Oncoarray; iCOGS; GWAS meta analysis) || id:ieu-a-1128	exposure	0.00310009	0.00518321	0.552060808
			id.exposure	id.outcome	outcome	exposure	egger_intercept	se	pval
met-d-L_HDL_C_pct	Cholesterol to total lipids ratio in large HDL	43	YwWLBf	ieu-a-1128	ER- Breast cancer (Combined Oncoarray; iCOGS; GWAS meta analysis) || id:ieu-a-1128	exposure	-0.002069309	0.019692079	0.919257442
			id.exposure	id.outcome	outcome	exposure	egger_intercept	se	pval
met-d-L_HDL_CE	Cholesteryl esters in large HDL	44	63yj7R	ieu-a-1128	ER- Breast cancer (Combined Oncoarray; iCOGS; GWAS meta analysis) || id:ieu-a-1128	exposure	0.002325115	0.006401462	0.718456108
			id.exposure	id.outcome	outcome	exposure	egger_intercept	se	pval
met-d-L_HDL_CE_pct	Cholesteryl esters to total lipids ratio in large HDL	45	7lp4sV	ieu-a-1128	ER- Breast cancer (Combined Oncoarray; iCOGS; GWAS meta analysis) || id:ieu-a-1128	exposure	0.001612345	0.003304735	0.627349191
			id.exposure	id.outcome	outcome	exposure	egger_intercept	se	pval
met-d-L_HDL_FC	Free cholesterol in large HDL	46	oxcoHU	ieu-a-1128	ER- Breast cancer (Combined Oncoarray; iCOGS; GWAS meta analysis) || id:ieu-a-1128	exposure	0.002748121	0.003744338	0.465941673
			id.exposure	id.outcome	outcome	exposure	egger_intercept	se	pval
met-d-L_HDL_FC_pct	Free cholesterol to total lipids ratio in large HDL	47	vbmBCs	ieu-a-1128	ER- Breast cancer (Combined Oncoarray; iCOGS; GWAS meta analysis) || id:ieu-a-1128	exposure	0.004359675	0.003531151	0.221552509
			id.exposure	id.outcome	outcome	exposure	egger_intercept	se	pval
met-d-L_HDL_L	Total lipids in large HDL	48	gT4RT5	ieu-a-1128	ER- Breast cancer (Combined Oncoarray; iCOGS; GWAS meta analysis) || id:ieu-a-1128	exposure	0.000644722	0.003442518	0.852071424
			id.exposure	id.outcome	outcome	exposure	egger_intercept	se	pval
met-d-L_HDL_P	Concentration of large HDL particles	49	QLAwvV	ieu-a-1128	ER- Breast cancer (Combined Oncoarray; iCOGS; GWAS meta analysis) || id:ieu-a-1128	exposure	0.000591618	0.003453561	0.864506819
			id.exposure	id.outcome	outcome	exposure	egger_intercept	se	pval
met-d-L_HDL_PL	Phospholipids in large HDL	50	leEkvX	ieu-a-1128	ER- Breast cancer (Combined Oncoarray; iCOGS; GWAS meta analysis) || id:ieu-a-1128	exposure	0.001432883	0.00321458	0.657440894
			id.exposure	id.outcome	outcome	exposure	egger_intercept	se	pval
met-d-L_HDL_PL_pct	Phospholipids to total lipids ratio in large HDL	51	QvTa8S	ieu-a-1128	ER- Breast cancer (Combined Oncoarray; iCOGS; GWAS meta analysis) || id:ieu-a-1128	exposure	-0.006327177	0.007255756	0.389497104
			id.exposure	id.outcome	outcome	exposure	egger_intercept	se	pval
met-d-L_HDL_TG	Triglycerides in large HDL	52	KlYjCR	ieu-a-1128	ER- Breast cancer (Combined Oncoarray; iCOGS; GWAS meta analysis) || id:ieu-a-1128	exposure	0.001108779	0.00316645	0.727007066
			id.exposure	id.outcome	outcome	exposure	egger_intercept	se	pval
met-d-L_HDL_TG_pct	Triglycerides to total lipids ratio in large HDL	53	PKTgNj	ieu-a-1128	ER- Breast cancer (Combined Oncoarray; iCOGS; GWAS meta analysis) || id:ieu-a-1128	exposure	-0.007816879	0.011933327	0.523860231
			id.exposure	id.outcome	outcome	exposure	egger_intercept	se	pval
met-d-L_LDL_C	Cholesterol in large LDL	54	8r4RYC	ieu-a-1128	ER- Breast cancer (Combined Oncoarray; iCOGS; GWAS meta analysis) || id:ieu-a-1128	exposure	-0.000972591	0.002719409	0.721200404
			id.exposure	id.outcome	outcome	exposure	egger_intercept	se	pval
met-d-L_LDL_C_pct	Cholesterol to total lipids ratio in large LDL	55	IoNef4	ieu-a-1128	ER- Breast cancer (Combined Oncoarray; iCOGS; GWAS meta analysis) || id:ieu-a-1128	exposure	-0.002254646	0.002697057	0.404696682
			id.exposure	id.outcome	outcome	exposure	egger_intercept	se	pval
met-d-L_LDL_CE	Cholesteryl esters in large LDL	56	zWY9Sx	ieu-a-1128	ER- Breast cancer (Combined Oncoarray; iCOGS; GWAS meta analysis) || id:ieu-a-1128	exposure	0.003884502	0.00283869	0.173637073
			id.exposure	id.outcome	outcome	exposure	egger_intercept	se	pval
met-d-L_LDL_CE_pct	Cholesteryl esters to total lipids ratio in large LDL	57	gkkEMf	ieu-a-1128	ER- Breast cancer (Combined Oncoarray; iCOGS; GWAS meta analysis) || id:ieu-a-1128	exposure	-0.001245651	0.003276555	0.70465827
			id.exposure	id.outcome	outcome	exposure	egger_intercept	se	pval
met-d-L_LDL_FC	Free cholesterol in large LDL	58	LlaAYF	ieu-a-1128	ER- Breast cancer (Combined Oncoarray; iCOGS; GWAS meta analysis) || id:ieu-a-1128	exposure	-8.44E-05	0.002573911	0.973885502
			id.exposure	id.outcome	outcome	exposure	egger_intercept	se	pval
met-d-L_LDL_FC_pct	Free cholesterol to total lipids ratio in large LDL	59	V1B3UQ	ieu-a-1128	ER- Breast cancer (Combined Oncoarray; iCOGS; GWAS meta analysis) || id:ieu-a-1128	exposure	-0.002639778	0.002721023	0.334547287
			id.exposure	id.outcome	outcome	exposure	egger_intercept	se	pval
met-d-L_LDL_L	Total lipids in large LDL	60	JuQplq	ieu-a-1128	ER- Breast cancer (Combined Oncoarray; iCOGS; GWAS meta analysis) || id:ieu-a-1128	exposure	-0.00131898	0.002690162	0.624762757
			id.exposure	id.outcome	outcome	exposure	egger_intercept	se	pval
met-d-L_LDL_P	Concentration of large LDL particles	61	xhYvmf	ieu-a-1128	ER- Breast cancer (Combined Oncoarray; iCOGS; GWAS meta analysis) || id:ieu-a-1128	exposure	-0.001450004	0.002669365	0.58792813
			id.exposure	id.outcome	outcome	exposure	egger_intercept	se	pval
met-d-L_LDL_PL	Phospholipids in large LDL	62	Z4xvkp	ieu-a-1128	ER- Breast cancer (Combined Oncoarray; iCOGS; GWAS meta analysis) || id:ieu-a-1128	exposure	0.001403364	0.002898656	0.629221431
			id.exposure	id.outcome	outcome	exposure	egger_intercept	se	pval
met-d-L_LDL_PL_pct	Phospholipids to total lipids ratio in large LDL	63	YpBw9A	ieu-a-1128	ER- Breast cancer (Combined Oncoarray; iCOGS; GWAS meta analysis) || id:ieu-a-1128	exposure	-0.002591243	0.004106672	0.529895809
			id.exposure	id.outcome	outcome	exposure	egger_intercept	se	pval
met-d-L_LDL_TG	Triglycerides in large LDL	64	Rq4fBo	ieu-a-1128	ER- Breast cancer (Combined Oncoarray; iCOGS; GWAS meta analysis) || id:ieu-a-1128	exposure	0.00539098	0.004008114	0.183366819
			id.exposure	id.outcome	outcome	exposure	egger_intercept	se	pval
met-d-L_LDL_TG_pct	Triglycerides to total lipids ratio in large LDL	65	thrJx7	ieu-a-1128	ER- Breast cancer (Combined Oncoarray; iCOGS; GWAS meta analysis) || id:ieu-a-1128	exposure	0.004394111	0.003376263	0.196211668
			id.exposure	id.outcome	outcome	exposure	egger_intercept	se	pval
met-d-L_VLDL_C	Cholesterol in large VLDL	66	WH6nd9	ieu-a-1128	ER- Breast cancer (Combined Oncoarray; iCOGS; GWAS meta analysis) || id:ieu-a-1128	exposure	0.001243075	0.003478464	0.722053348
			id.exposure	id.outcome	outcome	exposure	egger_intercept	se	pval
met-d-L_VLDL_C_pct	Cholesterol to total lipids ratio in large VLDL	67	6gSCrs	ieu-a-1128	ER- Breast cancer (Combined Oncoarray; iCOGS; GWAS meta analysis) || id:ieu-a-1128	exposure	0.001411608	0.003571412	0.694082445
			id.exposure	id.outcome	outcome	exposure	egger_intercept	se	pval
met-d-L_VLDL_CE	Cholesteryl esters in large VLDL	68	qixUMi	ieu-a-1128	ER- Breast cancer (Combined Oncoarray; iCOGS; GWAS meta analysis) || id:ieu-a-1128	exposure	-0.00456779	0.005116398	0.376834819
			id.exposure	id.outcome	outcome	exposure	egger_intercept	se	pval
met-d-L_VLDL_CE_pct	Cholesteryl esters to total lipids ratio in large VLDL	69	zZROgK	ieu-a-1128	ER- Breast cancer (Combined Oncoarray; iCOGS; GWAS meta analysis) || id:ieu-a-1128	exposure	-0.000850187	0.003578793	0.812967699
			id.exposure	id.outcome	outcome	exposure	egger_intercept	se	pval
met-d-L_VLDL_FC	Free cholesterol in large VLDL	70	0RSPaW	ieu-a-1128	ER- Breast cancer (Combined Oncoarray; iCOGS; GWAS meta analysis) || id:ieu-a-1128	exposure	0.000994975	0.003315326	0.765005914
			id.exposure	id.outcome	outcome	exposure	egger_intercept	se	pval
met-d-L_VLDL_FC_pct	Free cholesterol to total lipids ratio in large VLDL	71	ef0fr8	ieu-a-1128	ER- Breast cancer (Combined Oncoarray; iCOGS; GWAS meta analysis) || id:ieu-a-1128	exposure	-0.000975923	0.002916625	0.738608699
			id.exposure	id.outcome	outcome	exposure	egger_intercept	se	pval
met-d-L_VLDL_L	Total lipids in large VLDL	72	Ycgf4J	ieu-a-1128	ER- Breast cancer (Combined Oncoarray; iCOGS; GWAS meta analysis) || id:ieu-a-1128	exposure	0.000742524	0.003462282	0.830915025
			id.exposure	id.outcome	outcome	exposure	egger_intercept	se	pval
met-d-L_VLDL_P	Concentration of large VLDL particles	73	UXntmu	ieu-a-1128	ER- Breast cancer (Combined Oncoarray; iCOGS; GWAS meta analysis) || id:ieu-a-1128	exposure	0.001318351	0.003321174	0.692743433
			id.exposure	id.outcome	outcome	exposure	egger_intercept	se	pval
met-d-L_VLDL_PL	Phospholipids in large VLDL	74	TK8Byr	ieu-a-1128	ER- Breast cancer (Combined Oncoarray; iCOGS; GWAS meta analysis) || id:ieu-a-1128	exposure	0.000476731	0.003517364	0.892673713
			id.exposure	id.outcome	outcome	exposure	egger_intercept	se	pval
met-d-L_VLDL_PL_pct	Phospholipids to total lipids ratio in large VLDL	75	unMPW8	ieu-a-1128	ER- Breast cancer (Combined Oncoarray; iCOGS; GWAS meta analysis) || id:ieu-a-1128	exposure	0.003901182	0.004262582	0.363867922
			id.exposure	id.outcome	outcome	exposure	egger_intercept	se	pval
met-d-L_VLDL_TG	Triglycerides in large VLDL	76	9MJAhk	ieu-a-1128	ER- Breast cancer (Combined Oncoarray; iCOGS; GWAS meta analysis) || id:ieu-a-1128	exposure	0.004355969	0.003122744	0.166473902
			id.exposure	id.outcome	outcome	exposure	egger_intercept	se	pval
met-d-L_VLDL_TG_pct	Triglycerides to total lipids ratio in large VLDL	77	L2dyct	ieu-a-1128	ER- Breast cancer (Combined Oncoarray; iCOGS; GWAS meta analysis) || id:ieu-a-1128	exposure	0.001856731	0.002874548	0.520156116
			id.exposure	id.outcome	outcome	exposure	egger_intercept	se	pval
met-d-LA	Linoleic acid	78	nDVOq7	ieu-a-1128	ER- Breast cancer (Combined Oncoarray; iCOGS; GWAS meta analysis) || id:ieu-a-1128	exposure	0.000616226	0.004133928	0.88188192
			id.exposure	id.outcome	outcome	exposure	egger_intercept	se	pval
met-d-LA_pct	Ratio of linoleic acid to total fatty acids	79	9osNjt	ieu-a-1128	ER- Breast cancer (Combined Oncoarray; iCOGS; GWAS meta analysis) || id:ieu-a-1128	exposure	0.005140795	0.003613167	0.158588933
			id.exposure	id.outcome	outcome	exposure	egger_intercept	se	pval
met-d-Lactate	Lactate	80	qUuE6D	ieu-a-1128	ER- Breast cancer (Combined Oncoarray; iCOGS; GWAS meta analysis) || id:ieu-a-1128	exposure	-0.000699451	0.003988887	0.861253404
			id.exposure	id.outcome	outcome	exposure	egger_intercept	se	pval
met-d-LDL_C	LDL cholesterol	81	YJxBfm	ieu-a-1128	ER- Breast cancer (Combined Oncoarray; iCOGS; GWAS meta analysis) || id:ieu-a-1128	exposure	0.000261457	0.004043787	0.948631733
			id.exposure	id.outcome	outcome	exposure	egger_intercept	se	pval
met-d-LDL_CE	Cholesteryl esters in LDL	82	ipKG6A	ieu-a-1128	ER- Breast cancer (Combined Oncoarray; iCOGS; GWAS meta analysis) || id:ieu-a-1128	exposure	0.00189966	0.004094213	0.643857542
			id.exposure	id.outcome	outcome	exposure	egger_intercept	se	pval
met-d-LDL_FC	Free cholesterol in LDL	83	168qcV	ieu-a-1128	ER- Breast cancer (Combined Oncoarray; iCOGS; GWAS meta analysis) || id:ieu-a-1128	exposure	0.000243945	0.004328034	0.955227495
			id.exposure	id.outcome	outcome	exposure	egger_intercept	se	pval
met-d-LDL_L	Total lipids in LDL	84	IjxiJw	ieu-a-1128	ER- Breast cancer (Combined Oncoarray; iCOGS; GWAS meta analysis) || id:ieu-a-1128	exposure	0.000550992	0.003733758	0.883044106
			id.exposure	id.outcome	outcome	exposure	egger_intercept	se	pval
met-d-LDL_P	Concentration of LDL particles	85	e3mwas	ieu-a-1128	ER- Breast cancer (Combined Oncoarray; iCOGS; GWAS meta analysis) || id:ieu-a-1128	exposure	0.002785549	0.004080108	0.496784302
			id.exposure	id.outcome	outcome	exposure	egger_intercept	se	pval
met-d-LDL_PL	Phospholipids in LDL	86	Q0fAY9	ieu-a-1128	ER- Breast cancer (Combined Oncoarray; iCOGS; GWAS meta analysis) || id:ieu-a-1128	exposure	0.002948626	0.003910099	0.452894869
			id.exposure	id.outcome	outcome	exposure	egger_intercept	se	pval
met-d-LDL_size	Average diameter for LDL particles	87	ecVPhI	ieu-a-1128	ER- Breast cancer (Combined Oncoarray; iCOGS; GWAS meta analysis) || id:ieu-a-1128	exposure	0.000511201	0.003329296	0.878300178
			id.exposure	id.outcome	outcome	exposure	egger_intercept	se	pval
met-d-LDL_TG	Triglycerides in LDL	88	3G5gnU	ieu-a-1128	ER- Breast cancer (Combined Oncoarray; iCOGS; GWAS meta analysis) || id:ieu-a-1128	exposure	0.00205487	0.00343928	0.551762939
			id.exposure	id.outcome	outcome	exposure	egger_intercept	se	pval
met-d-Leu	Leucine	89	WBw4nH	ieu-a-1128	ER- Breast cancer (Combined Oncoarray; iCOGS; GWAS meta analysis) || id:ieu-a-1128	exposure	-0.000693152	0.003656011	0.850147512
			id.exposure	id.outcome	outcome	exposure	egger_intercept	se	pval
met-d-M_HDL_C	Cholesterol in medium HDL	90	sWibl0	ieu-a-1128	ER- Breast cancer (Combined Oncoarray; iCOGS; GWAS meta analysis) || id:ieu-a-1128	exposure	0.003778645	0.003786731	0.32147064
			id.exposure	id.outcome	outcome	exposure	egger_intercept	se	pval
met-d-M_HDL_C_pct	Cholesterol to total lipids ratio in medium HDL	91	HNutCM	ieu-a-1128	ER- Breast cancer (Combined Oncoarray; iCOGS; GWAS meta analysis) || id:ieu-a-1128	exposure	0.003180939	0.003622421	0.382538597
			id.exposure	id.outcome	outcome	exposure	egger_intercept	se	pval
met-d-M_HDL_CE	Cholesteryl esters in medium HDL	92	0SltSb	ieu-a-1128	ER- Breast cancer (Combined Oncoarray; iCOGS; GWAS meta analysis) || id:ieu-a-1128	exposure	-0.000303391	0.003617675	0.933341414
			id.exposure	id.outcome	outcome	exposure	egger_intercept	se	pval
met-d-M_HDL_CE_pct	Cholesteryl esters to total lipids ratio in medium HDL	93	qV2Mdv	ieu-a-1128	ER- Breast cancer (Combined Oncoarray; iCOGS; GWAS meta analysis) || id:ieu-a-1128	exposure	-0.000528037	0.003621801	0.884392965
			id.exposure	id.outcome	outcome	exposure	egger_intercept	se	pval
met-d-M_HDL_FC	Free cholesterol in medium HDL	94	bRS3a6	ieu-a-1128	ER- Breast cancer (Combined Oncoarray; iCOGS; GWAS meta analysis) || id:ieu-a-1128	exposure	-0.001185511	0.003640255	0.745476615
			id.exposure	id.outcome	outcome	exposure	egger_intercept	se	pval
met-d-M_HDL_FC_pct	Free cholesterol to total lipids ratio in medium HDL	95	iROqrA	ieu-a-1128	ER- Breast cancer (Combined Oncoarray; iCOGS; GWAS meta analysis) || id:ieu-a-1128	exposure	-0.003218465	0.003391837	0.344899903
			id.exposure	id.outcome	outcome	exposure	egger_intercept	se	pval
met-d-M_HDL_L	Total lipids in medium HDL	96	keckhc	ieu-a-1128	ER- Breast cancer (Combined Oncoarray; iCOGS; GWAS meta analysis) || id:ieu-a-1128	exposure	0.000205006	0.003618465	0.954952599
			id.exposure	id.outcome	outcome	exposure	egger_intercept	se	pval
met-d-M_HDL_P	Concentration of medium HDL particles	97	tZpDYs	ieu-a-1128	ER- Breast cancer (Combined Oncoarray; iCOGS; GWAS meta analysis) || id:ieu-a-1128	exposure	0.001061968	0.003116737	0.733933471
			id.exposure	id.outcome	outcome	exposure	egger_intercept	se	pval
met-d-M_HDL_PL	Phospholipids in medium HDL	98	vakzvz	ieu-a-1128	ER- Breast cancer (Combined Oncoarray; iCOGS; GWAS meta analysis) || id:ieu-a-1128	exposure	-0.0007304	0.00453002	0.872353355
			id.exposure	id.outcome	outcome	exposure	egger_intercept	se	pval
met-d-M_HDL_PL_pct	Phospholipids to total lipids ratio in medium HDL	99	PcZkze	ieu-a-1128	ER- Breast cancer (Combined Oncoarray; iCOGS; GWAS meta analysis) || id:ieu-a-1128	exposure	0.000897103	0.004150007	0.829406187
			id.exposure	id.outcome	outcome	exposure	egger_intercept	se	pval
met-d-M_HDL_TG	Triglycerides in medium HDL	100	DNueY5	ieu-a-1128	ER- Breast cancer (Combined Oncoarray; iCOGS; GWAS meta analysis) || id:ieu-a-1128	exposure	-0.003551441	0.00465888	0.448445004
			id.exposure	id.outcome	outcome	exposure	egger_intercept	se	pval
met-d-M_HDL_TG_pct	Triglycerides to total lipids ratio in medium HDL	101	rZIKk4	ieu-a-1128	ER- Breast cancer (Combined Oncoarray; iCOGS; GWAS meta analysis) || id:ieu-a-1128	exposure	0.004251461	0.003732698	0.257701801
			id.exposure	id.outcome	outcome	exposure	egger_intercept	se	pval
met-d-M_LDL_C	Cholesterol in medium LDL	102	cItpcD	ieu-a-1128	ER- Breast cancer (Combined Oncoarray; iCOGS; GWAS meta analysis) || id:ieu-a-1128	exposure	0.001749313	0.003641427	0.63232839
			id.exposure	id.outcome	outcome	exposure	egger_intercept	se	pval
met-d-M_LDL_C_pct	Cholesterol to total lipids ratio in medium LDL	103	PTJBvA	ieu-a-1128	ER- Breast cancer (Combined Oncoarray; iCOGS; GWAS meta analysis) || id:ieu-a-1128	exposure	0.006136228	0.003510226	0.083610711
			id.exposure	id.outcome	outcome	exposure	egger_intercept	se	pval
met-d-M_LDL_CE	Cholesteryl esters in medium LDL	104	uR2naP	ieu-a-1128	ER- Breast cancer (Combined Oncoarray; iCOGS; GWAS meta analysis) || id:ieu-a-1128	exposure	0.001031028	0.004348117	0.813460637
			id.exposure	id.outcome	outcome	exposure	egger_intercept	se	pval
met-d-M_LDL_CE_pct	Cholesteryl esters to total lipids ratio in medium LDL	105	rKfDis	ieu-a-1128	ER- Breast cancer (Combined Oncoarray; iCOGS; GWAS meta analysis) || id:ieu-a-1128	exposure	0.00447082	0.004477263	0.322085342
			id.exposure	id.outcome	outcome	exposure	egger_intercept	se	pval
met-d-M_LDL_FC	Free cholesterol in medium LDL	106	YCGXID	ieu-a-1128	ER- Breast cancer (Combined Oncoarray; iCOGS; GWAS meta analysis) || id:ieu-a-1128	exposure	0.001616626	0.005414591	0.76661398
			id.exposure	id.outcome	outcome	exposure	egger_intercept	se	pval
met-d-M_LDL_FC_pct	Free cholesterol to total lipids ratio in medium LDL	107	36Wtmm	ieu-a-1128	ER- Breast cancer (Combined Oncoarray; iCOGS; GWAS meta analysis) || id:ieu-a-1128	exposure	-0.000794403	0.006044804	0.896175473
			id.exposure	id.outcome	outcome	exposure	egger_intercept	se	pval
met-d-M_LDL_L	Total lipids in medium LDL	108	EEBCdc	ieu-a-1128	ER- Breast cancer (Combined Oncoarray; iCOGS; GWAS meta analysis) || id:ieu-a-1128	exposure	0.00139242	0.00307604	0.652477613
			id.exposure	id.outcome	outcome	exposure	egger_intercept	se	pval
met-d-M_LDL_P	Concentration of medium LDL particles	109	O5FhXl	ieu-a-1128	ER- Breast cancer (Combined Oncoarray; iCOGS; GWAS meta analysis) || id:ieu-a-1128	exposure	-0.00073041	0.003053813	0.811455689
			id.exposure	id.outcome	outcome	exposure	egger_intercept	se	pval
met-d-M_LDL_PL	Phospholipids in medium LDL	110	aJV2DA	ieu-a-1128	ER- Breast cancer (Combined Oncoarray; iCOGS; GWAS meta analysis) || id:ieu-a-1128	exposure	0.002919461	0.004204376	0.49041682
			id.exposure	id.outcome	outcome	exposure	egger_intercept	se	pval
met-d-M_LDL_PL_pct	Phospholipids to total lipids ratio in medium LDL	111	FoEqeR	ieu-a-1128	ER- Breast cancer (Combined Oncoarray; iCOGS; GWAS meta analysis) || id:ieu-a-1128	exposure	-0.000857354	0.003823048	0.82334381
			id.exposure	id.outcome	outcome	exposure	egger_intercept	se	pval
met-d-M_LDL_TG	Triglycerides in medium LDL	112	f7McsC	ieu-a-1128	ER- Breast cancer (Combined Oncoarray; iCOGS; GWAS meta analysis) || id:ieu-a-1128	exposure	0.000855701	0.003432241	0.804047635
			id.exposure	id.outcome	outcome	exposure	egger_intercept	se	pval
met-d-M_LDL_TG_pct	Triglycerides to total lipids ratio in medium LDL	113	Tq6J62	ieu-a-1128	ER- Breast cancer (Combined Oncoarray; iCOGS; GWAS meta analysis) || id:ieu-a-1128	exposure	-0.004364351	0.005165057	0.4028012
			id.exposure	id.outcome	outcome	exposure	egger_intercept	se	pval
met-d-M_VLDL_C	Cholesterol in medium VLDL	114	mycl6n	ieu-a-1128	ER- Breast cancer (Combined Oncoarray; iCOGS; GWAS meta analysis) || id:ieu-a-1128	exposure	-1.51E-05	0.003221198	0.996274467
			id.exposure	id.outcome	outcome	exposure	egger_intercept	se	pval
met-d-M_VLDL_C_pct	Cholesterol to total lipids ratio in medium VLDL	115	MVphV0	ieu-a-1128	ER- Breast cancer (Combined Oncoarray; iCOGS; GWAS meta analysis) || id:ieu-a-1128	exposure	-0.00039274	0.003139577	0.900779992
			id.exposure	id.outcome	outcome	exposure	egger_intercept	se	pval
met-d-M_VLDL_CE	Cholesteryl esters in medium VLDL	116	H9GRND	ieu-a-1128	ER- Breast cancer (Combined Oncoarray; iCOGS; GWAS meta analysis) || id:ieu-a-1128	exposure	-0.000167925	0.003710256	0.964048194
			id.exposure	id.outcome	outcome	exposure	egger_intercept	se	pval
met-d-M_VLDL_CE_pct	Cholesteryl esters to total lipids ratio in medium VLDL	117	ncNnSz	ieu-a-1128	ER- Breast cancer (Combined Oncoarray; iCOGS; GWAS meta analysis) || id:ieu-a-1128	exposure	0.002479713	0.003483924	0.479568834
			id.exposure	id.outcome	outcome	exposure	egger_intercept	se	pval
met-d-M_VLDL_FC	Free cholesterol in medium VLDL	118	JKdbZe	ieu-a-1128	ER- Breast cancer (Combined Oncoarray; iCOGS; GWAS meta analysis) || id:ieu-a-1128	exposure	-0.000534928	0.002754472	0.846402763
			id.exposure	id.outcome	outcome	exposure	egger_intercept	se	pval
met-d-M_VLDL_FC_pct	Free cholesterol to total lipids ratio in medium VLDL	119	A21ftS	ieu-a-1128	ER- Breast cancer (Combined Oncoarray; iCOGS; GWAS meta analysis) || id:ieu-a-1128	exposure	0.001725681	0.002806979	0.540138102
			id.exposure	id.outcome	outcome	exposure	egger_intercept	se	pval
met-d-M_VLDL_L	Total lipids in medium VLDL	120	xk5ohm	ieu-a-1128	ER- Breast cancer (Combined Oncoarray; iCOGS; GWAS meta analysis) || id:ieu-a-1128	exposure	0.003017244	0.003864981	0.437792369
			id.exposure	id.outcome	outcome	exposure	egger_intercept	se	pval
met-d-M_VLDL_P	Concentration of medium VLDL particles	121	owybNa	ieu-a-1128	ER- Breast cancer (Combined Oncoarray; iCOGS; GWAS meta analysis) || id:ieu-a-1128	exposure	-0.001965397	0.003083723	0.525675344
			id.exposure	id.outcome	outcome	exposure	egger_intercept	se	pval
met-d-M_VLDL_PL	Phospholipids in medium VLDL	122	dJpdSj	ieu-a-1128	ER- Breast cancer (Combined Oncoarray; iCOGS; GWAS meta analysis) || id:ieu-a-1128	exposure	0.004135326	0.004175628	0.325188262
			id.exposure	id.outcome	outcome	exposure	egger_intercept	se	pval
met-d-M_VLDL_PL_pct	Phospholipids to total lipids ratio in medium VLDL	123	hQxMZ7	ieu-a-1128	ER- Breast cancer (Combined Oncoarray; iCOGS; GWAS meta analysis) || id:ieu-a-1128	exposure	0.001320046	0.004210638	0.754780793
			id.exposure	id.outcome	outcome	exposure	egger_intercept	se	pval
met-d-M_VLDL_TG	Triglycerides in medium VLDL	124	sDY8ud	ieu-a-1128	ER- Breast cancer (Combined Oncoarray; iCOGS; GWAS meta analysis) || id:ieu-a-1128	exposure	0.000772352	0.003875287	0.842552064
			id.exposure	id.outcome	outcome	exposure	egger_intercept	se	pval
met-d-M_VLDL_TG_pct	Triglycerides to total lipids ratio in medium VLDL	125	YN18z4	ieu-a-1128	ER- Breast cancer (Combined Oncoarray; iCOGS; GWAS meta analysis) || id:ieu-a-1128	exposure	-0.004828368	0.003429834	0.163566747
			id.exposure	id.outcome	outcome	exposure	egger_intercept	se	pval
met-d-MUFA	Monounsaturated fatty acids	126	lI6sBW	ieu-a-1128	ER- Breast cancer (Combined Oncoarray; iCOGS; GWAS meta analysis) || id:ieu-a-1128	exposure	-0.000851048	0.003475005	0.807156605
			id.exposure	id.outcome	outcome	exposure	egger_intercept	se	pval
met-d-MUFA_pct	Ratio of monounsaturated fatty acids to total fatty acids	127	ll8XNG	ieu-a-1128	ER- Breast cancer (Combined Oncoarray; iCOGS; GWAS meta analysis) || id:ieu-a-1128	exposure	-0.002666727	0.002928707	0.364939385
			id.exposure	id.outcome	outcome	exposure	egger_intercept	se	pval
met-d-non_HDL_C	Total cholesterol minus HDL-C	128	PGM1en	ieu-a-1128	ER- Breast cancer (Combined Oncoarray; iCOGS; GWAS meta analysis) || id:ieu-a-1128	exposure	0.003018295	0.004006319	0.454165697
			id.exposure	id.outcome	outcome	exposure	egger_intercept	se	pval
met-d-Omega_3	Omega-3 fatty acids	129	cLwRiM	ieu-a-1128	ER- Breast cancer (Combined Oncoarray; iCOGS; GWAS meta analysis) || id:ieu-a-1128	exposure	0.000632819	0.003556533	0.85927639
			id.exposure	id.outcome	outcome	exposure	egger_intercept	se	pval
met-d-Omega_3_pct	Ratio of omega-3 fatty acids to total fatty acids	130	zMyIl6	ieu-a-1128	ER- Breast cancer (Combined Oncoarray; iCOGS; GWAS meta analysis) || id:ieu-a-1128	exposure	-0.002291502	0.004072789	0.575968414
			id.exposure	id.outcome	outcome	exposure	egger_intercept	se	pval
met-d-Omega_6	Omega-6 fatty acids	131	CB5ROK	ieu-a-1128	ER- Breast cancer (Combined Oncoarray; iCOGS; GWAS meta analysis) || id:ieu-a-1128	exposure	0.002993268	0.004368623	0.495747276
			id.exposure	id.outcome	outcome	exposure	egger_intercept	se	pval
met-d-Omega_6_by_Omega_3	Ratio of omega-6 fatty acids to omega-3 fatty acids	132	fm1wTe	ieu-a-1128	ER- Breast cancer (Combined Oncoarray; iCOGS; GWAS meta analysis) || id:ieu-a-1128	exposure	0.00420392	0.003809318	0.274665393
			id.exposure	id.outcome	outcome	exposure	egger_intercept	se	pval
met-d-Omega_6_pct	Ratio of omega-6 fatty acids to total fatty acids	133	xVdagd	ieu-a-1128	ER- Breast cancer (Combined Oncoarray; iCOGS; GWAS meta analysis) || id:ieu-a-1128	exposure	-0.011121624	0.00451706	0.017033957
			id.exposure	id.outcome	outcome	exposure	egger_intercept	se	pval
met-d-Phe	Phenylalanine	134	4ZYP3Y	ieu-a-1128	ER- Breast cancer (Combined Oncoarray; iCOGS; GWAS meta analysis) || id:ieu-a-1128	exposure	-0.020413452	0.02404673	0.44375076
			id.exposure	id.outcome	outcome	exposure	egger_intercept	se	pval
met-d-Phosphatidylc	Phosphatidylcholines	135	IaO55s	ieu-a-1128	ER- Breast cancer (Combined Oncoarray; iCOGS; GWAS meta analysis) || id:ieu-a-1128	exposure	0.003317362	0.00403113	0.413339084
			id.exposure	id.outcome	outcome	exposure	egger_intercept	se	pval
met-d-Phosphoglyc	Phosphoglycerides	136	hDAeUG	ieu-a-1128	ER- Breast cancer (Combined Oncoarray; iCOGS; GWAS meta analysis) || id:ieu-a-1128	exposure	0.001982156	0.004274276	0.644406936
			id.exposure	id.outcome	outcome	exposure	egger_intercept	se	pval
met-d-PUFA	Polyunsaturated fatty acids	137	pRrsu2	ieu-a-1128	ER- Breast cancer (Combined Oncoarray; iCOGS; GWAS meta analysis) || id:ieu-a-1128	exposure	0.003060237	0.004261344	0.475061749
			id.exposure	id.outcome	outcome	exposure	egger_intercept	se	pval
met-d-PUFA_by_MUFA	Ratio of polyunsaturated fatty acids to monounsaturated fatty acids	138	QbXlnh	ieu-a-1128	ER- Breast cancer (Combined Oncoarray; iCOGS; GWAS meta analysis) || id:ieu-a-1128	exposure	-0.003349839	0.003906985	0.394110126
			id.exposure	id.outcome	outcome	exposure	egger_intercept	se	pval
met-d-PUFA_pct	Ratio of polyunsaturated fatty acids to total fatty acids	139	6TDeJe	ieu-a-1128	ER- Breast cancer (Combined Oncoarray; iCOGS; GWAS meta analysis) || id:ieu-a-1128	exposure	-0.005658913	0.005030825	0.265919718
			id.exposure	id.outcome	outcome	exposure	egger_intercept	se	pval
met-d-Pyruvate	Pyruvate	140	HOit6r	ieu-a-1128	ER- Breast cancer (Combined Oncoarray; iCOGS; GWAS meta analysis) || id:ieu-a-1128	exposure	0.004109495	0.007677075	0.600293212
			id.exposure	id.outcome	outcome	exposure	egger_intercept	se	pval
met-d-Remnant_C	Remnant cholesterol (non-HDL, non-LDL -cholesterol)	141	Q9fXlY	ieu-a-1128	ER- Breast cancer (Combined Oncoarray; iCOGS; GWAS meta analysis) || id:ieu-a-1128	exposure	0.002984401	0.004043957	0.463304645
			id.exposure	id.outcome	outcome	exposure	egger_intercept	se	pval
met-d-S_HDL_C	Cholesterol in small HDL	142	zQRSxP	ieu-a-1128	ER- Breast cancer (Combined Oncoarray; iCOGS; GWAS meta analysis) || id:ieu-a-1128	exposure	0.006991582	0.004588729	0.132448843
			id.exposure	id.outcome	outcome	exposure	egger_intercept	se	pval
met-d-S_HDL_C_pct	Cholesterol to total lipids ratio in small HDL	143	37Xvtf	ieu-a-1128	ER- Breast cancer (Combined Oncoarray; iCOGS; GWAS meta analysis) || id:ieu-a-1128	exposure	-0.007235386	0.011435305	0.533743974
			id.exposure	id.outcome	outcome	exposure	egger_intercept	se	pval
met-d-S_HDL_CE	Cholesteryl esters in small HDL	144	crJFTf	ieu-a-1128	ER- Breast cancer (Combined Oncoarray; iCOGS; GWAS meta analysis) || id:ieu-a-1128	exposure	-0.000283488	0.004192904	0.946302616
			id.exposure	id.outcome	outcome	exposure	egger_intercept	se	pval
met-d-S_HDL_CE_pct	Cholesteryl esters to total lipids ratio in small HDL	145	nfYGRd	ieu-a-1128	ER- Breast cancer (Combined Oncoarray; iCOGS; GWAS meta analysis) || id:ieu-a-1128	exposure	0.005170679	0.004802158	0.286212972
			id.exposure	id.outcome	outcome	exposure	egger_intercept	se	pval
met-d-S_HDL_FC	Free cholesterol in small HDL	146	ioT6pz	ieu-a-1128	ER- Breast cancer (Combined Oncoarray; iCOGS; GWAS meta analysis) || id:ieu-a-1128	exposure	0.001279672	0.00501584	0.799693519
			id.exposure	id.outcome	outcome	exposure	egger_intercept	se	pval
met-d-S_HDL_FC_pct	Free cholesterol to total lipids ratio in small HDL	147	ZoYjFp	ieu-a-1128	ER- Breast cancer (Combined Oncoarray; iCOGS; GWAS meta analysis) || id:ieu-a-1128	exposure	0.002862279	0.003588838	0.427683289
			id.exposure	id.outcome	outcome	exposure	egger_intercept	se	pval
met-d-S_HDL_L	Total lipids in small HDL	148	VnfV9z	ieu-a-1128	ER- Breast cancer (Combined Oncoarray; iCOGS; GWAS meta analysis) || id:ieu-a-1128	exposure	0.006074255	0.003638551	0.099438796
			id.exposure	id.outcome	outcome	exposure	egger_intercept	se	pval
met-d-S_HDL_P	Concentration of small HDL particles	149	aNzjbE	ieu-a-1128	ER- Breast cancer (Combined Oncoarray; iCOGS; GWAS meta analysis) || id:ieu-a-1128	exposure	0.007113643	0.005149294	0.172618907
			id.exposure	id.outcome	outcome	exposure	egger_intercept	se	pval
met-d-S_HDL_PL	Phospholipids in small HDL	150	vh1zb2	ieu-a-1128	ER- Breast cancer (Combined Oncoarray; iCOGS; GWAS meta analysis) || id:ieu-a-1128	exposure	-0.00045662	0.002817267	0.871584278
			id.exposure	id.outcome	outcome	exposure	egger_intercept	se	pval
met-d-S_HDL_PL_pct	Phospholipids to total lipids ratio in small HDL	151	YgBunR	ieu-a-1128	ER- Breast cancer (Combined Oncoarray; iCOGS; GWAS meta analysis) || id:ieu-a-1128	exposure	0.006808919	0.004417647	0.128777616
			id.exposure	id.outcome	outcome	exposure	egger_intercept	se	pval
met-d-S_HDL_TG	Triglycerides in small HDL	152	JQzMfJ	ieu-a-1128	ER- Breast cancer (Combined Oncoarray; iCOGS; GWAS meta analysis) || id:ieu-a-1128	exposure	0.007532205	0.005218517	0.155413761
			id.exposure	id.outcome	outcome	exposure	egger_intercept	se	pval
met-d-S_HDL_TG_pct	Triglycerides to total lipids ratio in small HDL	153	OklzkX	ieu-a-1128	ER- Breast cancer (Combined Oncoarray; iCOGS; GWAS meta analysis) || id:ieu-a-1128	exposure	0.003394735	0.004716961	0.474258698
			id.exposure	id.outcome	outcome	exposure	egger_intercept	se	pval
met-d-S_LDL_C	Cholesterol in small LDL	154	y4IyHg	ieu-a-1128	ER- Breast cancer (Combined Oncoarray; iCOGS; GWAS meta analysis) || id:ieu-a-1128	exposure	-0.000377815	0.002804884	0.89324778
			id.exposure	id.outcome	outcome	exposure	egger_intercept	se	pval
met-d-S_LDL_C_pct	Cholesterol to total lipids ratio in small LDL	155	RAtHUZ	ieu-a-1128	ER- Breast cancer (Combined Oncoarray; iCOGS; GWAS meta analysis) || id:ieu-a-1128	exposure	-0.00020975	0.003580027	0.953410787
			id.exposure	id.outcome	outcome	exposure	egger_intercept	se	pval
met-d-S_LDL_CE	Cholesteryl esters in small LDL	156	H0ZqFZ	ieu-a-1128	ER- Breast cancer (Combined Oncoarray; iCOGS; GWAS meta analysis) || id:ieu-a-1128	exposure	0.004733451	0.002993707	0.116884108
			id.exposure	id.outcome	outcome	exposure	egger_intercept	se	pval
met-d-S_LDL_CE_pct	Cholesteryl esters to total lipids ratio in small LDL	157	oEEaza	ieu-a-1128	ER- Breast cancer (Combined Oncoarray; iCOGS; GWAS meta analysis) || id:ieu-a-1128	exposure	-0.000341026	0.00349129	0.922502258
			id.exposure	id.outcome	outcome	exposure	egger_intercept	se	pval
met-d-S_LDL_FC	Free cholesterol in small LDL	158	Lz1pC1	ieu-a-1128	ER- Breast cancer (Combined Oncoarray; iCOGS; GWAS meta analysis) || id:ieu-a-1128	exposure	-0.000573032	0.004039799	0.887684374
			id.exposure	id.outcome	outcome	exposure	egger_intercept	se	pval
met-d-S_LDL_FC_pct	Free cholesterol to total lipids ratio in small LDL	159	s5O4eS	ieu-a-1128	ER- Breast cancer (Combined Oncoarray; iCOGS; GWAS meta analysis) || id:ieu-a-1128	exposure	0.00557757	0.004968278	0.26599124
			id.exposure	id.outcome	outcome	exposure	egger_intercept	se	pval
met-d-S_LDL_L	Total lipids in small LDL	160	3Mv8ym	ieu-a-1128	ER- Breast cancer (Combined Oncoarray; iCOGS; GWAS meta analysis) || id:ieu-a-1128	exposure	0.004093629	0.005453653	0.458044147
			id.exposure	id.outcome	outcome	exposure	egger_intercept	se	pval
met-d-S_LDL_P	Concentration of small LDL particles	161	OWnOi6	ieu-a-1128	ER- Breast cancer (Combined Oncoarray; iCOGS; GWAS meta analysis) || id:ieu-a-1128	exposure	0.003907684	0.003170772	0.222685478
			id.exposure	id.outcome	outcome	exposure	egger_intercept	se	pval
met-d-S_LDL_PL	Phospholipids in small LDL	162	E3A5we	ieu-a-1128	ER- Breast cancer (Combined Oncoarray; iCOGS; GWAS meta analysis) || id:ieu-a-1128	exposure	0.000845147	0.003044627	0.781946063
			id.exposure	id.outcome	outcome	exposure	egger_intercept	se	pval
met-d-S_LDL_PL_pct	Phospholipids to total lipids ratio in small LDL	163	0r4Hke	ieu-a-1128	ER- Breast cancer (Combined Oncoarray; iCOGS; GWAS meta analysis) || id:ieu-a-1128	exposure	-0.002620101	0.00336022	0.438558314
			id.exposure	id.outcome	outcome	exposure	egger_intercept	se	pval
met-d-S_LDL_TG	Triglycerides in small LDL	164	ObElfm	ieu-a-1128	ER- Breast cancer (Combined Oncoarray; iCOGS; GWAS meta analysis) || id:ieu-a-1128	exposure	0.000597444	0.003799627	0.875545055
			id.exposure	id.outcome	outcome	exposure	egger_intercept	se	pval
met-d-S_LDL_TG_pct	Triglycerides to total lipids ratio in small LDL	165	FI06DW	ieu-a-1128	ER- Breast cancer (Combined Oncoarray; iCOGS; GWAS meta analysis) || id:ieu-a-1128	exposure	0.001277857	0.003075617	0.679118304
			id.exposure	id.outcome	outcome	exposure	egger_intercept	se	pval
met-d-S_VLDL_C	Cholesterol in small VLDL	166	J74hyY	ieu-a-1128	ER- Breast cancer (Combined Oncoarray; iCOGS; GWAS meta analysis) || id:ieu-a-1128	exposure	-0.006869928	0.004758092	0.153738409
			id.exposure	id.outcome	outcome	exposure	egger_intercept	se	pval
met-d-S_VLDL_C_pct	Cholesterol to total lipids ratio in small VLDL	167	Ayu2P7	ieu-a-1128	ER- Breast cancer (Combined Oncoarray; iCOGS; GWAS meta analysis) || id:ieu-a-1128	exposure	0.001125777	0.003831339	0.769645786
			id.exposure	id.outcome	outcome	exposure	egger_intercept	se	pval
met-d-S_VLDL_CE	Cholesteryl esters in small VLDL	168	PsUwdV	ieu-a-1128	ER- Breast cancer (Combined Oncoarray; iCOGS; GWAS meta analysis) || id:ieu-a-1128	exposure	0.002699041	0.002997046	0.370276457
			id.exposure	id.outcome	outcome	exposure	egger_intercept	se	pval
met-d-S_VLDL_CE_pct	Cholesteryl esters to total lipids ratio in small VLDL	169	dZiylH	ieu-a-1128	ER- Breast cancer (Combined Oncoarray; iCOGS; GWAS meta analysis) || id:ieu-a-1128	exposure	0.001776351	0.004382421	0.686484959
			id.exposure	id.outcome	outcome	exposure	egger_intercept	se	pval
met-d-S_VLDL_FC	Free cholesterol in small VLDL	170	FbqQjG	ieu-a-1128	ER- Breast cancer (Combined Oncoarray; iCOGS; GWAS meta analysis) || id:ieu-a-1128	exposure	-0.000888117	0.004081536	0.828336531
			id.exposure	id.outcome	outcome	exposure	egger_intercept	se	pval
met-d-S_VLDL_FC_pct	Free cholesterol to total lipids ratio in small VLDL	171	H0Opg0	ieu-a-1128	ER- Breast cancer (Combined Oncoarray; iCOGS; GWAS meta analysis) || id:ieu-a-1128	exposure	0.002225166	0.003290305	0.500743299
			id.exposure	id.outcome	outcome	exposure	egger_intercept	se	pval
met-d-S_VLDL_L	Total lipids in small VLDL	172	rU1wZT	ieu-a-1128	ER- Breast cancer (Combined Oncoarray; iCOGS; GWAS meta analysis) || id:ieu-a-1128	exposure	-0.000835996	0.00331076	0.801312144
			id.exposure	id.outcome	outcome	exposure	egger_intercept	se	pval
met-d-S_VLDL_P	Concentration of small VLDL particles	173	0yhxa8	ieu-a-1128	ER- Breast cancer (Combined Oncoarray; iCOGS; GWAS meta analysis) || id:ieu-a-1128	exposure	0.000788612	0.003615178	0.828014748
			id.exposure	id.outcome	outcome	exposure	egger_intercept	se	pval
met-d-S_VLDL_PL	Phospholipids in small VLDL	174	KAKiat	ieu-a-1128	ER- Breast cancer (Combined Oncoarray; iCOGS; GWAS meta analysis) || id:ieu-a-1128	exposure	-0.001195428	0.002829349	0.673707368
			id.exposure	id.outcome	outcome	exposure	egger_intercept	se	pval
met-d-S_VLDL_PL_pct	Phospholipids to total lipids ratio in small VLDL	175	5VMu5e	ieu-a-1128	ER- Breast cancer (Combined Oncoarray; iCOGS; GWAS meta analysis) || id:ieu-a-1128	exposure	0.002393369	0.003529461	0.499440685
			id.exposure	id.outcome	outcome	exposure	egger_intercept	se	pval
met-d-S_VLDL_TG	Triglycerides in small VLDL	176	qFq8K4	ieu-a-1128	ER- Breast cancer (Combined Oncoarray; iCOGS; GWAS meta analysis) || id:ieu-a-1128	exposure	0.0028541	0.003445476	0.409681611
			id.exposure	id.outcome	outcome	exposure	egger_intercept	se	pval
met-d-S_VLDL_TG_pct	Triglycerides to total lipids ratio in small VLDL	177	0YVIbX	ieu-a-1128	ER- Breast cancer (Combined Oncoarray; iCOGS; GWAS meta analysis) || id:ieu-a-1128	exposure	-0.000269416	0.004134719	0.948216002
			id.exposure	id.outcome	outcome	exposure	egger_intercept	se	pval
met-d-SFA	Saturated fatty acids	178	rSE8yG	ieu-a-1128	ER- Breast cancer (Combined Oncoarray; iCOGS; GWAS meta analysis) || id:ieu-a-1128	exposure	-0.002113849	0.002716313	0.438444747
			id.exposure	id.outcome	outcome	exposure	egger_intercept	se	pval
met-d-SFA_pct	Ratio of saturated fatty acids to total fatty acids	179	lSfQyy	ieu-a-1128	ER- Breast cancer (Combined Oncoarray; iCOGS; GWAS meta analysis) || id:ieu-a-1128	exposure	-0.000391091	0.003211505	0.903337509
			id.exposure	id.outcome	outcome	exposure	egger_intercept	se	pval
met-d-Sphingomyelins	Sphingomyelins	180	b8FE9D	ieu-a-1128	ER- Breast cancer (Combined Oncoarray; iCOGS; GWAS meta analysis) || id:ieu-a-1128	exposure	0.002044546	0.003096165	0.510837448
			id.exposure	id.outcome	outcome	exposure	egger_intercept	se	pval
met-d-TG_by_PG	Ratio of triglycerides to phosphoglycerides	181	Fu5DQb	ieu-a-1128	ER- Breast cancer (Combined Oncoarray; iCOGS; GWAS meta analysis) || id:ieu-a-1128	exposure	0.00479933	0.002891137	0.099812426
			id.exposure	id.outcome	outcome	exposure	egger_intercept	se	pval
met-d-Total_BCAA	Total concentration of branched-chain amino acids (leucine + isoleucine + valine)	182	UfX4ip	ieu-a-1128	ER- Breast cancer (Combined Oncoarray; iCOGS; GWAS meta analysis) || id:ieu-a-1128	exposure	-0.001263904	0.009944816	0.900812612
			id.exposure	id.outcome	outcome	exposure	egger_intercept	se	pval
met-d-Total_C	Total cholesterol	183	zwVRd5	ieu-a-1128	ER- Breast cancer (Combined Oncoarray; iCOGS; GWAS meta analysis) || id:ieu-a-1128	exposure	0.0018368	0.00390167	0.639266729
			id.exposure	id.outcome	outcome	exposure	egger_intercept	se	pval
met-d-Total_CE	Total esterified cholesterol	184	pqOBao	ieu-a-1128	ER- Breast cancer (Combined Oncoarray; iCOGS; GWAS meta analysis) || id:ieu-a-1128	exposure	0.000954108	0.004204818	0.821147201
			id.exposure	id.outcome	outcome	exposure	egger_intercept	se	pval
met-d-Total_FA	Total fatty acids	185	p55tvy	ieu-a-1128	ER- Breast cancer (Combined Oncoarray; iCOGS; GWAS meta analysis) || id:ieu-a-1128	exposure	0.006613618	0.004053916	0.107169624
			id.exposure	id.outcome	outcome	exposure	egger_intercept	se	pval
met-d-Total_FC	Total free cholesterol	186	LggBH9	ieu-a-1128	ER- Breast cancer (Combined Oncoarray; iCOGS; GWAS meta analysis) || id:ieu-a-1128	exposure	0.002269749	0.004063917	0.578443307
			id.exposure	id.outcome	outcome	exposure	egger_intercept	se	pval
met-d-Total_L	Total lipids in lipoprotein particles	187	QmMnGY	ieu-a-1128	ER- Breast cancer (Combined Oncoarray; iCOGS; GWAS meta analysis) || id:ieu-a-1128	exposure	0.001090702	0.004780383	0.820225601
			id.exposure	id.outcome	outcome	exposure	egger_intercept	se	pval
met-d-Total_P	Total concentration of lipoprotein particles	188	4AIKaC	ieu-a-1128	ER- Breast cancer (Combined Oncoarray; iCOGS; GWAS meta analysis) || id:ieu-a-1128	exposure	-0.001210644	0.005108282	0.81346697
			id.exposure	id.outcome	outcome	exposure	egger_intercept	se	pval
met-d-Total_PL	Total phospholipids in lipoprotein particles	189	vGEN1n	ieu-a-1128	ER- Breast cancer (Combined Oncoarray; iCOGS; GWAS meta analysis) || id:ieu-a-1128	exposure	0.001081823	0.004697356	0.818601175
			id.exposure	id.outcome	outcome	exposure	egger_intercept	se	pval
met-d-Total_TG	Total triglycerides	190	OHkmPC	ieu-a-1128	ER- Breast cancer (Combined Oncoarray; iCOGS; GWAS meta analysis) || id:ieu-a-1128	exposure	0.000716892	0.003525453	0.839367293
			id.exposure	id.outcome	outcome	exposure	egger_intercept	se	pval
met-d-Tyr	Tyrosine	191	OGZ2aV	ieu-a-1128	ER- Breast cancer (Combined Oncoarray; iCOGS; GWAS meta analysis) || id:ieu-a-1128	exposure	-0.012016686	0.005783785	0.046701892
			id.exposure	id.outcome	outcome	exposure	egger_intercept	se	pval
met-d-Unsaturation	Degree of unsaturation	192	UasrLe	ieu-a-1128	ER- Breast cancer (Combined Oncoarray; iCOGS; GWAS meta analysis) || id:ieu-a-1128	exposure	-0.004286943	0.003585449	0.235926038
			id.exposure	id.outcome	outcome	exposure	egger_intercept	se	pval
met-d-Val	Valine	193	41bz8o	ieu-a-1128	ER- Breast cancer (Combined Oncoarray; iCOGS; GWAS meta analysis) || id:ieu-a-1128	exposure	0.009559073	0.006579285	0.161760773
			id.exposure	id.outcome	outcome	exposure	egger_intercept	se	pval
met-d-VLDL_C	VLDL cholesterol	194	KEGvkX	ieu-a-1128	ER- Breast cancer (Combined Oncoarray; iCOGS; GWAS meta analysis) || id:ieu-a-1128	exposure	0.000279978	0.004424184	0.949723636
			id.exposure	id.outcome	outcome	exposure	egger_intercept	se	pval
met-d-VLDL_CE	Cholesteryl esters in VLDL	195	vRG1kL	ieu-a-1128	ER- Breast cancer (Combined Oncoarray; iCOGS; GWAS meta analysis) || id:ieu-a-1128	exposure	0.000238356	0.004470358	0.957641188
			id.exposure	id.outcome	outcome	exposure	egger_intercept	se	pval
met-d-VLDL_FC	Free cholesterol in VLDL	196	tmynHM	ieu-a-1128	ER- Breast cancer (Combined Oncoarray; iCOGS; GWAS meta analysis) || id:ieu-a-1128	exposure	0.002808908	0.004105099	0.495795592
			id.exposure	id.outcome	outcome	exposure	egger_intercept	se	pval
met-d-VLDL_L	Total lipids in VLDL	197	cWLU8m	ieu-a-1128	ER- Breast cancer (Combined Oncoarray; iCOGS; GWAS meta analysis) || id:ieu-a-1128	exposure	0.002081251	0.003783397	0.583709777
			id.exposure	id.outcome	outcome	exposure	egger_intercept	se	pval
met-d-VLDL_P	Concentration of VLDL particles	198	UJtR5A	ieu-a-1128	ER- Breast cancer (Combined Oncoarray; iCOGS; GWAS meta analysis) || id:ieu-a-1128	exposure	0.00203378	0.003749347	0.588921235
			id.exposure	id.outcome	outcome	exposure	egger_intercept	se	pval
met-d-VLDL_PL	Phospholipids in VLDL	199	UjFgoh	ieu-a-1128	ER- Breast cancer (Combined Oncoarray; iCOGS; GWAS meta analysis) || id:ieu-a-1128	exposure	0.004951528	0.003822231	0.198712151
			id.exposure	id.outcome	outcome	exposure	egger_intercept	se	pval
met-d-VLDL_size	Average diameter for VLDL particles	200	Oaf6Oo	ieu-a-1128	ER- Breast cancer (Combined Oncoarray; iCOGS; GWAS meta analysis) || id:ieu-a-1128	exposure	0.002041308	0.003263373	0.533098159
			id.exposure	id.outcome	outcome	exposure	egger_intercept	se	pval
met-d-VLDL_TG	Triglycerides in VLDL	201	mgas4t	ieu-a-1128	ER- Breast cancer (Combined Oncoarray; iCOGS; GWAS meta analysis) || id:ieu-a-1128	exposure	0.003206026	0.00355763	0.36995813
			id.exposure	id.outcome	outcome	exposure	egger_intercept	se	pval
met-d-XL_HDL_C	Cholesterol in very large HDL	202	ePqjFI	ieu-a-1128	ER- Breast cancer (Combined Oncoarray; iCOGS; GWAS meta analysis) || id:ieu-a-1128	exposure	-0.005100322	0.002636215	0.05537901
			id.exposure	id.outcome	outcome	exposure	egger_intercept	se	pval
met-d-XL_HDL_C_pct	Cholesterol to total lipids ratio in very large HDL	203	SnNv8z	ieu-a-1128	ER- Breast cancer (Combined Oncoarray; iCOGS; GWAS meta analysis) || id:ieu-a-1128	exposure	-0.004026489	0.002569903	0.119754712
			id.exposure	id.outcome	outcome	exposure	egger_intercept	se	pval
met-d-XL_HDL_CE	Cholesteryl esters in very large HDL	204	pdEdZi	ieu-a-1128	ER- Breast cancer (Combined Oncoarray; iCOGS; GWAS meta analysis) || id:ieu-a-1128	exposure	0.005196561	0.005029584	0.306688574
			id.exposure	id.outcome	outcome	exposure	egger_intercept	se	pval
met-d-XL_HDL_CE_pct	Cholesteryl esters to total lipids ratio in very large HDL	205	AV4ZFK	ieu-a-1128	ER- Breast cancer (Combined Oncoarray; iCOGS; GWAS meta analysis) || id:ieu-a-1128	exposure	0.002319685	0.003605665	0.522372978
			id.exposure	id.outcome	outcome	exposure	egger_intercept	se	pval
met-d-XL_HDL_FC	Free cholesterol in very large HDL	206	0QYc21	ieu-a-1128	ER- Breast cancer (Combined Oncoarray; iCOGS; GWAS meta analysis) || id:ieu-a-1128	exposure	-0.001535974	0.002962425	0.605300559
			id.exposure	id.outcome	outcome	exposure	egger_intercept	se	pval
met-d-XL_HDL_FC_pct	Free cholesterol to total lipids ratio in very large HDL	207	bexKgC	ieu-a-1128	ER- Breast cancer (Combined Oncoarray; iCOGS; GWAS meta analysis) || id:ieu-a-1128	exposure	-0.003094667	0.002957047	0.297670218
			id.exposure	id.outcome	outcome	exposure	egger_intercept	se	pval
met-d-XL_HDL_L	Total lipids in very large HDL	208	vlrPmW	ieu-a-1128	ER- Breast cancer (Combined Oncoarray; iCOGS; GWAS meta analysis) || id:ieu-a-1128	exposure	-0.000612166	0.002956763	0.836358628
			id.exposure	id.outcome	outcome	exposure	egger_intercept	se	pval
met-d-XL_HDL_P	Concentration of very large HDL particles	209	5s6ML2	ieu-a-1128	ER- Breast cancer (Combined Oncoarray; iCOGS; GWAS meta analysis) || id:ieu-a-1128	exposure	-0.002859168	0.002725488	0.296541952
			id.exposure	id.outcome	outcome	exposure	egger_intercept	se	pval
met-d-XL_HDL_PL	Phospholipids in very large HDL	210	jC7r02	ieu-a-1128	ER- Breast cancer (Combined Oncoarray; iCOGS; GWAS meta analysis) || id:ieu-a-1128	exposure	-0.0009356	0.002900272	0.747640855
			id.exposure	id.outcome	outcome	exposure	egger_intercept	se	pval
met-d-XL_HDL_PL_pct	Phospholipids to total lipids ratio in very large HDL	211	TdP6mw	ieu-a-1128	ER- Breast cancer (Combined Oncoarray; iCOGS; GWAS meta analysis) || id:ieu-a-1128	exposure	-0.001047802	0.003213863	0.745187829
			id.exposure	id.outcome	outcome	exposure	egger_intercept	se	pval
met-d-XL_HDL_TG	Triglycerides in very large HDL	212	zJSvU0	ieu-a-1128	ER- Breast cancer (Combined Oncoarray; iCOGS; GWAS meta analysis) || id:ieu-a-1128	exposure	0.000764741	0.003540961	0.829560881
			id.exposure	id.outcome	outcome	exposure	egger_intercept	se	pval
met-d-XL_HDL_TG_pct	Triglycerides to total lipids ratio in very large HDL	213	Q2u2SV	ieu-a-1128	ER- Breast cancer (Combined Oncoarray; iCOGS; GWAS meta analysis) || id:ieu-a-1128	exposure	0.000436691	0.003642854	0.904851484
			id.exposure	id.outcome	outcome	exposure	egger_intercept	se	pval
met-d-XL_VLDL_C	Cholesterol in very large VLDL	214	hG4GLt	ieu-a-1128	ER- Breast cancer (Combined Oncoarray; iCOGS; GWAS meta analysis) || id:ieu-a-1128	exposure	0.002954995	0.00411036	0.474213188
			id.exposure	id.outcome	outcome	exposure	egger_intercept	se	pval
met-d-XL_VLDL_C_pct	Cholesterol to total lipids ratio in very large VLDL	215	pCdgQ3	ieu-a-1128	ER- Breast cancer (Combined Oncoarray; iCOGS; GWAS meta analysis) || id:ieu-a-1128	exposure	0.002962079	0.003783286	0.435865187
			id.exposure	id.outcome	outcome	exposure	egger_intercept	se	pval
met-d-XL_VLDL_CE	Cholesteryl esters in very large VLDL	216	NH3Juf	ieu-a-1128	ER- Breast cancer (Combined Oncoarray; iCOGS; GWAS meta analysis) || id:ieu-a-1128	exposure	0.000210968	0.003387607	0.950487327
			id.exposure	id.outcome	outcome	exposure	egger_intercept	se	pval
met-d-XL_VLDL_CE_pct	Cholesteryl esters to total lipids ratio in very large VLDL	217	Jt9WFW	ieu-a-1128	ER- Breast cancer (Combined Oncoarray; iCOGS; GWAS meta analysis) || id:ieu-a-1128	exposure	-0.001540192	0.003622421	0.671817004
			id.exposure	id.outcome	outcome	exposure	egger_intercept	se	pval
met-d-XL_VLDL_FC	Free cholesterol in very large VLDL	218	DjkMxD	ieu-a-1128	ER- Breast cancer (Combined Oncoarray; iCOGS; GWAS meta analysis) || id:ieu-a-1128	exposure	0.001873599	0.003958457	0.637310126
			id.exposure	id.outcome	outcome	exposure	egger_intercept	se	pval
met-d-XL_VLDL_FC_pct	Free cholesterol to total lipids ratio in very large VLDL	219	FhVhrY	ieu-a-1128	ER- Breast cancer (Combined Oncoarray; iCOGS; GWAS meta analysis) || id:ieu-a-1128	exposure	-0.005198394	0.004508965	0.25337628
			id.exposure	id.outcome	outcome	exposure	egger_intercept	se	pval
met-d-XL_VLDL_L	Total lipids in very large VLDL	220	WTk11j	ieu-a-1128	ER- Breast cancer (Combined Oncoarray; iCOGS; GWAS meta analysis) || id:ieu-a-1128	exposure	0.004606573	0.003789514	0.227621465
			id.exposure	id.outcome	outcome	exposure	egger_intercept	se	pval
met-d-XL_VLDL_P	Concentration of very large VLDL particles	221	31Izmx	ieu-a-1128	ER- Breast cancer (Combined Oncoarray; iCOGS; GWAS meta analysis) || id:ieu-a-1128	exposure	0.004955404	0.003847589	0.201351552
			id.exposure	id.outcome	outcome	exposure	egger_intercept	se	pval
met-d-XL_VLDL_PL	Phospholipids in very large VLDL	222	Ru1gR0	ieu-a-1128	ER- Breast cancer (Combined Oncoarray; iCOGS; GWAS meta analysis) || id:ieu-a-1128	exposure	0.003650003	0.003902949	0.352539759
			id.exposure	id.outcome	outcome	exposure	egger_intercept	se	pval
met-d-XL_VLDL_PL_pct	Phospholipids to total lipids ratio in very large VLDL	223	MjeiQS	ieu-a-1128	ER- Breast cancer (Combined Oncoarray; iCOGS; GWAS meta analysis) || id:ieu-a-1128	exposure	0.004303932	0.005167636	0.408659614
			id.exposure	id.outcome	outcome	exposure	egger_intercept	se	pval
met-d-XL_VLDL_TG	Triglycerides in very large VLDL	224	eiVCyp	ieu-a-1128	ER- Breast cancer (Combined Oncoarray; iCOGS; GWAS meta analysis) || id:ieu-a-1128	exposure	0.004131968	0.003541375	0.246352096
			id.exposure	id.outcome	outcome	exposure	egger_intercept	se	pval
met-d-XL_VLDL_TG_pct	Triglycerides to total lipids ratio in very large VLDL	225	xVenNA	ieu-a-1128	ER- Breast cancer (Combined Oncoarray; iCOGS; GWAS meta analysis) || id:ieu-a-1128	exposure	0.002814796	0.00402721	0.486870009
			id.exposure	id.outcome	outcome	exposure	egger_intercept	se	pval
met-d-XS_VLDL_C	Cholesterol in very small VLDL	226	Cq5rfD	ieu-a-1128	ER- Breast cancer (Combined Oncoarray; iCOGS; GWAS meta analysis) || id:ieu-a-1128	exposure	0.003001044	0.002995448	0.319959103
			id.exposure	id.outcome	outcome	exposure	egger_intercept	se	pval
met-d-XS_VLDL_C_pct	Cholesterol to total lipids ratio in very small VLDL	227	CFhV7h	ieu-a-1128	ER- Breast cancer (Combined Oncoarray; iCOGS; GWAS meta analysis) || id:ieu-a-1128	exposure	0.002064647	0.002950426	0.486417712
			id.exposure	id.outcome	outcome	exposure	egger_intercept	se	pval
met-d-XS_VLDL_CE	Cholesteryl esters in very small VLDL	228	thusY8	ieu-a-1128	ER- Breast cancer (Combined Oncoarray; iCOGS; GWAS meta analysis) || id:ieu-a-1128	exposure	-0.003115371	0.003100487	0.31746749
			id.exposure	id.outcome	outcome	exposure	egger_intercept	se	pval
met-d-XS_VLDL_CE_pct	Cholesteryl esters to total lipids ratio in very small VLDL	229	4PlWpG	ieu-a-1128	ER- Breast cancer (Combined Oncoarray; iCOGS; GWAS meta analysis) || id:ieu-a-1128	exposure	-0.001474027	0.003060739	0.631215162
			id.exposure	id.outcome	outcome	exposure	egger_intercept	se	pval
met-d-XS_VLDL_FC	Free cholesterol in very small VLDL	230	Jh1EdZ	ieu-a-1128	ER- Breast cancer (Combined Oncoarray; iCOGS; GWAS meta analysis) || id:ieu-a-1128	exposure	0.000339323	0.003207983	0.916022767
			id.exposure	id.outcome	outcome	exposure	egger_intercept	se	pval
met-d-XS_VLDL_FC_pct	Free cholesterol to total lipids ratio in very small VLDL	231	bMdmLF	ieu-a-1128	ER- Breast cancer (Combined Oncoarray; iCOGS; GWAS meta analysis) || id:ieu-a-1128	exposure	-0.00027508	0.00401105	0.945563597
			id.exposure	id.outcome	outcome	exposure	egger_intercept	se	pval
met-d-XS_VLDL_L	Total lipids in very small VLDL	232	kyr0gw	ieu-a-1128	ER- Breast cancer (Combined Oncoarray; iCOGS; GWAS meta analysis) || id:ieu-a-1128	exposure	0.002781079	0.003440296	0.421126506
			id.exposure	id.outcome	outcome	exposure	egger_intercept	se	pval
met-d-XS_VLDL_P	Concentration of very small VLDL particles	233	aGF1Ud	ieu-a-1128	ER- Breast cancer (Combined Oncoarray; iCOGS; GWAS meta analysis) || id:ieu-a-1128	exposure	0.000604545	0.003523522	0.864222433
			id.exposure	id.outcome	outcome	exposure	egger_intercept	se	pval
met-d-XS_VLDL_PL	Phospholipids in very small VLDL	234	lMRKfm	ieu-a-1128	ER- Breast cancer (Combined Oncoarray; iCOGS; GWAS meta analysis) || id:ieu-a-1128	exposure	0.004205821	0.00336605	0.214728301
			id.exposure	id.outcome	outcome	exposure	egger_intercept	se	pval
met-d-XS_VLDL_PL_pct	Phospholipids to total lipids ratio in very small VLDL	235	M6ZR76	ieu-a-1128	ER- Breast cancer (Combined Oncoarray; iCOGS; GWAS meta analysis) || id:ieu-a-1128	exposure	0.000570482	0.004245468	0.893497694
			id.exposure	id.outcome	outcome	exposure	egger_intercept	se	pval
met-d-XS_VLDL_TG	Triglycerides in very small VLDL	236	vVAxyc	ieu-a-1128	ER- Breast cancer (Combined Oncoarray; iCOGS; GWAS meta analysis) || id:ieu-a-1128	exposure	0.001195332	0.003004216	0.691580361
			id.exposure	id.outcome	outcome	exposure	egger_intercept	se	pval
met-d-XS_VLDL_TG_pct	Triglycerides to total lipids ratio in very small VLDL	237	S04tRS	ieu-a-1128	ER- Breast cancer (Combined Oncoarray; iCOGS; GWAS meta analysis) || id:ieu-a-1128	exposure	0.002382144	0.002945974	0.420718411
			id.exposure	id.outcome	outcome	exposure	egger_intercept	se	pval
met-d-XXL_VLDL_C	Cholesterol in chylomicrons and extremely large VLDL	238	0CraF2	ieu-a-1128	ER- Breast cancer (Combined Oncoarray; iCOGS; GWAS meta analysis) || id:ieu-a-1128	exposure	0.002652774	0.003664574	0.471164373
			id.exposure	id.outcome	outcome	exposure	egger_intercept	se	pval
met-d-XXL_VLDL_C_pct	Cholesterol to total lipids ratio in chylomicrons and extremely large VLDL	239	G60woK	ieu-a-1128	ER- Breast cancer (Combined Oncoarray; iCOGS; GWAS meta analysis) || id:ieu-a-1128	exposure	0.00255406	0.003684697	0.490102997
			id.exposure	id.outcome	outcome	exposure	egger_intercept	se	pval
met-d-XXL_VLDL_CE	Cholesteryl esters in chylomicrons and extremely large VLDL	240	LROYsD	ieu-a-1128	ER- Breast cancer (Combined Oncoarray; iCOGS; GWAS meta analysis) || id:ieu-a-1128	exposure	0.008077706	0.006714776	0.238715617
			id.exposure	id.outcome	outcome	exposure	egger_intercept	se	pval
met-d-XXL_VLDL_CE_pct	Cholesteryl esters to total lipids ratio in chylomicrons and extremely large VLDL	241	Xcv7jL	ieu-a-1128	ER- Breast cancer (Combined Oncoarray; iCOGS; GWAS meta analysis) || id:ieu-a-1128	exposure	0.006240913	0.00542762	0.259935072
			id.exposure	id.outcome	outcome	exposure	egger_intercept	se	pval
met-d-XXL_VLDL_FC	Free cholesterol in chylomicrons and extremely large VLDL	242	4jV8WF	ieu-a-1128	ER- Breast cancer (Combined Oncoarray; iCOGS; GWAS meta analysis) || id:ieu-a-1128	exposure	0.002709283	0.00380613	0.478571594
			id.exposure	id.outcome	outcome	exposure	egger_intercept	se	pval
met-d-XXL_VLDL_FC_pct	Free cholesterol to total lipids ratio in chylomicrons and extremely large VLDL	243	MDaipc	ieu-a-1128	ER- Breast cancer (Combined Oncoarray; iCOGS; GWAS meta analysis) || id:ieu-a-1128	exposure	0.012371325	0.005586715	0.034043663
			id.exposure	id.outcome	outcome	exposure	egger_intercept	se	pval
met-d-XXL_VLDL_L	Total lipids in chylomicrons and extremely large VLDL	244	Gu4wsj	ieu-a-1128	ER- Breast cancer (Combined Oncoarray; iCOGS; GWAS meta analysis) || id:ieu-a-1128	exposure	0.001764372	0.003992013	0.659729948
			id.exposure	id.outcome	outcome	exposure	egger_intercept	se	pval
met-d-XXL_VLDL_P	Concentration of chylomicrons and extremely large VLDL particles	245	LSEcJx	ieu-a-1128	ER- Breast cancer (Combined Oncoarray; iCOGS; GWAS meta analysis) || id:ieu-a-1128	exposure	0.002870314	0.003976889	0.47266375
			id.exposure	id.outcome	outcome	exposure	egger_intercept	se	pval
met-d-XXL_VLDL_PL	Phospholipids in chylomicrons and extremely large VLDL	246	xBopUA	ieu-a-1128	ER- Breast cancer (Combined Oncoarray; iCOGS; GWAS meta analysis) || id:ieu-a-1128	exposure	0.004483535	0.003763447	0.236798707
			id.exposure	id.outcome	outcome	exposure	egger_intercept	se	pval
met-d-XXL_VLDL_PL_pct	Phospholipids to total lipids ratio in chylomicrons and extremely large VLDL	247	dKkLAu	ieu-a-1128	ER- Breast cancer (Combined Oncoarray; iCOGS; GWAS meta analysis) || id:ieu-a-1128	exposure	-0.004950985	0.004220914	0.24586489
			id.exposure	id.outcome	outcome	exposure	egger_intercept	se	pval
met-d-XXL_VLDL_TG	Triglycerides in chylomicrons and extremely large VLDL	248	gcPhsk	ieu-a-1128	ER- Breast cancer (Combined Oncoarray; iCOGS; GWAS meta analysis) || id:ieu-a-1128	exposure	0.002917693	0.004135659	0.482686895
			id.exposure	id.outcome	outcome	exposure	egger_intercept	se	pval
met-d-XXL_VLDL_TG_pct	Triglycerides to total lipids ratio in chylomicrons and extremely large VLDL	249	QDdan6	ieu-a-1128	ER- Breast cancer (Combined Oncoarray; iCOGS; GWAS meta analysis) || id:ieu-a-1128	exposure	-0.004557227	0.006674032	0.50075399
